# Supplementary material for: Endothelial sensitivity to pro-fibrotic signals links systemic exposure to pulmonary fibrosis
Source: Cell Death Dis. 2025 Jul 7;16(1):500. doi: 10.1038/s41419-025-07824-5 (PMC12234957; doi:10.1038/s41419-025-07824-5)
Supplement: Supplementary file 2 — Supplemental table 1 [file 41419_2025_7824_MOESM2_ESM.xlsx]

## Sheet: gene_list
gene_id	gene_version	gene_name	gene_source	gene_biotype
ENSG00000276747	1	PADI6	havana	protein_coding
ENSG00000162598	13	C1orf87	ensembl_havana	protein_coding
ENSG00000162374	18	ELAVL4	ensembl_havana	protein_coding
ENSG00000118733	17	OLFM3	ensembl_havana	protein_coding
ENSG00000162621	7	LRRC53	havana	protein_coding
ENSG00000178965	14	ERICH3	ensembl_havana	protein_coding
ENSG00000198854	5	C1orf68	ensembl_havana	protein_coding
ENSG00000186226	9	LCE1E	ensembl_havana	protein_coding
ENSG00000197084	6	LCE1C	ensembl_havana	protein_coding
ENSG00000196184	10	OR10J1	ensembl_havana	protein_coding
ENSG00000186094	18	AGBL4	ensembl_havana	protein_coding
ENSG00000158816	16	VWA5B1	ensembl_havana	protein_coding
ENSG00000163564	15	PYHIN1	ensembl_havana	protein_coding
ENSG00000232825	3	PLPPR5-AS1	havana	lncRNA
ENSG00000143297	19	FCRL5	ensembl_havana	protein_coding
ENSG00000160856	21	FCRL3	ensembl_havana	protein_coding
ENSG00000196482	18	ESRRG	ensembl_havana	protein_coding
ENSG00000203783	5	PRR9	ensembl_havana	protein_coding
ENSG00000237074	2	LINC02942	havana	lncRNA
ENSG00000117322	19	CR2	ensembl_havana	protein_coding
ENSG00000276975	4	HYDIN2	havana	transcribed_unprocessed_pseudogene
ENSG00000198216	14	CACNA1E	ensembl_havana	protein_coding
ENSG00000118729	13	CASQ2	ensembl_havana	protein_coding
ENSG00000174453	10	VWC2L	ensembl_havana	protein_coding
ENSG00000135898	10	GPR55	ensembl_havana	protein_coding
ENSG00000153820	13	SPHKAP	ensembl_havana	protein_coding
ENSG00000172482	5	AGXT	ensembl_havana	protein_coding
ENSG00000138395	17	CDK15	ensembl_havana	protein_coding
ENSG00000155052	15	CNTNAP5	ensembl_havana	protein_coding
ENSG00000144057	16	ST6GAL2	ensembl_havana	protein_coding
ENSG00000188282	13	RUFY4	ensembl_havana	protein_coding
ENSG00000075884	14	ARHGAP15	ensembl_havana	protein_coding
ENSG00000134121	10	CHL1	ensembl_havana	protein_coding
ENSG00000044524	11	EPHA3	ensembl_havana	protein_coding
ENSG00000114487	10	MORC1	ensembl_havana	protein_coding
ENSG00000163630	11	SYNPR	ensembl_havana	protein_coding
ENSG00000092345	14	DAZL	ensembl_havana	protein_coding
ENSG00000159650	9	UROC1	ensembl_havana	protein_coding
ENSG00000183625	16	CCR3	ensembl_havana	protein_coding
ENSG00000163673	8	DCLK3	ensembl_havana	protein_coding
ENSG00000183185	10	GABRR3	ensembl_havana	protein_coding
ENSG00000187094	12	CCK	ensembl_havana	protein_coding
ENSG00000243083	8	LINC00870	havana	lncRNA
ENSG00000241163	10	LINC00877	havana	lncRNA
ENSG00000286827	1		havana_tagene	lncRNA
ENSG00000157445	16	CACNA2D3	ensembl_havana	protein_coding
ENSG00000187689	10	AMTN	ensembl_havana	protein_coding
ENSG00000196344	12	ADH7	ensembl_havana	protein_coding
ENSG00000178522	15	AMBN	ensembl_havana	protein_coding
ENSG00000237125	13	HAND2-AS1	ensembl_havana	lncRNA
ENSG00000145423	5	SFRP2	ensembl_havana	protein_coding
ENSG00000145626	12	UGT3A1	ensembl_havana	protein_coding
ENSG00000184845	4	DRD1	ensembl_havana	protein_coding
ENSG00000069018	19	TRPC7	ensembl_havana	protein_coding
ENSG00000113327	17	GABRG2	ensembl_havana	protein_coding
ENSG00000145832	16	SLC25A48	ensembl_havana	protein_coding
ENSG00000039537	16	C6	ensembl_havana	protein_coding
ENSG00000146166	17	LGSN	ensembl_havana	protein_coding
ENSG00000152034	11	MCHR2	ensembl_havana	protein_coding
ENSG00000112038	18	OPRM1	ensembl_havana	protein_coding
ENSG00000231971	6	CT69	havana	lncRNA
ENSG00000009765	15	IYD	ensembl_havana	protein_coding
ENSG00000225174	2	OSTM1-AS1	havana	lncRNA
ENSG00000261272	1	MUC22	ensembl_havana	protein_coding
ENSG00000236013	8	LINC02941	havana	lncRNA
ENSG00000290064	1		havana_tagene	lncRNA
ENSG00000112280	18	COL9A1	ensembl_havana	protein_coding
ENSG00000112319	21	EYA4	ensembl_havana	protein_coding
ENSG00000197085	11	NPSR1-AS1	havana	lncRNA
ENSG00000106483	12	SFRP4	ensembl_havana	protein_coding
ENSG00000157703	16	SVOPL	ensembl_havana	protein_coding
ENSG00000004948	16	CALCR	ensembl_havana	protein_coding
ENSG00000257743	9	MGAM2	ensembl_havana	protein_coding
ENSG00000154997	9	SEPTIN14	ensembl_havana	protein_coding
ENSG00000242593	8		havana	lncRNA
ENSG00000130226	18	DPP6	ensembl_havana	protein_coding
ENSG00000177324	14	BEND2	ensembl_havana	protein_coding
ENSG00000102195	10	GPR50	ensembl_havana	protein_coding
ENSG00000120498	14	TEX11	ensembl_havana	protein_coding
ENSG00000250423	3	KIAA1210	ensembl_havana	protein_coding
ENSG00000147246	10	HTR2C	ensembl_havana	protein_coding
ENSG00000077279	21	DCX	ensembl_havana	protein_coding
ENSG00000181433	12	SAGE1	ensembl_havana	protein_coding
ENSG00000011677	13	GABRA3	ensembl_havana	protein_coding
ENSG00000185053	14	SGCZ	havana	protein_coding
ENSG00000182674	6	KCNB2	havana	protein_coding
ENSG00000160882	13	CYP11B1	ensembl_havana	protein_coding
ENSG00000104435	14	STMN2	ensembl_havana	protein_coding
ENSG00000287781	1		havana_tagene	lncRNA
ENSG00000168079	17	SCARA5	ensembl_havana	protein_coding
ENSG00000226807	7	MROH5	ensembl_havana	protein_coding
ENSG00000197506	8	SLC28A3	ensembl_havana	protein_coding
ENSG00000155886	12	SLC24A2	ensembl_havana	protein_coding
ENSG00000136931	10	NR5A1	ensembl_havana	protein_coding
ENSG00000234323	10	LINC01505	havana	lncRNA
ENSG00000215182	8	MUC5AC	havana	protein_coding
ENSG00000165970	12	SLC6A5	ensembl_havana	protein_coding
ENSG00000149575	9	SCN2B	ensembl_havana	protein_coding
ENSG00000188162	12	OTOG	ensembl_havana	protein_coding
ENSG00000262406	3	MMP12	ensembl_havana	protein_coding
ENSG00000166736	12	HTR3A	ensembl_havana	protein_coding
ENSG00000082175	16	PGR	ensembl_havana	protein_coding
ENSG00000149972	12	CNTN5	ensembl_havana	protein_coding
ENSG00000110436	13	SLC1A2	ensembl_havana	protein_coding
ENSG00000204740	11	MALRD1	havana	protein_coding
ENSG00000136750	13	GAD2	ensembl_havana	protein_coding
ENSG00000095777	17	MYO3A	ensembl_havana	protein_coding
ENSG00000151224	13	MAT1A	ensembl_havana	protein_coding
ENSG00000234756	1	LINC02621	havana	lncRNA
ENSG00000197177	16	ADGRA1	ensembl_havana	protein_coding
ENSG00000119913	6	TECTB	ensembl_havana	protein_coding
ENSG00000175535	6	PNLIP	ensembl_havana	protein_coding
ENSG00000238266	3	LINC00707	havana	lncRNA
ENSG00000154493	20	C10orf90	ensembl_havana	protein_coding
ENSG00000108018	17	SORCS1	ensembl_havana	protein_coding
ENSG00000256654	4		havana	lncRNA
ENSG00000151490	15	PTPRO	ensembl_havana	protein_coding
ENSG00000171759	10	PAH	ensembl_havana	protein_coding
ENSG00000151952	16	TMEM132D	havana	protein_coding
ENSG00000181234	10	TMEM132C	ensembl_havana	protein_coding
ENSG00000170423	13	KRT78	ensembl_havana	protein_coding
ENSG00000070019	5	GUCY2C	ensembl_havana	protein_coding
ENSG00000173157	18	ADAMTS20	ensembl_havana	protein_coding
ENSG00000286330	1		havana_tagene	lncRNA
ENSG00000075673	12	ATP12A	ensembl_havana	protein_coding
ENSG00000133980	5	VRTN	ensembl_havana	protein_coding
ENSG00000235711	5	ANKRD34C	ensembl_havana	protein_coding
ENSG00000159337	7	PLA2G4D	ensembl_havana	protein_coding
ENSG00000137868	19	STRA6	ensembl_havana	protein_coding
ENSG00000140481	15	CCDC33	ensembl_havana	protein_coding
ENSG00000102962	5	CCL22	ensembl_havana	protein_coding
ENSG00000261807	2	LINC02141	havana	lncRNA
ENSG00000154975	14	CA10	ensembl_havana	protein_coding
ENSG00000064195	7	DLX3	ensembl_havana	protein_coding
ENSG00000141052	18	MYOCD	ensembl_havana	protein_coding
ENSG00000007216	16	SLC13A2	ensembl_havana	protein_coding
ENSG00000109101	8	FOXN1	ensembl_havana	protein_coding
ENSG00000091583	11	APOH	ensembl_havana	protein_coding
ENSG00000267327	2		havana	lncRNA
ENSG00000184828	10	ZBTB7C	ensembl_havana	protein_coding
ENSG00000134757	5	DSG3	ensembl_havana	protein_coding
ENSG00000267013	6	LINC01929	havana	lncRNA
ENSG00000134760	6	DSG1	ensembl_havana	protein_coding
ENSG00000227115	10	LINC01630	havana	lncRNA
ENSG00000101327	9	PDYN	ensembl_havana	protein_coding
ENSG00000101204	18	CHRNA4	ensembl_havana	protein_coding
ENSG00000186191	9	BPIFB4	ensembl_havana	protein_coding
ENSG00000125999	11	BPIFB1	ensembl_havana	protein_coding
ENSG00000182463	17	TSHZ2	ensembl_havana	protein_coding
ENSG00000171487	16	NLRP5	ensembl_havana	protein_coding
ENSG00000154646	9	TMPRSS15	ensembl_havana	protein_coding
ENSG00000177398	19	UMODL1	ensembl_havana	protein_coding
