# Supplementary material for: Endothelial sensitivity to pro-fibrotic signals links systemic exposure to pulmonary fibrosis
Source: Cell Death Dis. 2025 Jul 7;16(1):500. doi: 10.1038/s41419-025-07824-5 (PMC12234957; doi:10.1038/s41419-025-07824-5)
Supplement: Supplementary file 3 — Supplemental table 2 [file 41419_2025_7824_MOESM3_ESM.xlsx]

## Sheet: bleomycin_6h
Group	Gene	mean_ct	std_dev_ct	mean_dCq	std_dev_dCq	std_dev_ddCq	mean_ddCq	cv	log2FC	Letters	P_Value
BLM_0µg/ml	ACTA2	17.2956	0.180642	8.46827	0.180642	0.180642	0	1.04444	0	a	NA
BLM_0µg/ml	ACTB	6.33342	0.273879	-2.49388	0.273879	0.273879	0	4.32435	0	NA	NA
BLM_0µg/ml	BCL2	17.5955	0.261532	8.76824	0.261532	0.261532	0	1.48635	0	b	NA
BLM_0µg/ml	CASP3	18.6391	0.635301	9.8118	0.635301	0.635301	0	3.40843	0	NA	NA
BLM_0µg/ml	CASP7	18.058	0.675736	9.23075	0.675736	0.675736	0	3.74202	0	a	NA
BLM_0µg/ml	CASP8	16.7257	0.421751	7.89844	0.421751	0.421751	0	2.52157	0	b	NA
BLM_0µg/ml	CASP9	16.4789	0.339552	7.65158	0.339552	0.339552	0	2.06053	0	NA	NA
BLM_0µg/ml	CCL2	17.0995	0.877384	8.2722	0.877384	0.877384	0	5.13105	0	a	NA
BLM_0µg/ml	CDH5	10.148	0.291136	1.32069	0.291136	0.291136	0	2.8689	0	NA	NA
BLM_0µg/ml	CLDN5	11.782	0.198687	2.9547	0.198687	0.198687	0	1.68636	0	b	NA
BLM_0µg/ml	COL1A1	20.8607	0.917836	12.0334	0.917836	0.917836	0	4.39983	0	NA	NA
BLM_0µg/ml	COL3A1	20.3779	0.899577	11.5506	0.899577	0.899577	0	4.41446	0	NA	NA
BLM_0µg/ml	COL4A1	11.0392	0.301182	2.21194	0.301182	0.301182	0	2.72829	0	NA	NA
BLM_0µg/ml	CTNNB1	10.6213	0.30119	1.79396	0.30119	0.30119	0	2.83573	0	NA	NA
BLM_0µg/ml	CXCL1	14.4549	0.5	5.6276	0.5	0.5	0	3.45904	0	a	NA
BLM_0µg/ml	CXCL12	18.9647	0.543049	10.1374	0.543049	0.543049	0	2.86348	0	a	NA
BLM_0µg/ml	CXCL8	15.0523	0.584356	6.22501	0.584356	0.584356	0	3.88217	0	a	NA
BLM_0µg/ml	DSG1	24.1843	1.83587	15.357	1.83587	1.83587	0	7.59116	0	NA	NA
BLM_0µg/ml	DSG3	18.9863	0.430846	10.159	0.430846	0.430846	0	2.26925	0	NA	NA
BLM_0µg/ml	GAPDH	7.06905	0.266451	-1.75825	0.266451	0.266451	0	3.76927	0	NA	NA
BLM_0µg/ml	HIF1A	12.3788	0.3738	3.55146	0.3738	0.3738	0	3.01969	0	NA	NA
BLM_0µg/ml	IL1A	18.9036	0.866976	10.0763	0.866976	0.866976	0	4.58631	0	a	NA
BLM_0µg/ml	IL6	16.495	0.472209	7.66769	0.472209	0.472209	0	2.86275	0	NA	NA
BLM_0µg/ml	IPO8	13.4885	0.279607	4.66119	0.279607	0.279607	0	2.07293	0	NA	NA
BLM_0µg/ml	MMP12	25.7522	0.411108	16.9249	0.411108	0.411108	0	1.5964	0	NA	NA
BLM_0µg/ml	MMP2	11.0851	0.23291	2.25778	0.23291	0.23291	0	2.10112	0	NA	NA
BLM_0µg/ml	MMP7	18.6785	0.585744	9.8512	0.585744	0.585744	0	3.13592	0	NA	NA
BLM_0µg/ml	MYOCD	21.9328	1.51796	13.1055	1.51796	1.51796	0	6.92098	0	NA	NA
BLM_0µg/ml	PDGFB	12.8103	0.521306	3.98305	0.521306	0.521306	0	4.06941	0	NA	NA
BLM_0µg/ml	PECAM1	9.62372	0.243161	0.796423	0.243161	0.243161	0	2.52669	0	NA	NA
BLM_0µg/ml	PUM1	18.6599	0.428028	9.8326	0.428028	0.428028	0	2.29384	0	NA	NA
BLM_0µg/ml	RPL37A	8.07302	0.360266	-0.754276	0.360266	0.360266	0	4.46259	0	NA	NA
BLM_0µg/ml	RPS18	7.94683	0.318303	-0.880463	0.318303	0.318303	0	4.00541	0	NA	NA
BLM_0µg/ml	S100A4	18.8154	0.228968	9.98806	0.228968	0.228968	0	1.21692	0	NA	NA
BLM_0µg/ml	SNAI2	17.4992	0.564877	8.67192	0.564877	0.564877	0	3.22801	0	a	NA
BLM_0µg/ml	SNW1	13.9177	0.459731	5.09037	0.459731	0.459731	0	3.30322	0	NA	NA
BLM_0µg/ml	TGFB1	10.6489	0.275018	1.82162	0.275018	0.275018	0	2.58259	0	NA	NA
BLM_0µg/ml	TGFB2	16.6874	0.567926	7.86008	0.567926	0.567926	0	3.40333	0	NA	NA
BLM_0µg/ml	TGFB3	18.9789	0.139178	10.1516	0.139178	0.139178	0	0.733332	0	NA	NA
BLM_0µg/ml	TGFBR1	16.2567	0.504016	7.42936	0.504016	0.504016	0	3.10037	0	a	NA
BLM_0µg/ml	TGFBR2	10.5732	0.256324	1.74595	0.256324	0.256324	0	2.42427	0	NA	NA
BLM_0µg/ml	TGFBR3	15.7275	0.203136	6.90021	0.203136	0.203136	0	1.2916	0	b	NA
BLM_0µg/ml	TJP1	12.6653	0.314399	3.83805	0.314399	0.314399	0	2.48236	0	NA	NA
BLM_0µg/ml	TLR2	20.4652	0.141327	11.6379	0.141327	0.141327	0	0.690573	0	NA	NA
BLM_0µg/ml	TWIST2	16.7127	0.387675	7.88539	0.387675	0.387675	0	2.31965	0	b	NA
BLM_0µg/ml	VCAN	19.7086	0.414296	10.8813	0.414296	0.414296	0	2.1021	0	NA	NA
BLM_0µg/ml	VWF	10.299	0.25929	1.4717	0.25929	0.25929	0	2.51762	0	NA	NA
BLM_14µg/ml	ACTA2	14.9185	0.210827	6.14954	0.210827	0.210827	-2.31873	1.41319	2.31873	b	5.61223068018535e-09
BLM_14µg/ml	ACTB	6.36376	0.155955	-2.40524	0.155955	0.155955	0.0886383	2.45068	-0.0886383	NA	NA
BLM_14µg/ml	BCL2	17.809	0.0267344	9.04	0.0267344	0.0267344	0.271764	0.150118	-0.271764	ab	0.227111222196682
BLM_14µg/ml	CASP3	17.8976	0.160201	9.12861	0.160201	0.160201	-0.683192	0.895096	0.683192	NA	NA
BLM_14µg/ml	CASP7	17.0912	0.284916	8.3222	0.284916	0.284916	-0.908544	1.66703	0.908544	b	0.0354381357172704
BLM_14µg/ml	CASP8	17.4829	0.0634391	8.71387	0.0634391	0.0634391	0.815425	0.362865	-0.815425	a	0.0106631708366939
BLM_14µg/ml	CASP9	16.4217	0.157332	7.65267	0.157332	0.157332	0.0010871	0.958078	-0.0010871	NA	NA
BLM_14µg/ml	CCL2	11.4165	0.140497	2.64749	0.140497	0.140497	-5.62471	1.23065	5.62471	b	3.5541908083303e-08
BLM_14µg/ml	CDH5	10.0331	0.168924	1.26407	0.168924	0.168924	-0.0566216	1.68368	0.0566216	NA	NA
BLM_14µg/ml	CLDN5	11.9028	0.230717	3.13381	0.230717	0.230717	0.179112	1.93834	-0.179112	ab	0.548989493596442
BLM_14µg/ml	COL1A1	20.4053	0.552158	11.6363	0.552158	0.552158	-0.397117	2.70595	0.397117	NA	NA
BLM_14µg/ml	COL3A1	21.0408	0.00784332	12.2718	0.00784332	0.00784332	0.721157	0.0372767	-0.721157	NA	NA
BLM_14µg/ml	COL4A1	10.9823	0.128494	2.2133	0.128494	0.128494	0.0013598	1.17001	-0.0013598	NA	NA
BLM_14µg/ml	CTNNB1	10.6228	0.165639	1.85379	0.165639	0.165639	0.0598352	1.55928	-0.0598352	NA	NA
BLM_14µg/ml	CXCL1	12.9698	0.185141	4.20077	0.185141	0.185141	-1.42683	1.42748	1.42683	b	0.000117926230073118
BLM_14µg/ml	CXCL12	19.9564	0.55321	11.1874	0.55321	0.55321	1.05003	2.77209	-1.05003	a	0.0601720282203462
BLM_14µg/ml	CXCL8	13.3661	0.212763	4.59714	0.212763	0.212763	-1.62787	1.59181	1.62787	bc	9.25684611535749e-05
BLM_14µg/ml	DSG1	24.6128	1.23958	15.8438	1.23958	1.23958	0.486784	5.03633	-0.486784	NA	NA
BLM_14µg/ml	DSG3	18.8216	0.130271	10.0526	0.130271	0.130271	-0.106333	0.692132	0.106333	NA	NA
BLM_14µg/ml	GAPDH	7.05386	0.117006	-1.71513	0.117006	0.117006	0.0431151	1.65875	-0.0431151	NA	NA
BLM_14µg/ml	HIF1A	12.5486	0.197625	3.77961	0.197625	0.197625	0.228155	1.57488	-0.228155	NA	NA
BLM_14µg/ml	IL1A	16.3627	0.0776541	7.59374	0.0776541	0.0776541	-2.48252	0.474579	2.48252	b	0.000270059070115569
BLM_14µg/ml	IL6	16.2681	0.18831	7.49914	0.18831	0.18831	-0.168545	1.15754	0.168545	NA	NA
BLM_14µg/ml	IPO8	13.8478	0.239839	5.0788	0.239839	0.239839	0.417618	1.73197	-0.417618	NA	NA
BLM_14µg/ml	MMP12	24.1338	1.73266	15.3648	1.73266	1.73266	-1.56012	7.17939	1.56012	NA	NA
BLM_14µg/ml	MMP2	11.1024	0.149456	2.33342	0.149456	0.149456	0.0756387	1.34616	-0.0756387	NA	NA
BLM_14µg/ml	MMP7	18.3623	0.155726	9.59328	0.155726	0.155726	-0.25792	0.848078	0.25792	NA	NA
BLM_14µg/ml	MYOCD	21.8519	1.32418	13.0829	1.32418	1.32418	-0.0226113	6.0598	0.0226113	NA	NA
BLM_14µg/ml	PDGFB	12.1378	0.285435	3.36882	0.285435	0.285435	-0.614229	2.35162	0.614229	NA	NA
BLM_14µg/ml	PECAM1	9.7132	0.165143	0.944207	0.165143	0.165143	0.147784	1.70019	-0.147784	NA	NA
BLM_14µg/ml	PUM1	18.3332	0.197724	9.56424	0.197724	0.197724	-0.268359	1.0785	0.268359	NA	NA
BLM_14µg/ml	RPL37A	7.97462	0.199077	-0.794379	0.199077	0.199077	-0.040103	2.49639	0.040103	NA	NA
BLM_14µg/ml	RPS18	7.90059	0.185618	-0.868401	0.185618	0.185618	0.0120615	2.34941	-0.0120615	NA	NA
BLM_14µg/ml	S100A4	18.3498	0.514121	9.58078	0.514121	0.514121	-0.407274	2.80179	0.407274	NA	NA
BLM_14µg/ml	SNAI2	16.1572	0.201307	7.38819	0.201307	0.201307	-1.28374	1.24593	1.28374	b	0.000789509327706384
BLM_14µg/ml	SNW1	13.942	0.20609	5.17305	0.20609	0.20609	0.0826849	1.47819	-0.0826849	NA	NA
BLM_14µg/ml	TGFB1	10.4898	0.157681	1.72084	0.157681	0.157681	-0.100774	1.50318	0.100774	NA	NA
BLM_14µg/ml	TGFB2	16.713	0.430478	7.94401	0.430478	0.430478	0.083933	2.57571	-0.083933	NA	NA
BLM_14µg/ml	TGFB3	19.2243	0.349952	10.4553	0.349952	0.349952	0.303712	1.82036	-0.303712	NA	NA
BLM_14µg/ml	TGFBR1	15.5969	0.174669	6.82789	0.174669	0.174669	-0.601466	1.1199	0.601466	a	0.0658089060142659
BLM_14µg/ml	TGFBR2	10.5769	0.120455	1.80792	0.120455	0.120455	0.0619691	1.13885	-0.0619691	NA	NA
BLM_14µg/ml	TGFBR3	16.0195	0.14543	7.25051	0.14543	0.14543	0.350302	0.907828	-0.350302	ab	0.0653056959867383
BLM_14µg/ml	TJP1	12.8029	0.192077	4.03387	0.192077	0.192077	0.195826	1.50026	-0.195826	NA	NA
BLM_14µg/ml	TLR2	19.98	0.442528	11.211	0.442528	0.442528	-0.426861	2.21485	0.426861	NA	NA
BLM_14µg/ml	TWIST2	17.6037	0.270005	8.83468	0.270005	0.270005	0.949291	1.5338	-0.949291	a	0.00475045169346677
BLM_14µg/ml	VCAN	19.5507	0.148567	10.7817	0.148567	0.148567	-0.0996084	0.759907	0.0996084	NA	NA
BLM_14µg/ml	VWF	10.4536	0.135811	1.68459	0.135811	0.135811	0.212882	1.29918	-0.212882	NA	NA
BLM_21µg/ml	ACTA2	15.0299	0.182139	6.06029	0.182139	0.182139	-2.40798	1.21185	2.40798	b	3.68470387535069e-09
BLM_21µg/ml	ACTB	6.53624	0.284191	-2.43333	0.284191	0.284191	0.0605442	4.34792	-0.0605442	NA	NA
BLM_21µg/ml	BCL2	18.371	0.0372958	9.4014	0.0372958	0.0372958	0.633162	0.203015	-0.633162	a	0.00326088748518527
BLM_21µg/ml	CASP3	18.1701	0.17207	9.20049	0.17207	0.17207	-0.611311	0.946998	0.611311	NA	NA
BLM_21µg/ml	CASP7	17.4068	0.265543	8.43724	0.265543	0.265543	-0.793513	1.52551	0.793513	ab	0.0707586341002457
BLM_21µg/ml	CASP8	17.4998	0.227681	8.53018	0.227681	0.227681	0.631741	1.30105	-0.631741	a	0.030079612224059
BLM_21µg/ml	CASP9	16.8502	0.27225	7.88062	0.27225	0.27225	0.229038	1.61571	-0.229038	NA	NA
BLM_21µg/ml	CCL2	11.6724	0.111906	2.70284	0.111906	0.111906	-5.56936	0.958726	5.56936	b	1.81028311230236e-08
BLM_21µg/ml	CDH5	10.2441	0.229641	1.27452	0.229641	0.229641	-0.0461721	2.24169	0.0461721	NA	NA
BLM_21µg/ml	CLDN5	12.4125	0.0353234	3.44288	0.0353234	0.0353234	0.488182	0.28458	-0.488182	a	0.0250276746699272
BLM_21µg/ml	COL1A1	21.5614	0.0543351	12.5919	0.0543351	0.0543351	0.55845	0.252001	-0.55845	NA	NA
BLM_21µg/ml	COL3A1	20.5589	0.828306	11.5893	0.828306	0.828306	0.0386681	4.02894	-0.0386681	NA	NA
BLM_21µg/ml	COL4A1	11.1992	0.222067	2.22965	0.222067	0.222067	0.0177042	1.98288	-0.0177042	NA	NA
BLM_21µg/ml	CTNNB1	10.8222	0.216509	1.85259	0.216509	0.216509	0.0586279	2.00061	-0.0586279	NA	NA
BLM_21µg/ml	CXCL1	12.9879	0.212909	4.01835	0.212909	0.212909	-1.60925	1.63929	1.60925	b	3.64832977931551e-05
BLM_21µg/ml	CXCL12	20.1151	0.171541	11.1455	0.171541	0.171541	1.0081	0.852796	-1.0081	a	0.0724517461284332
BLM_21µg/ml	CXCL8	13.2721	0.183755	4.30252	0.183755	0.183755	-1.92249	1.38452	1.92249	c	1.77734248235639e-05
BLM_21µg/ml	DSG1	25.023	1.6202	16.0534	1.6202	1.6202	0.69637	6.47484	-0.69637	NA	NA
BLM_21µg/ml	DSG3	19.2883	0.657781	10.3187	0.657781	0.657781	0.159721	3.41026	-0.159721	NA	NA
BLM_21µg/ml	GAPDH	7.25339	0.2178	-1.71619	0.2178	0.2178	0.0420633	3.00274	-0.0420633	NA	NA
BLM_21µg/ml	HIF1A	12.952	0.18106	3.98247	0.18106	0.18106	0.431008	1.39793	-0.431008	NA	NA
BLM_21µg/ml	IL1A	16.4923	0.0511164	7.52271	0.0511164	0.0511164	-2.55355	0.309942	2.55355	b	0.000213926952956855
BLM_21µg/ml	IL6	16.3154	0.0899733	7.34581	0.0899733	0.0899733	-0.321877	0.551463	0.321877	NA	NA
BLM_21µg/ml	IPO8	14.0367	0.223554	5.0671	0.223554	0.223554	0.405918	1.59264	-0.405918	NA	NA
BLM_21µg/ml	MMP12	25.185	0.522195	16.2154	0.522195	0.522195	-0.709477	2.07344	0.709477	NA	NA
BLM_21µg/ml	MMP2	11.3094	0.202595	2.33987	0.202595	0.202595	0.0820923	1.79138	-0.0820923	NA	NA
BLM_21µg/ml	MMP7	18.8842	0.0783047	9.91464	0.0783047	0.0783047	0.0634362	0.414657	-0.0634362	NA	NA
BLM_21µg/ml	MYOCD	21.4615	1.74953	12.4919	1.74953	1.74953	-0.613594	8.15194	0.613594	NA	NA
BLM_21µg/ml	PDGFB	12.2624	0.397013	3.29287	0.397013	0.397013	-0.690186	3.23763	0.690186	NA	NA
BLM_21µg/ml	PECAM1	9.99651	0.216103	1.02693	0.216103	0.216103	0.230509	2.16178	-0.230509	NA	NA
BLM_21µg/ml	PUM1	18.3969	0.324147	9.4273	0.324147	0.324147	-0.405295	1.76197	0.405295	NA	NA
BLM_21µg/ml	RPL37A	8.22906	0.244495	-0.74051	0.244495	0.244495	0.0137657	2.97111	-0.0137657	NA	NA
BLM_21µg/ml	RPS18	8.08901	0.215635	-0.880562	0.215635	0.215635	-9.89465e-05	2.66578	9.89465e-05	NA	NA
BLM_21µg/ml	S100A4	18.4245	0.0243768	9.45488	0.0243768	0.0243768	-0.533176	0.132307	0.533176	NA	NA
BLM_21µg/ml	SNAI2	16.0115	0.216419	7.04196	0.216419	0.216419	-1.62997	1.35165	1.62997	b	8.90146127606739e-05
BLM_21µg/ml	SNW1	14.1573	0.25866	5.18771	0.25866	0.25866	0.097339	1.82704	-0.097339	NA	NA
BLM_21µg/ml	TGFB1	10.6863	0.269167	1.71677	0.269167	0.269167	-0.10485	2.5188	0.10485	NA	NA
BLM_21µg/ml	TGFB2	16.7824	0.402032	7.81286	0.402032	0.402032	-0.0472181	2.39555	0.0472181	NA	NA
BLM_21µg/ml	TGFB3	19.0712	0.532212	10.1016	0.532212	0.532212	-0.0499988	2.79066	0.0499988	NA	NA
BLM_21µg/ml	TGFBR1	15.7854	0.167414	6.81584	0.167414	0.167414	-0.613514	1.06056	0.613514	a	0.0597738152414592
BLM_21µg/ml	TGFBR2	10.8835	0.254198	1.91393	0.254198	0.254198	0.167978	2.33562	-0.167978	NA	NA
BLM_21µg/ml	TGFBR3	16.3548	0.23685	7.38523	0.23685	0.23685	0.485025	1.4482	-0.485025	a	0.0099116519280017
BLM_21µg/ml	TJP1	13.0094	0.195188	4.03982	0.195188	0.195188	0.201776	1.50036	-0.201776	NA	NA
BLM_21µg/ml	TLR2	20.0398	0.243556	11.0702	0.243556	0.243556	-0.567674	1.21536	0.567674	NA	NA
BLM_21µg/ml	TWIST2	18.1359	0.0982477	9.16637	0.0982477	0.0982477	1.28098	0.541729	-1.28098	a	0.00086246009327251
BLM_21µg/ml	VCAN	19.7025	0.0758416	10.7329	0.0758416	0.0758416	-0.14844	0.384934	0.14844	NA	NA
BLM_21µg/ml	VWF	10.6033	0.220819	1.63371	0.220819	0.220819	0.162002	2.08256	-0.162002	NA	NA
BLM_7µg/ml	ACTA2	14.9561	0.0181799	6.32607	0.0181799	0.0181799	-2.1422	0.121555	2.1422	b	2.78659297858752e-08
BLM_7µg/ml	ACTB	6.1995	0.0447644	-2.43056	0.0447644	0.0447644	0.063321	0.722065	-0.063321	NA	NA
BLM_7µg/ml	BCL2	17.8762	0.169364	9.24611	0.169364	0.169364	0.477869	0.947432	-0.477869	a	0.0125712514279339
BLM_7µg/ml	CASP3	17.8313	0.0464726	9.20129	0.0464726	0.0464726	-0.610512	0.260623	0.610512	NA	NA
BLM_7µg/ml	CASP7	17.0297	0.223576	8.39965	0.223576	0.223576	-0.831096	1.31286	0.831096	ab	0.056566894149826
BLM_7µg/ml	CASP8	16.8457	0.0319512	8.2156	0.0319512	0.0319512	0.317157	0.18967	-0.317157	ab	0.435804450696796
BLM_7µg/ml	CASP9	16.3243	0.0975461	7.69426	0.0975461	0.0975461	0.0426778	0.597551	-0.0426778	NA	NA
BLM_7µg/ml	CCL2	11.915	0.0622388	3.28499	0.0622388	0.0622388	-4.98721	0.522355	4.98721	b	5.51215015853757e-08
BLM_7µg/ml	CDH5	9.86941	0.0245851	1.23935	0.0245851	0.0245851	-0.0813435	0.249104	0.0813435	NA	NA
BLM_7µg/ml	CLDN5	11.736	0.185111	3.10597	0.185111	0.185111	0.15127	1.57729	-0.15127	ab	0.67058730777983
BLM_7µg/ml	COL1A1	20.7087	0.47992	12.0786	0.47992	0.47992	0.0451816	2.31748	-0.0451816	NA	NA
BLM_7µg/ml	COL3A1	19.8498	0.258777	11.2197	0.258777	0.258777	-0.330937	1.30368	0.330937	NA	NA
BLM_7µg/ml	COL4A1	10.8806	0.0902344	2.25056	0.0902344	0.0902344	0.0386207	0.829313	-0.0386207	NA	NA
BLM_7µg/ml	CTNNB1	10.5301	0.0697454	1.90008	0.0697454	0.0697454	0.106117	0.662341	-0.106117	NA	NA
BLM_7µg/ml	CXCL1	13.1967	0.192544	4.56663	0.192544	0.192544	-1.06097	1.45903	1.06097	b	0.00163446078399831
BLM_7µg/ml	CXCL12	19.2978	0.457209	10.6678	0.457209	0.457209	0.530357	2.36923	-0.530357	a	0.418156857106482
BLM_7µg/ml	CXCL8	13.7512	0.182343	5.12117	0.182343	0.182343	-1.10385	1.32602	1.10385	b	0.00278713456539625
BLM_7µg/ml	DSG1	24.7534	0.0435892	16.1233	0.0435892	0.0435892	0.766308	0.176094	-0.766308	NA	NA
BLM_7µg/ml	DSG3	19.493	0.19203	10.863	0.19203	0.19203	0.703978	0.985124	-0.703978	NA	NA
BLM_7µg/ml	GAPDH	6.9786	0.0923756	-1.65146	0.0923756	0.0923756	0.106789	1.3237	-0.106789	NA	NA
BLM_7µg/ml	HIF1A	12.3985	0.0509337	3.76839	0.0509337	0.0509337	0.216935	0.410807	-0.216935	NA	NA
BLM_7µg/ml	IL1A	16.4629	0.182948	7.8328	0.182948	0.182948	-2.24346	1.11127	2.24346	b	0.000329142232255886
BLM_7µg/ml	IL6	16.3773	0.256701	7.74724	0.256701	0.256701	0.0795539	1.56742	-0.0795539	NA	NA
BLM_7µg/ml	IPO8	13.6515	0.195045	5.02145	0.195045	0.195045	0.360261	1.42874	-0.360261	NA	NA
BLM_7µg/ml	MMP12	24.1889	0.713194	15.5588	0.713194	0.713194	-1.36608	2.94844	1.36608	NA	NA
BLM_7µg/ml	MMP2	10.9775	0.0169276	2.34749	0.0169276	0.0169276	0.0897036	0.154202	-0.0897036	NA	NA
BLM_7µg/ml	MMP7	19.0212	0.163853	10.3911	0.163853	0.163853	0.539921	0.861423	-0.539921	NA	NA
BLM_7µg/ml	MYOCD	21.4066	0.762114	12.7765	0.762114	0.762114	-0.328944	3.56018	0.328944	NA	NA
BLM_7µg/ml	PDGFB	12.3421	0.0586336	3.71202	0.0586336	0.0586336	-0.271035	0.475071	0.271035	NA	NA
BLM_7µg/ml	PECAM1	9.58809	0.0525913	0.95803	0.0525913	0.0525913	0.161607	0.548506	-0.161607	NA	NA
BLM_7µg/ml	PUM1	18.0669	0.0635137	9.43685	0.0635137	0.0635137	-0.395746	0.351547	0.395746	NA	NA
BLM_7µg/ml	RPL37A	7.8591	0.00815076	-0.77096	0.00815076	0.00815076	-0.016684	0.103711	0.016684	NA	NA
BLM_7µg/ml	RPS18	7.79268	0.0177852	-0.837377	0.0177852	0.0177852	0.0430861	0.228229	-0.0430861	NA	NA
BLM_7µg/ml	S100A4	18.5046	0.141937	9.8745	0.141937	0.141937	-0.113558	0.767039	0.113558	NA	NA
BLM_7µg/ml	SNAI2	16.1791	0.211644	7.54904	0.211644	0.211644	-1.12288	1.30814	1.12288	b	0.00238452664849131
BLM_7µg/ml	SNW1	13.7324	0.0176664	5.10236	0.0176664	0.0176664	0.0119895	0.128647	-0.0119895	NA	NA
BLM_7µg/ml	TGFB1	10.4219	0.111041	1.79181	0.111041	0.111041	-0.0298045	1.06546	0.0298045	NA	NA
BLM_7µg/ml	TGFB2	16.5922	0.332713	7.96213	0.332713	0.332713	0.102056	2.00524	-0.102056	NA	NA
BLM_7µg/ml	TGFB3	18.8807	0.0748193	10.2507	0.0748193	0.0748193	0.0990707	0.396273	-0.0990707	NA	NA
BLM_7µg/ml	TGFBR1	15.5649	0.232926	6.93486	0.232926	0.232926	-0.494498	1.49648	0.494498	a	0.150307818648217
BLM_7µg/ml	TGFBR2	10.5415	0.0984579	1.91146	0.0984579	0.0984579	0.165506	0.934001	-0.165506	NA	NA
BLM_7µg/ml	TGFBR3	15.8388	0.0742899	7.2087	0.0742899	0.0742899	0.308488	0.469039	-0.308488	ab	0.11459462139633
BLM_7µg/ml	TJP1	12.649	0.0641509	4.01896	0.0641509	0.0641509	0.180912	0.507161	-0.180912	NA	NA
BLM_7µg/ml	TLR2	20.075	0.372316	11.4449	0.372316	0.372316	-0.192967	1.85463	0.192967	NA	NA
BLM_7µg/ml	TWIST2	17.5539	0.327051	8.92383	0.327051	0.327051	1.03844	1.86312	-1.03844	a	0.00245533112729523
BLM_7µg/ml	VCAN	19.519	0.233389	10.889	0.233389	0.233389	0.00761937	1.1957	-0.00761937	NA	NA
BLM_7µg/ml	VWF	10.2825	0.0356189	1.6524	0.0356189	0.0356189	0.180696	0.346405	-0.180696	NA	NA

## Sheet: bleomycin_12h
Group	Gene	mean_ct	std_dev_ct	mean_dCq	std_dev_dCq	std_dev_ddCq	mean_ddCq	cv	log2FC	Letters	P_Value
BLM_0µg/ml	ACTA2	16.9948	0.0154976	8.23888	0.0154976	0.0154976	0	0.0911902	0	a	NA
BLM_0µg/ml	ACTB	6.41518	0.161763	-2.34072	0.161763	0.161763	0	2.52157	0	NA	NA
BLM_0µg/ml	BCL2	16.896	0.383934	8.14007	0.383934	0.383934	0	2.27234	0	NA	NA
BLM_0µg/ml	CASP3	18.6123	0.339799	9.85635	0.339799	0.339799	0	1.82567	0	a	NA
BLM_0µg/ml	CASP7	17.7127	0.179412	8.95683	0.179412	0.179412	0	1.0129	0	a	NA
BLM_0µg/ml	CASP8	16.9606	0.343106	8.2047	0.343106	0.343106	0	2.02296	0	NA	NA
BLM_0µg/ml	CASP9	16.3095	0.135519	7.55355	0.135519	0.135519	0	0.830923	0	NA	NA
BLM_0µg/ml	CCL2	16.4111	0.0930685	7.65518	0.0930685	0.0930685	0	0.567108	0	a	NA
BLM_0µg/ml	CDH5	10.0633	0.292639	1.30743	0.292639	0.292639	0	2.90797	0	a	NA
BLM_0µg/ml	CLDN5	10.6474	0.247581	1.89153	0.247581	0.247581	0	2.32527	0	b	NA
BLM_0µg/ml	COL1A1	21.0014	0.615586	12.2455	0.615586	0.615586	0	2.93117	0	NA	NA
BLM_0µg/ml	COL3A1	20.159	0.781855	11.4031	0.781855	0.781855	0	3.87845	0	NA	NA
BLM_0µg/ml	COL4A1	10.9979	0.0917603	2.24198	0.0917603	0.0917603	0	0.834345	0	NA	NA
BLM_0µg/ml	CTNNB1	10.7603	0.128143	2.00435	0.128143	0.128143	0	1.19089	0	NA	NA
BLM_0µg/ml	CXCL1	14.9581	0.250185	6.20222	0.250185	0.250185	0	1.67257	0	NA	NA
BLM_0µg/ml	CXCL12	22.4989	1.64983	13.743	1.64983	1.64983	0	7.33295	0	NA	NA
BLM_0µg/ml	CXCL8	15.5673	0.32301	6.81143	0.32301	0.32301	0	2.07492	0	NA	NA
BLM_0µg/ml	DSG1	25.5744	0.55142	16.8185	0.55142	0.55142	0	2.15614	0	a	NA
BLM_0µg/ml	DSG3	19.1867	0.638067	10.4308	0.638067	0.638067	0	3.32556	0	NA	NA
BLM_0µg/ml	GAPDH	6.96449	0.175082	-1.79141	0.175082	0.175082	0	2.51392	0	NA	NA
BLM_0µg/ml	HIF1A	12.2039	0.0524515	3.44795	0.0524515	0.0524515	0	0.429795	0	NA	NA
BLM_0µg/ml	IL1A	18.7437	0.0549767	9.98778	0.0549767	0.0549767	0	0.293308	0	a	NA
BLM_0µg/ml	IL6	17.07	0.155882	8.31406	0.155882	0.155882	0	0.913194	0	ab	NA
BLM_0µg/ml	IPO8	13.6448	0.152122	4.88894	0.152122	0.152122	0	1.11487	0	b	NA
BLM_0µg/ml	MMP2	10.9828	0.161542	2.2269	0.161542	0.161542	0	1.47086	0	NA	NA
BLM_0µg/ml	MMP7	18.6383	0.275411	9.88239	0.275411	0.275411	0	1.47766	0	NA	NA
BLM_0µg/ml	MYOCD	20.9056	1.35479	12.1497	1.35479	1.35479	0	6.48049	0	NA	NA
BLM_0µg/ml	PDGFB	13.1641	0.274269	4.4082	0.274269	0.274269	0	2.08346	0	a	NA
BLM_0µg/ml	PECAM1	9.46567	0.112535	0.709761	0.112535	0.112535	0	1.18888	0	NA	NA
BLM_0µg/ml	PUM1	18.5382	0.452922	9.78231	0.452922	0.452922	0	2.44318	0	NA	NA
BLM_0µg/ml	RPL37A	7.87154	0.103535	-0.884364	0.103535	0.103535	0	1.31531	0	NA	NA
BLM_0µg/ml	RPS18	7.89367	0.211506	-0.862233	0.211506	0.211506	0	2.67943	0	NA	NA
BLM_0µg/ml	S100A4	18.3283	0.293256	9.57235	0.293256	0.293256	0	1.60002	0	NA	NA
BLM_0µg/ml	SNAI2	17.533	0.413894	8.77711	0.413894	0.413894	0	2.36066	0	a	NA
BLM_0µg/ml	SNW1	13.8776	0.174767	5.12169	0.174767	0.174767	0	1.25934	0	NA	NA
BLM_0µg/ml	TGFB1	10.6321	0.109437	1.87615	0.109437	0.109437	0	1.02931	0	NA	NA
BLM_0µg/ml	TGFB2	17.0032	0.23357	8.24725	0.23357	0.23357	0	1.37368	0	a	NA
BLM_0µg/ml	TGFB3	18.5877	0.294224	9.83177	0.294224	0.294224	0	1.5829	0	NA	NA
BLM_0µg/ml	TGFBR1	16.3253	0.255457	7.5694	0.255457	0.255457	0	1.56479	0	a	NA
BLM_0µg/ml	TGFBR2	10.6092	0.106299	1.85326	0.106299	0.106299	0	1.00195	0	b	NA
BLM_0µg/ml	TGFBR3	15.4769	0.0637841	6.72102	0.0637841	0.0637841	0	0.412124	0	b	NA
BLM_0µg/ml	TJP1	12.502	0.214306	3.74614	0.214306	0.214306	0	1.71417	0	NA	NA
BLM_0µg/ml	TLR2	19.8891	0.175253	11.1332	0.175253	0.175253	0	0.881151	0	NA	NA
BLM_0µg/ml	TWIST2	16.4353	0.39046	7.67936	0.39046	0.39046	0	2.37574	0	b	NA
BLM_0µg/ml	VCAN	19.6877	0.0857507	10.9318	0.0857507	0.0857507	0	0.435554	0	a	NA
BLM_0µg/ml	VWF	10.1916	0.152773	1.43572	0.152773	0.152773	0	1.49901	0	b	NA
BLM_14µg/ml	ACTA2	13.2578	0.239571	4.62701	0.239571	0.239571	-3.61187	1.80701	3.61187	bc	2.65163868640172e-09
BLM_14µg/ml	ACTB	6.37341	0.16978	-2.25741	0.16978	0.16978	0.0833126	2.66388	-0.0833126	NA	NA
BLM_14µg/ml	BCL2	17.3079	0.237515	8.67711	0.237515	0.237515	0.537039	1.37229	-0.537039	NA	NA
BLM_14µg/ml	CASP3	17.3944	0.209007	8.76355	0.209007	0.209007	-1.09281	1.20158	1.09281	b	0.000159141450517208
BLM_14µg/ml	CASP7	16.301	0.167115	7.67016	0.167115	0.167115	-1.28667	1.02518	1.28667	b	4.06073843006727e-06
BLM_14µg/ml	CASP8	16.8418	0.193932	8.21101	0.193932	0.193932	0.00631074	1.15149	-0.00631074	NA	NA
BLM_14µg/ml	CASP9	16.1675	0.0925919	7.5367	0.0925919	0.0925919	-0.0168523	0.572703	0.0168523	NA	NA
BLM_14µg/ml	CCL2	13.6565	0.105898	5.02565	0.105898	0.105898	-2.62953	0.775439	2.62953	bc	1.64141894964942e-07
BLM_14µg/ml	CDH5	9.41922	0.143968	0.788398	0.143968	0.143968	-0.519036	1.52845	0.519036	b	0.0296719676379907
BLM_14µg/ml	CLDN5	11.0131	0.278925	2.38229	0.278925	0.278925	0.490768	2.53266	-0.490768	ab	0.117583603966897
BLM_14µg/ml	COL1A1	19.767	0.52071	11.1362	0.52071	0.52071	-1.10928	2.63423	1.10928	NA	NA
BLM_14µg/ml	COL3A1	20.1108	1.00699	11.48	1.00699	1.00699	0.0769355	5.00721	-0.0769355	NA	NA
BLM_14µg/ml	COL4A1	10.7675	0.140399	2.1367	0.140399	0.140399	-0.105283	1.30391	0.105283	NA	NA
BLM_14µg/ml	CTNNB1	10.5062	0.135784	1.87538	0.135784	0.135784	-0.128978	1.29242	0.128978	NA	NA
BLM_14µg/ml	CXCL1	14.7886	0.190015	6.15777	0.190015	0.190015	-0.044446	1.28487	0.044446	NA	NA
BLM_14µg/ml	CXCL12	20.9231	0.758655	12.2923	0.758655	0.758655	-1.45073	3.62592	1.45073	NA	NA
BLM_14µg/ml	CXCL8	15.5223	0.060233	6.89148	0.060233	0.060233	0.0800533	0.388041	-0.0800533	NA	NA
BLM_14µg/ml	DSG1	24.357	1.54864	15.7262	1.54864	1.54864	-1.0923	6.35811	1.0923	ab	0.554653410578621
BLM_14µg/ml	DSG3	18.739	0.371991	10.1082	0.371991	0.371991	-0.322623	1.98512	0.322623	NA	NA
BLM_14µg/ml	GAPDH	6.91117	0.146493	-1.71965	0.146493	0.146493	0.0717612	2.11966	-0.0717612	NA	NA
BLM_14µg/ml	HIF1A	12.3283	0.230112	3.6975	0.230112	0.230112	0.249555	1.86653	-0.249555	NA	NA
BLM_14µg/ml	IL1A	16.0665	0.235587	7.43568	0.235587	0.235587	-2.5521	1.46633	2.5521	b	3.999558284562e-08
BLM_14µg/ml	IL6	16.6526	0.0993575	8.0218	0.0993575	0.0993575	-0.29226	0.596648	0.29226	b	0.101162929578822
BLM_14µg/ml	IPO8	14.0081	0.175313	5.37726	0.175313	0.175313	0.488317	1.25152	-0.488317	a	0.0128745211682502
BLM_14µg/ml	MMP2	10.7829	0.173269	2.15212	0.173269	0.173269	-0.0747773	1.60688	0.0747773	NA	NA
BLM_14µg/ml	MMP7	18.7086	0.363707	10.0777	0.363707	0.363707	0.195356	1.94407	-0.195356	NA	NA
BLM_14µg/ml	MYOCD	21.3869	0.666274	12.7561	0.666274	0.666274	0.606328	3.11534	-0.606328	NA	NA
BLM_14µg/ml	PDGFB	12.2397	0.235415	3.60885	0.235415	0.235415	-0.799359	1.92338	0.799359	b	0.015432978289787
BLM_14µg/ml	PECAM1	9.6507	0.148915	1.01988	0.148915	0.148915	0.310117	1.54305	-0.310117	NA	NA
BLM_14µg/ml	PUM1	18.227	0.233799	9.59616	0.233799	0.233799	-0.186151	1.28271	0.186151	NA	NA
BLM_14µg/ml	RPL37A	7.79824	0.218067	-0.832582	0.218067	0.218067	0.0517828	2.79637	-0.0517828	NA	NA
BLM_14µg/ml	RPS18	7.64937	0.198239	-0.98145	0.198239	0.198239	-0.119217	2.59158	0.119217	NA	NA
BLM_14µg/ml	S100A4	17.9787	0.158314	9.3479	0.158314	0.158314	-0.224451	0.880563	0.224451	NA	NA
BLM_14µg/ml	SNAI2	14.832	0.181855	6.20114	0.181855	0.181855	-2.57597	1.2261	2.57597	b	1.00193024432649e-07
BLM_14µg/ml	SNW1	13.7092	0.125311	5.07837	0.125311	0.125311	-0.0433246	0.914068	0.0433246	NA	NA
BLM_14µg/ml	TGFB1	10.3113	0.213222	1.68048	0.213222	0.213222	-0.19567	2.06784	0.19567	NA	NA
BLM_14µg/ml	TGFB2	16.224	0.128163	7.59313	0.128163	0.128163	-0.654121	0.789964	0.654121	b	0.0047531896721893
BLM_14µg/ml	TGFB3	18.3413	0.063582	9.71048	0.063582	0.063582	-0.121288	0.34666	0.121288	NA	NA
BLM_14µg/ml	TGFBR1	15.1168	0.154137	6.48593	0.154137	0.154137	-1.08346	1.01964	1.08346	b	3.12535537875247e-05
BLM_14µg/ml	TGFBR2	10.8605	0.154832	2.22963	0.154832	0.154832	0.376365	1.42565	-0.376365	ab	0.095369412904016
BLM_14µg/ml	TGFBR3	16.042	0.164619	7.41114	0.164619	0.164619	0.690114	1.02618	-0.690114	a	0.00224898715023636
BLM_14µg/ml	TJP1	12.5682	0.156669	3.93737	0.156669	0.156669	0.191232	1.24655	-0.191232	NA	NA
BLM_14µg/ml	TLR2	19.7402	0.544936	11.1093	0.544936	0.544936	-0.0238835	2.76055	0.0238835	NA	NA
BLM_14µg/ml	TWIST2	17.6005	0.291179	8.96969	0.291179	0.291179	1.29032	1.65438	-1.29032	a	0.000244821070461643
BLM_14µg/ml	VCAN	18.6969	0.0960476	10.066	0.0960476	0.0960476	-0.865777	0.51371	0.865777	b	1.93081910779824e-05
BLM_14µg/ml	VWF	10.4982	0.106793	1.86734	0.106793	0.106793	0.431622	1.01726	-0.431622	a	0.0356787953006726
BLM_21µg/ml	ACTA2	12.952	0.309766	4.36207	0.309766	0.309766	-3.87681	2.39165	3.87681	c	1.08061881665122e-09
BLM_21µg/ml	ACTB	6.36842	0.215015	-2.22149	0.215015	0.215015	0.119236	3.37626	-0.119236	NA	NA
BLM_21µg/ml	BCL2	17.3745	0.0852541	8.78464	0.0852541	0.0852541	0.64457	0.490684	-0.64457	NA	NA
BLM_21µg/ml	CASP3	17.4131	0.153838	8.82315	0.153838	0.153838	-1.0332	0.883463	1.0332	b	0.000267829175171874
BLM_21µg/ml	CASP7	16.4625	0.0721889	7.87255	0.0721889	0.0721889	-1.08428	0.438507	1.08428	b	2.1553818079445e-05
BLM_21µg/ml	CASP8	16.9391	0.231658	8.34924	0.231658	0.231658	0.144535	1.36759	-0.144535	NA	NA
BLM_21µg/ml	CASP9	16.1605	0.222232	7.57057	0.222232	0.222232	0.0170236	1.37515	-0.0170236	NA	NA
BLM_21µg/ml	CCL2	13.8116	0.219732	5.22168	0.219732	0.219732	-2.43349	1.59093	2.43349	b	1.81233486662435e-07
BLM_21µg/ml	CDH5	9.34538	0.227607	0.755474	0.227607	0.227607	-0.55196	2.4355	0.55196	b	0.0206351236904966
BLM_21µg/ml	CLDN5	11.1245	0.347677	2.53464	0.347677	0.347677	0.643113	3.12531	-0.643113	a	0.0319864265455214
BLM_21µg/ml	COL1A1	20.5967	0.688453	12.0068	0.688453	0.688453	-0.238698	3.34254	0.238698	NA	NA
BLM_21µg/ml	COL3A1	20.2451	0.16994	11.6552	0.16994	0.16994	0.252076	0.839414	-0.252076	NA	NA
BLM_21µg/ml	COL4A1	10.6817	0.319971	2.09182	0.319971	0.319971	-0.15016	2.9955	0.15016	NA	NA
BLM_21µg/ml	CTNNB1	10.478	0.216512	1.88809	0.216512	0.216512	-0.116263	2.06635	0.116263	NA	NA
BLM_21µg/ml	CXCL1	14.8788	0.265847	6.28893	0.265847	0.265847	0.0867105	1.78674	-0.0867105	NA	NA
BLM_21µg/ml	CXCL12	20.1031	1.00677	11.5131	1.00677	1.00677	-2.22985	5.00806	2.22985	NA	NA
BLM_21µg/ml	CXCL8	15.1592	0.163864	6.56934	0.163864	0.163864	-0.242088	1.08095	0.242088	NA	NA
BLM_21µg/ml	DSG1	22.7285	1.05261	14.1386	1.05261	1.05261	-2.67986	4.63124	2.67986	b	0.0262039084333456
BLM_21µg/ml	DSG3	18.943	0.12813	10.3531	0.12813	0.12813	-0.0777099	0.676399	0.0777099	NA	NA
BLM_21µg/ml	GAPDH	6.89641	0.245264	-1.69349	0.245264	0.245264	0.0979173	3.5564	-0.0979173	NA	NA
BLM_21µg/ml	HIF1A	12.3076	0.315998	3.71773	0.315998	0.315998	0.269787	2.56749	-0.269787	NA	NA
BLM_21µg/ml	IL1A	15.5272	0.0391425	6.93727	0.0391425	0.0391425	-3.05051	0.25209	3.05051	c	1.26929797783504e-08
BLM_21µg/ml	IL6	16.72	0.136834	8.13009	0.136834	0.136834	-0.183967	0.818384	0.183967	ab	0.410850523514408
BLM_21µg/ml	IPO8	14.0219	0.22968	5.43202	0.22968	0.22968	0.543075	1.63801	-0.543075	a	0.00620303005240019
BLM_21µg/ml	MMP2	10.7402	0.268436	2.15031	0.268436	0.268436	-0.0765896	2.49935	0.0765896	NA	NA
BLM_21µg/ml	MMP7	18.4191	0.36077	9.82915	0.36077	0.36077	-0.0532446	1.95868	0.0532446	NA	NA
BLM_21µg/ml	MYOCD	20.7121	0.70053	12.1222	0.70053	0.70053	-0.0275712	3.38223	0.0275712	NA	NA
BLM_21µg/ml	PDGFB	12.2392	0.38798	3.64927	0.38798	0.38798	-0.758933	3.16998	0.758933	b	0.0213145237708143
BLM_21µg/ml	PECAM1	9.62964	0.292355	1.03973	0.292355	0.292355	0.329967	3.03599	-0.329967	NA	NA
BLM_21µg/ml	PUM1	18.0763	0.125776	9.48642	0.125776	0.125776	-0.295885	0.695806	0.295885	NA	NA
BLM_21µg/ml	RPL37A	7.71086	0.267435	-0.879048	0.267435	0.267435	0.00531642	3.46829	-0.00531642	NA	NA
BLM_21µg/ml	RPS18	7.63967	0.217416	-0.950242	0.217416	0.217416	-0.0880084	2.84588	0.0880084	NA	NA
BLM_21µg/ml	S100A4	18.5573	0.484076	9.96736	0.484076	0.484076	0.395008	2.60855	-0.395008	NA	NA
BLM_21µg/ml	SNAI2	14.5599	0.17396	5.96996	0.17396	0.17396	-2.80715	1.19479	2.80715	b	4.14783141167163e-08
BLM_21µg/ml	SNW1	13.6985	0.213345	5.10855	0.213345	0.213345	-0.0131409	1.55744	0.0131409	NA	NA
BLM_21µg/ml	TGFB1	10.1927	0.350077	1.60278	0.350077	0.350077	-0.273372	3.43459	0.273372	NA	NA
BLM_21µg/ml	TGFB2	16.2891	0.310747	7.69922	0.310747	0.310747	-0.548028	1.9077	0.548028	b	0.0160480030683026
BLM_21µg/ml	TGFB3	18.4958	0.245321	9.90584	0.245321	0.245321	0.074073	1.32636	-0.074073	NA	NA
BLM_21µg/ml	TGFBR1	14.9498	0.127902	6.35988	0.127902	0.127902	-1.20952	0.855542	1.20952	b	1.01802260014106e-05
BLM_21µg/ml	TGFBR2	10.9414	0.296575	2.35145	0.296575	0.296575	0.498188	2.71059	-0.498188	a	0.0225086661324049
BLM_21µg/ml	TGFBR3	16.118	0.221	7.52808	0.221	0.221	0.807057	1.37114	-0.807057	a	0.00064491820157464
BLM_21µg/ml	TJP1	12.5368	0.202649	3.9469	0.202649	0.202649	0.200761	1.61643	-0.200761	NA	NA
BLM_21µg/ml	TLR2	19.5261	0.378972	10.9362	0.378972	0.378972	-0.196985	1.94084	0.196985	NA	NA
BLM_21µg/ml	TWIST2	17.7579	0.242263	9.16799	0.242263	0.242263	1.48862	1.36426	-1.48862	a	6.76744861595191e-05
BLM_21µg/ml	VCAN	18.5006	0.16521	9.91074	0.16521	0.16521	-1.02107	0.892997	1.02107	b	2.31491462465705e-06
BLM_21µg/ml	VWF	10.4566	0.272619	1.86666	0.272619	0.272619	0.430943	2.60715	-0.430943	a	0.0359895075484149
BLM_7µg/ml	ACTA2	13.6454	0.218795	4.89611	0.218795	0.218795	-3.34277	1.60344	3.34277	b	6.35382335634205e-09
BLM_7µg/ml	ACTB	6.46722	0.178766	-2.28207	0.178766	0.178766	0.0586527	2.76418	-0.0586527	NA	NA
BLM_7µg/ml	BCL2	17.2936	0.361239	8.54428	0.361239	0.361239	0.404208	2.08886	-0.404208	NA	NA
BLM_7µg/ml	CASP3	17.7496	0.215293	9.00029	0.215293	0.215293	-0.856066	1.21295	0.856066	b	0.00138199863369715
BLM_7µg/ml	CASP7	16.4566	0.225577	7.70736	0.225577	0.225577	-1.24947	1.37073	1.24947	b	5.43010979514591e-06
BLM_7µg/ml	CASP8	16.9783	0.321966	8.22904	0.321966	0.321966	0.024336	1.89634	-0.024336	NA	NA
BLM_7µg/ml	CASP9	16.185	0.235074	7.43573	0.235074	0.235074	-0.117819	1.45242	0.117819	NA	NA
BLM_7µg/ml	CCL2	13.3373	0.298402	4.58797	0.298402	0.298402	-3.06721	2.23736	3.06721	c	1.99508278786453e-08
BLM_7µg/ml	CDH5	9.56956	0.208603	0.82027	0.208603	0.208603	-0.487164	2.17986	0.487164	b	0.0421022159751324
BLM_7µg/ml	CLDN5	10.9448	0.24076	2.19551	0.24076	0.24076	0.303982	2.19977	-0.303982	ab	0.453804136009391
BLM_7µg/ml	COL1A1	20.5586	0.136606	11.8093	0.136606	0.136606	-0.436153	0.66447	0.436153	NA	NA
BLM_7µg/ml	COL3A1	19.8863	0.692948	11.137	0.692948	0.692948	-0.266124	3.48456	0.266124	NA	NA
BLM_7µg/ml	COL4A1	10.7488	0.202275	1.99949	0.202275	0.202275	-0.242491	1.88184	0.242491	NA	NA
BLM_7µg/ml	CTNNB1	10.5355	0.167487	1.78625	0.167487	0.167487	-0.21811	1.58973	0.21811	NA	NA
BLM_7µg/ml	CXCL1	14.9942	0.327414	6.24486	0.327414	0.327414	0.0426444	2.18361	-0.0426444	NA	NA
BLM_7µg/ml	CXCL12	20.6544	1.11381	11.9051	1.11381	1.11381	-1.83786	5.39259	1.83786	NA	NA
BLM_7µg/ml	CXCL8	15.8524	0.32845	7.10307	0.32845	0.32845	0.291641	2.07193	-0.291641	NA	NA
BLM_7µg/ml	DSG1	24.8189	0.157526	16.0696	0.157526	0.157526	-0.748876	0.634701	0.748876	ab	0.790766279157842
BLM_7µg/ml	DSG3	18.9402	0.522696	10.191	0.522696	0.522696	-0.239874	2.75971	0.239874	NA	NA
BLM_7µg/ml	GAPDH	7.02283	0.179518	-1.72647	0.179518	0.179518	0.064945	2.55621	-0.064945	NA	NA
BLM_7µg/ml	HIF1A	12.3698	0.254201	3.62055	0.254201	0.254201	0.1726	2.05501	-0.1726	NA	NA
BLM_7µg/ml	IL1A	16.3808	0.247452	7.63147	0.247452	0.247452	-2.35631	1.51063	2.35631	b	8.48474082104644e-08
BLM_7µg/ml	IL6	17.1434	0.227871	8.3941	0.227871	0.227871	0.0800362	1.32921	-0.0800362	a	0.895422180163516
BLM_7µg/ml	IPO8	13.9289	0.171312	5.17963	0.171312	0.171312	0.29069	1.2299	-0.29069	ab	0.170363682555727
BLM_7µg/ml	MMP2	10.8598	0.162471	2.11052	0.162471	0.162471	-0.116379	1.49607	0.116379	NA	NA
BLM_7µg/ml	MMP7	18.7763	0.412815	10.027	0.412815	0.412815	0.144649	2.19859	-0.144649	NA	NA
BLM_7µg/ml	MYOCD	21.4531	0.272588	12.7038	0.272588	0.272588	0.554105	1.27062	-0.554105	NA	NA
BLM_7µg/ml	PDGFB	12.2986	0.322818	3.54932	0.322818	0.322818	-0.858887	2.62483	0.858887	b	0.00960749773471603
BLM_7µg/ml	PECAM1	9.63261	0.213313	0.883315	0.213313	0.213313	0.173554	2.21449	-0.173554	NA	NA
BLM_7µg/ml	PUM1	18.2626	0.349104	9.51333	0.349104	0.349104	-0.26898	1.91158	0.26898	NA	NA
BLM_7µg/ml	RPL37A	7.92037	0.251824	-0.828925	0.251824	0.251824	0.0554395	3.17945	-0.0554395	NA	NA
BLM_7µg/ml	RPS18	7.80417	0.185972	-0.945126	0.185972	0.185972	-0.0828929	2.38298	0.0828929	NA	NA
BLM_7µg/ml	S100A4	18.0606	0.288378	9.31135	0.288378	0.288378	-0.260995	1.59672	0.260995	NA	NA
BLM_7µg/ml	SNAI2	15.1379	0.085272	6.38857	0.085272	0.085272	-2.38854	0.563303	2.38854	b	4.90047805445926e-07
BLM_7µg/ml	SNW1	13.8423	0.180009	5.09302	0.180009	0.180009	-0.0286718	1.30043	0.0286718	NA	NA
BLM_7µg/ml	TGFB1	10.4545	0.216172	1.70521	0.216172	0.216172	-0.170944	2.06775	0.170944	NA	NA
BLM_7µg/ml	TGFB2	16.5093	0.125836	7.76004	0.125836	0.125836	-0.487216	0.762209	0.487216	b	0.0324318296831041
BLM_7µg/ml	TGFB3	18.4563	0.426726	9.70698	0.426726	0.426726	-0.124794	2.31209	0.124794	NA	NA
BLM_7µg/ml	TGFBR1	15.364	0.236161	6.61474	0.236161	0.236161	-0.954656	1.5371	0.954656	b	0.000107985040509795
BLM_7µg/ml	TGFBR2	10.8732	0.214153	2.12386	0.214153	0.214153	0.270597	1.96956	-0.270597	ab	0.293995192447859
BLM_7µg/ml	TGFBR3	16.0764	0.214139	7.32708	0.214139	0.214139	0.606053	1.33201	-0.606053	a	0.00581157166163049
BLM_7µg/ml	TJP1	12.6054	0.204882	3.85613	0.204882	0.204882	0.109991	1.62535	-0.109991	NA	NA
BLM_7µg/ml	TLR2	19.6555	0.398744	10.9062	0.398744	0.398744	-0.226973	2.02866	0.226973	NA	NA
BLM_7µg/ml	TWIST2	17.5957	0.00305103	8.84645	0.00305103	0.00305103	1.16709	0.0173396	-1.16709	a	0.00108899022592934
BLM_7µg/ml	VCAN	18.5796	0.0852246	9.83035	0.0852246	0.0852246	-1.10146	0.458699	1.10146	b	1.1364098033706e-06
BLM_7µg/ml	VWF	10.34	0.199678	1.59068	0.199678	0.199678	0.154958	1.93112	-0.154958	ab	0.675706820197521

## Sheet: bleomycin_24h
Group	Gene	mean_ct	std_dev_ct	mean_dCq	std_dev_dCq	std_dev_ddCq	mean_ddCq	cv	log2FC	Letters	P_Value
BLM_0µg/ml	ACTA2	16.82	0.264573	8.22627	0.264573	0.264573	0	1.57297	0	a	NA
BLM_0µg/ml	ACTB	6.35153	0.137189	-2.24223	0.137189	0.137189	0	2.15993	0	b	NA
BLM_0µg/ml	BCL2	16.6901	0.273985	8.09635	0.273985	0.273985	0	1.6416	0	b	NA
BLM_0µg/ml	CASP3	18.2453	0.104428	9.65154	0.104428	0.104428	0	0.572357	0	a	NA
BLM_0µg/ml	CASP7	17.2681	0.0530516	8.67435	0.0530516	0.0530516	0	0.307223	0	a	NA
BLM_0µg/ml	CASP8	16.5498	0.231959	7.95605	0.231959	0.231959	0	1.40158	0	a	NA
BLM_0µg/ml	CASP9	15.9681	0.193116	7.37435	0.193116	0.193116	0	1.20939	0	a	NA
BLM_0µg/ml	CCL2	15.4827	0.0579449	6.88896	0.0579449	0.0579449	0	0.374256	0	a	NA
BLM_0µg/ml	CDH5	9.74541	0.165189	1.15166	0.165189	0.165189	0	1.69504	0	a	NA
BLM_0µg/ml	CLDN5	10.1021	0.250897	1.50836	0.250897	0.250897	0	2.48361	0	b	NA
BLM_0µg/ml	COL1A1	20.7067	0.873339	12.113	0.873339	0.873339	0	4.21766	0	a	NA
BLM_0µg/ml	COL3A1	19.8163	0.292963	11.2225	0.292963	0.292963	0	1.47839	0	NA	NA
BLM_0µg/ml	COL4A1	10.7235	0.205891	2.12979	0.205891	0.205891	0	1.91999	0	a	NA
BLM_0µg/ml	CTNNB1	10.3981	0.138051	1.80437	0.138051	0.138051	0	1.32766	0	NA	NA
BLM_0µg/ml	CXCL1	14.8918	0.137855	6.29803	0.137855	0.137855	0	0.925709	0	a	NA
BLM_0µg/ml	CXCL12	22.8751	0.631884	14.2814	0.631884	0.631884	0	2.76232	0	a	NA
BLM_0µg/ml	CXCL8	15.6204	0.063139	7.02665	0.063139	0.063139	0	0.404209	0	a	NA
BLM_0µg/ml	DSG1	24.7512	1.74291	16.1574	1.74291	1.74291	0	7.0417	0	NA	NA
BLM_0µg/ml	DSG3	18.9899	0.534007	10.3962	0.534007	0.534007	0	2.81205	0	NA	NA
BLM_0µg/ml	GAPDH	6.74112	0.156551	-1.85263	0.156551	0.156551	0	2.32232	0	NA	NA
BLM_0µg/ml	HIF1A	12.0001	0.0589523	3.40637	0.0589523	0.0589523	0	0.491264	0	NA	NA
BLM_0µg/ml	IL1A	18.3403	0.245168	9.74656	0.245168	0.245168	0	1.33677	0	a	NA
BLM_0µg/ml	IL6	17.128	0.0980396	8.53429	0.0980396	0.0980396	0	0.572392	0	a	NA
BLM_0µg/ml	IPO8	13.408	0.214913	4.81422	0.214913	0.214913	0	1.60288	0	b	NA
BLM_0µg/ml	MMP12	25.4238	0.107727	16.83	0.107727	0.107727	0	0.423727	0	a	NA
BLM_0µg/ml	MMP2	10.5431	0.152256	1.94937	0.152256	0.152256	0	1.44413	0	a	NA
BLM_0µg/ml	MMP7	18.0171	0.352299	9.42336	0.352299	0.352299	0	1.95536	0	NA	NA
BLM_0µg/ml	MYOCD	21.3446	0.247576	12.7509	0.247576	0.247576	0	1.1599	0	a	NA
BLM_0µg/ml	PDGFB	12.8689	0.319031	4.27519	0.319031	0.319031	0	2.47907	0	NA	NA
BLM_0µg/ml	PECAM1	9.01082	0.184369	0.417065	0.184369	0.184369	0	2.04608	0	b	NA
BLM_0µg/ml	PUM1	18.2749	0.309728	9.68117	0.309728	0.309728	0	1.69482	0	NA	NA
BLM_0µg/ml	RPL37A	7.86514	0.0687558	-0.728611	0.0687558	0.0687558	0	0.874184	0	a	NA
BLM_0µg/ml	RPS18	7.61626	0.133988	-0.977492	0.133988	0.133988	0	1.75924	0	a	NA
BLM_0µg/ml	S100A4	17.8053	0.364499	9.21157	0.364499	0.364499	0	2.04714	0	NA	NA
BLM_0µg/ml	SNAI2	17.2397	0.074075	8.64594	0.074075	0.074075	0	0.429677	0	a	NA
BLM_0µg/ml	SNW1	13.7003	0.0240488	5.10657	0.0240488	0.0240488	0	0.175535	0	NA	NA
BLM_0µg/ml	TGFB1	10.3469	0.230187	1.75317	0.230187	0.230187	0	2.22469	0	NA	NA
BLM_0µg/ml	TGFB2	17.2649	0.0676205	8.67119	0.0676205	0.0676205	0	0.391664	0	a	NA
BLM_0µg/ml	TGFB3	17.8492	0.238114	9.25546	0.238114	0.238114	0	1.33403	0	NA	NA
BLM_0µg/ml	TGFBR1	16.2339	0.0126195	7.64012	0.0126195	0.0126195	0	0.0777358	0	a	NA
BLM_0µg/ml	TGFBR2	10.4288	0.205076	1.83509	0.205076	0.205076	0	1.96643	0	b	NA
BLM_0µg/ml	TGFBR3	15.0382	0.182763	6.44443	0.182763	0.182763	0	1.21533	0	b	NA
BLM_0µg/ml	TJP1	12.0683	0.173225	3.47452	0.173225	0.173225	0	1.43537	0	b	NA
BLM_0µg/ml	TLR2	19.9698	0.123766	11.3761	0.123766	0.123766	0	0.619764	0	NA	NA
BLM_0µg/ml	TWIST2	16.3215	0.179933	7.72774	0.179933	0.179933	0	1.10243	0	b	NA
BLM_0µg/ml	VCAN	19.537	0.244343	10.9433	0.244343	0.244343	0	1.25067	0	a	NA
BLM_0µg/ml	VWF	9.73579	0.166252	1.14204	0.166252	0.166252	0	1.70764	0	b	NA
BLM_14µg/ml	ACTA2	13.0736	0.0966943	4.16174	0.0966943	0.0966943	-4.06453	0.739617	4.06453	b	8.39959213294605e-11
BLM_14µg/ml	ACTB	6.89304	0.0252002	-2.01879	0.0252002	0.0252002	0.223434	0.36559	-0.223434	a	0.0225904769067627
BLM_14µg/ml	BCL2	17.5468	0.0802031	8.63501	0.0802031	0.0802031	0.538657	0.45708	-0.538657	a	0.0279562085862403
BLM_14µg/ml	CASP3	17.9382	0.0940446	9.02636	0.0940446	0.0940446	-0.625173	0.52427	0.625173	b	0.0100772205967671
BLM_14µg/ml	CASP7	16.7664	0.155587	7.85453	0.155587	0.155587	-0.81982	0.927971	0.81982	b	0.0135666824363783
BLM_14µg/ml	CASP8	17.2916	0.183881	8.37978	0.183881	0.183881	0.423729	1.06341	-0.423729	a	0.0817816529789785
BLM_14µg/ml	CASP9	15.9925	0.0738592	7.08072	0.0738592	0.0738592	-0.293632	0.461835	0.293632	b	0.0444833288495822
BLM_14µg/ml	CCL2	13.9509	0.174194	5.03906	0.174194	0.174194	-1.8499	1.24862	1.8499	c	3.57806138051586e-08
BLM_14µg/ml	CDH5	9.65904	0.00282179	0.747211	0.00282179	0.00282179	-0.404448	0.029214	0.404448	b	0.00334381526176852
BLM_14µg/ml	CLDN5	11.2432	0.0219868	2.33134	0.0219868	0.0219868	0.822989	0.195557	-0.822989	a	0.000342387704285296
BLM_14µg/ml	COL1A1	19.5432	0.487148	10.6313	0.487148	0.487148	-1.48162	2.49268	1.48162	ab	0.127290411735405
BLM_14µg/ml	COL3A1	20.0754	0.546614	11.1636	0.546614	0.546614	-0.0589319	2.7228	0.0589319	NA	NA
BLM_14µg/ml	COL4A1	10.664	0.169298	1.75222	0.169298	0.169298	-0.377568	1.58756	0.377568	ab	0.102854527413163
BLM_14µg/ml	CTNNB1	10.727	0.0899019	1.81517	0.0899019	0.0899019	0.0107933	0.838091	-0.0107933	NA	NA
BLM_14µg/ml	CXCL1	13.3639	0.0734629	4.45204	0.0734629	0.0734629	-1.846	0.549713	1.846	c	5.63240343254279e-10
BLM_14µg/ml	CXCL12	20.7156	0.294498	11.8038	0.294498	0.294498	-2.47757	1.42162	2.47757	b	6.67188429972487e-05
BLM_14µg/ml	CXCL8	13.1564	0.0607215	4.2446	0.0607215	0.0607215	-2.78205	0.461535	2.78205	c	5.66321545214521e-10
BLM_14µg/ml	DSG1	23.5461	0.498088	14.6342	0.498088	0.498088	-1.52321	2.11538	1.52321	NA	NA
BLM_14µg/ml	DSG3	19.3394	0.789666	10.4275	0.789666	0.789666	0.0313439	4.08321	-0.0313439	NA	NA
BLM_14µg/ml	GAPDH	7.28199	0.0802175	-1.62983	0.0802175	0.0802175	0.222798	1.10159	-0.222798	NA	NA
BLM_14µg/ml	HIF1A	12.5064	0.268037	3.59453	0.268037	0.268037	0.188164	2.14321	-0.188164	NA	NA
BLM_14µg/ml	IL1A	16.6291	0.431723	7.71726	0.431723	0.431723	-2.02929	2.59619	2.02929	b	3.12032105811433e-05
BLM_14µg/ml	IL6	16.8741	0.0348662	7.96223	0.0348662	0.0348662	-0.572059	0.206626	0.572059	b	9.7161564945214e-05
BLM_14µg/ml	IPO8	14.2015	0.0858542	5.28969	0.0858542	0.0858542	0.475477	0.604542	-0.475477	a	0.00616880404599418
BLM_14µg/ml	MMP12	22.1818	0.42714	13.27	0.42714	0.42714	-3.56007	1.92563	3.56007	b	5.36176343879369e-07
BLM_14µg/ml	MMP2	10.6612	0.0810582	1.74938	0.0810582	0.0810582	-0.19999	0.760309	0.19999	ab	0.125151848481049
BLM_14µg/ml	MMP7	18.7549	0.684372	9.84305	0.684372	0.684372	0.41969	3.64904	-0.41969	NA	NA
BLM_14µg/ml	MYOCD	20.2628	0.411526	11.3509	0.411526	0.411526	-1.39992	2.03095	1.39992	b	0.0353407132165792
BLM_14µg/ml	PDGFB	12.6326	0.355293	3.72082	0.355293	0.355293	-0.554373	2.8125	0.554373	NA	NA
BLM_14µg/ml	PECAM1	9.75493	0.0957539	0.843098	0.0957539	0.0957539	0.426033	0.981595	-0.426033	a	0.0309209835751484
BLM_14µg/ml	PUM1	18.3423	0.105025	9.43047	0.105025	0.105025	-0.250705	0.572584	0.250705	NA	NA
BLM_14µg/ml	RPL37A	7.88499	0.0147785	-1.02684	0.0147785	0.0147785	-0.298232	0.187426	0.298232	bc	9.89455417613749e-05
BLM_14µg/ml	RPS18	7.74317	0.0260076	-1.16866	0.0260076	0.0260076	-0.191171	0.335878	0.191171	ab	0.0895189035135466
BLM_14µg/ml	S100A4	18.667	0.652388	9.75517	0.652388	0.652388	0.543596	3.49487	-0.543596	NA	NA
BLM_14µg/ml	SNAI2	15.2574	0.110195	6.34556	0.110195	0.110195	-2.30038	0.722237	2.30038	b	1.62194957464834e-09
BLM_14µg/ml	SNW1	14.0417	0.15768	5.12991	0.15768	0.15768	0.0233414	1.12293	-0.0233414	NA	NA
BLM_14µg/ml	TGFB1	10.564	0.186528	1.65222	0.186528	0.186528	-0.100953	1.76569	0.100953	NA	NA
BLM_14µg/ml	TGFB2	16.0306	0.215022	7.11876	0.215022	0.215022	-1.55243	1.34132	1.55243	b	3.72809134874252e-06
BLM_14µg/ml	TGFB3	17.8665	0.377917	8.95466	0.377917	0.377917	-0.300793	2.11523	0.300793	NA	NA
BLM_14µg/ml	TGFBR1	14.8297	0.253251	5.91789	0.253251	0.253251	-1.72224	1.70773	1.72224	b	2.01344087182864e-05
BLM_14µg/ml	TGFBR2	11.2945	0.130932	2.38269	0.130932	0.130932	0.5476	1.15925	-0.5476	a	0.00771939085554918
BLM_14µg/ml	TGFBR3	16.4472	0.0168481	7.53537	0.0168481	0.0168481	1.09093	0.102437	-1.09093	a	2.08812412916259e-06
BLM_14µg/ml	TJP1	12.7996	0.0125847	3.88778	0.0125847	0.0125847	0.413259	0.098321	-0.413259	a	0.00220438465513384
BLM_14µg/ml	TLR2	20.014	0.114735	11.1022	0.114735	0.114735	-0.273909	0.573273	0.273909	NA	NA
BLM_14µg/ml	TWIST2	17.4183	0.016384	8.50651	0.016384	0.016384	0.778775	0.0940616	-0.778775	a	6.07282117139896e-05
BLM_14µg/ml	VCAN	17.0187	0.13532	8.10683	0.13532	0.13532	-2.83646	0.795128	2.83646	b	1.53145538472899e-08
BLM_14µg/ml	VWF	10.4556	0.123895	1.54381	0.123895	0.123895	0.401767	1.18496	-0.401767	a	0.0191804417124808
BLM_21µg/ml	ACTA2	13.163	0.0644455	4.0688	0.0644455	0.0644455	-4.15747	0.489597	4.15747	b	4.13635792284595e-11
BLM_21µg/ml	ACTB	7.02673	0.0604578	-2.06743	0.0604578	0.0604578	0.174797	0.860397	-0.174797	ab	0.0556840197712486
BLM_21µg/ml	BCL2	17.6897	0.240825	8.59552	0.240825	0.240825	0.499167	1.36139	-0.499167	a	0.0278138761558571
BLM_21µg/ml	CASP3	18.3182	0.342806	9.22405	0.342806	0.342806	-0.427488	1.8714	0.427488	ab	0.0541640748859021
BLM_21µg/ml	CASP7	17.3925	0.392481	8.29839	0.392481	0.392481	-0.375965	2.2566	0.375965	ab	0.285941937747007
BLM_21µg/ml	CASP8	17.4482	0.23304	8.35408	0.23304	0.23304	0.39803	1.33561	-0.39803	a	0.0767838115898535
BLM_21µg/ml	CASP9	16.18	0.0345377	7.08582	0.0345377	0.0345377	-0.288528	0.213459	0.288528	b	0.0483658863490316
BLM_21µg/ml	CCL2	13.9604	0.162543	4.86621	0.162543	0.162543	-2.02275	1.16432	2.02275	c	6.70801236779539e-09
BLM_21µg/ml	CDH5	9.88623	0.10732	0.792075	0.10732	0.10732	-0.359584	1.08555	0.359584	b	0.00443188507768799
BLM_21µg/ml	CLDN5	11.4852	0.194901	2.39109	0.194901	0.194901	0.882731	1.69697	-0.882731	a	9.2809851160891e-05
BLM_21µg/ml	COL1A1	19.258	0.574831	10.1638	0.574831	0.574831	-1.94915	2.9849	1.94915	b	0.024847459986086
BLM_21µg/ml	COL3A1	20.6153	0.907516	11.5211	0.907516	0.907516	0.298597	4.40215	-0.298597	NA	NA
BLM_21µg/ml	COL4A1	10.7654	0.221119	1.67126	0.221119	0.221119	-0.458525	2.05398	0.458525	b	0.0273710300544003
BLM_21µg/ml	CTNNB1	10.882	0.186629	1.78784	0.186629	0.186629	-0.0165306	1.71503	0.0165306	NA	NA
BLM_21µg/ml	CXCL1	13.221	0.0264128	4.12687	0.0264128	0.0264128	-2.17116	0.199779	2.17116	d	1.7419865550039e-10
BLM_21µg/ml	CXCL12	20.1765	0.249658	11.0824	0.249658	0.249658	-3.19902	1.23737	3.19902	b	2.69101056493692e-06
BLM_21µg/ml	CXCL8	12.7027	0.0936498	3.60852	0.0936498	0.0936498	-3.41813	0.737245	3.41813	d	5.45122724737723e-10
BLM_21µg/ml	DSG1	22.1055	0.378411	13.0113	0.378411	0.378411	-3.1461	1.71184	3.1461	NA	NA
BLM_21µg/ml	DSG3	19.325	1.00702	10.2308	1.00702	1.00702	-0.165345	5.21097	0.165345	NA	NA
BLM_21µg/ml	GAPDH	7.42307	0.0940816	-1.67108	0.0940816	0.0940816	0.181549	1.26742	-0.181549	NA	NA
BLM_21µg/ml	HIF1A	12.6944	0.32111	3.60026	0.32111	0.32111	0.193888	2.52954	-0.193888	NA	NA
BLM_21µg/ml	IL1A	16.488	0.039515	7.39386	0.039515	0.039515	-2.3527	0.239659	2.3527	b	8.26216083482656e-06
BLM_21µg/ml	IL6	17.0191	0.0974482	7.92495	0.0974482	0.0974482	-0.609337	0.572581	0.609337	b	2.86422913198248e-05
BLM_21µg/ml	IPO8	14.4254	0.145788	5.33129	0.145788	0.145788	0.517075	1.01063	-0.517075	a	0.00189236984020902
BLM_21µg/ml	MMP12	21.4437	0.114779	12.3495	0.114779	0.114779	-4.48051	0.535258	4.48051	c	6.69206773329378e-08
BLM_21µg/ml	MMP2	10.7964	0.0978674	1.70223	0.0978674	0.0978674	-0.247141	0.906483	0.247141	b	0.034006091069567
BLM_21µg/ml	MMP7	18.7019	0.515624	9.60772	0.515624	0.515624	0.184363	2.75707	-0.184363	NA	NA
BLM_21µg/ml	MYOCD	20.2	0.499945	11.1059	0.499945	0.499945	-1.645	2.47497	1.645	b	0.00942958645388614
BLM_21µg/ml	PDGFB	12.8146	0.441131	3.72049	0.441131	0.441131	-0.554706	3.4424	0.554706	NA	NA
BLM_21µg/ml	PECAM1	9.96917	0.235778	0.875016	0.235778	0.235778	0.457951	2.36507	-0.457951	a	0.0127359080660729
BLM_21µg/ml	PUM1	18.9603	0.528371	9.86618	0.528371	0.528371	0.185011	2.78671	-0.185011	NA	NA
BLM_21µg/ml	RPL37A	7.99734	0.0407318	-1.09681	0.0407318	0.0407318	-0.368201	0.509317	0.368201	c	2.0800824471201e-05
BLM_21µg/ml	RPS18	7.86472	0.0769049	-1.22944	0.0769049	0.0769049	-0.251944	0.977847	0.251944	b	0.0138040446552982
BLM_21µg/ml	S100A4	18.1599	0.150318	9.06577	0.150318	0.150318	-0.145801	0.827748	0.145801	NA	NA
BLM_21µg/ml	SNAI2	15.3882	0.0423612	6.29404	0.0423612	0.0423612	-2.3519	0.275284	2.3519	b	1.49617962463822e-09
BLM_21µg/ml	SNW1	14.2382	0.218639	5.14402	0.218639	0.218639	0.037447	1.53558	-0.037447	NA	NA
BLM_21µg/ml	TGFB1	10.6426	0.202377	1.54843	0.202377	0.202377	-0.204744	1.90158	0.204744	NA	NA
BLM_21µg/ml	TGFB2	16.2645	0.104512	7.17035	0.104512	0.104512	-1.50084	0.642575	1.50084	b	2.74475177830524e-06
BLM_21µg/ml	TGFB3	17.8752	0.381842	8.78101	0.381842	0.381842	-0.474443	2.13616	0.474443	NA	NA
BLM_21µg/ml	TGFBR1	14.9431	0.346813	5.84895	0.346813	0.346813	-1.79117	2.32089	1.79117	b	7.72314846742006e-06
BLM_21µg/ml	TGFBR2	11.5751	0.194973	2.48094	0.194973	0.194973	0.64585	1.68442	-0.64585	a	0.00129439698808609
BLM_21µg/ml	TGFBR3	16.7033	0.130863	7.60919	0.130863	0.130863	1.16476	0.783451	-1.16476	a	5.45178057143048e-07
BLM_21µg/ml	TJP1	12.9899	0.0294128	3.89577	0.0294128	0.0294128	0.421246	0.226428	-0.421246	a	0.00193132176316901
BLM_21µg/ml	TLR2	20.0697	0.0943231	10.9756	0.0943231	0.0943231	-0.400474	0.469977	0.400474	NA	NA
BLM_21µg/ml	TWIST2	17.6389	0.0491109	8.54476	0.0491109	0.0491109	0.817026	0.278423	-0.817026	a	3.99510189608154e-05
BLM_21µg/ml	VCAN	16.9681	0.219888	7.87392	0.219888	0.219888	-3.06937	1.29589	3.06937	b	2.86630275070365e-09
BLM_21µg/ml	VWF	10.5521	0.167356	1.45794	0.167356	0.167356	0.315904	1.58599	-0.315904	a	0.047317945453746
BLM_7µg/ml	ACTA2	13.2716	0.0249089	4.30563	0.0249089	0.0249089	-3.92064	0.187686	3.92064	b	1.05103925562844e-10
BLM_7µg/ml	ACTB	6.87277	0.054229	-2.09318	0.054229	0.054229	0.149049	0.789042	-0.149049	ab	0.11291455636876
BLM_7µg/ml	BCL2	17.3768	0.0775727	8.41089	0.0775727	0.0775727	0.314536	0.446414	-0.314536	ab	0.250649553748994
BLM_7µg/ml	CASP3	17.9862	0.0190218	9.02028	0.0190218	0.0190218	-0.63126	0.105758	0.63126	b	0.00947827398010692
BLM_7µg/ml	CASP7	16.7929	0.225487	7.8269	0.225487	0.225487	-0.84745	1.34275	0.84745	b	0.00722333398465558
BLM_7µg/ml	CASP8	16.978	0.0883325	8.01202	0.0883325	0.0883325	0.0559746	0.520277	-0.0559746	a	0.982697498115468
BLM_7µg/ml	CASP9	15.8871	0.0488424	6.92112	0.0488424	0.0488424	-0.45323	0.307435	0.45323	b	0.00365388546611733
BLM_7µg/ml	CCL2	14.5137	0.0702007	5.54777	0.0702007	0.0702007	-1.34119	0.483686	1.34119	b	3.86951342967734e-07
BLM_7µg/ml	CDH5	9.58512	0.0499461	0.619174	0.0499461	0.0499461	-0.532485	0.521079	0.532485	b	0.000416465716054359
BLM_7µg/ml	CLDN5	11.123	0.101121	2.15703	0.101121	0.101121	0.648677	0.909119	-0.648677	a	0.00129966198468834
BLM_7µg/ml	COL1A1	20.1255	1.10735	11.1596	1.10735	1.10735	-0.953359	5.50221	0.953359	ab	0.428673269027153
BLM_7µg/ml	COL3A1	21.4015	0.206067	12.4355	0.206067	0.206067	1.21298	0.962865	-1.21298	NA	NA
BLM_7µg/ml	COL4A1	10.6303	0.159222	1.66436	0.159222	0.159222	-0.465431	1.49781	0.465431	b	0.0251404647728775
BLM_7µg/ml	CTNNB1	10.6546	0.0379458	1.68861	0.0379458	0.0379458	-0.115764	0.356146	0.115764	NA	NA
BLM_7µg/ml	CXCL1	13.8672	0.0804829	4.90125	0.0804829	0.0804829	-1.39679	0.580384	1.39679	b	6.20171514142953e-09
BLM_7µg/ml	CXCL12	20.5323	0.425516	11.5663	0.425516	0.425516	-2.71507	2.07242	2.71507	b	1.35383381140164e-05
BLM_7µg/ml	CXCL8	14.2298	0.0289692	5.26385	0.0289692	0.0289692	-1.7628	0.203581	1.7628	b	1.69659719606585e-09
BLM_7µg/ml	DSG1	23.0405	1.46583	14.0745	1.46583	1.46583	-2.08292	6.36199	2.08292	NA	NA
BLM_7µg/ml	DSG3	18.9774	0.578947	10.0115	0.578947	0.578947	-0.384691	3.05071	0.384691	NA	NA
BLM_7µg/ml	GAPDH	7.28433	0.086843	-1.68162	0.086843	0.086843	0.171015	1.19219	-0.171015	NA	NA
BLM_7µg/ml	HIF1A	12.3524	0.0584703	3.38642	0.0584703	0.0584703	-0.0199512	0.473353	0.0199512	NA	NA
BLM_7µg/ml	IL1A	16.9557	0.365497	7.9898	0.365497	0.365497	-1.75676	2.15559	1.75676	b	5.62377576317497e-05
BLM_7µg/ml	IL6	17.3446	0.139607	8.37866	0.139607	0.139607	-0.155627	0.804904	0.155627	a	0.233428447612621
BLM_7µg/ml	IPO8	14.1673	0.0748721	5.20132	0.0748721	0.0748721	0.387102	0.528487	-0.387102	a	0.014403450743175
BLM_7µg/ml	MMP12	22.5882	0.201759	13.6222	0.201759	0.201759	-3.2078	0.893208	3.2078	b	1.25739131895397e-06
BLM_7µg/ml	MMP2	10.5973	0.0179885	1.63133	0.0179885	0.0179885	-0.318046	0.169747	0.318046	b	0.012532729743114
BLM_7µg/ml	MMP7	18.42	0.400847	9.45408	0.400847	0.400847	0.0307239	2.17615	-0.0307239	NA	NA
BLM_7µg/ml	MYOCD	21.8213	0.713133	12.8554	0.713133	0.713133	0.10452	3.26806	-0.10452	a	0.99332687578948
BLM_7µg/ml	PDGFB	12.5657	0.363007	3.59978	0.363007	0.363007	-0.675418	2.88887	0.675418	NA	NA
BLM_7µg/ml	PECAM1	9.66246	0.096108	0.696513	0.096108	0.096108	0.279448	0.994654	-0.279448	ab	0.148615115441135
BLM_7µg/ml	PUM1	18.5388	0.304317	9.57284	0.304317	0.304317	-0.108331	1.64151	0.108331	NA	NA
BLM_7µg/ml	RPL37A	8.03082	0.0155866	-0.935126	0.0155866	0.0155866	-0.206516	0.194085	0.206516	b	0.00128583191445919
BLM_7µg/ml	RPS18	7.77353	0.0908927	-1.19242	0.0908927	0.0908927	-0.214928	1.16926	0.214928	b	0.0349274834567631
BLM_7µg/ml	S100A4	18.8459	0.506029	9.87991	0.506029	0.506029	0.668341	2.68509	-0.668341	NA	NA
BLM_7µg/ml	SNAI2	15.3424	0.105134	6.37645	0.105134	0.105134	-2.26949	0.685253	2.26949	b	1.33730837514889e-09
BLM_7µg/ml	SNW1	14.0387	0.0374297	5.07271	0.0374297	0.0374297	-0.0338601	0.266619	0.0338601	NA	NA
BLM_7µg/ml	TGFB1	10.5623	0.143628	1.59635	0.143628	0.143628	-0.156823	1.35982	0.156823	NA	NA
BLM_7µg/ml	TGFB2	16.2406	0.239609	7.27464	0.239609	0.239609	-1.39655	1.47537	1.39655	b	5.34613529656891e-06
BLM_7µg/ml	TGFB3	18.1202	0.296317	9.15429	0.296317	0.296317	-0.101169	1.63528	0.101169	NA	NA
BLM_7µg/ml	TGFBR1	15.211	0.137974	6.24505	0.137974	0.137974	-1.39508	0.907068	1.39508	b	7.13808108409042e-05
BLM_7µg/ml	TGFBR2	11.1151	0.137483	2.1492	0.137483	0.137483	0.314109	1.2369	-0.314109	ab	0.104391613411924
BLM_7µg/ml	TGFBR3	16.3464	0.0178357	7.38048	0.0178357	0.0178357	0.936042	0.109111	-0.936042	a	8.59156267452033e-06
BLM_7µg/ml	TJP1	12.6983	0.0218096	3.73231	0.0218096	0.0218096	0.257783	0.171753	-0.257783	a	0.0371175718607021
BLM_7µg/ml	TLR2	20.0196	0.430809	11.0536	0.430809	0.430809	-0.322454	2.15194	0.322454	NA	NA
BLM_7µg/ml	TWIST2	17.5398	0.143276	8.57386	0.143276	0.143276	0.846122	0.816859	-0.846122	a	1.47363837874614e-05
BLM_7µg/ml	VCAN	16.8312	0.227252	7.86528	0.227252	0.227252	-3.07801	1.35018	3.07801	b	2.77240386203914e-09
BLM_7µg/ml	VWF	10.4077	0.114752	1.44172	0.114752	0.114752	0.299679	1.10258	-0.299679	ab	0.0613208842137054

## Sheet: bleomycin_48h
Group	Gene	mean_ct	std_dev_ct	mean_dCq	std_dev_dCq	std_dev_ddCq	mean_ddCq	cv	log2FC	Letters	P_Value
BLM_0µg/ml	ACTA2	17.1701	0.226356	8.12562	0.226356	0.226356	0	1.31832	0	a	NA
BLM_0µg/ml	ACTB	6.93731	0.213181	-2.10718	0.213181	0.213181	0	3.07297	0	NA	NA
BLM_0µg/ml	BCL2	17.2566	0.0459873	8.21213	0.0459873	0.0459873	0	0.266491	0	NA	NA
BLM_0µg/ml	CASP3	19.4467	0.460701	10.4022	0.460701	0.460701	0	2.36905	0	a	NA
BLM_0µg/ml	CASP7	18.1338	0.462757	9.08934	0.462757	0.462757	0	2.5519	0	a	NA
BLM_0µg/ml	CASP8	17.2876	0.280008	8.24314	0.280008	0.280008	0	1.6197	0	a	NA
BLM_0µg/ml	CASP9	16.25	0.144441	7.20551	0.144441	0.144441	0	0.888868	0	a	NA
BLM_0µg/ml	CCL2	14.5607	0.0802373	5.51619	0.0802373	0.0802373	0	0.551055	0	a	NA
BLM_0µg/ml	CDH5	10.2519	0.186662	1.20743	0.186662	0.186662	0	1.82075	0	a	NA
BLM_0µg/ml	CLDN5	10.2535	0.158029	1.20903	0.158029	0.158029	0	1.54122	0	b	NA
BLM_0µg/ml	COL1A1	20.4541	0.360409	11.4097	0.360409	0.360409	0	1.76203	0	a	NA
BLM_0µg/ml	COL3A1	19.9503	0.755168	10.9058	0.755168	0.755168	0	3.78525	0	NA	NA
BLM_0µg/ml	COL4A1	10.8186	0.24216	1.77413	0.24216	0.24216	0	2.23836	0	NA	NA
BLM_0µg/ml	CTNNB1	10.7444	0.159808	1.69987	0.159808	0.159808	0	1.48737	0	NA	NA
BLM_0µg/ml	CXCL1	15.2775	0.189067	6.23298	0.189067	0.189067	0	1.23755	0	a	NA
BLM_0µg/ml	CXCL12	22.3934	2.40784	13.3489	2.40784	2.40784	0	10.7525	0	a	NA
BLM_0µg/ml	CXCL8	16.2673	0.111553	7.22279	0.111553	0.111553	0	0.68575	0	a	NA
BLM_0µg/ml	DSG1	25.8304	0.788622	16.7859	0.788622	0.788622	0	3.05308	0	a	NA
BLM_0µg/ml	DSG3	19.0815	0.371894	10.0371	0.371894	0.371894	0	1.94897	0	NA	NA
BLM_0µg/ml	GAPDH	7.34289	0.173871	-1.70159	0.173871	0.173871	0	2.36788	0	NA	NA
BLM_0µg/ml	HIF1A	12.5255	0.207228	3.48097	0.207228	0.207228	0	1.65446	0	NA	NA
BLM_0µg/ml	IL1A	18.9067	0.811827	9.86218	0.811827	0.811827	0	4.29387	0	a	NA
BLM_0µg/ml	IL6	17.8698	0.261723	8.82531	0.261723	0.261723	0	1.46461	0	a	NA
BLM_0µg/ml	IPO8	13.845	0.178327	4.80048	0.178327	0.178327	0	1.28803	0	NA	NA
BLM_0µg/ml	MMP12	24.6304	0.868056	15.5859	0.868056	0.868056	0	3.52433	0	a	NA
BLM_0µg/ml	MMP2	10.7061	0.122205	1.66159	0.122205	0.122205	0	1.14146	0	NA	NA
BLM_0µg/ml	MMP7	18.2961	0.368506	9.25158	0.368506	0.368506	0	2.01413	0	ab	NA
BLM_0µg/ml	MYOCD	21.468	1.40963	12.4235	1.40963	1.40963	0	6.56621	0	NA	NA
BLM_0µg/ml	PDGFB	13.5694	0.442159	4.52495	0.442159	0.442159	0	3.25849	0	a	NA
BLM_0µg/ml	PECAM1	9.02213	0.0304318	-0.022358	0.0304318	0.0304318	0	0.337302	0	b	NA
BLM_0µg/ml	PUM1	18.847	0.329886	9.8025	0.329886	0.329886	0	1.75034	0	NA	NA
BLM_0µg/ml	RPL37A	7.91291	0.0711014	-1.13157	0.0711014	0.0711014	0	0.898549	0	NA	NA
BLM_0µg/ml	RPS18	7.96678	0.0962814	-1.07771	0.0962814	0.0962814	0	1.20854	0	NA	NA
BLM_0µg/ml	S100A4	18.1311	0.278088	9.08661	0.278088	0.278088	0	1.53376	0	NA	NA
BLM_0µg/ml	SNAI2	17.4095	0.329767	8.36498	0.329767	0.329767	0	1.89419	0	a	NA
BLM_0µg/ml	SNW1	14.232	0.22492	5.18752	0.22492	0.22492	0	1.58038	0	NA	NA
BLM_0µg/ml	TGFB1	10.9257	0.197117	1.88122	0.197117	0.197117	0	1.80416	0	a	NA
BLM_0µg/ml	TGFB2	18.0389	0.0814769	8.9944	0.0814769	0.0814769	0	0.451674	0	a	NA
BLM_0µg/ml	TGFB3	18.1882	0.538029	9.14369	0.538029	0.538029	0	2.95812	0	a	NA
BLM_0µg/ml	TGFBR1	16.8978	0.249054	7.85329	0.249054	0.249054	0	1.47388	0	a	NA
BLM_0µg/ml	TGFBR2	10.5327	0.00617555	1.48823	0.00617555	0.00617555	0	0.0586321	0	b	NA
BLM_0µg/ml	TGFBR3	14.9183	0.156941	5.87381	0.156941	0.156941	0	1.05201	0	b	NA
BLM_0µg/ml	TJP1	12.3763	0.162896	3.3318	0.162896	0.162896	0	1.3162	0	NA	NA
BLM_0µg/ml	TLR2	20.0894	0.479325	11.0449	0.479325	0.479325	0	2.38596	0	a	NA
BLM_0µg/ml	TWIST2	16.5829	0.1141	7.5384	0.1141	0.1141	0	0.688057	0	b	NA
BLM_0µg/ml	VCAN	20.2254	0.333839	11.1809	0.333839	0.333839	0	1.65059	0	a	NA
BLM_0µg/ml	VWF	9.35694	0.131853	0.312458	0.131853	0.131853	0	1.40915	0	b	NA
BLM_14µg/ml	ACTA2	13.3421	0.175406	4.08433	0.175406	0.175406	-4.04129	1.31468	4.04129	b	8.40291169978968e-11
BLM_14µg/ml	ACTB	7.09121	0.0823976	-2.16658	0.0823976	0.0823976	-0.0594044	1.16197	0.0594044	NA	NA
BLM_14µg/ml	BCL2	17.1108	0.0604842	7.85299	0.0604842	0.0604842	-0.359149	0.353486	0.359149	NA	NA
BLM_14µg/ml	CASP3	18.1507	0.186909	8.89286	0.186909	0.186909	-1.50931	1.02976	1.50931	b	5.25333721020926e-05
BLM_14µg/ml	CASP7	16.5824	0.0338475	7.32465	0.0338475	0.0338475	-1.76469	0.204117	1.76469	b	6.57006072255495e-05
BLM_14µg/ml	CASP8	16.9937	0.262218	7.73592	0.262218	0.262218	-0.507222	1.54303	0.507222	b	0.0306969088960029
BLM_14µg/ml	CASP9	15.6684	0.0627221	6.41063	0.0627221	0.0627221	-0.794883	0.400309	0.794883	b	0.000850474897493569
BLM_14µg/ml	CCL2	14.0523	0.132809	4.7945	0.132809	0.132809	-0.721691	0.945104	0.721691	b	0.00182981642045166
BLM_14µg/ml	CDH5	9.91138	0.170975	0.653592	0.170975	0.170975	-0.553838	1.72503	0.553838	b	0.0179499974240382
BLM_14µg/ml	CLDN5	11.7083	0.0174868	2.45056	0.0174868	0.0174868	1.24153	0.149353	-1.24153	a	7.97243968908568e-06
BLM_14µg/ml	COL1A1	18.4614	0.441424	9.20363	0.441424	0.441424	-2.20603	2.39106	2.20603	bc	3.80215387818517e-05
BLM_14µg/ml	COL3A1	20.0712	0.199375	10.8134	0.199375	0.199375	-0.0924578	0.993343	0.0924578	NA	NA
BLM_14µg/ml	COL4A1	10.7597	0.235113	1.50186	0.235113	0.235113	-0.272267	2.18513	0.272267	NA	NA
BLM_14µg/ml	CTNNB1	10.8004	0.233081	1.54258	0.233081	0.233081	-0.157287	2.15808	0.157287	NA	NA
BLM_14µg/ml	CXCL1	12.8587	0.158404	3.6009	0.158404	0.158404	-2.63208	1.23188	2.63208	c	9.67837499032953e-09
BLM_14µg/ml	CXCL12	19.6955	0.110978	10.4377	0.110978	0.110978	-2.9112	0.563467	2.9112	b	0.0303558595499879
BLM_14µg/ml	CXCL8	11.5414	0.191489	2.28361	0.191489	0.191489	-4.93918	1.65915	4.93918	c	1.50747858640443e-10
BLM_14µg/ml	DSG1	22.0141	0.385312	12.7563	0.385312	0.385312	-4.02959	1.7503	4.02959	b	3.63314430584794e-06
BLM_14µg/ml	DSG3	18.9969	0.693576	9.73908	0.693576	0.693576	-0.297979	3.651	0.297979	NA	NA
BLM_14µg/ml	GAPDH	7.49432	0.181649	-1.76347	0.181649	0.181649	-0.0618772	2.42382	0.0618772	NA	NA
BLM_14µg/ml	HIF1A	12.3959	0.316581	3.13808	0.316581	0.316581	-0.342887	2.55392	0.342887	NA	NA
BLM_14µg/ml	IL1A	16.1783	0.342207	6.92049	0.342207	0.342207	-2.94169	2.11522	2.94169	b	1.07341231070368e-05
BLM_14µg/ml	IL6	16.6004	0.370405	7.34257	0.370405	0.370405	-1.48275	2.23131	1.48275	bc	4.8992422988392e-05
BLM_14µg/ml	IPO8	14.0572	0.0679488	4.79937	0.0679488	0.0679488	-0.00110652	0.483375	0.00110652	NA	NA
BLM_14µg/ml	MMP12	19.8207	0.333218	10.5629	0.333218	0.333218	-5.02302	1.68116	5.02302	c	4.53422508872592e-07
BLM_14µg/ml	MMP2	10.5863	0.166405	1.32848	0.166405	0.166405	-0.333112	1.5719	0.333112	NA	NA
BLM_14µg/ml	MMP7	18.896	0.174853	9.63819	0.174853	0.174853	0.386616	0.925346	-0.386616	a	0.561685509400889
BLM_14µg/ml	MYOCD	21.1847	0.121316	11.9269	0.121316	0.121316	-0.496606	0.57266	0.496606	NA	NA
BLM_14µg/ml	PDGFB	12.6063	0.396947	3.34853	0.396947	0.396947	-1.17643	3.1488	1.17643	b	0.0101530368978093
BLM_14µg/ml	PECAM1	9.86947	0.184797	0.611678	0.184797	0.184797	0.634035	1.87241	-0.634035	a	0.0227467526141079
BLM_14µg/ml	PUM1	18.9789	0.481829	9.72113	0.481829	0.481829	-0.0813633	2.53876	0.0813633	NA	NA
BLM_14µg/ml	RPL37A	8.38203	0.212581	-0.87576	0.212581	0.212581	0.255811	2.53615	-0.255811	NA	NA
BLM_14µg/ml	RPS18	8.04384	0.173698	-1.21395	0.173698	0.173698	-0.136247	2.15939	0.136247	NA	NA
BLM_14µg/ml	S100A4	18.5016	0.432186	9.24383	0.432186	0.432186	0.157228	2.33594	-0.157228	NA	NA
BLM_14µg/ml	SNAI2	15.6809	0.194809	6.42313	0.194809	0.194809	-1.94185	1.24233	1.94185	b	1.42116401347092e-06
BLM_14µg/ml	SNW1	14.1401	0.285786	4.88226	0.285786	0.285786	-0.305263	2.02111	0.305263	NA	NA
BLM_14µg/ml	TGFB1	10.7142	0.244119	1.45639	0.244119	0.244119	-0.42483	2.27847	0.42483	a	0.0517683786074986
BLM_14µg/ml	TGFB2	15.578	0.0662128	6.32016	0.0662128	0.0662128	-2.67424	0.425041	2.67424	b	4.15624965555139e-08
BLM_14µg/ml	TGFB3	17.3806	0.332568	8.12278	0.332568	0.332568	-1.02091	1.91344	1.02091	b	0.0393422107329852
BLM_14µg/ml	TGFBR1	15.2876	0.233239	6.0298	0.233239	0.233239	-1.82349	1.52567	1.82349	bc	1.7113873322927e-06
BLM_14µg/ml	TGFBR2	11.4094	0.201425	2.1516	0.201425	0.201425	0.663366	1.76543	-0.663366	a	0.000608512932810279
BLM_14µg/ml	TGFBR3	16.6943	0.152034	7.43646	0.152034	0.152034	1.56265	0.910697	-1.56265	a	3.89638079945076e-06
BLM_14µg/ml	TJP1	12.8036	0.149995	3.54577	0.149995	0.149995	0.213961	1.17151	-0.213961	NA	NA
BLM_14µg/ml	TLR2	19.8654	0.167628	10.6076	0.167628	0.167628	-0.43722	0.843816	0.43722	ab	0.372629431157469
BLM_14µg/ml	TWIST2	17.3614	0.103529	8.10357	0.103529	0.103529	0.565174	0.596318	-0.565174	a	0.0114274234483525
BLM_14µg/ml	VCAN	16.3484	0.242946	7.09057	0.242946	0.242946	-4.09032	1.48606	4.09032	b	6.57015442051545e-10
BLM_14µg/ml	VWF	10.7261	0.145643	1.46828	0.145643	0.145643	1.15582	1.35784	-1.15582	a	3.58445978065891e-06
BLM_21µg/ml	ACTA2	13.4333	0.344668	4.16602	0.344668	0.344668	-3.95959	2.56578	3.95959	b	1.14278142504531e-10
BLM_21µg/ml	ACTB	7.03105	0.309171	-2.23619	0.309171	0.309171	-0.129018	4.39723	0.129018	NA	NA
BLM_21µg/ml	BCL2	17.271	0.289752	8.00373	0.289752	0.289752	-0.208408	1.67769	0.208408	NA	NA
BLM_21µg/ml	CASP3	18.1306	0.256725	8.86337	0.256725	0.256725	-1.5388	1.41598	1.5388	b	4.33974860275521e-05
BLM_21µg/ml	CASP7	16.2555	0.0504061	6.98822	0.0504061	0.0504061	-2.10112	0.310087	2.10112	b	1.57844764769877e-05
BLM_21µg/ml	CASP8	16.7404	0.067019	7.47317	0.067019	0.067019	-0.769967	0.400343	0.769967	b	0.00340054349073382
BLM_21µg/ml	CASP9	15.763	0.326546	6.49574	0.326546	0.326546	-0.709776	2.0716	0.709776	b	0.00216865279285772
BLM_21µg/ml	CCL2	13.9632	0.299923	4.69591	0.299923	0.299923	-0.82028	2.14796	0.82028	b	0.000623198107816525
BLM_21µg/ml	CDH5	10.0616	0.316059	0.794326	0.316059	0.316059	-0.413103	3.14125	0.413103	ab	0.0857745562250023
BLM_21µg/ml	CLDN5	11.7791	0.0661732	2.51185	0.0661732	0.0661732	1.30281	0.561786	-1.30281	a	5.12590791090783e-06
BLM_21µg/ml	COL1A1	17.9639	0.424909	8.6967	0.424909	0.424909	-2.71296	2.36534	2.71296	c	4.54178264075455e-06
BLM_21µg/ml	COL3A1	20.1618	0.96015	10.8945	0.96015	0.96015	-0.0113049	4.76224	0.0113049	NA	NA
BLM_21µg/ml	COL4A1	10.805	0.125338	1.53777	0.125338	0.125338	-0.236359	1.15999	0.236359	NA	NA
BLM_21µg/ml	CTNNB1	10.868	0.334702	1.60078	0.334702	0.334702	-0.0990884	3.0797	0.0990884	NA	NA
BLM_21µg/ml	CXCL1	12.7976	0.233648	3.53034	0.233648	0.233648	-2.70264	1.82572	2.70264	c	1.61951376753677e-08
BLM_21µg/ml	CXCL12	19.9023	0.81985	10.6351	0.81985	0.81985	-2.71379	4.11937	2.71379	b	0.0441686993084573
BLM_21µg/ml	CXCL8	10.9332	0.307209	1.66597	0.307209	0.307209	-5.55682	2.80987	5.55682	d	7.39257544069005e-11
BLM_21µg/ml	DSG1	21.7991	0.467618	12.5319	0.467618	0.467618	-4.25402	2.14512	4.25402	b	2.19373118048871e-06
BLM_21µg/ml	DSG3	18.6672	0.0914848	9.39993	0.0914848	0.0914848	-0.637129	0.490084	0.637129	NA	NA
BLM_21µg/ml	GAPDH	7.50939	0.344402	-1.75785	0.344402	0.344402	-0.0562593	4.58629	0.0562593	NA	NA
BLM_21µg/ml	HIF1A	12.5678	0.456461	3.30057	0.456461	0.456461	-0.180403	3.63199	0.180403	NA	NA
BLM_21µg/ml	IL1A	16.188	0.330055	6.92073	0.330055	0.330055	-2.94145	2.03889	2.94145	b	1.07431433234995e-05
BLM_21µg/ml	IL6	16.3308	0.255618	7.06356	0.255618	0.255618	-1.76175	1.56525	1.76175	c	9.44193274143856e-06
BLM_21µg/ml	IPO8	14.2231	0.314622	4.95591	0.314622	0.314622	0.155431	2.21204	-0.155431	NA	NA
BLM_21µg/ml	MMP12	19.8544	0.566171	10.5871	0.566171	0.566171	-4.99878	2.85162	4.99878	c	4.76677253558044e-07
BLM_21µg/ml	MMP2	10.7496	0.323566	1.48239	0.323566	0.323566	-0.179205	3.01002	0.179205	NA	NA
BLM_21µg/ml	MMP7	17.9592	0.499472	8.692	0.499472	0.499472	-0.559572	2.78114	0.559572	b	0.267797261605455
BLM_21µg/ml	MYOCD	20.2085	0.219661	10.9413	0.219661	0.219661	-1.48222	1.08697	1.48222	NA	NA
BLM_21µg/ml	PDGFB	12.9546	0.537509	3.68733	0.537509	0.537509	-0.837618	4.14918	0.837618	ab	0.0710686029991496
BLM_21µg/ml	PECAM1	10.0899	0.345862	0.822694	0.345862	0.345862	0.845052	3.4278	-0.845052	a	0.00340644920482824
BLM_21µg/ml	PUM1	19.0465	0.410998	9.77929	0.410998	0.410998	-0.0232019	2.15786	0.0232019	NA	NA
BLM_21µg/ml	RPL37A	8.38463	0.342716	-0.882612	0.342716	0.342716	0.248959	4.08743	-0.248959	NA	NA
BLM_21µg/ml	RPS18	8.10639	0.277207	-1.16085	0.277207	0.277207	-0.0831386	3.41961	0.0831386	NA	NA
BLM_21µg/ml	S100A4	18.298	0.2884	9.03074	0.2884	0.2884	-0.0558708	1.57613	0.0558708	NA	NA
BLM_21µg/ml	SNAI2	15.8397	0.273875	6.57246	0.273875	0.273875	-1.79251	1.72904	1.79251	b	3.17852845166389e-06
BLM_21µg/ml	SNW1	14.1424	0.426533	4.87518	0.426533	0.426533	-0.312341	3.01599	0.312341	NA	NA
BLM_21µg/ml	TGFB1	10.7099	0.20768	1.44266	0.20768	0.20768	-0.438557	1.93914	0.438557	a	0.0640688653769106
BLM_21µg/ml	TGFB2	15.5294	0.319445	6.26212	0.319445	0.319445	-2.73227	2.05704	2.73227	b	1.70645444441675e-08
BLM_21µg/ml	TGFB3	17.1626	0.423409	7.8954	0.423409	0.423409	-1.2483	2.46704	1.2483	b	0.0117201534760579
BLM_21µg/ml	TGFBR1	15.1716	0.302524	5.90439	0.302524	0.302524	-1.94891	1.99401	1.94891	c	8.70425140964137e-07
BLM_21µg/ml	TGFBR2	11.4867	0.149197	2.21948	0.149197	0.149197	0.731247	1.29886	-0.731247	a	0.000484267836828756
BLM_21µg/ml	TGFBR3	16.7234	0.361348	7.4562	0.361348	0.361348	1.58239	2.16073	-1.58239	a	3.43872405583756e-06
BLM_21µg/ml	TJP1	12.6008	0.0845222	3.3336	0.0845222	0.0845222	0.00179604	0.670766	-0.00179604	NA	NA
BLM_21µg/ml	TLR2	19.3988	0.408329	10.1315	0.408329	0.408329	-0.913337	2.10492	0.913337	b	0.0191482883793024
BLM_21µg/ml	TWIST2	17.309	0.357522	8.04178	0.357522	0.357522	0.503377	2.06552	-0.503377	a	0.0232344885287864
BLM_21µg/ml	VCAN	16.3901	0.374313	7.12283	0.374313	0.374313	-4.05806	2.28378	4.05806	b	7.23595849905223e-10
BLM_21µg/ml	VWF	10.5839	0.124112	1.31666	0.124112	0.124112	1.00421	1.17265	-1.00421	a	2.97869026290032e-05
BLM_7µg/ml	ACTA2	13.3132	0.178152	4.10218	0.178152	0.178152	-4.02343	1.33816	4.02343	b	8.98776608693197e-11
BLM_7µg/ml	ACTB	7.01161	0.123884	-2.19941	0.123884	0.123884	-0.0922334	1.76685	0.0922334	NA	NA
BLM_7µg/ml	BCL2	17.3804	0.279208	8.16937	0.279208	0.279208	-0.042763	1.60646	0.042763	NA	NA
BLM_7µg/ml	CASP3	18.3663	0.184692	9.15527	0.184692	0.184692	-1.2469	1.0056	1.2469	b	0.000320623478475279
BLM_7µg/ml	CASP7	16.6869	0.0898369	7.47592	0.0898369	0.0898369	-1.61341	0.538367	1.61341	b	0.000133975153903787
BLM_7µg/ml	CASP8	16.9742	0.15137	7.76316	0.15137	0.15137	-0.479984	0.891764	0.479984	b	0.0412916561599772
BLM_7µg/ml	CASP9	15.7408	0.211197	6.52975	0.211197	0.211197	-0.675763	1.34172	0.675763	b	0.00318612769592785
BLM_7µg/ml	CCL2	14.7927	0.2458	5.58172	0.2458	0.2458	0.0655216	1.66163	-0.0655216	a	0.9695964524275
BLM_7µg/ml	CDH5	9.75905	0.173527	0.54803	0.173527	0.173527	-0.659399	1.77811	0.659399	b	0.00551761219814784
BLM_7µg/ml	CLDN5	11.4246	0.245033	2.21354	0.245033	0.245033	1.00451	2.14479	-1.00451	a	2.68334499751166e-05
BLM_7µg/ml	COL1A1	18.8823	0.435337	9.67123	0.435337	0.435337	-1.73843	2.30553	1.73843	b	0.000365723612438029
BLM_7µg/ml	COL3A1	20.6394	0.241795	11.4284	0.241795	0.241795	0.522539	1.17152	-0.522539	NA	NA
BLM_7µg/ml	COL4A1	10.5105	0.0253346	1.29944	0.0253346	0.0253346	-0.474694	0.241042	0.474694	NA	NA
BLM_7µg/ml	CTNNB1	10.8586	0.0538024	1.64753	0.0538024	0.0538024	-0.0523357	0.495484	0.0523357	NA	NA
BLM_7µg/ml	CXCL1	13.3484	0.246127	4.13733	0.246127	0.246127	-2.09565	1.84387	2.09565	b	9.79415787361049e-08
BLM_7µg/ml	CXCL12	19.4627	0.56347	10.2517	0.56347	0.56347	-3.09722	2.89513	3.09722	b	0.0213069384993464
BLM_7µg/ml	CXCL8	12.8816	0.0940954	3.67053	0.0940954	0.0940954	-3.55227	0.730467	3.55227	b	6.71283340025752e-09
BLM_7µg/ml	DSG1	22.0813	0.0360554	12.8703	0.0360554	0.0360554	-3.91566	0.163285	3.91566	b	8.73312134164195e-06
BLM_7µg/ml	DSG3	19.0752	0.582308	9.8642	0.582308	0.582308	-0.172853	3.05269	0.172853	NA	NA
BLM_7µg/ml	GAPDH	7.56782	0.0551202	-1.64321	0.0551202	0.0551202	0.0583838	0.72835	-0.0583838	NA	NA
BLM_7µg/ml	HIF1A	12.5491	0.0613579	3.3381	0.0613579	0.0613579	-0.142864	0.488941	0.142864	NA	NA
BLM_7µg/ml	IL1A	17.0558	0.279148	7.84477	0.279148	0.279148	-2.01741	1.63667	2.01741	b	0.000416135457763533
BLM_7µg/ml	IL6	17.0664	0.0649149	7.85536	0.0649149	0.0649149	-0.969953	0.380367	0.969953	b	0.00336415023759407
BLM_7µg/ml	IPO8	14.1757	0.104049	4.96463	0.104049	0.104049	0.164152	0.734001	-0.164152	NA	NA
BLM_7µg/ml	MMP12	21.3923	0.219497	12.1813	0.219497	0.219497	-3.40465	1.02606	3.40465	b	4.5341372373775e-05
BLM_7µg/ml	MMP2	10.5253	0.0695219	1.31428	0.0695219	0.0695219	-0.347313	0.660522	0.347313	NA	NA
BLM_7µg/ml	MMP7	19.138	0.508346	9.92698	0.508346	0.508346	0.675407	2.65621	-0.675407	a	0.146261554839897
BLM_7µg/ml	MYOCD	21.2493	0.730925	12.0383	0.730925	0.730925	-0.38524	3.43976	0.38524	NA	NA
BLM_7µg/ml	PDGFB	12.4465	0.304777	3.2355	0.304777	0.304777	-1.28945	2.44869	1.28945	b	0.0053228633071416
BLM_7µg/ml	PECAM1	9.63631	0.232768	0.425289	0.232768	0.232768	0.447647	2.41553	-0.447647	ab	0.122907831569361
BLM_7µg/ml	PUM1	18.6114	0.331745	9.40036	0.331745	0.331745	-0.402136	1.78249	0.402136	NA	NA
BLM_7µg/ml	RPL37A	8.35037	0.268796	-0.860652	0.268796	0.268796	0.270919	3.21897	-0.270919	NA	NA
BLM_7µg/ml	RPS18	8.04019	0.186973	-1.17083	0.186973	0.186973	-0.0931241	2.32548	0.0931241	NA	NA
BLM_7µg/ml	S100A4	18.6228	0.38636	9.41174	0.38636	0.38636	0.325129	2.07466	-0.325129	NA	NA
BLM_7µg/ml	SNAI2	15.6708	0.0922741	6.45983	0.0922741	0.0922741	-1.90515	0.588826	1.90515	b	3.7330183596529e-06
BLM_7µg/ml	SNW1	14.4464	0.0332407	5.23534	0.0332407	0.0332407	0.0478178	0.230097	-0.0478178	NA	NA
BLM_7µg/ml	TGFB1	10.7753	0.0693538	1.56427	0.0693538	0.0693538	-0.316951	0.643637	0.316951	a	0.218252740940686
BLM_7µg/ml	TGFB2	15.5459	0.0812161	6.33492	0.0812161	0.0812161	-2.65948	0.522426	2.65948	b	2.26233964895073e-08
BLM_7µg/ml	TGFB3	17.8548	0.533171	8.64377	0.533171	0.533171	-0.499926	2.98615	0.499926	ab	0.455551715918737
BLM_7µg/ml	TGFBR1	15.6777	0.00952724	6.46666	0.00952724	0.00952724	-1.38663	0.0607695	1.38663	b	5.20973217070786e-05
BLM_7µg/ml	TGFBR2	11.2342	0.0215024	2.02319	0.0215024	0.0215024	0.534954	0.191401	-0.534954	a	0.0043669859002271
BLM_7µg/ml	TGFBR3	16.318	0.0504732	7.107	0.0504732	0.0504732	1.23319	0.30931	-1.23319	a	7.89541296400964e-05
BLM_7µg/ml	TJP1	12.7586	0.173105	3.54754	0.173105	0.173105	0.215739	1.35678	-0.215739	NA	NA
BLM_7µg/ml	TLR2	19.9147	0.338145	10.7036	0.338145	0.338145	-0.34123	1.69797	0.34123	ab	0.571521882479612
BLM_7µg/ml	TWIST2	17.4323	0.0664027	8.22127	0.0664027	0.0664027	0.682869	0.380918	-0.682869	a	0.00536400711171658
BLM_7µg/ml	VCAN	16.0195	0.103358	6.80843	0.103358	0.103358	-4.37246	0.645201	4.37246	b	2.77880274346387e-10
BLM_7µg/ml	VWF	10.4409	0.219043	1.22986	0.219043	0.219043	0.917405	2.09793	-0.917405	a	3.3785197981695e-05

## Sheet: bleomycin_72h
Group	Gene	mean_ct	std_dev_ct	mean_dCq	std_dev_dCq	std_dev_ddCq	mean_ddCq	cv	log2FC	Letters	P_Value
BLM_0µg/ml	ACTA2	16.9785	0.159557	8.14675	0.159557	0.159557	0	0.939762	0	a	NA
BLM_0µg/ml	ACTB	6.86174	0.0791666	-1.97	0.0791666	0.0791666	0	1.15374	0	a	NA
BLM_0µg/ml	BCL2	17.1586	0.159358	8.32689	0.159358	0.159358	0	0.928735	0	a	NA
BLM_0µg/ml	CASP3	18.8298	0.24056	9.99807	0.24056	0.24056	0	1.27755	0	a	NA
BLM_0µg/ml	CASP7	17.342	0.103783	8.51028	0.103783	0.103783	0	0.59845	0	a	NA
BLM_0µg/ml	CASP8	16.8414	0.134321	8.00971	0.134321	0.134321	0	0.797563	0	a	NA
BLM_0µg/ml	CASP9	16.0592	0.119846	7.2275	0.119846	0.119846	0	0.746276	0	a	NA
BLM_0µg/ml	CCL2	13.4667	0.241592	4.63491	0.241592	0.241592	0	1.794	0	a	NA
BLM_0µg/ml	CDH5	9.97095	0.108865	1.13921	0.108865	0.108865	0	1.09183	0	a	NA
BLM_0µg/ml	CLDN5	10.2208	0.0962988	1.38908	0.0962988	0.0962988	0	0.942183	0	c	NA
BLM_0µg/ml	COL1A1	19.5185	0.0187631	10.6868	0.0187631	0.0187631	0	0.0961296	0	a	NA
BLM_0µg/ml	COL3A1	19.3379	0.546587	10.5061	0.546587	0.546587	0	2.82651	0	NA	NA
BLM_0µg/ml	COL4A1	10.4993	0.262476	1.6676	0.262476	0.262476	0	2.49993	0	a	NA
BLM_0µg/ml	CTNNB1	10.4372	0.15538	1.60546	0.15538	0.15538	0	1.48871	0	NA	NA
BLM_0µg/ml	CXCL1	14.7928	0.193934	5.96102	0.193934	0.193934	0	1.31101	0	a	NA
BLM_0µg/ml	CXCL12	22.6407	1.05896	13.809	1.05896	1.05896	0	4.67725	0	a	NA
BLM_0µg/ml	CXCL8	15.8517	0.262145	7.01996	0.262145	0.262145	0	1.65373	0	a	NA
BLM_0µg/ml	DSG1	24.149	0.699172	15.3173	0.699172	0.699172	0	2.89524	0	a	NA
BLM_0µg/ml	DSG3	18.6298	0.0645079	9.79811	0.0645079	0.0645079	0	0.346261	0	a	NA
BLM_0µg/ml	GAPDH	7.23974	0.0884397	-1.592	0.0884397	0.0884397	0	1.22159	0	NA	NA
BLM_0µg/ml	HIF1A	12.1741	0.255695	3.34233	0.255695	0.255695	0	2.10032	0	NA	NA
BLM_0µg/ml	IL1A	18.6938	0.285742	9.86206	0.285742	0.285742	0	1.52854	0	a	NA
BLM_0µg/ml	IL6	17.7682	0.27141	8.93648	0.27141	0.27141	0	1.5275	0	a	NA
BLM_0µg/ml	IPO8	13.7214	0.0584099	4.88966	0.0584099	0.0584099	0	0.425685	0	a	NA
BLM_0µg/ml	MMP12	23.9219	0.544042	15.0902	0.544042	0.544042	0	2.27424	0	a	NA
BLM_0µg/ml	MMP2	10.3746	0.147455	1.54288	0.147455	0.147455	0	1.4213	0	NA	NA
BLM_0µg/ml	MMP7	18.9569	0.185833	10.1251	0.185833	0.185833	0	0.980292	0	a	NA
BLM_0µg/ml	MYOCD	22.1607	0.278067	13.3289	0.278067	0.278067	0	1.25478	0	a	NA
BLM_0µg/ml	PDGFB	12.9479	0.529723	4.11618	0.529723	0.529723	0	4.09118	0	a	NA
BLM_0µg/ml	PECAM1	8.8748	0.12381	0.0430558	0.12381	0.12381	0	1.39507	0	c	NA
BLM_0µg/ml	PUM1	18.2252	0.279408	9.39344	0.279408	0.279408	0	1.53309	0	NA	NA
BLM_0µg/ml	RPL37A	7.73968	0.0432463	-1.09206	0.0432463	0.0432463	0	0.558761	0	b	NA
BLM_0µg/ml	RPS18	7.66794	0.123102	-1.1638	0.123102	0.123102	0	1.60541	0	NA	NA
BLM_0µg/ml	S100A4	18.0009	0.445188	9.16912	0.445188	0.445188	0	2.47315	0	a	NA
BLM_0µg/ml	SNAI2	16.8494	0.192181	8.01764	0.192181	0.192181	0	1.14058	0	a	NA
BLM_0µg/ml	SNW1	13.8839	0.211894	5.05217	0.211894	0.211894	0	1.52619	0	a	NA
BLM_0µg/ml	TGFB1	10.8514	0.255595	2.01964	0.255595	0.255595	0	2.35541	0	a	NA
BLM_0µg/ml	TGFB2	17.4769	0.249469	8.64519	0.249469	0.249469	0	1.42742	0	a	NA
BLM_0µg/ml	TGFB3	18.127	0.173523	9.29523	0.173523	0.173523	0	0.957263	0	a	NA
BLM_0µg/ml	TGFBR1	16.3334	0.0349731	7.50169	0.0349731	0.0349731	0	0.21412	0	a	NA
BLM_0µg/ml	TGFBR2	10.4003	0.174128	1.56854	0.174128	0.174128	0	1.67426	0	b	NA
BLM_0µg/ml	TGFBR3	14.4938	0.158636	5.66201	0.158636	0.158636	0	1.09451	0	b	NA
BLM_0µg/ml	TJP1	12.2183	0.127475	3.38657	0.127475	0.127475	0	1.04331	0	a	NA
BLM_0µg/ml	TLR2	19.2577	0.248561	10.426	0.248561	0.248561	0	1.29071	0	a	NA
BLM_0µg/ml	TWIST2	16.3715	0.199183	7.53973	0.199183	0.199183	0	1.21664	0	a	NA
BLM_0µg/ml	VCAN	19.7829	0.219774	10.9512	0.219774	0.219774	0	1.11093	0	a	NA
BLM_0µg/ml	VWF	8.68704	0.227957	-0.144697	0.227957	0.227957	0	2.62411	0	c	NA
BLM_14µg/ml	ACTA2	13.1794	0.151353	3.65063	0.151353	0.151353	-4.49612	1.1484	4.49612	b	1.41819889165617e-12
BLM_14µg/ml	ACTB	7.20485	0.0300557	-2.32394	0.0300557	0.0300557	-0.35394	0.417159	0.35394	b	0.0134904271350007
BLM_14µg/ml	BCL2	17.1464	0.198938	7.61756	0.198938	0.198938	-0.709326	1.16023	0.709326	bc	0.000165517084628419
BLM_14µg/ml	CASP3	18.1606	0.104964	8.63179	0.104964	0.104964	-1.36628	0.577979	1.36628	b	4.82370956178535e-06
BLM_14µg/ml	CASP7	16.5864	0.0103311	7.05758	0.0103311	0.0103311	-1.4527	0.0622867	1.4527	bc	2.97704750795713e-06
BLM_14µg/ml	CASP8	16.8599	0.21161	7.33109	0.21161	0.21161	-0.678615	1.25511	0.678615	b	8.96672452558311e-05
BLM_14µg/ml	CASP9	15.6931	0.044322	6.16428	0.044322	0.044322	-1.06322	0.28243	1.06322	b	1.48647340691976e-06
BLM_14µg/ml	CCL2	13.4955	0.074515	3.9667	0.074515	0.074515	-0.668215	0.552148	0.668215	b	0.000880689654039091
BLM_14µg/ml	CDH5	10.2311	0.100307	0.702276	0.100307	0.100307	-0.436932	0.980414	0.436932	bc	0.0021559971783448
BLM_14µg/ml	CLDN5	11.8591	0.0788732	2.33036	0.0788732	0.0788732	0.941281	0.665083	-0.941281	ab	5.30766977147046e-06
BLM_14µg/ml	COL1A1	17.9009	0.0557463	8.37215	0.0557463	0.0557463	-2.31465	0.311416	2.31465	bc	1.22526232715359e-07
BLM_14µg/ml	COL3A1	20.1939	0.235424	10.6651	0.235424	0.235424	0.158966	1.16582	-0.158966	NA	NA
BLM_14µg/ml	COL4A1	11.0722	0.226757	1.54338	0.226757	0.226757	-0.12422	2.04799	0.12422	ab	0.879995981441231
BLM_14µg/ml	CTNNB1	10.8248	0.169504	1.29599	0.169504	0.169504	-0.309472	1.56589	0.309472	NA	NA
BLM_14µg/ml	CXCL1	12.0469	0.0353516	2.51814	0.0353516	0.0353516	-3.44288	0.293449	3.44288	c	3.73390207641933e-11
BLM_14µg/ml	CXCL12	19.5551	0.256565	10.0263	0.256565	0.256565	-3.78271	1.31201	3.78271	b	2.02626715535281e-05
BLM_14µg/ml	CXCL8	10.0998	0.189761	0.570991	0.189761	0.189761	-6.44897	1.87886	6.44897	c	2.42406095196657e-12
BLM_14µg/ml	DSG1	21.1335	0.0768984	11.6047	0.0768984	0.0768984	-3.71262	0.36387	3.71262	b	1.77183176249818e-05
BLM_14µg/ml	DSG3	18.7685	0.0899236	9.23976	0.0899236	0.0899236	-0.55835	0.479119	0.55835	ab	0.304511501295204
BLM_14µg/ml	GAPDH	7.63889	0.158954	-1.88989	0.158954	0.158954	-0.297898	2.08085	0.297898	NA	NA
BLM_14µg/ml	HIF1A	12.45	0.290174	2.92122	0.290174	0.290174	-0.42111	2.33071	0.42111	NA	NA
BLM_14µg/ml	IL1A	15.5495	0.0609476	6.02073	0.0609476	0.0609476	-3.84133	0.391958	3.84133	c	1.09773323764273e-09
BLM_14µg/ml	IL6	15.8509	0.248262	6.32212	0.248262	0.248262	-2.61435	1.56623	2.61435	c	1.09253841529267e-08
BLM_14µg/ml	IPO8	14.1964	0.00554183	4.66762	0.00554183	0.00554183	-0.222044	0.0390369	0.222044	ab	0.0859412935544229
BLM_14µg/ml	MMP12	19.1865	0.182345	9.65776	0.182345	0.182345	-5.43243	0.950378	5.43243	bc	3.01006775060841e-10
BLM_14µg/ml	MMP2	10.9395	0.0262295	1.41069	0.0262295	0.0262295	-0.132192	0.239769	0.132192	NA	NA
BLM_14µg/ml	MMP7	18.5695	0.226223	9.04072	0.226223	0.226223	-1.08439	1.21825	1.08439	b	0.0182801660334865
BLM_14µg/ml	MYOCD	19.9161	0.40529	10.3873	0.40529	0.40529	-2.94162	2.03499	2.94162	b	0.0058672896780082
BLM_14µg/ml	PDGFB	12.8718	0.429417	3.34303	0.429417	0.429417	-0.773145	3.3361	0.773145	ab	0.133484596779401
BLM_14µg/ml	PECAM1	10.141	0.170753	0.612164	0.170753	0.170753	0.569108	1.6838	-0.569108	ab	0.00290151122294524
BLM_14µg/ml	PUM1	18.9136	0.416577	9.38477	0.416577	0.416577	-0.00866118	2.20253	0.00866118	NA	NA
BLM_14µg/ml	RPL37A	8.82164	0.223768	-0.707148	0.223768	0.223768	0.384909	2.53658	-0.384909	a	0.0254945228348606
BLM_14µg/ml	RPS18	8.55481	0.0285047	-0.973981	0.0285047	0.0285047	0.189817	0.333201	-0.189817	NA	NA
BLM_14µg/ml	S100A4	18.0727	0.421805	8.54394	0.421805	0.421805	-0.625182	2.33393	0.625182	a	0.0987812062392236
BLM_14µg/ml	SNAI2	15.8955	0.228594	6.36667	0.228594	0.228594	-1.65097	1.43811	1.65097	b	2.242306175404e-06
BLM_14µg/ml	SNW1	13.9803	0.197324	4.45152	0.197324	0.197324	-0.600647	1.41144	0.600647	b	0.0153240193034939
BLM_14µg/ml	TGFB1	10.8734	0.294868	1.34457	0.294868	0.294868	-0.675071	2.71184	0.675071	b	0.0173669492752182
BLM_14µg/ml	TGFB2	15.3156	0.260438	5.78679	0.260438	0.260438	-2.85841	1.70048	2.85841	b	2.29268288798323e-08
BLM_14µg/ml	TGFB3	16.8636	0.398659	7.33483	0.398659	0.398659	-1.9604	2.36401	1.9604	bc	5.65993050716251e-06
BLM_14µg/ml	TGFBR1	15.2174	0.126368	5.68866	0.126368	0.126368	-1.81303	0.830413	1.81303	bc	8.95122687083472e-08
BLM_14µg/ml	TGFBR2	11.5586	0.205187	2.02984	0.205187	0.205187	0.461298	1.77519	-0.461298	ab	0.0658017881803571
BLM_14µg/ml	TGFBR3	16.4335	0.047451	6.90473	0.047451	0.047451	1.24272	0.288745	-1.24272	a	7.76221782516906e-07
BLM_14µg/ml	TJP1	12.6982	0.110377	3.16938	0.110377	0.110377	-0.217194	0.869235	0.217194	ab	0.0882662570430381
BLM_14µg/ml	TLR2	19.5757	0.281631	10.0469	0.281631	0.281631	-0.379025	1.43868	0.379025	ab	0.160591279735846
BLM_14µg/ml	TWIST2	17.0321	0.144261	7.50336	0.144261	0.144261	-0.0363665	0.846992	0.0363665	ab	0.981247576024657
BLM_14µg/ml	VCAN	16.3105	0.279986	6.78169	0.279986	0.279986	-4.16949	1.7166	4.16949	b	7.43072270381617e-13
BLM_14µg/ml	VWF	11.1634	0.167714	1.63466	0.167714	0.167714	1.77936	1.50235	-1.77936	ab	3.69571189207107e-08
BLM_21µg/ml	ACTA2	13.4231	0.262079	3.63827	0.262079	0.262079	-4.50848	1.95245	4.50848	b	1.39310785129965e-12
BLM_21µg/ml	ACTB	7.33079	0.184472	-2.45404	0.184472	0.184472	-0.484045	2.5164	0.484045	b	0.000779976976135521
BLM_21µg/ml	BCL2	17.1784	0.0192272	7.39353	0.0192272	0.0192272	-0.93336	0.111927	0.93336	c	2.68401559324616e-05
BLM_21µg/ml	CASP3	18.4365	0.275176	8.65162	0.275176	0.275176	-1.34645	1.49257	1.34645	b	5.62653561297921e-06
BLM_21µg/ml	CASP7	17.2135	0.287535	7.42862	0.287535	0.287535	-1.08166	1.67041	1.08166	b	2.50012824541956e-05
BLM_21µg/ml	CASP8	17.0723	0.107338	7.2875	0.107338	0.107338	-0.722209	0.628725	0.722209	b	4.8858979038946e-05
BLM_21µg/ml	CASP9	15.7245	0.178856	5.93967	0.178856	0.178856	-1.28783	1.13743	1.28783	b	9.25546012053857e-08
BLM_21µg/ml	CCL2	13.5529	0.16942	3.76808	0.16942	0.16942	-0.866831	1.25006	0.866831	b	8.18496959699155e-05
BLM_21µg/ml	CDH5	10.6593	0.157004	0.874428	0.157004	0.157004	-0.264781	1.47293	0.264781	ab	0.0561310703326056
BLM_21µg/ml	CLDN5	12.3038	0.232944	2.519	0.232944	0.232944	1.12992	1.89327	-1.12992	a	7.46570850918005e-07
BLM_21µg/ml	COL1A1	17.8716	0.198467	8.08679	0.198467	0.198467	-2.60001	1.11051	2.60001	c	2.1236877145725e-08
BLM_21µg/ml	COL3A1	20.2331	0.223174	10.4482	0.223174	0.223174	-0.0578885	1.10302	0.0578885	NA	NA
BLM_21µg/ml	COL4A1	11.6756	0.216383	1.89081	0.216383	0.216383	0.223205	1.85328	-0.223205	a	0.565083016410081
BLM_21µg/ml	CTNNB1	11.0134	0.22054	1.22855	0.22054	0.22054	-0.376908	2.00247	0.376908	NA	NA
BLM_21µg/ml	CXCL1	11.7343	0.228229	1.94947	0.228229	0.228229	-4.01155	1.94497	4.01155	d	0
BLM_21µg/ml	CXCL12	19.4486	0.174073	9.66375	0.174073	0.174073	-4.14525	0.895041	4.14525	b	7.89885605489982e-06
BLM_21µg/ml	CXCL8	9.53557	0.0938032	-0.249264	0.0938032	0.0938032	-7.26922	0.983719	7.26922	d	1.33648647704376e-12
BLM_21µg/ml	DSG1	21.3198	0.810902	11.535	0.810902	0.810902	-3.78234	3.80352	3.78234	b	6.99237041745793e-06
BLM_21µg/ml	DSG3	18.6326	0.62256	8.84773	0.62256	0.62256	-0.950374	3.34125	0.950374	b	0.0327381935989516
BLM_21µg/ml	GAPDH	7.83043	0.234085	-1.9544	0.234085	0.234085	-0.362405	2.98943	0.362405	NA	NA
BLM_21µg/ml	HIF1A	12.8385	0.255529	3.05367	0.255529	0.255529	-0.288653	1.99033	0.288653	NA	NA
BLM_21µg/ml	IL1A	15.1296	0.16653	5.3448	0.16653	0.16653	-4.51726	1.10069	4.51726	d	1.04163344616381e-11
BLM_21µg/ml	IL6	15.4767	0.149846	5.69187	0.149846	0.149846	-3.24461	0.968206	3.24461	d	1.01828478982213e-09
BLM_21µg/ml	IPO8	14.2979	0.185599	4.51307	0.185599	0.185599	-0.376591	1.29809	0.376591	b	0.00260931940341058
BLM_21µg/ml	MMP12	19.0885	0.19089	9.30371	0.19089	0.19089	-5.78648	1.00002	5.78648	c	2.01362704288499e-10
BLM_21µg/ml	MMP2	11.251	0.201522	1.46613	0.201522	0.201522	-0.0767548	1.79115	0.0767548	NA	NA
BLM_21µg/ml	MMP7	18.4217	0.531113	8.63688	0.531113	0.531113	-1.48823	2.88308	1.48823	b	0.00207164860860343
BLM_21µg/ml	MYOCD	20.1717	0.448018	10.3869	0.448018	0.448018	-2.94205	2.22102	2.94205	b	0.00371417608391955
BLM_21µg/ml	PDGFB	13.4734	0.466562	3.68858	0.466562	0.466562	-0.427592	3.46283	0.427592	ab	0.569476987341614
BLM_21µg/ml	PECAM1	10.6366	0.240778	0.851741	0.240778	0.240778	0.808686	2.26368	-0.808686	a	0.000160753653386525
BLM_21µg/ml	PUM1	19.5791	0.0744058	9.79431	0.0744058	0.0744058	0.400876	0.380026	-0.400876	NA	NA
BLM_21µg/ml	RPL37A	9.15023	0.0571672	-0.634606	0.0571672	0.0571672	0.45745	0.624762	-0.45745	a	0.0138033250263734
BLM_21µg/ml	RPS18	8.72178	0.229453	-1.06306	0.229453	0.229453	0.100742	2.63081	-0.100742	NA	NA
BLM_21µg/ml	S100A4	18.2764	0.25701	8.49153	0.25701	0.25701	-0.677591	1.40624	0.677591	a	0.068785410494834
BLM_21µg/ml	SNAI2	16.123	0.285047	6.33812	0.285047	0.285047	-1.67952	1.76796	1.67952	b	1.86524833512003e-06
BLM_21µg/ml	SNW1	14.1616	0.243818	4.37678	0.243818	0.243818	-0.675389	1.72168	0.675389	b	0.00694990991460431
BLM_21µg/ml	TGFB1	10.9628	0.191246	1.17799	0.191246	0.191246	-0.84165	1.7445	0.84165	b	0.00686197906064767
BLM_21µg/ml	TGFB2	15.6207	0.272214	5.83591	0.272214	0.272214	-2.80928	1.74265	2.80928	b	2.72808117207646e-08
BLM_21µg/ml	TGFB3	17.0363	0.249288	7.25142	0.249288	0.249288	-2.04381	1.46328	2.04381	c	3.64492994853194e-06
BLM_21µg/ml	TGFBR1	15.2839	0.131213	5.49908	0.131213	0.131213	-2.00261	0.858501	2.00261	c	3.24214207703122e-08
BLM_21µg/ml	TGFBR2	11.958	0.303837	2.17316	0.303837	0.303837	0.604617	2.54087	-0.604617	a	0.014399035216047
BLM_21µg/ml	TGFBR3	16.8817	0.1946	7.09691	0.1946	0.1946	1.4349	1.15272	-1.4349	a	7.85199407715709e-08
BLM_21µg/ml	TJP1	12.8935	0.142113	3.10869	0.142113	0.142113	-0.277881	1.1022	0.277881	b	0.0256722015580307
BLM_21µg/ml	TLR2	19.6042	0.0668198	9.81937	0.0668198	0.0668198	-0.606599	0.340844	0.606599	b	0.0157940006327464
BLM_21µg/ml	TWIST2	16.9682	0.0641581	7.18334	0.0641581	0.0641581	-0.356392	0.378108	0.356392	b	0.0296679798833133
BLM_21µg/ml	VCAN	16.6784	0.182426	6.89353	0.182426	0.182426	-4.05765	1.09379	4.05765	b	1.24155130620807e-11
BLM_21µg/ml	VWF	11.6275	0.0686177	1.84263	0.0686177	0.0686177	1.98733	0.590135	-1.98733	a	2.63900193919753e-08
BLM_7µg/ml	ACTA2	13.1562	0.1523	3.73919	0.1523	0.1523	-4.40756	1.15763	4.40756	b	1.61159974254588e-12
BLM_7µg/ml	ACTB	7.10383	0.117526	-2.31317	0.117526	0.117526	-0.343177	1.65441	0.343177	b	0.0100231572877835
BLM_7µg/ml	BCL2	17.283	0.12895	7.86598	0.12895	0.12895	-0.460912	0.746107	0.460912	b	0.00530186365515839
BLM_7µg/ml	CASP3	18.2464	0.183405	8.82938	0.183405	0.183405	-1.16869	1.00516	1.16869	b	2.42306580043872e-05
BLM_7µg/ml	CASP7	16.4442	0.181166	7.02723	0.181166	0.181166	-1.48305	1.1017	1.48305	c	1.11042647676918e-06
BLM_7µg/ml	CASP8	16.9373	0.063188	7.52033	0.063188	0.063188	-0.489374	0.373069	0.489374	b	0.0016621177990831
BLM_7µg/ml	CASP9	15.5852	0.106241	6.16816	0.106241	0.106241	-1.05934	0.681682	1.05934	b	7.03079835018272e-07
BLM_7µg/ml	CCL2	14.0119	0.181104	4.59485	0.181104	0.181104	-0.0400606	1.29251	0.0400606	a	0.988098281458919
BLM_7µg/ml	CDH5	9.91314	0.141588	0.496139	0.141588	0.141588	-0.64307	1.42829	0.64307	c	6.88529222369061e-05
BLM_7µg/ml	CLDN5	11.512	0.128036	2.09496	0.128036	0.128036	0.705877	1.1122	-0.705877	b	9.69950939139208e-05
BLM_7µg/ml	COL1A1	18.0249	0.260409	8.60793	0.260409	0.260409	-2.07887	1.44472	2.07887	b	1.78348215973401e-07
BLM_7µg/ml	COL3A1	20.3064	0.0954954	10.8894	0.0954954	0.0954954	0.383286	0.470273	-0.383286	NA	NA
BLM_7µg/ml	COL4A1	10.5472	0.244133	1.13023	0.244133	0.244133	-0.537372	2.31466	0.537372	b	0.0339407808184643
BLM_7µg/ml	CTNNB1	10.7985	0.207535	1.38148	0.207535	0.207535	-0.223983	1.92189	0.223983	NA	NA
BLM_7µg/ml	CXCL1	12.6648	0.127628	3.24785	0.127628	0.127628	-2.71318	1.00773	2.71318	b	6.4330352156361e-10
BLM_7µg/ml	CXCL12	19.2819	0.764867	9.86494	0.764867	0.764867	-3.94406	3.96675	3.94406	b	1.32221045776593e-05
BLM_7µg/ml	CXCL8	11.3126	0.0593674	1.89562	0.0593674	0.0593674	-5.12434	0.524789	5.12434	b	5.40989475439346e-11
BLM_7µg/ml	DSG1	22.036	0.191788	12.619	0.191788	0.191788	-2.69825	0.870336	2.69825	b	0.000167270658120611
BLM_7µg/ml	DSG3	18.6426	0.0883641	9.22563	0.0883641	0.0883641	-0.572478	0.473989	0.572478	ab	0.286275152695113
BLM_7µg/ml	GAPDH	7.62636	0.166851	-1.79064	0.166851	0.166851	-0.198649	2.18782	0.198649	NA	NA
BLM_7µg/ml	HIF1A	12.3402	0.29171	2.92322	0.29171	0.29171	-0.419108	2.3639	0.419108	NA	NA
BLM_7µg/ml	IL1A	16.3983	0.293796	6.98129	0.293796	0.293796	-2.88076	1.79163	2.88076	b	1.2323265519143e-08
BLM_7µg/ml	IL6	16.5077	0.244495	7.09065	0.244495	0.244495	-1.84583	1.4811	1.84583	b	5.51264115467021e-07
BLM_7µg/ml	IPO8	14.2311	0.0212873	4.81407	0.0212873	0.0212873	-0.0755897	0.149584	0.0755897	a	0.792638213282232
BLM_7µg/ml	MMP12	19.5126	0.0578733	10.0956	0.0578733	0.0578733	-4.99454	0.296594	4.99454	b	6.25029583645187e-10
BLM_7µg/ml	MMP2	10.6636	0.178685	1.24656	0.178685	0.178685	-0.296317	1.67566	0.296317	NA	NA
BLM_7µg/ml	MMP7	18.4266	0.458741	9.00964	0.458741	0.458741	-1.11547	2.48955	1.11547	b	0.0153809515788155
BLM_7µg/ml	MYOCD	20.0902	1.35831	10.6732	1.35831	1.35831	-2.65573	6.76106	2.65573	b	0.00741663074420851
BLM_7µg/ml	PDGFB	12.5391	0.398778	3.12209	0.398778	0.398778	-0.994086	3.18028	0.994086	b	0.0423588192584139
BLM_7µg/ml	PECAM1	9.87765	0.0695679	0.460645	0.0695679	0.0695679	0.417589	0.704297	-0.417589	b	0.035167668981393
BLM_7µg/ml	PUM1	18.6827	0.351936	9.26568	0.351936	0.351936	-0.127756	1.88375	0.127756	NA	NA
BLM_7µg/ml	RPL37A	8.65202	0.127669	-0.764986	0.127669	0.127669	0.327071	1.4756	-0.327071	ab	0.0585976407930762
BLM_7µg/ml	RPS18	8.45663	0.0363354	-0.960375	0.0363354	0.0363354	0.203424	0.429667	-0.203424	NA	NA
BLM_7µg/ml	S100A4	18.4019	0.179222	8.98487	0.179222	0.179222	-0.184249	0.973931	0.184249	a	0.872108170970528
BLM_7µg/ml	SNAI2	15.7361	0.23432	6.31914	0.23432	0.23432	-1.69849	1.48906	1.69849	b	1.65265492846345e-06
BLM_7µg/ml	SNW1	14.1487	0.271716	4.73172	0.271716	0.271716	-0.320448	1.92043	0.320448	ab	0.261093798776333
BLM_7µg/ml	TGFB1	10.7782	0.274372	1.36121	0.274372	0.274372	-0.658431	2.54562	0.658431	b	0.0201775360977429
BLM_7µg/ml	TGFB2	15.5584	0.157598	6.14142	0.157598	0.157598	-2.50377	1.01294	2.50377	b	1.96529520990474e-07
BLM_7µg/ml	TGFB3	17.3657	0.356508	7.94871	0.356508	0.356508	-1.34652	2.05294	1.34652	b	0.000234930748537865
BLM_7µg/ml	TGFBR1	15.4492	0.255926	6.03225	0.255926	0.255926	-1.46944	1.65656	1.46944	b	7.91719867776486e-07
BLM_7µg/ml	TGFBR2	11.2907	0.225887	1.87373	0.225887	0.225887	0.305187	2.00064	-0.305187	ab	0.295201134417913
BLM_7µg/ml	TGFBR3	16.4542	0.0797168	7.03718	0.0797168	0.0797168	1.37517	0.484477	-1.37517	a	1.22014778280999e-07
BLM_7µg/ml	TJP1	12.8273	0.0130615	3.41026	0.0130615	0.0130615	0.0236933	0.101826	-0.0236933	a	0.992790993927203
BLM_7µg/ml	TLR2	19.6161	0.279253	10.1991	0.279253	0.279253	-0.226834	1.42359	0.226834	ab	0.547157393677299
BLM_7µg/ml	TWIST2	17.1758	0.00639205	7.75883	0.00639205	0.00639205	0.219107	0.0372154	-0.219107	a	0.223139459326937
BLM_7µg/ml	VCAN	15.9038	0.0422848	6.48678	0.0422848	0.0422848	-4.46439	0.265879	4.46439	b	3.99658084404564e-12
BLM_7µg/ml	VWF	10.7109	0.104027	1.29388	0.104027	0.104027	1.43858	0.971231	-1.43858	b	3.32703633421083e-07

## Sheet: bleomycin_96h
Group	Gene	mean_ct	std_dev_ct	mean_dCq	std_dev_dCq	std_dev_ddCq	mean_ddCq	cv	log2FC	Letters	P_Value
BLM_0µg/ml	ACTA2	17.3056	0.421641	8.95617	0.421641	0.421641	0	2.43645	0	a	NA
BLM_0µg/ml	ACTB	6.97132	0.113099	-1.37808	0.113099	0.113099	0	1.62235	0	a	NA
BLM_0µg/ml	BCL2	16.9133	0.108463	8.56385	0.108463	0.108463	0	0.641292	0	a	NA
BLM_0µg/ml	CASP3	19.2096	0.221301	10.8602	0.221301	0.221301	0	1.15204	0	a	NA
BLM_0µg/ml	CASP7	17.584	0.342017	9.23462	0.342017	0.342017	0	1.94504	0	a	NA
BLM_0µg/ml	CASP8	17.0338	0.367939	8.68443	0.367939	0.367939	0	2.16005	0	a	NA
BLM_0µg/ml	CASP9	16.072	0.0196674	7.72264	0.0196674	0.0196674	0	0.12237	0	a	NA
BLM_0µg/ml	CCL2	13.185	0.267627	4.83561	0.267627	0.267627	0	2.02978	0	a	NA
BLM_0µg/ml	CDH5	9.91952	0.276136	1.57011	0.276136	0.276136	0	2.78376	0	a	NA
BLM_0µg/ml	CLDN5	10.2353	0.164346	1.88587	0.164346	0.164346	0	1.60568	0	c	NA
BLM_0µg/ml	COL1A1	20.579	0.304973	12.2296	0.304973	0.304973	0	1.48196	0	a	NA
BLM_0µg/ml	COL3A1	19.5561	0.843915	11.2067	0.843915	0.843915	0	4.31534	0	NA	NA
BLM_0µg/ml	COL4A1	10.535	0.187633	2.18558	0.187633	0.187633	0	1.78105	0	c	NA
BLM_0µg/ml	CTNNB1	10.3752	0.188341	2.02579	0.188341	0.188341	0	1.8153	0	a	NA
BLM_0µg/ml	CXCL1	15.051	0.254894	6.70162	0.254894	0.254894	0	1.69353	0	a	NA
BLM_0µg/ml	CXCL12	22.2528	1.04241	13.9034	1.04241	1.04241	0	4.6844	0	a	NA
BLM_0µg/ml	CXCL8	15.8777	0.143007	7.52832	0.143007	0.143007	0	0.900675	0	a	NA
BLM_0µg/ml	DSG1	23.7126	1.3194	15.3632	1.3194	1.3194	0	5.56412	0	a	NA
BLM_0µg/ml	DSG3	18.2121	0.095056	9.86266	0.095056	0.095056	0	0.52194	0	a	NA
BLM_0µg/ml	GAPDH	7.28043	0.182678	-1.06898	0.182678	0.182678	0	2.50916	0	NA	NA
BLM_0µg/ml	HIF1A	12.1542	0.209959	3.80479	0.209959	0.209959	0	1.72746	0	NA	NA
BLM_0µg/ml	IL1A	18.6748	1.09441	10.3254	1.09441	1.09441	0	5.86038	0	a	NA
BLM_0µg/ml	IL6	18.2578	0.114831	9.90842	0.114831	0.114831	0	0.628941	0	a	NA
BLM_0µg/ml	IPO8	13.7511	0.196339	5.40174	0.196339	0.196339	0	1.4278	0	a	NA
BLM_0µg/ml	MMP12	25.4499	0.899835	17.1005	0.899835	0.899835	0	3.53571	0	a	NA
BLM_0µg/ml	MMP2	10.3918	0.210208	2.04241	0.210208	0.210208	0	2.02282	0	NA	NA
BLM_0µg/ml	MMP7	18.8636	0.412852	10.5142	0.412852	0.412852	0	2.18862	0	a	NA
BLM_0µg/ml	MYOCD	21.5729	0.81671	13.2235	0.81671	0.81671	0	3.78581	0	a	NA
BLM_0µg/ml	PDGFB	12.453	0.237349	4.10361	0.237349	0.237349	0	1.90596	0	ab	NA
BLM_0µg/ml	PECAM1	8.88291	0.175038	0.533502	0.175038	0.175038	0	1.9705	0	d	NA
BLM_0µg/ml	PUM1	18.6217	0.0152558	10.2723	0.0152558	0.0152558	0	0.0819248	0	NA	NA
BLM_0µg/ml	RPL37A	7.63089	0.207158	-0.718519	0.207158	0.207158	0	2.71473	0	b	NA
BLM_0µg/ml	RPS18	7.50623	0.0857629	-0.843174	0.0857629	0.0857629	0	1.14256	0	b	NA
BLM_0µg/ml	S100A4	18.4124	0.512031	10.063	0.512031	0.512031	0	2.78091	0	a	NA
BLM_0µg/ml	SNAI2	17.0662	0.264522	8.71682	0.264522	0.264522	0	1.54997	0	a	NA
BLM_0µg/ml	SNW1	13.9575	0.101581	5.60814	0.101581	0.101581	0	0.727786	0	a	NA
BLM_0µg/ml	TGFB1	10.8228	0.141878	2.47337	0.141878	0.141878	0	1.31092	0	a	NA
BLM_0µg/ml	TGFB2	17.6785	0.317469	9.32905	0.317469	0.317469	0	1.7958	0	a	NA
BLM_0µg/ml	TGFB3	18.3821	0.140129	10.0327	0.140129	0.140129	0	0.762312	0	a	NA
BLM_0µg/ml	TGFBR1	16.5715	0.137335	8.22207	0.137335	0.137335	0	0.828745	0	a	NA
BLM_0µg/ml	TGFBR2	10.3382	0.182604	1.98883	0.182604	0.182604	0	1.7663	0	c	NA
BLM_0µg/ml	TGFBR3	14.5241	0.171392	6.17466	0.171392	0.171392	0	1.18005	0	c	NA
BLM_0µg/ml	TJP1	12.2601	0.185983	3.91073	0.185983	0.185983	0	1.51697	0	a	NA
BLM_0µg/ml	TLR2	19.3572	0.495965	11.0078	0.495965	0.495965	0	2.56217	0	a	NA
BLM_0µg/ml	TWIST2	16.1551	0.234917	7.80573	0.234917	0.234917	0	1.45413	0	NA	NA
BLM_0µg/ml	VCAN	19.9937	0.577147	11.6443	0.577147	0.577147	0	2.88665	0	a	NA
BLM_0µg/ml	VWF	8.43474	0.213253	0.0853334	0.213253	0.213253	0	2.52827	0	d	NA
BLM_14µg/ml	ACTA2	13.0083	0.0319226	4.19259	0.0319226	0.0319226	-4.76358	0.245403	4.76358	b	5.21235277162191e-11
BLM_14µg/ml	ACTB	6.97321	0.176268	-1.84246	0.176268	0.176268	-0.464372	2.52779	0.464372	b	0.0149292732600552
BLM_14µg/ml	BCL2	16.7475	0.281709	7.93184	0.281709	0.281709	-0.632008	1.6821	0.632008	b	0.0144474193783385
BLM_14µg/ml	CASP3	18.0578	0.15642	9.24212	0.15642	0.15642	-1.61805	0.866219	1.61805	b	5.56054457478972e-07
BLM_14µg/ml	CASP7	16.3171	0.279311	7.5014	0.279311	0.279311	-1.73322	1.71177	1.73322	b	3.01496430887838e-05
BLM_14µg/ml	CASP8	16.4713	0.243634	7.65567	0.243634	0.243634	-1.02876	1.47914	1.02876	b	0.000660472598965067
BLM_14µg/ml	CASP9	15.294	0.208553	6.47835	0.208553	0.208553	-1.24429	1.36362	1.24429	b	1.14452075594684e-06
BLM_14µg/ml	CCL2	12.9484	0.220267	4.13277	0.220267	0.220267	-0.702842	1.70111	0.702842	b	0.00186239519928355
BLM_14µg/ml	CDH5	10.1116	0.135454	1.29591	0.135454	0.135454	-0.274201	1.33959	0.274201	ab	0.238707083231484
BLM_14µg/ml	CLDN5	11.7726	0.247701	2.95691	0.247701	0.247701	1.07103	2.10405	-1.07103	ab	4.85353230890162e-05
BLM_14µg/ml	COL1A1	17.47	0.0386659	8.65434	0.0386659	0.0386659	-3.57524	0.221327	3.57524	b	9.83685133348899e-10
BLM_14µg/ml	COL3A1	19.6873	0.140065	10.8716	0.140065	0.140065	-0.335128	0.711451	0.335128	NA	NA
BLM_14µg/ml	COL4A1	11.2756	0.0282022	2.45995	0.0282022	0.0282022	0.274365	0.250117	-0.274365	b	0.0448435511286718
BLM_14µg/ml	CTNNB1	10.5831	0.091833	1.76747	0.091833	0.091833	-0.258318	0.867729	0.258318	b	0.0461243837167777
BLM_14µg/ml	CXCL1	11.2215	0.280847	2.40586	0.280847	0.280847	-4.29576	2.50275	4.29576	c	1.25237598069816e-11
BLM_14µg/ml	CXCL12	18.9331	0.236992	10.1174	0.236992	0.236992	-3.78604	1.25174	3.78604	b	6.17584456916731e-05
BLM_14µg/ml	CXCL8	9.16536	0.181272	0.349692	0.181272	0.181272	-7.17862	1.97779	7.17862	c	3.19744231092045e-14
BLM_14µg/ml	DSG1	20.8094	0.263387	11.9938	0.263387	0.263387	-3.36941	1.26571	3.36941	b	6.99185841245287e-05
BLM_14µg/ml	DSG3	18.0626	0.220601	9.24696	0.220601	0.220601	-0.6157	1.22131	0.6157	a	0.145033295050086
BLM_14µg/ml	GAPDH	7.50378	0.183708	-1.31189	0.183708	0.183708	-0.242909	2.44821	0.242909	NA	NA
BLM_14µg/ml	HIF1A	12.289	0.215823	3.47333	0.215823	0.215823	-0.33146	1.75623	0.33146	NA	NA
BLM_14µg/ml	IL1A	14.6903	0.0352199	5.87461	0.0352199	0.0352199	-4.45075	0.23975	4.45075	b	1.06036953725352e-05
BLM_14µg/ml	IL6	15.0477	0.162926	6.23205	0.162926	0.162926	-3.67637	1.08273	3.67637	c	0
BLM_14µg/ml	IPO8	13.9351	0.1329	5.11948	0.1329	0.1329	-0.282258	0.953705	0.282258	b	0.037534770579205
BLM_14µg/ml	MMP12	18.3252	0.0557527	9.50955	0.0557527	0.0557527	-7.59095	0.30424	7.59095	b	1.13540012947055e-08
BLM_14µg/ml	MMP2	10.959	0.0414829	2.14337	0.0414829	0.0414829	0.100955	0.378527	-0.100955	NA	NA
BLM_14µg/ml	MMP7	18.1952	0.439965	9.37957	0.439965	0.439965	-1.1346	2.41802	1.1346	b	0.00315727236911312
BLM_14µg/ml	MYOCD	19.7768	0.279248	10.9611	0.279248	0.279248	-2.26241	1.412	2.26241	b	0.000245787812864551
BLM_14µg/ml	PDGFB	12.8119	0.201834	3.99621	0.201834	0.201834	-0.1074	1.57537	0.1074	b	0.876024316046895
BLM_14µg/ml	PECAM1	10.1529	0.121328	1.33723	0.121328	0.121328	0.803726	1.195	-0.803726	b	5.58697831465338e-06
BLM_14µg/ml	PUM1	18.622	0.497507	9.80631	0.497507	0.497507	-0.465964	2.67161	0.465964	NA	NA
BLM_14µg/ml	RPL37A	8.66372	0.141219	-0.151946	0.141219	0.141219	0.566573	1.63	-0.566573	a	0.014540435623558
BLM_14µg/ml	RPS18	8.60785	0.0396234	-0.207816	0.0396234	0.0396234	0.635358	0.460317	-0.635358	a	0.00022550266302479
BLM_14µg/ml	S100A4	17.5827	0.357685	8.76703	0.357685	0.357685	-1.29594	2.0343	1.29594	b	0.00234403698143737
BLM_14µg/ml	SNAI2	15.6817	0.257438	6.86601	0.257438	0.257438	-1.85081	1.64165	1.85081	b	5.39254372267095e-08
BLM_14µg/ml	SNW1	13.6447	0.12079	4.82903	0.12079	0.12079	-0.779106	0.885253	0.779106	bc	3.49633286544915e-07
BLM_14µg/ml	TGFB1	10.8152	0.17335	1.99955	0.17335	0.17335	-0.473823	1.60283	0.473823	b	0.000784530220540813
BLM_14µg/ml	TGFB2	15.1182	0.13537	6.30253	0.13537	0.13537	-3.02652	0.895413	3.02652	b	7.92812482330874e-11
BLM_14µg/ml	TGFB3	16.5179	0.18367	7.70219	0.18367	0.18367	-2.33055	1.11195	2.33055	bc	9.09315933661503e-09
BLM_14µg/ml	TGFBR1	14.798	0.133777	5.98229	0.133777	0.133777	-2.23978	0.904022	2.23978	bc	1.60215145594833e-08
BLM_14µg/ml	TGFBR2	11.3544	0.137272	2.53872	0.137272	0.137272	0.549885	1.20898	-0.549885	ab	0.000207618032155854
BLM_14µg/ml	TGFBR3	16.3873	0.0438669	7.57159	0.0438669	0.0438669	1.39693	0.267689	-1.39693	ab	2.31743107259597e-07
BLM_14µg/ml	TJP1	12.4211	0.133562	3.60542	0.133562	0.133562	-0.305302	1.07529	0.305302	b	0.0378261923386778
BLM_14µg/ml	TLR2	18.9417	0.0236353	10.126	0.0236353	0.0236353	-0.881857	0.124779	0.881857	bc	0.011795230958492
BLM_14µg/ml	TWIST2	16.6556	0.185463	7.83991	0.185463	0.185463	0.0341771	1.11352	-0.0341771	NA	NA
BLM_14µg/ml	VCAN	15.8307	0.131197	7.01508	0.131197	0.131197	-4.6292	0.828749	4.6292	b	1.55789470213108e-09
BLM_14µg/ml	VWF	11.59	0.163535	2.77437	0.163535	0.163535	2.68903	1.411	-2.68903	b	3.81201736843195e-11
BLM_21µg/ml	ACTA2	13.1336	0.111852	4.2595	0.111852	0.111852	-4.69666	0.85165	4.69666	b	6.37134789371885e-12
BLM_21µg/ml	ACTB	7.13891	0.144628	-1.73514	0.144628	0.144628	-0.357059	2.02591	0.357059	ab	0.062985176768636
BLM_21µg/ml	BCL2	16.6376	0.20213	7.76352	0.20213	0.20213	-0.800329	1.2149	0.800329	b	0.00285042680173109
BLM_21µg/ml	CASP3	17.6696	0.163727	8.79552	0.163727	0.163727	-2.06465	0.926603	2.06465	c	2.05104971895409e-08
BLM_21µg/ml	CASP7	16.4271	0.154981	7.55304	0.154981	0.154981	-1.68158	0.943445	1.68158	b	4.07725616344834e-05
BLM_21µg/ml	CASP8	16.3814	0.064291	7.5074	0.064291	0.064291	-1.17703	0.392462	1.17703	b	0.000417621589500428
BLM_21µg/ml	CASP9	15.2649	0.117453	6.39088	0.117453	0.117453	-1.33176	0.769431	1.33176	b	6.0264955203948e-07
BLM_21µg/ml	CCL2	13.0957	0.137983	4.22162	0.137983	0.137983	-0.613997	1.05365	0.613997	b	0.00507419237429252
BLM_21µg/ml	CDH5	10.4187	0.0201598	1.54466	0.0201598	0.0201598	-0.0254514	0.193496	0.0254514	ab	0.997576016609003
BLM_21µg/ml	CLDN5	11.9976	0.10884	3.12357	0.10884	0.10884	1.2377	0.907179	-1.2377	a	1.22511892373112e-05
BLM_21µg/ml	COL1A1	17.519	0.161384	8.64493	0.161384	0.161384	-3.58465	0.921194	3.58465	b	4.31625846175621e-10
BLM_21µg/ml	COL3A1	19.1906	0.502661	10.3166	0.502661	0.502661	-0.890158	2.61931	0.890158	NA	NA
BLM_21µg/ml	COL4A1	11.7712	0.0903037	2.8972	0.0903037	0.0903037	0.711614	0.767155	-0.711614	a	2.6130381846845e-05
BLM_21µg/ml	CTNNB1	10.6591	0.074038	1.78501	0.074038	0.074038	-0.240778	0.694602	0.240778	ab	0.0655882914772372
BLM_21µg/ml	CXCL1	11.1696	0.163137	2.29555	0.163137	0.163137	-4.40607	1.46054	4.40607	c	8.74811334483638e-12
BLM_21µg/ml	CXCL12	18.0666	1.04994	9.19253	1.04994	1.04994	-4.71091	5.81149	4.71091	b	6.73334946965642e-06
BLM_21µg/ml	CXCL8	8.84612	0.0158527	-0.0279309	0.0158527	0.0158527	-7.55625	0.179205	7.55625	d	3.21964677141295e-14
BLM_21µg/ml	DSG1	20.993	0.398592	12.1189	0.398592	0.398592	-3.24424	1.89869	3.24424	b	9.68114666104469e-05
BLM_21µg/ml	DSG3	17.9997	0.55078	9.12561	0.55078	0.55078	-0.73705	3.05995	0.73705	a	0.0702595198447896
BLM_21µg/ml	GAPDH	7.58824	0.0832002	-1.2858	0.0832002	0.0832002	-0.216826	1.09643	0.216826	NA	NA
BLM_21µg/ml	HIF1A	12.4393	0.146828	3.56524	0.146828	0.146828	-0.239548	1.18036	0.239548	NA	NA
BLM_21µg/ml	IL1A	14.1725	0.0767027	5.2985	0.0767027	0.0767027	-5.02687	0.541206	5.02687	b	1.69076081490971e-06
BLM_21µg/ml	IL6	14.7162	0.10094	5.84211	0.10094	0.10094	-4.0663	0.685912	4.0663	d	0
BLM_21µg/ml	IPO8	14.0288	0.0189329	5.15479	0.0189329	0.0189329	-0.246947	0.134957	0.246947	ab	0.101585450434058
BLM_21µg/ml	MMP12	18.195	0.0111152	9.321	0.0111152	0.0111152	-7.77949	0.0610892	7.77949	b	8.59922422158377e-09
BLM_21µg/ml	MMP2	11.0955	0.0175554	2.22148	0.0175554	0.0175554	0.179066	0.158221	-0.179066	NA	NA
BLM_21µg/ml	MMP7	17.7681	0.218858	8.89402	0.218858	0.218858	-1.62015	1.23175	1.62015	b	0.000334485301775378
BLM_21µg/ml	MYOCD	19.7424	0.144227	10.8684	0.144227	0.144227	-2.35515	0.730541	2.35515	b	0.00017244277540962
BLM_21µg/ml	PDGFB	13.2996	0.225726	4.42555	0.225726	0.225726	0.321938	1.69724	-0.321938	a	0.167527144478261
BLM_21µg/ml	PECAM1	10.6103	0.0726968	1.73622	0.0726968	0.0726968	1.20272	0.685155	-1.20272	a	6.71258955087239e-08
BLM_21µg/ml	PUM1	18.945	0.0906452	10.0709	0.0906452	0.0906452	-0.201362	0.478466	0.201362	NA	NA
BLM_21µg/ml	RPL37A	8.82198	0.117616	-0.052069	0.117616	0.117616	0.66645	1.33321	-0.66645	a	0.00472403018645595
BLM_21µg/ml	RPS18	8.49981	0.0176944	-0.374239	0.0176944	0.0176944	0.468935	0.208174	-0.468935	a	0.00209591844268964
BLM_21µg/ml	S100A4	17.7297	0.301515	8.85566	0.301515	0.301515	-1.2073	1.70062	1.2073	b	0.00405007539072699
BLM_21µg/ml	SNAI2	15.9103	0.0536175	7.03622	0.0536175	0.0536175	-1.6806	0.336999	1.6806	b	1.6119619017374e-07
BLM_21µg/ml	SNW1	13.5476	0.0254428	4.6735	0.0254428	0.0254428	-0.934632	0.187804	0.934632	c	1.17204881133759e-07
BLM_21µg/ml	TGFB1	10.9674	0.103786	2.09334	0.103786	0.103786	-0.380032	0.946311	0.380032	b	0.00460846101000556
BLM_21µg/ml	TGFB2	15.4176	0.096611	6.5435	0.096611	0.096611	-2.78555	0.62663	2.78555	b	2.64286814655179e-10
BLM_21µg/ml	TGFB3	16.4316	0.240714	7.55754	0.240714	0.240714	-2.4752	1.46494	2.4752	c	4.72497729830934e-09
BLM_21µg/ml	TGFBR1	14.6017	0.0758479	5.72764	0.0758479	0.0758479	-2.49443	0.519446	2.49443	c	4.90601337332919e-09
BLM_21µg/ml	TGFBR2	11.6676	0.0732844	2.79351	0.0732844	0.0732844	0.804679	0.628104	-0.804679	a	4.65947307581871e-06
BLM_21µg/ml	TGFBR3	16.5554	0.131619	7.68139	0.131619	0.131619	1.50673	0.795018	-1.50673	a	4.76735584342691e-08
BLM_21µg/ml	TJP1	12.4326	0.0729805	3.55855	0.0729805	0.0729805	-0.352172	0.587009	0.352172	b	0.0163147835458469
BLM_21µg/ml	TLR2	18.6468	0.17028	9.77278	0.17028	0.17028	-1.23506	0.913186	1.23506	c	0.000628008859839491
BLM_21µg/ml	TWIST2	16.7543	0.0327672	7.88024	0.0327672	0.0327672	0.0745077	0.195575	-0.0745077	NA	NA
BLM_21µg/ml	VCAN	16.1825	0.0610186	7.30841	0.0610186	0.0610186	-4.33587	0.377066	4.33587	b	3.45248662991793e-09
BLM_21µg/ml	VWF	12.0071	0.0785761	3.13303	0.0785761	0.0785761	3.0477	0.654415	-3.0477	a	6.12376815922744e-12
BLM_7µg/ml	ACTA2	12.9581	0.139747	4.19146	0.139747	0.139747	-4.7647	1.07846	4.7647	b	7.75490782700672e-13
BLM_7µg/ml	ACTB	6.98948	0.191735	-1.77714	0.191735	0.191735	-0.39906	2.7432	0.39906	b	0.0359194444851266
BLM_7µg/ml	BCL2	16.9661	0.224145	8.19946	0.224145	0.224145	-0.364388	1.32114	0.364388	ab	0.193270316128952
BLM_7µg/ml	CASP3	17.9961	0.143295	9.22952	0.143295	0.143295	-1.63065	0.796256	1.63065	b	2.30593390493361e-07
BLM_7µg/ml	CASP7	16.331	0.436378	7.56435	0.436378	0.436378	-1.67027	2.67209	1.67027	b	4.35952046097254e-05
BLM_7µg/ml	CASP8	16.6103	0.0245134	7.84368	0.0245134	0.0245134	-0.840748	0.147579	0.840748	b	0.00512406421482658
BLM_7µg/ml	CASP9	15.4075	0.0334506	6.64083	0.0334506	0.0334506	-1.08181	0.217106	1.08181	b	7.81175440622839e-06
BLM_7µg/ml	CCL2	12.9961	0.0800079	4.22946	0.0800079	0.0800079	-0.606158	0.615631	0.606158	b	0.00939257469417898
BLM_7µg/ml	CDH5	9.90975	0.233081	1.14313	0.233081	0.233081	-0.426978	2.35203	0.426978	b	0.0381322057245266
BLM_7µg/ml	CLDN5	11.4595	0.176119	2.69287	0.176119	0.176119	0.806997	1.53689	-0.806997	b	0.000597428928568622
BLM_7µg/ml	COL1A1	17.8038	0.0642806	9.03717	0.0642806	0.0642806	-3.19241	0.36105	3.19241	b	3.95553634291446e-09
BLM_7µg/ml	COL3A1	19.5155	0.455112	10.7489	0.455112	0.455112	-0.457883	2.33206	0.457883	NA	NA
BLM_7µg/ml	COL4A1	10.6466	0.0107756	1.87993	0.0107756	0.0107756	-0.305649	0.101212	0.305649	d	0.0254254343058361
BLM_7µg/ml	CTNNB1	10.5826	0.0965172	1.81595	0.0965172	0.0965172	-0.209841	0.91204	0.209841	ab	0.119930274322078
BLM_7µg/ml	CXCL1	11.6555	0.187359	2.88891	0.187359	0.187359	-3.81271	1.60747	3.81271	b	7.97454324796831e-11
BLM_7µg/ml	CXCL12	18.7703	0.113248	10.0037	0.113248	0.113248	-3.89974	0.603334	3.89974	b	4.61685702622949e-05
BLM_7µg/ml	CXCL8	9.80016	0.0902431	1.03354	0.0902431	0.0902431	-6.49478	0.920833	6.49478	b	5.75095526755831e-14
BLM_7µg/ml	DSG1	21.2409	0.118636	12.4742	0.118636	0.118636	-2.88894	0.558526	2.88894	b	0.000256419661279983
BLM_7µg/ml	DSG3	18.6238	0.19586	9.85719	0.19586	0.19586	-0.0054709	1.05167	0.0054709	a	0.999997031391969
BLM_7µg/ml	GAPDH	7.48081	0.165624	-1.28581	0.165624	0.165624	-0.216829	2.21399	0.216829	NA	NA
BLM_7µg/ml	HIF1A	12.2293	0.144985	3.4627	0.144985	0.144985	-0.342091	1.18556	0.342091	NA	NA
BLM_7µg/ml	IL1A	15.422	0.0479822	6.65539	0.0479822	0.0479822	-3.66997	0.311128	3.66997	b	5.88914373791383e-05
BLM_7µg/ml	IL6	15.6085	0.0199353	6.84192	0.0199353	0.0199353	-3.0665	0.12772	3.0665	b	0
BLM_7µg/ml	IPO8	13.8884	0.0356391	5.12177	0.0356391	0.0356391	-0.279961	0.256611	0.279961	b	0.0391948305972992
BLM_7µg/ml	MMP12	18.768	0.137281	10.0014	0.137281	0.137281	-7.09907	0.731462	7.09907	b	1.01392558793378e-08
BLM_7µg/ml	MMP2	10.7269	0.188746	1.96028	0.188746	0.188746	-0.0821346	1.75956	0.0821346	NA	NA
BLM_7µg/ml	MMP7	18.1888	0.18375	9.42216	0.18375	0.18375	-1.092	1.01024	1.092	b	0.00417698266277999
BLM_7µg/ml	MYOCD	19.6234	0.466102	10.8567	0.466102	0.466102	-2.3668	2.37524	2.3668	b	0.000324505762671734
BLM_7µg/ml	PDGFB	12.4944	0.130996	3.7278	0.130996	0.130996	-0.375811	1.04844	0.375811	b	0.0912373928794012
BLM_7µg/ml	PECAM1	9.79598	0.113063	1.02936	0.113063	0.113063	0.495853	1.15417	-0.495853	c	0.000609705445584918
BLM_7µg/ml	PUM1	18.6518	0.475334	9.88518	0.475334	0.475334	-0.387102	2.54846	0.387102	NA	NA
BLM_7µg/ml	RPL37A	8.575	0.336676	-0.191626	0.336676	0.336676	0.526893	3.92625	-0.526893	a	0.0228326545392177
BLM_7µg/ml	RPS18	8.40103	0.168126	-0.365588	0.168126	0.168126	0.477586	2.00125	-0.477586	a	0.00115217942801249
BLM_7µg/ml	S100A4	18.1004	0.342671	9.3338	0.342671	0.342671	-0.729169	1.89316	0.729169	ab	0.0838166668962391
BLM_7µg/ml	SNAI2	15.7321	0.0736631	6.9655	0.0736631	0.0736631	-1.75133	0.468234	1.75133	b	1.01180270495327e-07
BLM_7µg/ml	SNW1	13.7468	0.0501122	4.98016	0.0501122	0.0501122	-0.627972	0.364537	0.627972	b	3.14729337358433e-06
BLM_7µg/ml	TGFB1	10.7227	0.0207873	1.95613	0.0207873	0.0207873	-0.517243	0.193862	0.517243	b	0.00036233829223753
BLM_7µg/ml	TGFB2	15.003	0.031373	6.23636	0.031373	0.031373	-3.09269	0.209112	3.09269	b	5.67584867994242e-11
BLM_7µg/ml	TGFB3	16.7842	0.236418	8.01754	0.236418	0.236418	-2.0152	1.40858	2.0152	b	4.68671655928787e-08
BLM_7µg/ml	TGFBR1	15.0077	0.35846	6.24113	0.35846	0.35846	-1.98094	2.3885	1.98094	b	6.48027617122793e-08
BLM_7µg/ml	TGFBR2	11.0941	0.0621667	2.32748	0.0621667	0.0621667	0.338647	0.560358	-0.338647	b	0.0104535747871773
BLM_7µg/ml	TGFBR3	16.1503	0.151435	7.3837	0.151435	0.151435	1.20905	0.937662	-1.20905	b	4.66597581127992e-07
BLM_7µg/ml	TJP1	12.4076	0.13553	3.64098	0.13553	0.13553	-0.269748	1.09231	0.269748	ab	0.0708676073566006
BLM_7µg/ml	TLR2	19.3243	0.0967652	10.5577	0.0967652	0.0967652	-0.450188	0.500744	0.450188	ab	0.240975242180804
BLM_7µg/ml	TWIST2	16.8032	0.152149	8.03657	0.152149	0.152149	0.230846	0.905476	-0.230846	NA	NA
BLM_7µg/ml	VCAN	15.8461	0.0132078	7.07946	0.0132078	0.0132078	-4.56483	0.0833509	4.56483	b	4.61402194229521e-09
BLM_7µg/ml	VWF	10.9274	0.120897	2.16075	0.120897	0.120897	2.07542	1.10637	-2.07542	c	1.31218524934695e-09

## Sheet: Legend
Group	name of the statistical group
Gene	Name of the observed target gene
mean_ct	mean of the cycle threshold values in group
std_dev_ct	standard deviation of the above
mean_dCq	groupwise mean of difference (Cq(target gene)- Cq(reference gene=geometric mean of 5 ref. genes)
std_dev_dCq	standard deviation of above
std_dev_ddCq	standard deviation of ddCq
mean_ddCq	groupwise mean of difference (dCq(target goup)- dCq(control group= 0 dose)
cv	groupwise coefficient of variation of Ct values
log2FC	Log2FC values are simply inverted ddCq values due to ct being a 2-fold exponential
P_value	based on ANOVA and Tukey posthoc, compared target group to control group
Letters	https://doi.org/10.1016/j.csda.2006.09.035
Stars	p<0.001:***, p<0.01:**, p<0.05:*
