# Supplementary material for: Endothelial sensitivity to pro-fibrotic signals links systemic exposure to pulmonary fibrosis
Source: Cell Death Dis. 2025 Jul 7;16(1):500. doi: 10.1038/s41419-025-07824-5 (PMC12234957; doi:10.1038/s41419-025-07824-5)
Supplement: Supplementary file 4 — Supplemental table 3 [file 41419_2025_7824_MOESM4_ESM.xlsx]

## Sheet: tgfb_6h
Group	Gene	mean_ct	std_dev_ct	mean_dCq	std_dev_dCq	std_dev_ddCq	mean_ddCq	cv	log2FC	Letters	P_Value
TGFb_0ng/ml	ACTA2	17.0945	0.218808	8.51746	0.218808	0.218808	0	1.27999	0	NA	NA
TGFb_0ng/ml	ACTB	6.08017	0.0243499	-2.49689	0.0243499	0.0243499	0	0.400481	0	NA	NA
TGFb_0ng/ml	BCL2	17.1696	0.0783506	8.59257	0.0783506	0.0783506	0	0.456332	0	NA	NA
TGFb_0ng/ml	CASP3	18.3575	0.23032	9.78049	0.23032	0.23032	0	1.25464	0	NA	NA
TGFb_0ng/ml	CASP7	17.7773	0.068665	9.20029	0.068665	0.068665	0	0.38625	0	NA	NA
TGFb_0ng/ml	CASP8	16.4619	0.0738008	7.88484	0.0738008	0.0738008	0	0.448313	0	NA	NA
TGFb_0ng/ml	CASP9	16.1914	0.141965	7.61431	0.141965	0.141965	0	0.876795	0	NA	NA
TGFb_0ng/ml	CCL2	16.4368	0.148883	7.85977	0.148883	0.148883	0	0.905791	0	NA	NA
TGFb_0ng/ml	CDH5	9.88384	0.047417	1.30678	0.047417	0.047417	0	0.479742	0	NA	NA
TGFb_0ng/ml	CLDN5	11.4212	0.148797	2.84414	0.148797	0.148797	0	1.30282	0	NA	NA
TGFb_0ng/ml	COL1A1	20.7775	0.182408	12.2004	0.182408	0.182408	0	0.877915	0	NA	NA
TGFb_0ng/ml	COL3A1	20.3644	0.383939	11.7874	0.383939	0.383939	0	1.88534	0	NA	NA
TGFb_0ng/ml	COL4A1	10.8366	0.0302977	2.25959	0.0302977	0.0302977	0	0.279586	0	NA	NA
TGFb_0ng/ml	CTNNB1	10.4528	0.0949033	1.87575	0.0949033	0.0949033	0	0.907921	0	NA	NA
TGFb_0ng/ml	CXCL1	14.4432	0.169768	5.86612	0.169768	0.169768	0	1.17542	0	NA	NA
TGFb_0ng/ml	CXCL12	19.1604	0.336062	10.5834	0.336062	0.336062	0	1.75394	0	NA	NA
TGFb_0ng/ml	CXCL8	14.827	0.194171	6.2499	0.194171	0.194171	0	1.30958	0	NA	NA
TGFb_0ng/ml	DSG3	19.0712	0.36569	10.4942	0.36569	0.36569	0	1.9175	0	NA	NA
TGFb_0ng/ml	GAPDH	6.91363	0.0701229	-1.66343	0.0701229	0.0701229	0	1.01427	0	NA	NA
TGFb_0ng/ml	HIF1A	12.218	0.0371059	3.64091	0.0371059	0.0371059	0	0.303699	0	NA	NA
TGFb_0ng/ml	IL1A	18.0545	1.56937	9.47749	1.56937	1.56937	0	8.6924	0	NA	NA
TGFb_0ng/ml	IL6	16.4299	0.0773231	7.85285	0.0773231	0.0773231	0	0.470624	0	NA	NA
TGFb_0ng/ml	IPO8	13.3936	0.083687	4.81658	0.083687	0.083687	0	0.624826	0	NA	NA
TGFb_0ng/ml	MMP12	21.8673	3.91892	13.2902	3.91892	3.91892	0	17.9214	0	NA	NA
TGFb_0ng/ml	MMP2	10.8551	0.0312015	2.27807	0.0312015	0.0312015	0	0.287435	0	NA	NA
TGFb_0ng/ml	MMP7	18.7842	0.381192	10.2071	0.381192	0.381192	0	2.02932	0	NA	NA
TGFb_0ng/ml	MYOCD	22.5701	1.82434	13.993	1.82434	1.82434	0	8.08303	0	NA	NA
TGFb_0ng/ml	PDGFB	12.8347	0.178915	4.25767	0.178915	0.178915	0	1.39399	0	NA	NA
TGFb_0ng/ml	PECAM1	9.37936	0.0852795	0.802301	0.0852795	0.0852795	0	0.909225	0	NA	NA
TGFb_0ng/ml	PUM1	18.3952	0.196845	9.81809	0.196845	0.196845	0	1.07009	0	NA	NA
TGFb_0ng/ml	RPL37A	7.74041	0.0738057	-0.836649	0.0738057	0.0738057	0	0.953511	0	NA	NA
TGFb_0ng/ml	RPS18	7.75538	0.151192	-0.821683	0.151192	0.151192	0	1.94951	0	NA	NA
TGFb_0ng/ml	S100A4	17.9878	0.180284	9.41075	0.180284	0.180284	0	1.00226	0	NA	NA
TGFb_0ng/ml	SNAI2	17.4601	0.126123	8.88303	0.126123	0.126123	0	0.722352	0	NA	NA
TGFb_0ng/ml	SNW1	13.7413	0.106728	5.16426	0.106728	0.106728	0	0.77669	0	NA	NA
TGFb_0ng/ml	TGFB1	10.3805	0.139205	1.80341	0.139205	0.139205	0	1.34102	0	NA	NA
TGFb_0ng/ml	TGFB2	16.391	0.219938	7.8139	0.219938	0.219938	0	1.34182	0	NA	NA
TGFb_0ng/ml	TGFB3	18.7073	0.00306834	10.1302	0.00306834	0.00306834	0	0.0164019	0	NA	NA
TGFb_0ng/ml	TGFBR1	16.0861	0.195409	7.50907	0.195409	0.195409	0	1.21477	0	NA	NA
TGFb_0ng/ml	TGFBR2	10.3464	0.136333	1.76938	0.136333	0.136333	0	1.31768	0	NA	NA
TGFb_0ng/ml	TGFBR3	15.4361	0.106706	6.85909	0.106706	0.106706	0	0.691274	0	NA	NA
TGFb_0ng/ml	TJP1	12.358	0.0673282	3.7809	0.0673282	0.0673282	0	0.544816	0	NA	NA
TGFb_0ng/ml	TLR2	20.0576	0.0305718	11.4806	0.0305718	0.0305718	0	0.15242	0	NA	NA
TGFb_0ng/ml	TWIST2	16.6101	0.0977697	8.033	0.0977697	0.0977697	0	0.588617	0	NA	NA
TGFb_0ng/ml	VCAN	19.9271	0.0884537	11.35	0.0884537	0.0884537	0	0.443887	0	NA	NA
TGFb_0ng/ml	VWF	10.0597	0.111004	1.48265	0.111004	0.111004	0	1.10345	0	NA	NA
TGFb_10ng/ml	ACTA2	17.193	0.0625103	8.62469	0.0625103	0.0625103	0.107227	0.363581	-0.107227	NA	NA
TGFb_10ng/ml	ACTB	6.11106	0.243055	-2.45722	0.243055	0.243055	0.0396687	3.9773	-0.0396687	NA	NA
TGFb_10ng/ml	BCL2	17.1089	0.194789	8.54062	0.194789	0.194789	-0.0519437	1.13852	0.0519437	NA	NA
TGFb_10ng/ml	CASP3	18.4092	0.434938	9.84097	0.434938	0.434938	0.060477	2.36261	-0.060477	NA	NA
TGFb_10ng/ml	CASP7	17.7185	0.295509	9.15023	0.295509	0.295509	-0.0500555	1.6678	0.0500555	NA	NA
TGFb_10ng/ml	CASP8	16.5126	0.203804	7.94434	0.203804	0.203804	0.0595044	1.23423	-0.0595044	NA	NA
TGFb_10ng/ml	CASP9	16.1247	0.235346	7.55646	0.235346	0.235346	-0.0578475	1.45953	0.0578475	NA	NA
TGFb_10ng/ml	CCL2	16.4824	0.134499	7.91415	0.134499	0.134499	0.0543748	0.816017	-0.0543748	NA	NA
TGFb_10ng/ml	CDH5	9.84496	0.161582	1.27668	0.161582	0.161582	-0.0301043	1.64127	0.0301043	NA	NA
TGFb_10ng/ml	CLDN5	11.4884	0.287708	2.92008	0.287708	0.287708	0.0759363	2.50434	-0.0759363	NA	NA
TGFb_10ng/ml	COL1A1	21.3551	0.539325	12.7868	0.539325	0.539325	0.586405	2.52551	-0.586405	NA	NA
TGFb_10ng/ml	COL3A1	20.1693	0.161731	11.6011	0.161731	0.161731	-0.186316	0.801866	0.186316	NA	NA
TGFb_10ng/ml	COL4A1	10.8547	0.179799	2.28639	0.179799	0.179799	0.0267969	1.65642	-0.0267969	NA	NA
TGFb_10ng/ml	CTNNB1	10.3922	0.194614	1.82392	0.194614	0.194614	-0.0518361	1.8727	0.0518361	NA	NA
TGFb_10ng/ml	CXCL1	14.281	0.433114	5.71272	0.433114	0.433114	-0.153404	3.0328	0.153404	NA	NA
TGFb_10ng/ml	CXCL12	19.173	0.444736	10.6047	0.444736	0.444736	0.0213593	2.31959	-0.0213593	NA	NA
TGFb_10ng/ml	CXCL8	14.7259	0.550552	6.15759	0.550552	0.550552	-0.0923095	3.73867	0.0923095	NA	NA
TGFb_10ng/ml	DSG3	18.4712	0.338647	9.90288	0.338647	0.338647	-0.591288	1.83338	0.591288	NA	NA
TGFb_10ng/ml	GAPDH	6.8922	0.221382	-1.67609	0.221382	0.221382	-0.0126572	3.21207	0.0126572	NA	NA
TGFb_10ng/ml	HIF1A	12.2458	0.245789	3.67748	0.245789	0.245789	0.0365777	2.00713	-0.0365777	NA	NA
TGFb_10ng/ml	IL1A	18.9898	0.0501307	10.4215	0.0501307	0.0501307	0.944059	0.263987	-0.944059	NA	NA
TGFb_10ng/ml	IL6	16.434	0.379944	7.86575	0.379944	0.379944	0.0128982	2.31193	-0.0128982	NA	NA
TGFb_10ng/ml	IPO8	13.3175	0.177185	4.74927	0.177185	0.177185	-0.0673182	1.33047	0.0673182	NA	NA
TGFb_10ng/ml	MMP12	25.7188	0.852168	17.1506	0.852168	0.852168	3.86036	3.3134	-3.86036	NA	NA
TGFb_10ng/ml	MMP2	10.8155	0.130495	2.24717	0.130495	0.130495	-0.0309031	1.20656	0.0309031	NA	NA
TGFb_10ng/ml	MMP7	19.179	0.119047	10.6107	0.119047	0.119047	0.403594	0.620715	-0.403594	NA	NA
TGFb_10ng/ml	MYOCD	20.8517	0.225414	12.2834	0.225414	0.225414	-1.70956	1.08103	1.70956	NA	NA
TGFb_10ng/ml	PDGFB	12.777	0.375202	4.20876	0.375202	0.375202	-0.0489099	2.93654	0.0489099	NA	NA
TGFb_10ng/ml	PECAM1	9.46233	0.0374668	0.894042	0.0374668	0.0374668	0.0917415	0.395958	-0.0917415	NA	NA
TGFb_10ng/ml	PUM1	18.2446	0.0782228	9.6763	0.0782228	0.0782228	-0.141791	0.428745	0.141791	NA	NA
TGFb_10ng/ml	RPL37A	7.72431	0.163707	-0.843971	0.163707	0.163707	-0.00732147	2.11937	0.00732147	NA	NA
TGFb_10ng/ml	RPS18	7.78038	0.20168	-0.787903	0.20168	0.20168	0.0337805	2.59216	-0.0337805	NA	NA
TGFb_10ng/ml	S100A4	18.2683	0.17936	9.69999	0.17936	0.17936	0.289246	0.98181	-0.289246	NA	NA
TGFb_10ng/ml	SNAI2	17.3111	0.359047	8.74283	0.359047	0.359047	-0.140198	2.07408	0.140198	NA	NA
TGFb_10ng/ml	SNW1	13.7276	0.213752	5.15934	0.213752	0.213752	-0.00491448	1.5571	0.00491448	NA	NA
TGFb_10ng/ml	TGFB1	10.3415	0.267391	1.77322	0.267391	0.267391	-0.0301939	2.58561	0.0301939	NA	NA
TGFb_10ng/ml	TGFB2	16.1616	0.439421	7.59335	0.439421	0.439421	-0.220549	2.71892	0.220549	NA	NA
TGFb_10ng/ml	TGFB3	18.8149	0.288419	10.2466	0.288419	0.288419	0.116423	1.53293	-0.116423	NA	NA
TGFb_10ng/ml	TGFBR1	16.0085	0.248079	7.44021	0.248079	0.248079	-0.0688637	1.54967	0.0688637	NA	NA
TGFb_10ng/ml	TGFBR2	10.3769	0.224989	1.80863	0.224989	0.224989	0.0392479	2.16817	-0.0392479	NA	NA
TGFb_10ng/ml	TGFBR3	15.4641	0.127183	6.89586	0.127183	0.127183	0.0367703	0.822436	-0.0367703	NA	NA
TGFb_10ng/ml	TJP1	12.3955	0.0246315	3.8272	0.0246315	0.0246315	0.0463006	0.198713	-0.0463006	NA	NA
TGFb_10ng/ml	TLR2	20.0457	0.358742	11.4774	0.358742	0.358742	-0.00317363	1.78963	0.00317363	NA	NA
TGFb_10ng/ml	TWIST2	16.4407	0.133693	7.8724	0.133693	0.133693	-0.160602	0.813182	0.160602	NA	NA
TGFb_10ng/ml	VCAN	19.6613	0.674975	11.0931	0.674975	0.674975	-0.256953	3.433	0.256953	NA	NA
TGFb_10ng/ml	VWF	10.1181	0.0445601	1.54984	0.0445601	0.0445601	0.067193	0.440398	-0.067193	NA	NA
TGFb_20ng/ml	ACTA2	17.5363	0.19186	8.70867	0.19186	0.19186	0.191209	1.09407	-0.191209	NA	NA
TGFb_20ng/ml	ACTB	6.36203	0.335391	-2.46565	0.335391	0.335391	0.0312375	5.27176	-0.0312375	NA	NA
TGFb_20ng/ml	BCL2	17.5062	0.262392	8.67854	0.262392	0.262392	0.0859756	1.49885	-0.0859756	NA	NA
TGFb_20ng/ml	CASP3	18.6423	0.419051	9.81465	0.419051	0.419051	0.034164	2.24785	-0.034164	NA	NA
TGFb_20ng/ml	CASP7	17.9073	0.333624	9.07961	0.333624	0.333624	-0.120676	1.86306	0.120676	NA	NA
TGFb_20ng/ml	CASP8	16.6973	0.264552	7.86965	0.264552	0.264552	-0.0151822	1.5844	0.0151822	NA	NA
TGFb_20ng/ml	CASP9	16.4599	0.384998	7.63223	0.384998	0.384998	0.0179261	2.339	-0.0179261	NA	NA
TGFb_20ng/ml	CCL2	16.6118	0.615398	7.78414	0.615398	0.615398	-0.0756329	3.70458	0.0756329	NA	NA
TGFb_20ng/ml	CDH5	10.0847	0.368525	1.257	0.368525	0.368525	-0.0497851	3.65431	0.0497851	NA	NA
TGFb_20ng/ml	CLDN5	11.9495	0.21319	3.12181	0.21319	0.21319	0.277667	1.7841	-0.277667	NA	NA
TGFb_20ng/ml	COL1A1	21.4738	0.297916	12.6461	0.297916	0.297916	0.445708	1.38735	-0.445708	NA	NA
TGFb_20ng/ml	COL3A1	20.9107	0.0178566	12.083	0.0178566	0.0178566	0.29561	0.0853946	-0.29561	NA	NA
TGFb_20ng/ml	COL4A1	11.0801	0.352882	2.25237	0.352882	0.352882	-0.00721644	3.18484	0.00721644	NA	NA
TGFb_20ng/ml	CTNNB1	10.6476	0.309135	1.81988	0.309135	0.309135	-0.0558735	2.90334	0.0558735	NA	NA
TGFb_20ng/ml	CXCL1	14.3826	0.561331	5.55494	0.561331	0.561331	-0.311187	3.90285	0.311187	NA	NA
TGFb_20ng/ml	CXCL12	19.4261	0.148935	10.5984	0.148935	0.148935	0.0150731	0.766673	-0.0150731	NA	NA
TGFb_20ng/ml	CXCL8	14.8495	0.677697	6.02183	0.677697	0.677697	-0.228072	4.56376	0.228072	NA	NA
TGFb_20ng/ml	DSG3	18.866	0.385979	10.0383	0.385979	0.385979	-0.455854	2.0459	0.455854	NA	NA
TGFb_20ng/ml	GAPDH	7.11114	0.297105	-1.71654	0.297105	0.297105	-0.0531128	4.17803	0.0531128	NA	NA
TGFb_20ng/ml	HIF1A	12.5279	0.34119	3.70023	0.34119	0.34119	0.0593293	2.72344	-0.0593293	NA	NA
TGFb_20ng/ml	IL1A	18.5379	0.220558	9.7102	0.220558	0.220558	0.232716	1.18977	-0.232716	NA	NA
TGFb_20ng/ml	IL6	16.5002	0.468846	7.67256	0.468846	0.468846	-0.180283	2.84145	0.180283	NA	NA
TGFb_20ng/ml	IPO8	13.5555	0.387937	4.72784	0.387937	0.387937	-0.0887402	2.86184	0.0887402	NA	NA
TGFb_20ng/ml	MMP12	24.6909	1.34014	15.8632	1.34014	1.34014	2.573	5.42769	-2.573	NA	NA
TGFb_20ng/ml	MMP2	11.077	0.328175	2.24928	0.328175	0.328175	-0.02879	2.96268	0.02879	NA	NA
TGFb_20ng/ml	MMP7	18.2193	0.870165	9.39164	0.870165	0.870165	-0.815489	4.77605	0.815489	NA	NA
TGFb_20ng/ml	MYOCD	21.8198	0.178101	12.9921	0.178101	0.178101	-1.00093	0.816238	1.00093	NA	NA
TGFb_20ng/ml	PDGFB	13.0479	0.458007	4.2202	0.458007	0.458007	-0.0374745	3.5102	0.0374745	NA	NA
TGFb_20ng/ml	PECAM1	9.62089	0.318959	0.79321	0.318959	0.318959	-0.00909107	3.31527	0.00909107	NA	NA
TGFb_20ng/ml	PUM1	18.4583	0.622712	9.63063	0.622712	0.622712	-0.187462	3.37361	0.187462	NA	NA
TGFb_20ng/ml	RPL37A	8.02839	0.401468	-0.799288	0.401468	0.401468	0.0373615	5.00061	-0.0373615	NA	NA
TGFb_20ng/ml	RPS18	7.99609	0.367984	-0.831589	0.367984	0.367984	-0.00990611	4.60205	0.00990611	NA	NA
TGFb_20ng/ml	S100A4	18.3234	0.396768	9.49574	0.396768	0.396768	0.0849885	2.16536	-0.0849885	NA	NA
TGFb_20ng/ml	SNAI2	17.4385	0.411614	8.61082	0.411614	0.411614	-0.272208	2.36038	0.272208	NA	NA
TGFb_20ng/ml	SNW1	13.9443	0.339933	5.11665	0.339933	0.339933	-0.0476043	2.43779	0.0476043	NA	NA
TGFb_20ng/ml	TGFB1	10.573	0.427846	1.74531	0.427846	0.427846	-0.0581016	4.04659	0.0581016	NA	NA
TGFb_20ng/ml	TGFB2	16.383	0.631207	7.55537	0.631207	0.631207	-0.258534	3.85281	0.258534	NA	NA
TGFb_20ng/ml	TGFB3	19.0578	0.580803	10.2301	0.580803	0.580803	0.0998902	3.04759	-0.0998902	NA	NA
TGFb_20ng/ml	TGFBR1	16.1171	0.456486	7.28939	0.456486	0.456486	-0.219681	2.83231	0.219681	NA	NA
TGFb_20ng/ml	TGFBR2	10.5779	0.422888	1.75017	0.422888	0.422888	-0.0192091	3.99786	0.0192091	NA	NA
TGFb_20ng/ml	TGFBR3	15.8091	0.0843093	6.98146	0.0843093	0.0843093	0.122368	0.533295	-0.122368	NA	NA
TGFb_20ng/ml	TJP1	12.5482	0.29612	3.72055	0.29612	0.29612	-0.0603532	2.35986	0.0603532	NA	NA
TGFb_20ng/ml	TLR2	20.006	0.430772	11.1783	0.430772	0.430772	-0.30226	2.15322	0.30226	NA	NA
TGFb_20ng/ml	TWIST2	16.7221	0.351032	7.89438	0.351032	0.351032	-0.138623	2.09922	0.138623	NA	NA
TGFb_20ng/ml	VCAN	19.7742	0.105817	10.9466	0.105817	0.105817	-0.403458	0.535125	0.403458	NA	NA
TGFb_20ng/ml	VWF	10.2365	0.389168	1.40879	0.389168	0.389168	-0.0738631	3.80178	0.0738631	NA	NA
TGFb_5ng/ml	ACTA2	17.0234	0.263087	8.46597	0.263087	0.263087	-0.0514853	1.54544	0.0514853	NA	NA
TGFb_5ng/ml	ACTB	6.13422	0.0310371	-2.42324	0.0310371	0.0310371	0.0736514	0.505966	-0.0736514	NA	NA
TGFb_5ng/ml	BCL2	17.0642	0.174959	8.50675	0.174959	0.174959	-0.0858148	1.0253	0.0858148	NA	NA
TGFb_5ng/ml	CASP3	18.4177	0.324436	9.86028	0.324436	0.324436	0.0797868	1.76154	-0.0797868	NA	NA
TGFb_5ng/ml	CASP7	17.4849	0.0691404	8.92742	0.0691404	0.0691404	-0.272862	0.39543	0.272862	NA	NA
TGFb_5ng/ml	CASP8	16.4444	0.296232	7.88691	0.296232	0.296232	0.00207851	1.80142	-0.00207851	NA	NA
TGFb_5ng/ml	CASP9	16.3235	0.0975101	7.76608	0.0975101	0.0975101	0.151777	0.597359	-0.151777	NA	NA
TGFb_5ng/ml	CCL2	16.4781	0.2525	7.92063	0.2525	0.2525	0.0608525	1.53233	-0.0608525	NA	NA
TGFb_5ng/ml	CDH5	9.76252	0.192024	1.20506	0.192024	0.192024	-0.101725	1.96695	0.101725	NA	NA
TGFb_5ng/ml	CLDN5	11.529	0.22711	2.9715	0.22711	0.22711	0.127356	1.96991	-0.127356	NA	NA
TGFb_5ng/ml	COL1A1	20.7575	0.6724	12.2	0.6724	0.6724	-0.000360959	3.23931	0.000360959	NA	NA
TGFb_5ng/ml	COL3A1	20.3359	0.31353	11.7785	0.31353	0.31353	-0.0089181	1.54175	0.0089181	NA	NA
TGFb_5ng/ml	COL4A1	10.6657	0.196449	2.10826	0.196449	0.196449	-0.151328	1.84187	0.151328	NA	NA
TGFb_5ng/ml	CTNNB1	10.2577	0.156147	1.70021	0.156147	0.156147	-0.175545	1.52225	0.175545	NA	NA
TGFb_5ng/ml	CXCL1	14.7655	0.113134	6.20804	0.113134	0.113134	0.341916	0.766208	-0.341916	NA	NA
TGFb_5ng/ml	CXCL12	19.2674	0.285135	10.71	0.285135	0.285135	0.126612	1.47988	-0.126612	NA	NA
TGFb_5ng/ml	CXCL8	15.3315	0.212464	6.774	0.212464	0.212464	0.5241	1.3858	-0.5241	NA	NA
TGFb_5ng/ml	DSG3	18.5022	0.663254	9.94476	0.663254	0.663254	-0.549405	3.58472	0.549405	NA	NA
TGFb_5ng/ml	GAPDH	6.8079	0.125004	-1.74956	0.125004	0.125004	-0.0861344	1.83616	0.0861344	NA	NA
TGFb_5ng/ml	HIF1A	12.1642	0.15161	3.60672	0.15161	0.15161	-0.0341901	1.24636	0.0341901	NA	NA
TGFb_5ng/ml	IL1A	19.0802	0.281177	10.5227	0.281177	0.281177	1.04522	1.47366	-1.04522	NA	NA
TGFb_5ng/ml	IL6	16.6642	0.11066	8.10672	0.11066	0.11066	0.253871	0.66406	-0.253871	NA	NA
TGFb_5ng/ml	IPO8	13.2726	0.160465	4.71513	0.160465	0.160465	-0.101449	1.209	0.101449	NA	NA
TGFb_5ng/ml	MMP12	25.8232	0.758446	17.2658	0.758446	0.758446	3.97556	2.93707	-3.97556	NA	NA
TGFb_5ng/ml	MMP2	10.6395	0.191445	2.08205	0.191445	0.191445	-0.19602	1.79937	0.19602	NA	NA
TGFb_5ng/ml	MMP7	18.6752	0.366603	10.1178	0.366603	0.366603	-0.0893648	1.96304	0.0893648	NA	NA
TGFb_5ng/ml	MYOCD	22.6024	1.08242	14.0449	1.08242	1.08242	0.0518846	4.78897	-0.0518846	NA	NA
TGFb_5ng/ml	PDGFB	12.4981	0.226514	3.94065	0.226514	0.226514	-0.31702	1.81239	0.31702	NA	NA
TGFb_5ng/ml	PECAM1	9.30073	0.155002	0.743266	0.155002	0.155002	-0.0590352	1.66655	0.0590352	NA	NA
TGFb_5ng/ml	PUM1	18.4884	0.0716154	9.93098	0.0716154	0.0716154	0.112891	0.387352	-0.112891	NA	NA
TGFb_5ng/ml	RPL37A	7.65562	0.172013	-0.901849	0.172013	0.172013	-0.0651994	2.24688	0.0651994	NA	NA
TGFb_5ng/ml	RPS18	7.76376	0.0297306	-0.793708	0.0297306	0.0297306	0.0279755	0.382941	-0.0279755	NA	NA
TGFb_5ng/ml	S100A4	18.0151	0.0129828	9.45761	0.0129828	0.0129828	0.0468619	0.0720663	-0.0468619	NA	NA
TGFb_5ng/ml	SNAI2	16.919	0.229143	8.36156	0.229143	0.229143	-0.521473	1.35435	0.521473	NA	NA
TGFb_5ng/ml	SNW1	13.7002	0.231303	5.14274	0.231303	0.231303	-0.0215182	1.68832	0.0215182	NA	NA
TGFb_5ng/ml	TGFB1	10.1798	0.0529641	1.62233	0.0529641	0.0529641	-0.181081	0.520286	0.181081	NA	NA
TGFb_5ng/ml	TGFB2	16.2779	0.132093	7.72043	0.132093	0.132093	-0.0934712	0.811484	0.0934712	NA	NA
TGFb_5ng/ml	TGFB3	18.7658	0.195826	10.2084	0.195826	0.195826	0.0781619	1.04352	-0.0781619	NA	NA
TGFb_5ng/ml	TGFBR1	15.9619	0.0502463	7.40443	0.0502463	0.0502463	-0.10464	0.314789	0.10464	NA	NA
TGFb_5ng/ml	TGFBR2	10.405	0.0400402	1.84758	0.0400402	0.0400402	0.0781919	0.384815	-0.0781919	NA	NA
TGFb_5ng/ml	TGFBR3	15.6607	0.177418	7.10319	0.177418	0.177418	0.244098	1.13289	-0.244098	NA	NA
TGFb_5ng/ml	TJP1	12.2552	0.166938	3.69772	0.166938	0.166938	-0.0831837	1.36218	0.0831837	NA	NA
TGFb_5ng/ml	TLR2	19.9684	0.216	11.411	0.216	0.216	-0.0695847	1.08171	0.0695847	NA	NA
TGFb_5ng/ml	TWIST2	16.4264	0.130625	7.86891	0.130625	0.130625	-0.164094	0.795212	0.164094	NA	NA
TGFb_5ng/ml	VCAN	19.1058	0.0324983	10.5483	0.0324983	0.0324983	-0.801699	0.170097	0.801699	NA	NA
TGFb_5ng/ml	VWF	9.91794	0.15207	1.36047	0.15207	0.15207	-0.122176	1.53328	0.122176	NA	NA

## Sheet: tgfb_12h
Group	Gene	mean_ct	std_dev_ct	mean_dCq	std_dev_dCq	std_dev_ddCq	mean_ddCq	cv	log2FC	Letters	P_Value
TGFb_0ng/ml	ACTA2	16.9285	0.31294	8.43714	0.31294	0.31294	0	1.8486	0	NA	NA
TGFb_0ng/ml	ACTB	6.18372	0.102653	-2.3076	0.102653	0.102653	0	1.66006	0	NA	NA
TGFb_0ng/ml	BCL2	16.7517	0.304862	8.26037	0.304862	0.304862	0	1.81989	0	NA	NA
TGFb_0ng/ml	CASP3	18.364	0.228516	9.87271	0.228516	0.228516	0	1.24437	0	NA	NA
TGFb_0ng/ml	CASP7	17.1152	0.123827	8.62386	0.123827	0.123827	0	0.72349	0	NA	NA
TGFb_0ng/ml	CASP8	16.666	0.066494	8.17465	0.066494	0.066494	0	0.398981	0	NA	NA
TGFb_0ng/ml	CASP9	16.1388	0.163292	7.64749	0.163292	0.163292	0	1.0118	0	NA	NA
TGFb_0ng/ml	CCL2	15.9739	0.125026	7.48258	0.125026	0.125026	0	0.78269	0	ab	NA
TGFb_0ng/ml	CDH5	9.7019	0.118129	1.21059	0.118129	0.118129	0	1.21759	0	NA	NA
TGFb_0ng/ml	CLDN5	10.3407	0.206515	1.8494	0.206515	0.206515	0	1.9971	0	NA	NA
TGFb_0ng/ml	COL1A1	20.5718	0.292469	12.0805	0.292469	0.292469	0	1.42169	0	b	NA
TGFb_0ng/ml	COL3A1	20.1543	0.357984	11.663	0.357984	0.357984	0	1.77622	0	NA	NA
TGFb_0ng/ml	COL4A1	10.9221	0.197443	2.43081	0.197443	0.197443	0	1.80773	0	NA	NA
TGFb_0ng/ml	CTNNB1	10.5451	0.0939565	2.05378	0.0939565	0.0939565	0	0.890998	0	NA	NA
TGFb_0ng/ml	CXCL1	14.7283	0.0840022	6.23699	0.0840022	0.0840022	0	0.570345	0	b	NA
TGFb_0ng/ml	CXCL12	20.9199	0.785484	12.4286	0.785484	0.785484	0	3.75472	0	NA	NA
TGFb_0ng/ml	CXCL8	15.3041	0.116421	6.81283	0.116421	0.116421	0	0.760718	0	b	NA
TGFb_0ng/ml	DSG1	24.028	1.63809	15.5367	1.63809	1.63809	0	6.81741	0	NA	NA
TGFb_0ng/ml	DSG3	18.5031	0.372309	10.0118	0.372309	0.372309	0	2.01214	0	NA	NA
TGFb_0ng/ml	GAPDH	6.7692	0.112097	-1.72212	0.112097	0.112097	0	1.65598	0	NA	NA
TGFb_0ng/ml	HIF1A	12.057	0.11686	3.56566	0.11686	0.11686	0	0.969228	0	NA	NA
TGFb_0ng/ml	IL1A	19.0902	0.467131	10.5989	0.467131	0.467131	0	2.44697	0	NA	NA
TGFb_0ng/ml	IL6	16.9203	0.024778	8.42902	0.024778	0.024778	0	0.146439	0	NA	NA
TGFb_0ng/ml	IPO8	13.4447	0.152587	4.95341	0.152587	0.152587	0	1.13492	0	NA	NA
TGFb_0ng/ml	MMP2	10.7274	0.12258	2.23609	0.12258	0.12258	0	1.14268	0	NA	NA
TGFb_0ng/ml	MMP7	18.6978	0.618883	10.2065	0.618883	0.618883	0	3.30992	0	NA	NA
TGFb_0ng/ml	MYOCD	19.9176	0.447236	11.4263	0.447236	0.447236	0	2.24543	0	b	NA
TGFb_0ng/ml	PDGFB	13.2868	0.13233	4.79546	0.13233	0.13233	0	0.995954	0	ab	NA
TGFb_0ng/ml	PECAM1	9.23942	0.174028	0.74811	0.174028	0.174028	0	1.88354	0	NA	NA
TGFb_0ng/ml	PUM1	18.1969	0.198296	9.70555	0.198296	0.198296	0	1.08973	0	NA	NA
TGFb_0ng/ml	RPL37A	7.5689	0.161352	-0.922409	0.161352	0.161352	0	2.13177	0	NA	NA
TGFb_0ng/ml	RPS18	7.65699	0.206764	-0.834327	0.206764	0.206764	0	2.70033	0	NA	NA
TGFb_0ng/ml	S100A4	17.8159	0.204438	9.32457	0.204438	0.204438	0	1.1475	0	NA	NA
TGFb_0ng/ml	SNAI2	17.2942	0.308159	8.80284	0.308159	0.308159	0	1.78187	0	a	NA
TGFb_0ng/ml	SNW1	13.6746	0.189548	5.1833	0.189548	0.189548	0	1.38613	0	NA	NA
TGFb_0ng/ml	TGFB1	10.4788	0.31098	1.98744	0.31098	0.31098	0	2.96772	0	NA	NA
TGFb_0ng/ml	TGFB2	16.799	0.115212	8.30771	0.115212	0.115212	0	0.685828	0	a	NA
TGFb_0ng/ml	TGFB3	18.0259	0.0951522	9.53463	0.0951522	0.0951522	0	0.527862	0	NA	NA
TGFb_0ng/ml	TGFBR1	15.9956	0.0948657	7.50424	0.0948657	0.0948657	0	0.593075	0	NA	NA
TGFb_0ng/ml	TGFBR2	10.4801	0.229139	1.98883	0.229139	0.229139	0	2.18641	0	NA	NA
TGFb_0ng/ml	TGFBR3	15.0641	0.201163	6.5728	0.201163	0.201163	0	1.33538	0	NA	NA
TGFb_0ng/ml	TJP1	12.1108	0.127319	3.61944	0.127319	0.127319	0	1.05129	0	NA	NA
TGFb_0ng/ml	TLR2	19.4081	0.727965	10.9168	0.727965	0.727965	0	3.75083	0	NA	NA
TGFb_0ng/ml	TWIST2	16.3695	0.112947	7.87823	0.112947	0.112947	0	0.689981	0	NA	NA
TGFb_0ng/ml	VCAN	19.8657	0.31959	11.3744	0.31959	0.31959	0	1.60875	0	a	NA
TGFb_0ng/ml	VWF	9.92793	0.213664	1.43662	0.213664	0.213664	0	2.15215	0	NA	NA
TGFb_10ng/ml	ACTA2	16.8039	0.412512	8.29057	0.412512	0.412512	-0.146578	2.45486	0.146578	NA	NA
TGFb_10ng/ml	ACTB	6.19594	0.255018	-2.31737	0.255018	0.255018	-0.00977253	4.11588	0.00977253	NA	NA
TGFb_10ng/ml	BCL2	16.6559	0.338791	8.14262	0.338791	0.338791	-0.117749	2.03406	0.117749	NA	NA
TGFb_10ng/ml	CASP3	18.1657	0.319904	9.65238	0.319904	0.319904	-0.220333	1.76104	0.220333	NA	NA
TGFb_10ng/ml	CASP7	17.0464	0.171569	8.53307	0.171569	0.171569	-0.0907889	1.00648	0.0907889	NA	NA
TGFb_10ng/ml	CASP8	16.6479	0.269996	8.13462	0.269996	0.269996	-0.0400331	1.6218	0.0400331	NA	NA
TGFb_10ng/ml	CASP9	15.9664	0.0706698	7.4531	0.0706698	0.0706698	-0.194384	0.442616	0.194384	NA	NA
TGFb_10ng/ml	CCL2	16.1384	0.275412	7.62506	0.275412	0.275412	0.142478	1.70657	-0.142478	a	0.892450048246955
TGFb_10ng/ml	CDH5	9.76784	0.175323	1.25453	0.175323	0.175323	0.0439405	1.7949	-0.0439405	NA	NA
TGFb_10ng/ml	CLDN5	10.3802	0.262435	1.8669	0.262435	0.262435	0.0175005	2.52822	-0.0175005	NA	NA
TGFb_10ng/ml	COL1A1	20.8455	0.751865	12.3322	0.751865	0.751865	0.251633	3.60685	-0.251633	ab	0.889426511649764
TGFb_10ng/ml	COL3A1	20.3532	0.101808	11.8399	0.101808	0.101808	0.176925	0.500205	-0.176925	NA	NA
TGFb_10ng/ml	COL4A1	10.9064	0.253963	2.39306	0.253963	0.253963	-0.037746	2.32857	0.037746	NA	NA
TGFb_10ng/ml	CTNNB1	10.56	0.219226	2.04669	0.219226	0.219226	-0.00708506	2.076	0.00708506	NA	NA
TGFb_10ng/ml	CXCL1	14.7356	0.214827	6.22232	0.214827	0.214827	-0.0146708	1.45788	0.0146708	b	0.999656920935421
TGFb_10ng/ml	CXCL12	22.2317	1.03537	13.7184	1.03537	1.03537	1.28974	4.6572	-1.28974	NA	NA
TGFb_10ng/ml	CXCL8	15.3191	0.0285737	6.80582	0.0285737	0.0285737	-0.00701164	0.186523	0.00701164	b	0.999955084989704
TGFb_10ng/ml	DSG1	25.2951	1.59186	16.7818	1.59186	1.59186	1.24514	6.29316	-1.24514	NA	NA
TGFb_10ng/ml	DSG3	19.0397	0.759856	10.5264	0.759856	0.759856	0.514637	3.99089	-0.514637	NA	NA
TGFb_10ng/ml	GAPDH	6.79113	0.202391	-1.72219	0.202391	0.202391	-7.2019e-05	2.98022	7.2019e-05	NA	NA
TGFb_10ng/ml	HIF1A	11.8815	0.150028	3.36823	0.150028	0.150028	-0.197422	1.2627	0.197422	NA	NA
TGFb_10ng/ml	IL1A	18.5466	0.529704	10.0333	0.529704	0.529704	-0.565561	2.85607	0.565561	NA	NA
TGFb_10ng/ml	IL6	16.9087	0.26188	8.3954	0.26188	0.26188	-0.0336238	1.54879	0.0336238	NA	NA
TGFb_10ng/ml	IPO8	13.3431	0.108714	4.82977	0.108714	0.108714	-0.12364	0.814758	0.12364	NA	NA
TGFb_10ng/ml	MMP2	10.7198	0.211942	2.20648	0.211942	0.211942	-0.0296113	1.97711	0.0296113	NA	NA
TGFb_10ng/ml	MMP7	18.7474	0.206763	10.2341	0.206763	0.206763	0.0275896	1.10289	-0.0275896	NA	NA
TGFb_10ng/ml	MYOCD	20.8477	0.100218	12.3344	0.100218	0.100218	0.908154	0.480714	-0.908154	ab	0.505082028373902
TGFb_10ng/ml	PDGFB	13.2076	0.221795	4.6943	0.221795	0.221795	-0.10116	1.6793	0.10116	ab	0.957439971080494
TGFb_10ng/ml	PECAM1	9.25379	0.218304	0.740474	0.218304	0.218304	-0.00763536	2.35907	0.00763536	NA	NA
TGFb_10ng/ml	PUM1	18.3393	0.255066	9.82602	0.255066	0.255066	0.120469	1.39081	-0.120469	NA	NA
TGFb_10ng/ml	RPL37A	7.70989	0.230002	-0.803424	0.230002	0.230002	0.118985	2.98321	-0.118985	NA	NA
TGFb_10ng/ml	RPS18	7.51644	0.0827588	-0.996876	0.0827588	0.0827588	-0.162549	1.10104	0.162549	NA	NA
TGFb_10ng/ml	S100A4	18.0201	0.105171	9.5068	0.105171	0.105171	0.182231	0.583631	-0.182231	NA	NA
TGFb_10ng/ml	SNAI2	17.4531	0.177161	8.93976	0.177161	0.177161	0.136917	1.01507	-0.136917	a	0.894689458477473
TGFb_10ng/ml	SNW1	13.6265	0.221825	5.11318	0.221825	0.221825	-0.0701215	1.6279	0.0701215	NA	NA
TGFb_10ng/ml	TGFB1	10.3638	0.348669	1.85047	0.348669	0.348669	-0.136971	3.3643	0.136971	NA	NA
TGFb_10ng/ml	TGFB2	16.597	0.0792781	8.08371	0.0792781	0.0792781	-0.223997	0.477665	0.223997	ab	0.710783060412364
TGFb_10ng/ml	TGFB3	18.2869	0.39035	9.77357	0.39035	0.39035	0.238937	2.13459	-0.238937	NA	NA
TGFb_10ng/ml	TGFBR1	15.9393	0.0406564	7.42596	0.0406564	0.0406564	-0.0782834	0.255071	0.0782834	NA	NA
TGFb_10ng/ml	TGFBR2	10.4151	0.337948	1.90178	0.337948	0.337948	-0.0870525	3.24479	0.0870525	NA	NA
TGFb_10ng/ml	TGFBR3	15.1729	0.307929	6.65959	0.307929	0.307929	0.0867851	2.02947	-0.0867851	NA	NA
TGFb_10ng/ml	TJP1	12.1466	0.221082	3.63329	0.221082	0.221082	0.0138498	1.82011	-0.0138498	NA	NA
TGFb_10ng/ml	TLR2	19.9546	0.298663	11.4413	0.298663	0.298663	0.524457	1.49671	-0.524457	NA	NA
TGFb_10ng/ml	TWIST2	16.3756	0.328355	7.86227	0.328355	0.328355	-0.0159624	2.00515	0.0159624	NA	NA
TGFb_10ng/ml	VCAN	20.0567	0.183514	11.5434	0.183514	0.183514	0.16903	0.914978	-0.16903	a	0.848514381017225
TGFb_10ng/ml	VWF	9.83822	0.122775	1.32491	0.122775	0.122775	-0.11171	1.24794	0.11171	NA	NA
TGFb_20ng/ml	ACTA2	17.0303	0.176872	8.46314	0.176872	0.176872	0.0259941	1.03858	-0.0259941	NA	NA
TGFb_20ng/ml	ACTB	6.1668	0.296966	-2.40032	0.296966	0.296966	-0.092725	4.81556	0.092725	NA	NA
TGFb_20ng/ml	BCL2	16.979	0.142706	8.41186	0.142706	0.142706	0.151495	0.840487	-0.151495	NA	NA
TGFb_20ng/ml	CASP3	18.2514	0.19612	9.68431	0.19612	0.19612	-0.188409	1.07454	0.188409	NA	NA
TGFb_20ng/ml	CASP7	17.1824	0.0820177	8.61529	0.0820177	0.0820177	-0.00857015	0.477335	0.00857015	NA	NA
TGFb_20ng/ml	CASP8	16.6887	0.319793	8.12158	0.319793	0.319793	-0.0530706	1.91622	0.0530706	NA	NA
TGFb_20ng/ml	CASP9	16.1368	0.310177	7.56964	0.310177	0.310177	-0.0778479	1.92217	0.0778479	NA	NA
TGFb_20ng/ml	CCL2	16.2687	0.399492	7.70156	0.399492	0.399492	0.218977	2.45559	-0.218977	a	0.704899873646585
TGFb_20ng/ml	CDH5	9.75571	0.311609	1.18859	0.311609	0.311609	-0.0220011	3.19412	0.0220011	NA	NA
TGFb_20ng/ml	CLDN5	10.2054	0.365466	1.63827	0.365466	0.365466	-0.211134	3.58111	0.211134	NA	NA
TGFb_20ng/ml	COL1A1	21.8939	0.118257	13.3268	0.118257	0.118257	1.24628	0.540138	-1.24628	a	0.038019342381336
TGFb_20ng/ml	COL3A1	20.4463	0.763701	11.8792	0.763701	0.763701	0.216187	3.73515	-0.216187	NA	NA
TGFb_20ng/ml	COL4A1	10.9502	0.386739	2.38309	0.386739	0.386739	-0.0477143	3.53179	0.0477143	NA	NA
TGFb_20ng/ml	CTNNB1	10.5828	0.301961	2.01568	0.301961	0.301961	-0.0380971	2.85331	0.0380971	NA	NA
TGFb_20ng/ml	CXCL1	14.4756	0.278162	5.9085	0.278162	0.278162	-0.328489	1.92159	0.328489	b	0.193849407532977
TGFb_20ng/ml	CXCL12	21.6712	0.575099	13.1041	0.575099	0.575099	0.675457	2.65375	-0.675457	NA	NA
TGFb_20ng/ml	CXCL8	15.3061	0.291233	6.73901	0.291233	0.291233	-0.0738203	1.90272	0.0738203	b	0.94444246383483
TGFb_20ng/ml	DSG1	24.3419	2.13949	15.7748	2.13949	2.13949	0.238129	8.78931	-0.238129	NA	NA
TGFb_20ng/ml	DSG3	19.0319	0.842571	10.4648	0.842571	0.842571	0.453017	4.42714	-0.453017	NA	NA
TGFb_20ng/ml	GAPDH	6.73693	0.329379	-1.83019	0.329379	0.329379	-0.108074	4.88915	0.108074	NA	NA
TGFb_20ng/ml	HIF1A	12.169	0.333722	3.60189	0.333722	0.333722	0.0362315	2.74239	-0.0362315	NA	NA
TGFb_20ng/ml	IL1A	18.4332	0.384245	9.86607	0.384245	0.384245	-0.732794	2.08453	0.732794	NA	NA
TGFb_20ng/ml	IL6	16.9319	0.352676	8.36475	0.352676	0.352676	-0.0642681	2.08291	0.0642681	NA	NA
TGFb_20ng/ml	IPO8	13.4394	0.288964	4.87228	0.288964	0.288964	-0.0811372	2.15013	0.0811372	NA	NA
TGFb_20ng/ml	MMP2	10.7216	0.341594	2.15451	0.341594	0.341594	-0.0815766	3.18603	0.0815766	NA	NA
TGFb_20ng/ml	MMP7	18.6771	0.697489	10.11	0.697489	0.697489	-0.0965246	3.73446	0.0965246	NA	NA
TGFb_20ng/ml	MYOCD	22.2939	1.08195	13.7268	1.08195	1.08195	2.30051	4.85312	-2.30051	a	0.0132446538025313
TGFb_20ng/ml	PDGFB	13.4568	0.429213	4.88964	0.429213	0.429213	0.0941777	3.18957	-0.0941777	a	0.965131953392783
TGFb_20ng/ml	PECAM1	9.23844	0.311254	0.671321	0.311254	0.311254	-0.0767885	3.36912	0.0767885	NA	NA
TGFb_20ng/ml	PUM1	18.9391	0.683501	10.3719	0.683501	0.683501	0.666392	3.60895	-0.666392	NA	NA
TGFb_20ng/ml	RPL37A	7.66601	0.44988	-0.901111	0.44988	0.44988	0.0212982	5.86849	-0.0212982	NA	NA
TGFb_20ng/ml	RPS18	7.65111	0.38753	-0.91601	0.38753	0.38753	-0.0816831	5.06502	0.0816831	NA	NA
TGFb_20ng/ml	S100A4	18.3038	0.505695	9.73664	0.505695	0.505695	0.412068	2.76279	-0.412068	NA	NA
TGFb_20ng/ml	SNAI2	17.2353	0.351261	8.66814	0.351261	0.351261	-0.134701	2.03804	0.134701	a	0.899026786989668
TGFb_20ng/ml	SNW1	13.7593	0.380614	5.19213	0.380614	0.380614	0.00883471	2.76624	-0.00883471	NA	NA
TGFb_20ng/ml	TGFB1	10.4611	0.42208	1.89401	0.42208	0.42208	-0.0934364	4.03474	0.0934364	NA	NA
TGFb_20ng/ml	TGFB2	16.7913	0.43625	8.22421	0.43625	0.43625	-0.0835036	2.59807	0.0835036	a	0.972143389549651
TGFb_20ng/ml	TGFB3	17.9434	0.345064	9.37631	0.345064	0.345064	-0.158325	1.92307	0.158325	NA	NA
TGFb_20ng/ml	TGFBR1	16.2272	0.333176	7.66008	0.333176	0.333176	0.155836	2.0532	-0.155836	NA	NA
TGFb_20ng/ml	TGFBR2	10.3353	0.377659	1.76817	0.377659	0.377659	-0.220661	3.65407	0.220661	NA	NA
TGFb_20ng/ml	TGFBR3	15.0111	0.352286	6.444	0.352286	0.352286	-0.128803	2.34683	0.128803	NA	NA
TGFb_20ng/ml	TJP1	12.1538	0.324296	3.5867	0.324296	0.324296	-0.0327362	2.66827	0.0327362	NA	NA
TGFb_20ng/ml	TLR2	20.4113	0.764332	11.8441	0.764332	0.764332	0.927311	3.74466	-0.927311	NA	NA
TGFb_20ng/ml	TWIST2	16.2954	0.406012	7.72832	0.406012	0.406012	-0.149916	2.49157	0.149916	NA	NA
TGFb_20ng/ml	VCAN	20.3845	0.419214	11.8174	0.419214	0.419214	0.443029	2.05653	-0.443029	a	0.262006026451514
TGFb_20ng/ml	VWF	9.99126	0.331434	1.42413	0.331434	0.331434	-0.0124868	3.31724	0.0124868	NA	NA
TGFb_5ng/ml	ACTA2	16.9982	0.106505	8.44566	0.106505	0.106505	0.00851643	0.626568	-0.00851643	NA	NA
TGFb_5ng/ml	ACTB	6.18239	0.0845624	-2.37014	0.0845624	0.0845624	-0.0625463	1.36779	0.0625463	NA	NA
TGFb_5ng/ml	BCL2	16.6544	0.303683	8.10184	0.303683	0.303683	-0.158531	1.82344	0.158531	NA	NA
TGFb_5ng/ml	CASP3	18.4492	0.245836	9.89671	0.245836	0.245836	0.0239915	1.3325	-0.0239915	NA	NA
TGFb_5ng/ml	CASP7	17.3105	0.103296	8.75795	0.103296	0.103296	0.134091	0.596724	-0.134091	NA	NA
TGFb_5ng/ml	CASP8	16.7816	0.0586825	8.22903	0.0586825	0.0586825	0.054374	0.349684	-0.054374	NA	NA
TGFb_5ng/ml	CASP9	16.2979	0.0923687	7.74538	0.0923687	0.0923687	0.097896	0.566751	-0.097896	NA	NA
TGFb_5ng/ml	CCL2	15.4827	0.0989983	6.93017	0.0989983	0.0989983	-0.552414	0.639413	0.552414	b	0.078117999270643
TGFb_5ng/ml	CDH5	9.69361	0.111481	1.14107	0.111481	0.111481	-0.0695159	1.15004	0.0695159	NA	NA
TGFb_5ng/ml	CLDN5	10.6968	0.0237693	2.14425	0.0237693	0.0237693	0.294852	0.22221	-0.294852	NA	NA
TGFb_5ng/ml	COL1A1	21.3307	0.113849	12.7782	0.113849	0.113849	0.697646	0.533735	-0.697646	ab	0.312896098174048
TGFb_5ng/ml	COL3A1	21.2253	0.203254	12.6728	0.203254	0.203254	1.00977	0.957601	-1.00977	NA	NA
TGFb_5ng/ml	COL4A1	10.6884	0.101717	2.13582	0.101717	0.101717	-0.294985	0.951661	0.294985	NA	NA
TGFb_5ng/ml	CTNNB1	10.4718	0.0796115	1.91929	0.0796115	0.0796115	-0.134494	0.760245	0.134494	NA	NA
TGFb_5ng/ml	CXCL1	15.3502	0.130147	6.79771	0.130147	0.130147	0.560716	0.84785	-0.560716	a	0.0160426809947974
TGFb_5ng/ml	CXCL12	22.4948	0.0122207	13.9422	0.0122207	0.0122207	1.51363	0.0543268	-1.51363	NA	NA
TGFb_5ng/ml	CXCL8	15.9827	0.0924277	7.43021	0.0924277	0.0924277	0.617374	0.578297	-0.617374	a	0.00453335227599849
TGFb_5ng/ml	DSG1	25.4298	0.658276	16.8772	0.658276	0.658276	1.34059	2.5886	-1.34059	NA	NA
TGFb_5ng/ml	DSG3	18.8505	0.0500783	10.298	0.0500783	0.0500783	0.286183	0.26566	-0.286183	NA	NA
TGFb_5ng/ml	GAPDH	6.85613	0.0798393	-1.6964	0.0798393	0.0798393	0.0257135	1.16449	-0.0257135	NA	NA
TGFb_5ng/ml	HIF1A	12.1272	0.0823529	3.57468	0.0823529	0.0823529	0.00902492	0.679075	-0.00902492	NA	NA
TGFb_5ng/ml	IL1A	19.0524	0.503655	10.4999	0.503655	0.503655	-0.0989917	2.64352	0.0989917	NA	NA
TGFb_5ng/ml	IL6	17.1911	0.066001	8.6386	0.066001	0.066001	0.209579	0.383925	-0.209579	NA	NA
TGFb_5ng/ml	IPO8	13.4793	0.111381	4.92676	0.111381	0.111381	-0.026653	0.826309	0.026653	NA	NA
TGFb_5ng/ml	MMP2	10.5074	0.146022	1.95491	0.146022	0.146022	-0.281178	1.3897	0.281178	NA	NA
TGFb_5ng/ml	MMP7	18.7375	0.552112	10.185	0.552112	0.552112	-0.0215287	2.94656	0.0215287	NA	NA
TGFb_5ng/ml	MYOCD	22.2672	0.824297	13.7146	0.824297	0.824297	2.28837	3.70185	-2.28837	a	0.0136774049782959
TGFb_5ng/ml	PDGFB	12.8325	0.111439	4.27996	0.111439	0.111439	-0.515499	0.868413	0.515499	b	0.106614352185287
TGFb_5ng/ml	PECAM1	9.26998	0.0944163	0.717447	0.0944163	0.0944163	-0.0306623	1.01852	0.0306623	NA	NA
TGFb_5ng/ml	PUM1	18.2976	0.335248	9.74508	0.335248	0.335248	0.0395251	1.83219	-0.0395251	NA	NA
TGFb_5ng/ml	RPL37A	7.65915	0.13861	-0.893388	0.13861	0.13861	0.0290213	1.80973	-0.0290213	NA	NA
TGFb_5ng/ml	RPS18	7.70307	0.0857041	-0.849469	0.0857041	0.0857041	-0.0151425	1.1126	0.0151425	NA	NA
TGFb_5ng/ml	S100A4	18.2413	0.269437	9.6888	0.269437	0.269437	0.364223	1.47707	-0.364223	NA	NA
TGFb_5ng/ml	SNAI2	16.6738	0.148053	8.12131	0.148053	0.148053	-0.681529	0.887936	0.681529	b	0.0224759865830942
TGFb_5ng/ml	SNW1	13.7362	0.0772981	5.18366	0.0772981	0.0772981	0.000358227	0.562733	-0.000358227	NA	NA
TGFb_5ng/ml	TGFB1	10.1287	0.149659	1.57618	0.149659	0.149659	-0.41126	1.47757	0.41126	NA	NA
TGFb_5ng/ml	TGFB2	16.2095	0.114696	7.65695	0.114696	0.114696	-0.650763	0.707589	0.650763	b	0.0318236470695531
TGFb_5ng/ml	TGFB3	18.4422	0.0437361	9.88963	0.0437361	0.0437361	0.355	0.237152	-0.355	NA	NA
TGFb_5ng/ml	TGFBR1	16.0406	0.107429	7.48807	0.107429	0.107429	-0.0161737	0.66973	0.0161737	NA	NA
TGFb_5ng/ml	TGFBR2	10.5938	0.142616	2.04127	0.142616	0.142616	0.0524456	1.34622	-0.0524456	NA	NA
TGFb_5ng/ml	TGFBR3	15.4182	0.163844	6.86567	0.163844	0.163844	0.292866	1.06267	-0.292866	NA	NA
TGFb_5ng/ml	TJP1	12.1241	0.095145	3.5716	0.095145	0.095145	-0.0478364	0.784757	0.0478364	NA	NA
TGFb_5ng/ml	TLR2	20.0259	0.481542	11.4733	0.481542	0.481542	0.556519	2.4046	-0.556519	NA	NA
TGFb_5ng/ml	TWIST2	16.3373	0.105552	7.78479	0.105552	0.105552	-0.0934393	0.646077	0.0934393	NA	NA
TGFb_5ng/ml	VCAN	18.2355	0.0892834	9.68301	0.0892834	0.0892834	-1.69136	0.489612	1.69136	b	0.000162548171374621
TGFb_5ng/ml	VWF	9.86729	0.0351826	1.31475	0.0351826	0.0351826	-0.121865	0.356558	0.121865	NA	NA

## Sheet: tgfb_24h
Group	Gene	mean_ct	std_dev_ct	mean_dCq	std_dev_dCq	std_dev_ddCq	mean_ddCq	cv	log2FC	Letters	P_Value
TGFb_0ng/ml	ACTA2	16.8213	0.0263733	8.25702	0.0263733	0.0263733	0	0.156785	0	NA	NA
TGFb_0ng/ml	ACTB	6.32981	0.112681	-2.23444	0.112681	0.112681	0	1.78017	0	NA	NA
TGFb_0ng/ml	BCL2	16.78	0.120186	8.21573	0.120186	0.120186	0	0.716245	0	a	NA
TGFb_0ng/ml	CASP3	18.461	0.284143	9.8968	0.284143	0.284143	0	1.53915	0	NA	NA
TGFb_0ng/ml	CASP7	17.1955	0.112322	8.63122	0.112322	0.112322	0	0.653208	0	b	NA
TGFb_0ng/ml	CASP8	16.5873	0.0210831	8.02308	0.0210831	0.0210831	0	0.127104	0	ab	NA
TGFb_0ng/ml	CASP9	16.1214	0.0962107	7.55712	0.0962107	0.0962107	0	0.59679	0	a	NA
TGFb_0ng/ml	CCL2	15.1163	0.20672	6.55208	0.20672	0.20672	0	1.36753	0	a	NA
TGFb_0ng/ml	CDH5	9.72318	0.0235525	1.15892	0.0235525	0.0235525	0	0.24223	0	b	NA
TGFb_0ng/ml	CLDN5	10.1481	0.116383	1.58382	0.116383	0.116383	0	1.14685	0	a	NA
TGFb_0ng/ml	COL1A1	20.8335	0.273173	12.2692	0.273173	0.273173	0	1.31122	0	NA	NA
TGFb_0ng/ml	COL3A1	19.9815	0.236325	11.4172	0.236325	0.236325	0	1.18272	0	NA	NA
TGFb_0ng/ml	COL4A1	10.8725	0.138559	2.30825	0.138559	0.138559	0	1.2744	0	a	NA
TGFb_0ng/ml	CTNNB1	10.3833	0.0087524	1.81901	0.0087524	0.0087524	0	0.0842934	0	ab	NA
TGFb_0ng/ml	CXCL1	14.9593	0.168541	6.39504	0.168541	0.168541	0	1.12666	0	bc	NA
TGFb_0ng/ml	CXCL12	22.2593	1.7854	13.695	1.7854	1.7854	0	8.02095	0	NA	NA
TGFb_0ng/ml	CXCL8	15.6078	0.137222	7.04357	0.137222	0.137222	0	0.879188	0	b	NA
TGFb_0ng/ml	DSG1	24.5337	1.71865	15.9694	1.71865	1.71865	0	7.00525	0	NA	NA
TGFb_0ng/ml	DSG3	19.3294	0.0998903	10.7652	0.0998903	0.0998903	0	0.516779	0	NA	NA
TGFb_0ng/ml	GAPDH	6.81362	0.106313	-1.75064	0.106313	0.106313	0	1.5603	0	NA	NA
TGFb_0ng/ml	HIF1A	11.9965	0.182695	3.43227	0.182695	0.182695	0	1.5229	0	NA	NA
TGFb_0ng/ml	IL1A	18.1281	0.705043	9.56383	0.705043	0.705043	0	3.88923	0	NA	NA
TGFb_0ng/ml	IL6	17.2352	0.114319	8.67098	0.114319	0.114319	0	0.663288	0	ab	NA
TGFb_0ng/ml	IPO8	13.4021	0.0265779	4.83786	0.0265779	0.0265779	0	0.198312	0	NA	NA
TGFb_0ng/ml	MMP2	10.5377	0.0377072	1.9734	0.0377072	0.0377072	0	0.357833	0	ab	NA
TGFb_0ng/ml	MMP7	18.9056	0.395745	10.3414	0.395745	0.395745	0	2.09327	0	NA	NA
TGFb_0ng/ml	MYOCD	22.5357	0.197049	13.9715	0.197049	0.197049	0	0.874383	0	a	NA
TGFb_0ng/ml	PDGFB	13.2055	0.155289	4.64126	0.155289	0.155289	0	1.17594	0	a	NA
TGFb_0ng/ml	PECAM1	8.94237	0.0189325	0.378117	0.0189325	0.0189325	0	0.211717	0	NA	NA
TGFb_0ng/ml	PUM1	18.3579	0.155661	9.79364	0.155661	0.155661	0	0.847925	0	NA	NA
TGFb_0ng/ml	RPL37A	7.6478	0.097695	-0.916458	0.097695	0.097695	0	1.27743	0	NA	NA
TGFb_0ng/ml	RPS18	7.60887	0.111704	-0.955388	0.111704	0.111704	0	1.46808	0	NA	NA
TGFb_0ng/ml	S100A4	17.9009	0.00320755	9.33661	0.00320755	0.00320755	0	0.0179184	0	NA	NA
TGFb_0ng/ml	SNAI2	17.1511	0.030298	8.58687	0.030298	0.030298	0	0.176653	0	a	NA
TGFb_0ng/ml	SNW1	13.6564	0.0415267	5.09211	0.0415267	0.0415267	0	0.304083	0	NA	NA
TGFb_0ng/ml	TGFB1	10.3555	0.203961	1.79127	0.203961	0.203961	0	1.96959	0	NA	NA
TGFb_0ng/ml	TGFB2	17.107	0.227393	8.54277	0.227393	0.227393	0	1.32924	0	a	NA
TGFb_0ng/ml	TGFB3	17.8105	0.0371986	9.24622	0.0371986	0.0371986	0	0.208858	0	NA	NA
TGFb_0ng/ml	TGFBR1	16.2044	0.0988185	7.6401	0.0988185	0.0988185	0	0.609827	0	ab	NA
TGFb_0ng/ml	TGFBR2	10.4499	0.136522	1.88564	0.136522	0.136522	0	1.30645	0	NA	NA
TGFb_0ng/ml	TGFBR3	14.9303	0.0253348	6.36605	0.0253348	0.0253348	0	0.169687	0	b	NA
TGFb_0ng/ml	TJP1	12.0086	0.101994	3.44431	0.101994	0.101994	0	0.849345	0	NA	NA
TGFb_0ng/ml	TLR2	20.1163	0.165894	11.552	0.165894	0.165894	0	0.824676	0	NA	NA
TGFb_0ng/ml	TWIST2	16.3853	0.122601	7.821	0.122601	0.122601	0	0.748242	0	NA	NA
TGFb_0ng/ml	VCAN	19.8565	0.494862	11.2923	0.494862	0.494862	0	2.49219	0	a	NA
TGFb_0ng/ml	VWF	9.68491	0.162897	1.12066	0.162897	0.162897	0	1.68197	0	NA	NA
TGFb_10ng/ml	ACTA2	17.041	0.156884	8.39154	0.156884	0.156884	0.134519	0.920624	-0.134519	NA	NA
TGFb_10ng/ml	ACTB	6.43113	0.16944	-2.21836	0.16944	0.16944	0.0160774	2.63469	-0.0160774	NA	NA
TGFb_10ng/ml	BCL2	16.6948	0.0566069	8.04528	0.0566069	0.0566069	-0.170454	0.33907	0.170454	ab	0.160261663012044
TGFb_10ng/ml	CASP3	18.6914	0.394171	10.0419	0.394171	0.394171	0.145122	2.10884	-0.145122	NA	NA
TGFb_10ng/ml	CASP7	17.4777	0.244402	8.82817	0.244402	0.244402	0.196946	1.39837	-0.196946	ab	0.722878380984722
TGFb_10ng/ml	CASP8	16.6392	0.141969	7.98967	0.141969	0.141969	-0.0334065	0.853224	0.0334065	b	0.983868515908311
TGFb_10ng/ml	CASP9	16.2002	0.160874	7.55073	0.160874	0.160874	-0.00638379	0.993035	0.00638379	a	0.999771890054678
TGFb_10ng/ml	CCL2	14.8367	0.105761	6.18721	0.105761	0.105761	-0.364865	0.712836	0.364865	b	0.00716768746626495
TGFb_10ng/ml	CDH5	9.80291	0.0958039	1.15342	0.0958039	0.0958039	-0.00550219	0.9773	0.00550219	b	0.99936515312811
TGFb_10ng/ml	CLDN5	10.4871	0.104258	1.83762	0.104258	0.104258	0.253794	0.99415	-0.253794	a	0.159045149244926
TGFb_10ng/ml	COL1A1	21.4505	0.441179	12.801	0.441179	0.441179	0.5318	2.05673	-0.5318	NA	NA
TGFb_10ng/ml	COL3A1	20.5638	0.568481	11.9143	0.568481	0.568481	0.497086	2.76447	-0.497086	NA	NA
TGFb_10ng/ml	COL4A1	10.7901	0.128331	2.14057	0.128331	0.128331	-0.167683	1.18934	0.167683	a	0.295106592470178
TGFb_10ng/ml	CTNNB1	10.4098	0.105064	1.76035	0.105064	0.105064	-0.0586583	1.00928	0.0586583	ab	0.784049259739312
TGFb_10ng/ml	CXCL1	15.5129	0.197958	6.86342	0.197958	0.197958	0.468382	1.27609	-0.468382	a	0.00395609175900669
TGFb_10ng/ml	CXCL12	22.8112	2.90056	14.1617	2.90056	2.90056	0.466691	12.7155	-0.466691	NA	NA
TGFb_10ng/ml	CXCL8	16.2472	0.346221	7.5977	0.346221	0.346221	0.554137	2.13096	-0.554137	a	0.0198292105476513
TGFb_10ng/ml	DSG1	24.6947	1.44717	16.0452	1.44717	1.44717	0.0757479	5.86026	-0.0757479	NA	NA
TGFb_10ng/ml	DSG3	18.724	0.0614907	10.0745	0.0614907	0.0614907	-0.690616	0.328405	0.690616	NA	NA
TGFb_10ng/ml	GAPDH	6.86765	0.0500086	-1.78184	0.0500086	0.0500086	-0.0312053	0.728177	0.0312053	NA	NA
TGFb_10ng/ml	HIF1A	12.1136	0.193333	3.46408	0.193333	0.193333	0.0318129	1.59601	-0.0318129	NA	NA
TGFb_10ng/ml	IL1A	18.6318	0.158464	9.98226	0.158464	0.158464	0.41843	0.850505	-0.41843	NA	NA
TGFb_10ng/ml	IL6	17.6852	0.146397	9.03572	0.146397	0.146397	0.364742	0.827791	-0.364742	a	0.0742485053302039
TGFb_10ng/ml	IPO8	13.4912	0.104568	4.84169	0.104568	0.104568	0.00382888	0.775086	-0.00382888	NA	NA
TGFb_10ng/ml	MMP2	10.5107	0.0399667	1.86117	0.0399667	0.0399667	-0.112227	0.380249	0.112227	b	0.322673656547256
TGFb_10ng/ml	MMP7	19.08	0.150466	10.4305	0.150466	0.150466	0.0891464	0.788606	-0.0891464	NA	NA
TGFb_10ng/ml	MYOCD	20.8362	0.317978	12.1867	0.317978	0.317978	-1.78477	1.52608	1.78477	a	0.0573655163651524
TGFb_10ng/ml	PDGFB	12.9108	0.135099	4.26133	0.135099	0.135099	-0.379937	1.0464	0.379937	b	0.0110711447429425
TGFb_10ng/ml	PECAM1	9.08793	0.0431508	0.438441	0.0431508	0.0431508	0.0603245	0.474814	-0.0603245	NA	NA
TGFb_10ng/ml	PUM1	18.3886	0.236273	9.73912	0.236273	0.236273	-0.0545155	1.28489	0.0545155	NA	NA
TGFb_10ng/ml	RPL37A	7.71682	0.0354697	-0.932673	0.0354697	0.0354697	-0.0162145	0.459642	0.0162145	NA	NA
TGFb_10ng/ml	RPS18	7.7245	0.196547	-0.924993	0.196547	0.196547	0.0303944	2.54446	-0.0303944	NA	NA
TGFb_10ng/ml	S100A4	18.0127	0.192224	9.3632	0.192224	0.192224	0.0265815	1.06716	-0.0265815	NA	NA
TGFb_10ng/ml	SNAI2	16.9061	0.193405	8.25663	0.193405	0.193405	-0.330238	1.144	0.330238	b	0.0353980652356501
TGFb_10ng/ml	SNW1	13.8803	0.187247	5.2308	0.187247	0.187247	0.138695	1.34901	-0.138695	NA	NA
TGFb_10ng/ml	TGFB1	10.1899	0.238779	1.54045	0.238779	0.238779	-0.25082	2.34328	0.25082	NA	NA
TGFb_10ng/ml	TGFB2	16.7721	0.112111	8.12259	0.112111	0.112111	-0.420173	0.668441	0.420173	b	0.0225093806073809
TGFb_10ng/ml	TGFB3	17.8004	0.207039	9.15092	0.207039	0.207039	-0.0953031	1.16311	0.0953031	NA	NA
TGFb_10ng/ml	TGFBR1	16.246	0.170556	7.59651	0.170556	0.170556	-0.0435965	1.04983	0.0435965	ab	0.974949750000234
TGFb_10ng/ml	TGFBR2	10.6213	0.172512	1.9718	0.172512	0.172512	0.0861545	1.62421	-0.0861545	NA	NA
TGFb_10ng/ml	TGFBR3	15.4215	0.0100913	6.77197	0.0100913	0.0100913	0.405925	0.0654369	-0.405925	a	0.0055242127396492
TGFb_10ng/ml	TJP1	12.0854	0.0870244	3.43589	0.0870244	0.0870244	-0.00842085	0.72008	0.00842085	NA	NA
TGFb_10ng/ml	TLR2	19.8971	0.341206	11.2476	0.341206	0.341206	-0.304427	1.71486	0.304427	NA	NA
TGFb_10ng/ml	TWIST2	16.4942	0.146474	7.8447	0.146474	0.146474	0.0237003	0.888034	-0.0237003	NA	NA
TGFb_10ng/ml	VCAN	19.0295	0.0109732	10.38	0.0109732	0.0109732	-0.912252	0.057664	0.912252	b	0.00746882231631152
TGFb_10ng/ml	VWF	9.65237	0.107658	1.00288	0.107658	0.107658	-0.117779	1.11535	0.117779	NA	NA
TGFb_20ng/ml	ACTA2	16.9587	0.170901	8.15571	0.170901	0.170901	-0.101314	1.00775	0.101314	NA	NA
TGFb_20ng/ml	ACTB	6.48523	0.0198305	-2.31777	0.0198305	0.0198305	-0.0833358	0.30578	0.0833358	NA	NA
TGFb_20ng/ml	BCL2	16.9113	0.119019	8.1083	0.119019	0.119019	-0.107438	0.703786	0.107438	ab	0.434767122536889
TGFb_20ng/ml	CASP3	19.2755	0.477686	10.4725	0.477686	0.477686	0.575664	2.47821	-0.575664	NA	NA
TGFb_20ng/ml	CASP7	18.0449	0.428071	9.24187	0.428071	0.428071	0.610645	2.37226	-0.610645	a	0.0325076151739517
TGFb_20ng/ml	CASP8	17.0837	0.109224	8.28066	0.109224	0.109224	0.257583	0.639346	-0.257583	a	0.0784713311150023
TGFb_20ng/ml	CASP9	16.1384	0.0683032	7.33539	0.0683032	0.0683032	-0.22173	0.423234	0.22173	a	0.0821130637301004
TGFb_20ng/ml	CCL2	15.3896	0.0891021	6.58662	0.0891021	0.0891021	0.0345451	0.578975	-0.0345451	a	0.979470760255845
TGFb_20ng/ml	CDH5	10.1297	0.0244414	1.32665	0.0244414	0.0244414	0.167727	0.241285	-0.167727	a	0.0345678265630874
TGFb_20ng/ml	CLDN5	10.3205	0.190035	1.51754	0.190035	0.190035	-0.0662785	1.84133	0.0662785	a	0.932045450185901
TGFb_20ng/ml	COL1A1	20.8855	0.545666	12.0825	0.545666	0.545666	-0.186735	2.61266	0.186735	NA	NA
TGFb_20ng/ml	COL3A1	20.8363	0.237763	12.0333	0.237763	0.237763	0.616032	1.1411	-0.616032	NA	NA
TGFb_20ng/ml	COL4A1	11.2058	0.115092	2.40282	0.115092	0.115092	0.0945728	1.02708	-0.0945728	a	0.725593127350433
TGFb_20ng/ml	CTNNB1	10.7048	0.0844392	1.90181	0.0844392	0.0844392	0.0827957	0.788797	-0.0827957	a	0.56523614201496
TGFb_20ng/ml	CXCL1	15.0137	0.138663	6.21065	0.138663	0.138663	-0.184385	0.923577	0.184385	c	0.345185937186396
TGFb_20ng/ml	CXCL12	23.508	0.935969	14.705	0.935969	0.935969	1.00997	3.9815	-1.00997	NA	NA
TGFb_20ng/ml	CXCL8	15.8461	0.232771	7.04306	0.232771	0.232771	-0.00050379	1.46895	0.00050379	b	0.999999987732337
TGFb_20ng/ml	DSG1	25.063	0.647672	16.26	0.647672	0.647672	0.29057	2.58418	-0.29057	NA	NA
TGFb_20ng/ml	DSG3	18.9748	0.290186	10.1718	0.290186	0.290186	-0.593399	1.52933	0.593399	NA	NA
TGFb_20ng/ml	GAPDH	7.00865	0.114294	-1.79435	0.114294	0.114294	-0.0437106	1.63076	0.0437106	NA	NA
TGFb_20ng/ml	HIF1A	12.3208	0.246722	3.5178	0.246722	0.246722	0.0855277	2.00249	-0.0855277	NA	NA
TGFb_20ng/ml	IL1A	18.9769	0.24311	10.1739	0.24311	0.24311	0.610067	1.28109	-0.610067	NA	NA
TGFb_20ng/ml	IL6	17.4259	0.272568	8.62294	0.272568	0.272568	-0.048032	1.56415	0.048032	b	0.983183771044224
TGFb_20ng/ml	IPO8	13.5034	0.00739647	4.70043	0.00739647	0.00739647	-0.137432	0.0547747	0.137432	NA	NA
TGFb_20ng/ml	MMP2	10.9341	0.0462041	2.1311	0.0462041	0.0462041	0.157704	0.422569	-0.157704	a	0.143662071985801
TGFb_20ng/ml	MMP7	18.8887	0.887712	10.0857	0.887712	0.887712	-0.255659	4.6997	0.255659	NA	NA
TGFb_20ng/ml	MYOCD	22.7746	0.294248	13.9716	0.294248	0.294248	0.000108383	1.292	-0.000108383	a	0.999999999997323
TGFb_20ng/ml	PDGFB	13.5805	0.166515	4.77751	0.166515	0.166515	0.136244	1.22613	-0.136244	a	0.537351363418432
TGFb_20ng/ml	PECAM1	9.30801	0.012238	0.505013	0.012238	0.012238	0.126896	0.131478	-0.126896	NA	NA
TGFb_20ng/ml	PUM1	18.8288	0.723975	10.0258	0.723975	0.723975	0.232149	3.84505	-0.232149	NA	NA
TGFb_20ng/ml	RPL37A	7.82502	0.0426593	-0.977985	0.0426593	0.0426593	-0.0615269	0.545166	0.0615269	NA	NA
TGFb_20ng/ml	RPS18	7.89381	0.105246	-0.909194	0.105246	0.105246	0.046194	1.33328	-0.046194	NA	NA
TGFb_20ng/ml	S100A4	18.1152	0.390156	9.31218	0.390156	0.390156	-0.0244328	2.15375	0.0244328	NA	NA
TGFb_20ng/ml	SNAI2	17.3599	0.141164	8.5569	0.141164	0.141164	-0.029967	0.813159	0.029967	a	0.990296501655032
TGFb_20ng/ml	SNW1	14.1054	0.176213	5.30236	0.176213	0.176213	0.210249	1.24926	-0.210249	NA	NA
TGFb_20ng/ml	TGFB1	10.5794	0.172347	1.77638	0.172347	0.172347	-0.0148835	1.62908	0.0148835	NA	NA
TGFb_20ng/ml	TGFB2	17.3642	0.11407	8.56123	0.11407	0.11407	0.0184637	0.656923	-0.0184637	a	0.998286023077314
TGFb_20ng/ml	TGFB3	18.4022	0.259854	9.59924	0.259854	0.259854	0.35301	1.41208	-0.35301	NA	NA
TGFb_20ng/ml	TGFBR1	16.6532	0.211205	7.85016	0.211205	0.211205	0.210059	1.26826	-0.210059	a	0.242342295768885
TGFb_20ng/ml	TGFBR2	10.5338	0.158212	1.73075	0.158212	0.158212	-0.154887	1.50195	0.154887	NA	NA
TGFb_20ng/ml	TGFBR3	15.2213	0.128008	6.41832	0.128008	0.128008	0.0522747	0.840978	-0.0522747	b	0.924938670205955
TGFb_20ng/ml	TJP1	12.2817	0.016756	3.47866	0.016756	0.016756	0.0343493	0.136431	-0.0343493	NA	NA
TGFb_20ng/ml	TLR2	20.3141	0.469652	11.5111	0.469652	0.469652	-0.0409232	2.31195	0.0409232	NA	NA
TGFb_20ng/ml	TWIST2	16.5518	0.0943811	7.74882	0.0943811	0.0943811	-0.0721845	0.570216	0.0721845	NA	NA
TGFb_20ng/ml	VCAN	20.4438	0.0492249	11.6408	0.0492249	0.0492249	0.348478	0.240782	-0.348478	a	0.405645189213242
TGFb_20ng/ml	VWF	9.92261	0.0532293	1.1196	0.0532293	0.0532293	-0.00105338	0.536445	0.00105338	NA	NA
TGFb_5ng/ml	ACTA2	16.998	0.163932	8.46414	0.163932	0.163932	0.207113	0.964421	-0.207113	NA	NA
TGFb_5ng/ml	ACTB	6.28835	0.0605338	-2.2455	0.0605338	0.0605338	-0.0110606	0.962634	0.0110606	NA	NA
TGFb_5ng/ml	BCL2	16.4832	0.023772	7.94937	0.023772	0.023772	-0.26636	0.14422	0.26636	b	0.0208654950388361
TGFb_5ng/ml	CASP3	18.3789	0.260218	9.84503	0.260218	0.260218	-0.0517615	1.41585	0.0517615	NA	NA
TGFb_5ng/ml	CASP7	17.2077	0.028341	8.67388	0.028341	0.028341	0.0426639	0.164699	-0.0426639	ab	0.996459685715915
TGFb_5ng/ml	CASP8	16.5454	0.152704	8.01153	0.152704	0.152704	-0.0115441	0.922943	0.0115441	b	0.999298614346534
TGFb_5ng/ml	CASP9	15.9133	0.0622737	7.37943	0.0622737	0.0622737	-0.177691	0.391332	0.177691	a	0.146705921078751
TGFb_5ng/ml	CCL2	14.5751	0.0453979	6.04124	0.0453979	0.0453979	-0.510835	0.311476	0.510835	b	0.000485384580482529
TGFb_5ng/ml	CDH5	9.68256	0.0427398	1.14872	0.0427398	0.0427398	-0.0102068	0.44141	0.0102068	b	0.996728967750832
TGFb_5ng/ml	CLDN5	10.3719	0.197888	1.83802	0.197888	0.197888	0.254197	1.90793	-0.254197	a	0.158142312206813
TGFb_5ng/ml	COL1A1	20.7092	0.0677811	12.1753	0.0677811	0.0677811	-0.0938866	0.3273	0.0938866	NA	NA
TGFb_5ng/ml	COL3A1	20.3825	0.527141	11.8487	0.527141	0.527141	0.431442	2.58624	-0.431442	NA	NA
TGFb_5ng/ml	COL4A1	10.3044	0.127305	1.77053	0.127305	0.127305	-0.53772	1.23544	0.53772	b	0.000333212095272928
TGFb_5ng/ml	CTNNB1	10.2379	0.0787565	1.70404	0.0787565	0.0787565	-0.114965	0.769265	0.114965	b	0.304873337839206
TGFb_5ng/ml	CXCL1	15.1359	0.0518843	6.60201	0.0518843	0.0518843	0.206975	0.342791	-0.206975	ab	0.256806951868317
TGFb_5ng/ml	CXCL12	21.5394	2.18595	13.0056	2.18595	2.18595	-0.689455	10.1486	0.689455	NA	NA
TGFb_5ng/ml	CXCL8	15.9425	0.0881242	7.40861	0.0881242	0.0881242	0.365044	0.552764	-0.365044	ab	0.151334512899712
TGFb_5ng/ml	DSG1	25.4681	1.08656	16.9343	1.08656	1.08656	0.964824	4.26636	-0.964824	NA	NA
TGFb_5ng/ml	DSG3	18.7846	0.670527	10.2507	0.670527	0.670527	-0.514448	3.56957	0.514448	NA	NA
TGFb_5ng/ml	GAPDH	6.87051	0.099105	-1.66333	0.099105	0.099105	0.087307	1.44247	-0.087307	NA	NA
TGFb_5ng/ml	HIF1A	11.9657	0.092249	3.43181	0.092249	0.092249	-0.000454793	0.770948	0.000454793	NA	NA
TGFb_5ng/ml	IL1A	18.9137	0.419252	10.3799	0.419252	0.419252	0.816043	2.21666	-0.816043	NA	NA
TGFb_5ng/ml	IL6	17.1894	0.182185	8.65555	0.182185	0.182185	-0.0154274	1.05987	0.0154274	ab	0.999411899033744
TGFb_5ng/ml	IPO8	13.4242	0.118457	4.89032	0.118457	0.118457	0.0524526	0.882413	-0.0524526	NA	NA
TGFb_5ng/ml	MMP2	10.1185	0.13393	1.58466	0.13393	0.13393	-0.388742	1.32361	0.388742	c	0.000443041684198175
TGFb_5ng/ml	MMP7	18.5045	0.50932	9.97065	0.50932	0.50932	-0.370699	2.75241	0.370699	NA	NA
TGFb_5ng/ml	MYOCD	22.1661	1.46448	13.6323	1.46448	1.46448	-0.339191	6.60685	0.339191	a	0.929694976799398
TGFb_5ng/ml	PDGFB	12.6815	0.0924874	4.14764	0.0924874	0.0924874	-0.493622	0.72931	0.493622	b	0.0015742850247713
TGFb_5ng/ml	PECAM1	8.95038	0.11791	0.416531	0.11791	0.11791	0.0384144	1.31737	-0.0384144	NA	NA
TGFb_5ng/ml	PUM1	18.2672	0.0432601	9.7334	0.0432601	0.0432601	-0.060234	0.236818	0.060234	NA	NA
TGFb_5ng/ml	RPL37A	7.55274	0.0690559	-0.981106	0.0690559	0.0690559	-0.0646479	0.914316	0.0646479	NA	NA
TGFb_5ng/ml	RPS18	7.59313	0.111632	-0.940721	0.111632	0.111632	0.014667	1.47017	-0.014667	NA	NA
TGFb_5ng/ml	S100A4	17.7555	0.450894	9.22169	0.450894	0.450894	-0.114922	2.53945	0.114922	NA	NA
TGFb_5ng/ml	SNAI2	16.7473	0.0128016	8.2135	0.0128016	0.0128016	-0.373364	0.0764398	0.373364	b	0.0262231144068722
TGFb_5ng/ml	SNW1	13.742	0.0793241	5.20818	0.0793241	0.0793241	0.116067	0.577237	-0.116067	NA	NA
TGFb_5ng/ml	TGFB1	9.95229	0.0367635	1.41844	0.0367635	0.0367635	-0.372826	0.369398	0.372826	NA	NA
TGFb_5ng/ml	TGFB2	16.4788	0.134791	7.94496	0.134791	0.134791	-0.597802	0.817968	0.597802	b	0.00112229312621115
TGFb_5ng/ml	TGFB3	17.8766	0.202769	9.34279	0.202769	0.202769	0.0965627	1.13427	-0.0965627	NA	NA
TGFb_5ng/ml	TGFBR1	15.9617	0.0713198	7.4279	0.0713198	0.0713198	-0.212204	0.446817	0.212204	b	0.235206883443562
TGFb_5ng/ml	TGFBR2	10.5378	0.124026	2.00398	0.124026	0.124026	0.118344	1.17696	-0.118344	NA	NA
TGFb_5ng/ml	TGFBR3	15.2112	0.156179	6.67733	0.156179	0.156179	0.311278	1.02674	-0.311278	a	0.0191753173236686
TGFb_5ng/ml	TJP1	11.9001	0.0988617	3.36629	0.0988617	0.0988617	-0.0780287	0.830762	0.0780287	NA	NA
TGFb_5ng/ml	TLR2	20.0582	0.556373	11.5244	0.556373	0.556373	-0.0276614	2.77379	0.0276614	NA	NA
TGFb_5ng/ml	TWIST2	16.2873	0.204548	7.75342	0.204548	0.204548	-0.0675861	1.25588	0.0675861	NA	NA
TGFb_5ng/ml	VCAN	18.0879	0.119854	9.55405	0.119854	0.119854	-1.73822	0.662619	1.73822	c	2.55203296430917e-05
TGFb_5ng/ml	VWF	9.45757	0.0907947	0.92372	0.0907947	0.0907947	-0.196936	0.960022	0.196936	NA	NA

## Sheet: tgfb_48h
Group	Gene	mean_ct	std_dev_ct	mean_dCq	std_dev_dCq	std_dev_ddCq	mean_ddCq	cv	log2FC	Letters	P_Value
TGFb_0ng/ml	ACTA2	16.8261	0.0535772	8.0592	0.0535772	0.0535772	0	0.318417	0	NA	NA
TGFb_0ng/ml	ACTB	6.64354	0.0722996	-2.12338	0.0722996	0.0722996	0	1.08827	0	NA	NA
TGFb_0ng/ml	BCL2	17.0591	0.0742339	8.29217	0.0742339	0.0742339	0	0.435157	0	NA	NA
TGFb_0ng/ml	CASP3	18.827	0.102923	10.06	0.102923	0.102923	0	0.546677	0	NA	NA
TGFb_0ng/ml	CASP7	17.5341	0.132155	8.76718	0.132155	0.132155	0	0.753702	0	NA	NA
TGFb_0ng/ml	CASP8	16.8477	0.116206	8.08082	0.116206	0.116206	0	0.689741	0	ab	NA
TGFb_0ng/ml	CASP9	16.0856	0.103615	7.31863	0.103615	0.103615	0	0.64415	0	NA	NA
TGFb_0ng/ml	CCL2	14.2329	0.0193656	5.46595	0.0193656	0.0193656	0	0.136063	0	a	NA
TGFb_0ng/ml	CDH5	9.91963	0.0506549	1.15271	0.0506549	0.0506549	0	0.510653	0	NA	NA
TGFb_0ng/ml	CLDN5	10.022	0.0837837	1.25509	0.0837837	0.0837837	0	0.835997	0	NA	NA
TGFb_0ng/ml	COL1A1	20.5168	0.273042	11.7499	0.273042	0.273042	0	1.33082	0	NA	NA
TGFb_0ng/ml	COL3A1	19.7056	0.0843485	10.9387	0.0843485	0.0843485	0	0.428043	0	NA	NA
TGFb_0ng/ml	COL4A1	10.7368	0.119857	1.96987	0.119857	0.119857	0	1.11632	0	a	NA
TGFb_0ng/ml	CTNNB1	10.4727	0.0330739	1.7058	0.0330739	0.0330739	0	0.315809	0	NA	NA
TGFb_0ng/ml	CXCL1	15.0963	0.00237746	6.32941	0.00237746	0.00237746	0	0.0157486	0	NA	NA
TGFb_0ng/ml	CXCL12	22.8022	2.17844	14.0353	2.17844	2.17844	0	9.55363	0	NA	NA
TGFb_0ng/ml	CXCL8	16.0443	0.0391364	7.27741	0.0391364	0.0391364	0	0.243927	0	NA	NA
TGFb_0ng/ml	DSG1	24.601	1.54995	15.8341	1.54995	1.54995	0	6.30034	0	NA	NA
TGFb_0ng/ml	DSG3	18.4439	0.285436	9.67698	0.285436	0.285436	0	1.54759	0	NA	NA
TGFb_0ng/ml	GAPDH	7.07487	0.0553545	-1.69205	0.0553545	0.0553545	0	0.78241	0	NA	NA
TGFb_0ng/ml	HIF1A	12.137	0.124236	3.37007	0.124236	0.124236	0	1.02361	0	NA	NA
TGFb_0ng/ml	IL1A	18.5602	0.401815	9.79333	0.401815	0.401815	0	2.16492	0	NA	NA
TGFb_0ng/ml	IL6	17.7136	0.143461	8.94663	0.143461	0.143461	0	0.809892	0	NA	NA
TGFb_0ng/ml	IPO8	13.5638	0.0402056	4.79683	0.0402056	0.0402056	0	0.296419	0	NA	NA
TGFb_0ng/ml	MMP12	24.3257	0.730523	15.5587	0.730523	0.730523	0	3.0031	0	NA	NA
TGFb_0ng/ml	MMP2	10.4917	0.0551893	1.72481	0.0551893	0.0551893	0	0.526027	0	NA	NA
TGFb_0ng/ml	MMP7	18.1491	0.234281	9.38218	0.234281	0.234281	0	1.29087	0	b	NA
TGFb_0ng/ml	MYOCD	21.628	1.09342	12.861	1.09342	1.09342	0	5.05557	0	NA	NA
TGFb_0ng/ml	PDGFB	13.4526	0.154642	4.68573	0.154642	0.154642	0	1.14953	0	a	NA
TGFb_0ng/ml	PECAM1	8.83993	0.0199326	0.0730064	0.0199326	0.0199326	0	0.225483	0	NA	NA
TGFb_0ng/ml	PUM1	18.8364	0.187162	10.0695	0.187162	0.187162	0	0.993615	0	NA	NA
TGFb_0ng/ml	RPL37A	7.64381	0.0210148	-1.12311	0.0210148	0.0210148	0	0.274925	0	NA	NA
TGFb_0ng/ml	RPS18	7.6526	0.0351721	-1.11432	0.0351721	0.0351721	0	0.45961	0	NA	NA
TGFb_0ng/ml	S100A4	17.8425	0.282644	9.07559	0.282644	0.282644	0	1.5841	0	NA	NA
TGFb_0ng/ml	SNAI2	17.1775	0.251739	8.4106	0.251739	0.251739	0	1.46551	0	a	NA
TGFb_0ng/ml	SNW1	13.8677	0.0805032	5.10075	0.0805032	0.0805032	0	0.58051	0	NA	NA
TGFb_0ng/ml	TGFB1	10.5659	0.093133	1.79897	0.093133	0.093133	0	0.88145	0	NA	NA
TGFb_0ng/ml	TGFB2	17.6767	0.260178	8.90979	0.260178	0.260178	0	1.47187	0	a	NA
TGFb_0ng/ml	TGFB3	17.9719	0.175247	9.20496	0.175247	0.175247	0	0.975119	0	a	NA
TGFb_0ng/ml	TGFBR1	16.4662	0.087537	7.69927	0.087537	0.087537	0	0.531617	0	NA	NA
TGFb_0ng/ml	TGFBR2	10.3628	0.0724675	1.59587	0.0724675	0.0724675	0	0.699305	0	NA	NA
TGFb_0ng/ml	TGFBR3	14.6603	0.0730042	5.89339	0.0730042	0.0730042	0	0.497972	0	NA	NA
TGFb_0ng/ml	TJP1	12.0086	0.025705	3.24169	0.025705	0.025705	0	0.214054	0	NA	NA
TGFb_0ng/ml	TLR2	19.4717	0.0734907	10.7048	0.0734907	0.0734907	0	0.377422	0	NA	NA
TGFb_0ng/ml	TWIST2	16.3067	0.0553451	7.53979	0.0553451	0.0553451	0	0.339401	0	NA	NA
TGFb_0ng/ml	VCAN	19.8939	0.0205762	11.127	0.0205762	0.0205762	0	0.10343	0	a	NA
TGFb_0ng/ml	VWF	9.21988	0.101749	0.452961	0.101749	0.101749	0	1.10358	0	NA	NA
TGFb_10ng/ml	ACTA2	16.9582	0.388743	8.18793	0.388743	0.388743	0.128729	2.29236	-0.128729	NA	NA
TGFb_10ng/ml	ACTB	6.61836	0.23327	-2.15188	0.23327	0.23327	-0.0284914	3.52459	0.0284914	NA	NA
TGFb_10ng/ml	BCL2	16.913	0.0170963	8.14278	0.0170963	0.0170963	-0.149395	0.101084	0.149395	NA	NA
TGFb_10ng/ml	CASP3	18.9198	0.332674	10.1496	0.332674	0.332674	0.0895251	1.75834	-0.0895251	NA	NA
TGFb_10ng/ml	CASP7	17.441	0.194205	8.6708	0.194205	0.194205	-0.0963822	1.1135	0.0963822	NA	NA
TGFb_10ng/ml	CASP8	16.7776	0.148475	8.00736	0.148475	0.148475	-0.0734527	0.88496	0.0734527	ab	0.814022249306069
TGFb_10ng/ml	CASP9	16.0112	0.290913	7.24101	0.290913	0.290913	-0.0776281	1.81693	0.0776281	NA	NA
TGFb_10ng/ml	CCL2	13.6695	0.0484957	4.89926	0.0484957	0.0484957	-0.566696	0.354773	0.566696	ab	0.10968055110286
TGFb_10ng/ml	CDH5	9.79217	0.144352	1.02193	0.144352	0.144352	-0.130781	1.47416	0.130781	NA	NA
TGFb_10ng/ml	CLDN5	10.1285	0.158342	1.35826	0.158342	0.158342	0.103168	1.56333	-0.103168	NA	NA
TGFb_10ng/ml	COL1A1	21.1019	0.751078	12.3317	0.751078	0.751078	0.581756	3.55929	-0.581756	NA	NA
TGFb_10ng/ml	COL3A1	19.8467	0.310427	11.0764	0.310427	0.310427	0.137746	1.56412	-0.137746	NA	NA
TGFb_10ng/ml	COL4A1	9.9704	0.154376	1.20016	0.154376	0.154376	-0.769707	1.54835	0.769707	b	0.0115546820621306
TGFb_10ng/ml	CTNNB1	10.249	0.141595	1.47881	0.141595	0.141595	-0.226999	1.38155	0.226999	NA	NA
TGFb_10ng/ml	CXCL1	15.4813	0.0298595	6.71109	0.0298595	0.0298595	0.381675	0.192874	-0.381675	NA	NA
TGFb_10ng/ml	CXCL12	24.0557	1.35664	15.2854	1.35664	1.35664	1.25017	5.63956	-1.25017	NA	NA
TGFb_10ng/ml	CXCL8	16.3986	0.259386	7.6284	0.259386	0.259386	0.350994	1.58175	-0.350994	NA	NA
TGFb_10ng/ml	DSG1	23.868	2.56196	15.0978	2.56196	2.56196	-0.736288	10.7338	0.736288	NA	NA
TGFb_10ng/ml	DSG3	18.4619	0.415376	9.69168	0.415376	0.415376	0.0146961	2.24991	-0.0146961	NA	NA
TGFb_10ng/ml	GAPDH	7.1598	0.201959	-1.61044	0.201959	0.201959	0.0816066	2.82074	-0.0816066	NA	NA
TGFb_10ng/ml	HIF1A	12.1284	0.188844	3.35813	0.188844	0.188844	-0.0119355	1.55705	0.0119355	NA	NA
TGFb_10ng/ml	IL1A	18.4401	1.00001	9.66982	1.00001	1.00001	-0.123502	5.42302	0.123502	NA	NA
TGFb_10ng/ml	IL6	17.8468	0.298601	9.07656	0.298601	0.298601	0.129932	1.67314	-0.129932	NA	NA
TGFb_10ng/ml	IPO8	13.584	0.196933	4.81371	0.196933	0.196933	0.0168797	1.44975	-0.0168797	NA	NA
TGFb_10ng/ml	MMP12	26.0996	0.0385647	17.3293	0.0385647	0.0385647	1.77059	0.14776	-1.77059	NA	NA
TGFb_10ng/ml	MMP2	9.92009	0.133563	1.14985	0.133563	0.133563	-0.574958	1.34638	0.574958	NA	NA
TGFb_10ng/ml	MMP7	18.3477	0.504559	9.57745	0.504559	0.504559	0.195271	2.74999	-0.195271	b	0.853221745657459
TGFb_10ng/ml	MYOCD	22.1945	0.68733	13.4243	0.68733	0.68733	0.563224	3.09685	-0.563224	NA	NA
TGFb_10ng/ml	PDGFB	13.0525	0.202063	4.28221	0.202063	0.202063	-0.403514	1.54809	0.403514	ab	0.222241979352425
TGFb_10ng/ml	PECAM1	8.71591	0.148938	-0.0543262	0.148938	0.148938	-0.127333	1.70881	0.127333	NA	NA
TGFb_10ng/ml	PUM1	18.723	0.158624	9.95278	0.158624	0.158624	-0.116737	0.847216	0.116737	NA	NA
TGFb_10ng/ml	RPL37A	7.62797	0.139627	-1.14227	0.139627	0.139627	-0.0191622	1.83047	0.0191622	NA	NA
TGFb_10ng/ml	RPS18	7.66693	0.247163	-1.10331	0.247163	0.247163	0.0110093	3.22376	-0.0110093	NA	NA
TGFb_10ng/ml	S100A4	17.8986	0.352304	9.12835	0.352304	0.352304	0.0527667	1.96833	-0.0527667	NA	NA
TGFb_10ng/ml	SNAI2	16.8875	0.281984	8.11729	0.281984	0.281984	-0.293304	1.66977	0.293304	ab	0.524454729616989
TGFb_10ng/ml	SNW1	13.9284	0.204623	5.15818	0.204623	0.204623	0.0574355	1.4691	-0.0574355	NA	NA
TGFb_10ng/ml	TGFB1	10.3678	0.299763	1.59753	0.299763	0.299763	-0.201442	2.89129	0.201442	NA	NA
TGFb_10ng/ml	TGFB2	17.4132	0.109133	8.64298	0.109133	0.109133	-0.266814	0.626723	0.266814	ab	0.518732111249839
TGFb_10ng/ml	TGFB3	17.5881	0.122641	8.81784	0.122641	0.122641	-0.387126	0.697298	0.387126	a	0.152846737465973
TGFb_10ng/ml	TGFBR1	16.1651	0.209386	7.39488	0.209386	0.209386	-0.304394	1.2953	0.304394	NA	NA
TGFb_10ng/ml	TGFBR2	10.425	0.241302	1.65478	0.241302	0.241302	0.0589107	2.31465	-0.0589107	NA	NA
TGFb_10ng/ml	TGFBR3	14.8272	0.0828453	6.05699	0.0828453	0.0828453	0.1636	0.558738	-0.1636	NA	NA
TGFb_10ng/ml	TJP1	11.8081	0.159709	3.03781	0.159709	0.159709	-0.203876	1.35254	0.203876	NA	NA
TGFb_10ng/ml	TLR2	19.6867	0.0939772	10.9165	0.0939772	0.0939772	0.21165	0.477364	-0.21165	NA	NA
TGFb_10ng/ml	TWIST2	16.4741	0.190736	7.70391	0.190736	0.190736	0.164118	1.15779	-0.164118	NA	NA
TGFb_10ng/ml	VCAN	19.1119	0.477959	10.3417	0.477959	0.477959	-0.785254	2.50084	0.785254	b	0.0345297035806532
TGFb_10ng/ml	VWF	8.81097	0.16566	0.0407268	0.16566	0.16566	-0.412234	1.88015	0.412234	NA	NA
TGFb_20ng/ml	ACTA2	17.2659	0.498476	8.34521	0.498476	0.498476	0.286004	2.88705	-0.286004	NA	NA
TGFb_20ng/ml	ACTB	6.79789	0.437406	-2.12284	0.437406	0.437406	0.000539546	6.43444	-0.000539546	NA	NA
TGFb_20ng/ml	BCL2	16.8771	0.385392	7.95641	0.385392	0.385392	-0.335759	2.28351	0.335759	NA	NA
TGFb_20ng/ml	CASP3	18.9907	0.284185	10.07	0.284185	0.284185	0.009951	1.49644	-0.009951	NA	NA
TGFb_20ng/ml	CASP7	17.517	0.156568	8.59627	0.156568	0.156568	-0.170917	0.893807	0.170917	NA	NA
TGFb_20ng/ml	CASP8	16.7462	0.0119552	7.82549	0.0119552	0.0119552	-0.25533	0.0713903	0.25533	b	0.066276742616424
TGFb_20ng/ml	CASP9	16.3064	0.462126	7.3857	0.462126	0.462126	0.0670656	2.83401	-0.0670656	NA	NA
TGFb_20ng/ml	CCL2	13.4227	0.491207	4.502	0.491207	0.491207	-0.963958	3.65951	0.963958	b	0.00418056385729149
TGFb_20ng/ml	CDH5	9.84313	0.410949	0.922393	0.410949	0.410949	-0.230316	4.17498	0.230316	NA	NA
TGFb_20ng/ml	CLDN5	10.5686	0.584357	1.64782	0.584357	0.584357	0.392733	5.5292	-0.392733	NA	NA
TGFb_20ng/ml	COL1A1	20.6062	0.165529	11.6854	0.165529	0.165529	-0.0644695	0.803298	0.0644695	NA	NA
TGFb_20ng/ml	COL3A1	19.953	0.824241	11.0322	0.824241	0.824241	0.0935278	4.13092	-0.0935278	NA	NA
TGFb_20ng/ml	COL4A1	10.258	0.528382	1.33723	0.528382	0.528382	-0.632639	5.15094	0.632639	b	0.0378528159706218
TGFb_20ng/ml	CTNNB1	10.3744	0.43983	1.4537	0.43983	0.43983	-0.252103	4.23956	0.252103	NA	NA
TGFb_20ng/ml	CXCL1	15.6841	0.463821	6.76338	0.463821	0.463821	0.433966	2.95727	-0.433966	NA	NA
TGFb_20ng/ml	CXCL12	21.9529	2.28675	13.0322	2.28675	2.28675	-1.00308	10.4166	1.00308	NA	NA
TGFb_20ng/ml	CXCL8	16.7086	0.470205	7.78784	0.470205	0.470205	0.510428	2.81416	-0.510428	NA	NA
TGFb_20ng/ml	DSG1	24.3114	1.25373	15.3906	1.25373	1.25373	-0.443431	5.15698	0.443431	NA	NA
TGFb_20ng/ml	DSG3	18.7234	1.12259	9.80262	1.12259	1.12259	0.125638	5.99564	-0.125638	NA	NA
TGFb_20ng/ml	GAPDH	7.32044	0.443187	-1.60029	0.443187	0.443187	0.0917568	6.05411	-0.0917568	NA	NA
TGFb_20ng/ml	HIF1A	12.1951	0.462109	3.27436	0.462109	0.462109	-0.095707	3.7893	0.095707	NA	NA
TGFb_20ng/ml	IL1A	18.156	1.21821	9.23531	1.21821	1.21821	-0.558017	6.70968	0.558017	NA	NA
TGFb_20ng/ml	IL6	18.038	0.352543	9.11721	0.352543	0.352543	0.170583	1.95445	-0.170583	NA	NA
TGFb_20ng/ml	IPO8	13.8222	0.568986	4.90147	0.568986	0.568986	0.104639	4.11646	-0.104639	NA	NA
TGFb_20ng/ml	MMP2	10.1703	0.517109	1.24955	0.517109	0.517109	-0.475264	5.08451	0.475264	NA	NA
TGFb_20ng/ml	MMP7	18.6976	0.35346	9.77682	0.35346	0.35346	0.394638	1.89041	-0.394638	ab	0.409415317458206
TGFb_20ng/ml	MYOCD	22.0074	0.854632	13.0867	0.854632	0.854632	0.225629	3.88338	-0.225629	NA	NA
TGFb_20ng/ml	PDGFB	12.8633	0.484793	3.94258	0.484793	0.484793	-0.743147	3.7688	0.743147	b	0.0120101760613676
TGFb_20ng/ml	PECAM1	8.99121	0.476365	0.0704698	0.476365	0.476365	-0.00253659	5.29812	0.00253659	NA	NA
TGFb_20ng/ml	PUM1	18.3415	0.531884	9.42079	0.531884	0.531884	-0.648729	2.89989	0.648729	NA	NA
TGFb_20ng/ml	RPL37A	7.89118	0.599177	-1.02956	0.599177	0.599177	0.0935486	7.593	-0.0935486	NA	NA
TGFb_20ng/ml	RPS18	7.84359	0.503473	-1.07715	0.503473	0.503473	0.0371757	6.41891	-0.0371757	NA	NA
TGFb_20ng/ml	S100A4	17.9731	0.682244	9.05233	0.682244	0.682244	-0.0232558	3.79592	0.0232558	NA	NA
TGFb_20ng/ml	SNAI2	16.6027	0.454698	7.68196	0.454698	0.454698	-0.728638	2.7387	0.728638	b	0.0208661367382361
TGFb_20ng/ml	SNW1	14.1266	0.388262	5.20585	0.388262	0.388262	0.105104	2.74845	-0.105104	NA	NA
TGFb_20ng/ml	TGFB1	10.3281	0.625776	1.40732	0.625776	0.625776	-0.391652	6.05899	0.391652	NA	NA
TGFb_20ng/ml	TGFB2	17.2145	0.379072	8.29372	0.379072	0.379072	-0.616073	2.20205	0.616073	b	0.0213859479392611
TGFb_20ng/ml	TGFB3	17.7924	0.321715	8.87165	0.321715	0.321715	-0.333312	1.80816	0.333312	a	0.195556607248059
TGFb_20ng/ml	TGFBR1	16.4581	0.340014	7.53739	0.340014	0.340014	-0.161883	2.06593	0.161883	NA	NA
TGFb_20ng/ml	TGFBR2	10.7734	0.621658	1.85269	0.621658	0.621658	0.256821	5.77029	-0.256821	NA	NA
TGFb_20ng/ml	TGFBR3	15.2047	0.54903	6.28398	0.54903	0.54903	0.390598	3.61092	-0.390598	NA	NA
TGFb_20ng/ml	TJP1	12.0822	0.486515	3.16143	0.486515	0.486515	-0.0802587	4.02672	0.0802587	NA	NA
TGFb_20ng/ml	TLR2	19.7615	0.6018	10.8408	0.6018	0.6018	0.135937	3.04532	-0.135937	NA	NA
TGFb_20ng/ml	TWIST2	16.7099	0.430748	7.78913	0.430748	0.430748	0.249343	2.57781	-0.249343	NA	NA
TGFb_20ng/ml	VCAN	18.1285	0.233324	9.20777	0.233324	0.233324	-1.91918	1.28705	1.91918	c	3.73886550797398e-05
TGFb_20ng/ml	VWF	9.03585	0.547298	0.115115	0.547298	0.547298	-0.337845	6.05696	0.337845	NA	NA
TGFb_5ng/ml	ACTA2	17.1953	0.189518	8.31604	0.189518	0.189518	0.256839	1.10215	-0.256839	NA	NA
TGFb_5ng/ml	ACTB	6.72515	0.0733012	-2.15411	0.0733012	0.0733012	-0.0307226	1.08996	0.0307226	NA	NA
TGFb_5ng/ml	BCL2	17.0795	0.102646	8.20027	0.102646	0.102646	-0.091902	0.60099	0.091902	NA	NA
TGFb_5ng/ml	CASP3	19.2005	0.380232	10.3212	0.380232	0.380232	0.261195	1.98033	-0.261195	NA	NA
TGFb_5ng/ml	CASP7	17.7801	0.159175	8.90081	0.159175	0.159175	0.133626	0.895246	-0.133626	NA	NA
TGFb_5ng/ml	CASP8	16.9974	0.123241	8.11811	0.123241	0.123241	0.0372957	0.725057	-0.0372957	a	0.968658391577098
TGFb_5ng/ml	CASP9	16.0067	0.188968	7.12745	0.188968	0.188968	-0.191187	1.18055	0.191187	NA	NA
TGFb_5ng/ml	CCL2	13.7316	0.0448929	4.85236	0.0448929	0.0448929	-0.613593	0.326931	0.613593	ab	0.0583005654567947
TGFb_5ng/ml	CDH5	9.95855	0.0782371	1.07929	0.0782371	0.0782371	-0.0734165	0.785627	0.0734165	NA	NA
TGFb_5ng/ml	CLDN5	10.1136	0.104961	1.23431	0.104961	0.104961	-0.020776	1.03782	0.020776	NA	NA
TGFb_5ng/ml	COL1A1	20.531	0.34224	11.6517	0.34224	0.34224	-0.0982147	1.66694	0.0982147	NA	NA
TGFb_5ng/ml	COL3A1	19.969	0.33482	11.0898	0.33482	0.33482	0.151079	1.6767	-0.151079	NA	NA
TGFb_5ng/ml	COL4A1	10.36	0.0977945	1.4807	0.0977945	0.0977945	-0.489168	0.943966	0.489168	ab	0.125911665475891
TGFb_5ng/ml	CTNNB1	10.412	0.0590235	1.53276	0.0590235	0.0590235	-0.173047	0.566879	0.173047	NA	NA
TGFb_5ng/ml	CXCL1	15.2187	0.164701	6.33941	0.164701	0.164701	0.00999721	1.08223	-0.00999721	NA	NA
TGFb_5ng/ml	CXCL12	23.39	1.16685	14.5107	1.16685	1.16685	0.47544	4.98868	-0.47544	NA	NA
TGFb_5ng/ml	CXCL8	16.2491	0.167893	7.36987	0.167893	0.167893	0.0924617	1.03324	-0.0924617	NA	NA
TGFb_5ng/ml	DSG1	24.496	1.06608	15.6167	1.06608	1.06608	-0.217312	4.35207	0.217312	NA	NA
TGFb_5ng/ml	DSG3	18.4587	0.317369	9.57945	0.317369	0.317369	-0.0975253	1.71934	0.0975253	NA	NA
TGFb_5ng/ml	GAPDH	7.21629	0.109821	-1.66297	0.109821	0.109821	0.0290839	1.52184	-0.0290839	NA	NA
TGFb_5ng/ml	HIF1A	12.2469	0.119342	3.36763	0.119342	0.119342	-0.00243626	0.97447	0.00243626	NA	NA
TGFb_5ng/ml	IL1A	19.1954	0.374191	10.3161	0.374191	0.374191	0.522768	1.94939	-0.522768	NA	NA
TGFb_5ng/ml	IL6	17.8559	0.24734	8.97664	0.24734	0.24734	0.0300084	1.3852	-0.0300084	NA	NA
TGFb_5ng/ml	IPO8	13.5922	0.0277693	4.71297	0.0277693	0.0277693	-0.0838628	0.204303	0.0838628	NA	NA
TGFb_5ng/ml	MMP12	24.4389	1.2007	15.5596	1.2007	1.2007	0.000896954	4.91305	-0.000896954	NA	NA
TGFb_5ng/ml	MMP2	10.2356	0.0365544	1.3563	0.0365544	0.0365544	-0.36851	0.357131	0.36851	NA	NA
TGFb_5ng/ml	MMP7	19.2613	0.0669357	10.382	0.0669357	0.0669357	0.999844	0.347514	-0.999844	a	0.0135670848087579
TGFb_5ng/ml	MYOCD	22.1325	1.23545	13.2533	1.23545	1.23545	0.392235	5.58204	-0.392235	NA	NA
TGFb_5ng/ml	PDGFB	13.3212	0.0926335	4.44195	0.0926335	0.0926335	-0.243774	0.695384	0.243774	ab	0.614012263177872
TGFb_5ng/ml	PECAM1	8.8915	0.0388972	0.0122436	0.0388972	0.0388972	-0.0607628	0.437465	0.0607628	NA	NA
TGFb_5ng/ml	PUM1	18.8399	0.324245	9.96061	0.324245	0.324245	-0.108903	1.72106	0.108903	NA	NA
TGFb_5ng/ml	RPL37A	7.75384	0.123693	-1.12542	0.123693	0.123693	-0.00231067	1.59524	0.00231067	NA	NA
TGFb_5ng/ml	RPS18	7.78525	0.0966737	-1.09401	0.0966737	0.0966737	0.0203155	1.24175	-0.0203155	NA	NA
TGFb_5ng/ml	S100A4	17.89	0.268754	9.01078	0.268754	0.268754	-0.0648078	1.50226	0.0648078	NA	NA
TGFb_5ng/ml	SNAI2	17.0805	0.0558104	8.20127	0.0558104	0.0558104	-0.209331	0.326749	0.209331	ab	0.754018804326524
TGFb_5ng/ml	SNW1	14.0629	0.113355	5.18366	0.113355	0.113355	0.0829124	0.806056	-0.0829124	NA	NA
TGFb_5ng/ml	TGFB1	10.674	0.183925	1.79475	0.183925	0.183925	-0.00421808	1.72311	0.00421808	NA	NA
TGFb_5ng/ml	TGFB2	17.2581	0.0749721	8.37887	0.0749721	0.0749721	-0.530919	0.434416	0.530919	b	0.0482187192886135
TGFb_5ng/ml	TGFB3	18.1625	0.176307	9.28326	0.176307	0.176307	0.0782902	0.97072	-0.0782902	a	0.955879607358431
TGFb_5ng/ml	TGFBR1	16.4262	0.309908	7.54695	0.309908	0.309908	-0.152325	1.88667	0.152325	NA	NA
TGFb_5ng/ml	TGFBR2	10.5238	0.0639438	1.64458	0.0639438	0.0639438	0.0487091	0.607609	-0.0487091	NA	NA
TGFb_5ng/ml	TGFBR3	14.7477	0.0102525	5.86848	0.0102525	0.0102525	-0.0249101	0.0695192	0.0249101	NA	NA
TGFb_5ng/ml	TJP1	11.9643	0.0239056	3.08502	0.0239056	0.0239056	-0.156675	0.199808	0.156675	NA	NA
TGFb_5ng/ml	TLR2	19.6762	0.0883238	10.7969	0.0883238	0.0883238	0.0920765	0.448887	-0.0920765	NA	NA
TGFb_5ng/ml	TWIST2	16.5837	0.234929	7.70449	0.234929	0.234929	0.164696	1.41662	-0.164696	NA	NA
TGFb_5ng/ml	VCAN	19.879	0.296682	10.9997	0.296682	0.296682	-0.127233	1.49244	0.127233	ab	0.951609399882326
TGFb_5ng/ml	VWF	9.06938	0.0911236	0.190119	0.0911236	0.0911236	-0.262841	1.00474	0.262841	NA	NA

## Sheet: tgfb_72h
Group	Gene	mean_ct	std_dev_ct	mean_dCq	std_dev_dCq	std_dev_ddCq	mean_ddCq	cv	log2FC	Letters	P_Value
TGFb_0ng/ml	ACTA2	17.0069	0.266736	8.23999	0.266736	0.266736	0	1.5684	0	NA	NA
TGFb_0ng/ml	ACTB	6.74662	0.159287	-2.02028	0.159287	0.159287	0	2.36099	0	NA	NA
TGFb_0ng/ml	BCL2	16.8978	0.283106	8.1309	0.283106	0.283106	0	1.6754	0	NA	NA
TGFb_0ng/ml	CASP3	19.0723	0.303991	10.3055	0.303991	0.303991	0	1.59388	0	NA	NA
TGFb_0ng/ml	CASP7	17.343	0.0403421	8.57615	0.0403421	0.0403421	0	0.232612	0	b	NA
TGFb_0ng/ml	CASP8	17.0956	0.213293	8.32872	0.213293	0.213293	0	1.24765	0	NA	NA
TGFb_0ng/ml	CASP9	16.0124	0.189974	7.24548	0.189974	0.189974	0	1.18642	0	NA	NA
TGFb_0ng/ml	CCL2	13.243	0.145571	4.47608	0.145571	0.145571	0	1.09923	0	a	NA
TGFb_0ng/ml	CDH5	9.85828	0.177192	1.09139	0.177192	0.177192	0	1.79739	0	NA	NA
TGFb_0ng/ml	CLDN5	10.1794	0.238399	1.41255	0.238399	0.238399	0	2.34197	0	NA	NA
TGFb_0ng/ml	COL1A1	20.2274	0.0493783	11.4605	0.0493783	0.0493783	0	0.244116	0	ab	NA
TGFb_0ng/ml	COL3A1	19.1822	0.292906	10.4153	0.292906	0.292906	0	1.52697	0	NA	NA
TGFb_0ng/ml	COL4A1	10.5763	0.190241	1.80945	0.190241	0.190241	0	1.79874	0	a	NA
TGFb_0ng/ml	CTNNB1	10.4029	0.172512	1.63602	0.172512	0.172512	0	1.65831	0	NA	NA
TGFb_0ng/ml	CXCL1	14.8649	0.149254	6.09802	0.149254	0.149254	0	1.00407	0	b	NA
TGFb_0ng/ml	CXCL12	21.2583	1.82772	12.4914	1.82772	1.82772	0	8.5977	0	NA	NA
TGFb_0ng/ml	CXCL8	15.7155	0.213945	6.94863	0.213945	0.213945	0	1.36136	0	b	NA
TGFb_0ng/ml	DSG1	23.2435	0.832703	14.4766	0.832703	0.832703	0	3.58253	0	NA	NA
TGFb_0ng/ml	DSG3	18.0945	0.0920341	9.32757	0.0920341	0.0920341	0	0.508631	0	NA	NA
TGFb_0ng/ml	GAPDH	7.22522	0.190917	-1.54168	0.190917	0.190917	0	2.64237	0	NA	NA
TGFb_0ng/ml	HIF1A	12.0982	0.205275	3.33131	0.205275	0.205275	0	1.69674	0	NA	NA
TGFb_0ng/ml	IL1A	19.0751	0.357049	10.3082	0.357049	0.357049	0	1.8718	0	NA	NA
TGFb_0ng/ml	IL6	17.8342	0.116438	9.06732	0.116438	0.116438	0	0.652892	0	b	NA
TGFb_0ng/ml	IPO8	13.5129	0.216559	4.74597	0.216559	0.216559	0	1.60261	0	NA	NA
TGFb_0ng/ml	MMP12	24.2828	0.66346	15.5159	0.66346	0.66346	0	2.73222	0	NA	NA
TGFb_0ng/ml	MMP2	10.3912	0.145531	1.62433	0.145531	0.145531	0	1.40052	0	a	NA
TGFb_0ng/ml	MMP7	18.45	0.30328	9.68315	0.30328	0.30328	0	1.64379	0	NA	NA
TGFb_0ng/ml	MYOCD	22.6477	1.64998	13.8808	1.64998	1.64998	0	7.28543	0	a	NA
TGFb_0ng/ml	PDGFB	13.0549	0.151835	4.28804	0.151835	0.151835	0	1.16305	0	NA	NA
TGFb_0ng/ml	PECAM1	8.85075	0.174634	0.0838618	0.174634	0.174634	0	1.9731	0	NA	NA
TGFb_0ng/ml	PUM1	18.5757	0.0582575	9.80879	0.0582575	0.0582575	0	0.313623	0	NA	NA
TGFb_0ng/ml	RPL37A	7.56007	0.19867	-1.20682	0.19867	0.19867	0	2.62789	0	NA	NA
TGFb_0ng/ml	RPS18	7.56521	0.260952	-1.20168	0.260952	0.260952	0	3.44936	0	NA	NA
TGFb_0ng/ml	S100A4	17.6591	0.271097	8.89223	0.271097	0.271097	0	1.53517	0	NA	NA
TGFb_0ng/ml	SNAI2	17.0601	0.271525	8.29322	0.271525	0.271525	0	1.59158	0	NA	NA
TGFb_0ng/ml	SNW1	13.9015	0.19483	5.13458	0.19483	0.19483	0	1.40151	0	NA	NA
TGFb_0ng/ml	TGFB1	10.6529	0.278142	1.88598	0.278142	0.278142	0	2.61096	0	NA	NA
TGFb_0ng/ml	TGFB2	17.4082	0.157156	8.64133	0.157156	0.157156	0	0.902768	0	NA	NA
TGFb_0ng/ml	TGFB3	18.3426	0.27143	9.57568	0.27143	0.27143	0	1.47978	0	NA	NA
TGFb_0ng/ml	TGFBR1	16.4652	0.265243	7.69826	0.265243	0.265243	0	1.61094	0	NA	NA
TGFb_0ng/ml	TGFBR2	10.2895	0.237447	1.52259	0.237447	0.237447	0	2.30767	0	NA	NA
TGFb_0ng/ml	TGFBR3	14.4381	0.166528	5.67121	0.166528	0.166528	0	1.1534	0	NA	NA
TGFb_0ng/ml	TJP1	12.0211	0.18697	3.25425	0.18697	0.18697	0	1.55534	0	NA	NA
TGFb_0ng/ml	TLR2	19.475	0.0270936	10.7081	0.0270936	0.0270936	0	0.13912	0	NA	NA
TGFb_0ng/ml	TWIST2	16.1524	0.0246849	7.38556	0.0246849	0.0246849	0	0.152825	0	NA	NA
TGFb_0ng/ml	VCAN	19.8201	0.527188	11.0532	0.527188	0.527188	0	2.65987	0	NA	NA
TGFb_0ng/ml	VWF	8.61365	0.202575	-0.153244	0.202575	0.202575	0	2.35179	0	NA	NA
TGFb_10ng/ml	ACTA2	17.0444	0.0409142	8.11282	0.0409142	0.0409142	-0.127166	0.240045	0.127166	NA	NA
TGFb_10ng/ml	ACTB	6.80432	0.0950099	-2.12728	0.0950099	0.0950099	-0.107003	1.39632	0.107003	NA	NA
TGFb_10ng/ml	BCL2	16.9238	0.129238	7.99221	0.129238	0.129238	-0.138689	0.763644	0.138689	NA	NA
TGFb_10ng/ml	CASP3	19.2098	0.401438	10.2782	0.401438	0.401438	-0.0272575	2.08975	0.0272575	NA	NA
TGFb_10ng/ml	CASP7	17.5011	0.166032	8.5695	0.166032	0.166032	-0.00664611	0.948693	0.00664611	b	0.999970588987704
TGFb_10ng/ml	CASP8	17.0135	0.0745073	8.08195	0.0745073	0.0745073	-0.24677	0.437929	0.24677	NA	NA
TGFb_10ng/ml	CASP9	16.2057	0.263148	7.27415	0.263148	0.263148	0.0286621	1.62379	-0.0286621	NA	NA
TGFb_10ng/ml	CCL2	13.0138	0.153721	4.08223	0.153721	0.153721	-0.393846	1.18122	0.393846	b	0.0458423287127585
TGFb_10ng/ml	CDH5	9.90517	0.0541264	0.973573	0.0541264	0.0541264	-0.117816	0.546446	0.117816	NA	NA
TGFb_10ng/ml	CLDN5	10.3919	0.270573	1.46027	0.270573	0.270573	0.0477149	2.6037	-0.0477149	NA	NA
TGFb_10ng/ml	COL1A1	20.4463	0.129129	11.5147	0.129129	0.129129	0.0542151	0.631549	-0.0542151	ab	0.842077667105675
TGFb_10ng/ml	COL3A1	19.7757	0.534271	10.8441	0.534271	0.534271	0.428787	2.70166	-0.428787	NA	NA
TGFb_10ng/ml	COL4A1	10.2434	0.251728	1.31179	0.251728	0.251728	-0.497653	2.45746	0.497653	bc	0.0106502677825926
TGFb_10ng/ml	CTNNB1	10.2673	0.155271	1.33568	0.155271	0.155271	-0.300344	1.51229	0.300344	NA	NA
TGFb_10ng/ml	CXCL1	15.0819	0.152623	6.15029	0.152623	0.152623	0.0522693	1.01196	-0.0522693	ab	0.921603430387919
TGFb_10ng/ml	CXCL12	23.3906	0.616486	14.459	0.616486	0.616486	1.96763	2.63561	-1.96763	NA	NA
TGFb_10ng/ml	CXCL8	15.9854	0.0764011	7.05377	0.0764011	0.0764011	0.105138	0.477944	-0.105138	ab	0.845106053659074
TGFb_10ng/ml	DSG1	24.6708	0.886131	15.7392	0.886131	0.886131	1.26262	3.59182	-1.26262	NA	NA
TGFb_10ng/ml	DSG3	18.366	0.240562	9.43444	0.240562	0.240562	0.106872	1.30982	-0.106872	NA	NA
TGFb_10ng/ml	GAPDH	7.45652	0.244896	-1.47508	0.244896	0.244896	0.0665955	3.28432	-0.0665955	NA	NA
TGFb_10ng/ml	HIF1A	12.2254	0.274657	3.29385	0.274657	0.274657	-0.0374566	2.2466	0.0374566	NA	NA
TGFb_10ng/ml	IL1A	18.7423	0.345139	9.81072	0.345139	0.345139	-0.49752	1.84149	0.49752	NA	NA
TGFb_10ng/ml	IL6	18.066	0.0887453	9.13444	0.0887453	0.0887453	0.0671233	0.491227	-0.0671233	ab	0.973558803055014
TGFb_10ng/ml	IPO8	13.5908	0.114271	4.65916	0.114271	0.114271	-0.0868122	0.8408	0.0868122	NA	NA
TGFb_10ng/ml	MMP12	25.1159	1.09774	16.1843	1.09774	1.09774	0.668349	4.3707	-0.668349	NA	NA
TGFb_10ng/ml	MMP2	10.158	0.21832	1.22643	0.21832	0.21832	-0.397896	2.14923	0.397896	b	0.038109542674031
TGFb_10ng/ml	MMP7	18.6214	0.614916	9.68982	0.614916	0.614916	0.00667303	3.3022	-0.00667303	NA	NA
TGFb_10ng/ml	MYOCD	20.0695	0.881481	11.1379	0.881481	0.881481	-2.74283	4.39214	2.74283	b	0.0249161818122108
TGFb_10ng/ml	PDGFB	12.9619	0.21304	4.0303	0.21304	0.21304	-0.257741	1.64359	0.257741	NA	NA
TGFb_10ng/ml	PECAM1	8.75039	0.0808116	-0.181203	0.0808116	0.0808116	-0.265065	0.92352	0.265065	NA	NA
TGFb_10ng/ml	PUM1	18.7343	0.384108	9.80265	0.384108	0.384108	-0.00614086	2.0503	0.00614086	NA	NA
TGFb_10ng/ml	RPL37A	7.80653	0.188831	-1.12506	0.188831	0.188831	0.0817606	2.41889	-0.0817606	NA	NA
TGFb_10ng/ml	RPS18	7.66003	0.326003	-1.27157	0.326003	0.326003	-0.0698836	4.2559	0.0698836	NA	NA
TGFb_10ng/ml	S100A4	18.1535	0.392707	9.22185	0.392707	0.392707	0.329623	2.16326	-0.329623	NA	NA
TGFb_10ng/ml	SNAI2	16.9487	0.315011	8.01711	0.315011	0.315011	-0.276115	1.85861	0.276115	NA	NA
TGFb_10ng/ml	SNW1	13.9601	0.154787	5.02848	0.154787	0.154787	-0.106098	1.10878	0.106098	NA	NA
TGFb_10ng/ml	TGFB1	10.6304	0.17149	1.69876	0.17149	0.17149	-0.187225	1.61321	0.187225	NA	NA
TGFb_10ng/ml	TGFB2	17.3535	0.258894	8.42186	0.258894	0.258894	-0.219477	1.49189	0.219477	NA	NA
TGFb_10ng/ml	TGFB3	18.5069	0.0430475	9.57531	0.0430475	0.0430475	-0.00037036	0.232602	0.00037036	NA	NA
TGFb_10ng/ml	TGFBR1	16.5221	0.265623	7.59047	0.265623	0.265623	-0.107795	1.60768	0.107795	NA	NA
TGFb_10ng/ml	TGFBR2	10.3058	0.173711	1.37416	0.173711	0.173711	-0.148424	1.68557	0.148424	NA	NA
TGFb_10ng/ml	TGFBR3	14.6865	0.219915	5.75491	0.219915	0.219915	0.0837008	1.49739	-0.0837008	NA	NA
TGFb_10ng/ml	TJP1	12.1115	0.243615	3.17988	0.243615	0.243615	-0.074366	2.01144	0.074366	NA	NA
TGFb_10ng/ml	TLR2	19.6935	0.48898	10.7619	0.48898	0.48898	0.0537502	2.48296	-0.0537502	NA	NA
TGFb_10ng/ml	TWIST2	16.3625	0.25961	7.43093	0.25961	0.25961	0.0453712	1.58662	-0.0453712	NA	NA
TGFb_10ng/ml	VCAN	19.5942	0.116354	10.6626	0.116354	0.116354	-0.390589	0.593822	0.390589	NA	NA
TGFb_10ng/ml	VWF	8.65365	0.278746	-0.277943	0.278746	0.278746	-0.124699	3.22113	0.124699	NA	NA
TGFb_20ng/ml	ACTA2	17.3524	0.384114	8.28685	0.384114	0.384114	0.0468605	2.21361	-0.0468605	NA	NA
TGFb_20ng/ml	ACTB	6.97983	0.245214	-2.0857	0.245214	0.245214	-0.0654282	3.51318	0.0654282	NA	NA
TGFb_20ng/ml	BCL2	16.9736	0.0591102	7.90811	0.0591102	0.0591102	-0.222786	0.348247	0.222786	NA	NA
TGFb_20ng/ml	CASP3	19.7049	0.197893	10.6393	0.197893	0.197893	0.333895	1.00428	-0.333895	NA	NA
TGFb_20ng/ml	CASP7	18.3589	0.292649	9.29339	0.292649	0.292649	0.71724	1.59404	-0.71724	a	0.00293436483029996
TGFb_20ng/ml	CASP8	17.5618	0.333145	8.49625	0.333145	0.333145	0.16753	1.89699	-0.16753	NA	NA
TGFb_20ng/ml	CASP9	16.3564	0.168006	7.29089	0.168006	0.168006	0.0454055	1.02715	-0.0454055	NA	NA
TGFb_20ng/ml	CCL2	13.1068	0.288503	4.04128	0.288503	0.288503	-0.434795	2.20117	0.434795	b	0.0265245585037258
TGFb_20ng/ml	CDH5	10.0934	0.255681	1.02788	0.255681	0.255681	-0.0635108	2.53315	0.0635108	NA	NA
TGFb_20ng/ml	CLDN5	10.4378	0.280499	1.3723	0.280499	0.280499	-0.0402568	2.68733	0.0402568	NA	NA
TGFb_20ng/ml	COL1A1	20.4127	0.0666733	11.3472	0.0666733	0.0666733	-0.11333	0.326626	0.11333	b	0.37360777485146
TGFb_20ng/ml	COL3A1	20.1966	0.409982	11.1311	0.409982	0.409982	0.715792	2.02995	-0.715792	NA	NA
TGFb_20ng/ml	COL4A1	10.0206	0.123678	0.955069	0.123678	0.123678	-0.854378	1.23424	0.854378	c	0.000307681115024772
TGFb_20ng/ml	CTNNB1	10.5356	0.180985	1.47011	0.180985	0.180985	-0.165914	1.71783	0.165914	NA	NA
TGFb_20ng/ml	CXCL1	15.4491	0.0651663	6.38358	0.0651663	0.0651663	0.285564	0.421812	-0.285564	a	0.0385466412905804
TGFb_20ng/ml	CXCL12	22.1564	2.38404	13.0908	2.38404	2.38404	0.599463	10.7601	-0.599463	NA	NA
TGFb_20ng/ml	CXCL8	16.425	0.215909	7.35944	0.215909	0.215909	0.410806	1.31451	-0.410806	a	0.0239631789304426
TGFb_20ng/ml	DSG1	23.1435	2.06935	14.0779	2.06935	2.06935	-0.398631	8.94141	0.398631	NA	NA
TGFb_20ng/ml	DSG3	18.5551	0.589803	9.4896	0.589803	0.589803	0.162036	3.17865	-0.162036	NA	NA
TGFb_20ng/ml	GAPDH	7.51607	0.266165	-1.54946	0.266165	0.266165	-0.0077881	3.54128	0.0077881	NA	NA
TGFb_20ng/ml	HIF1A	12.3463	0.0282188	3.28078	0.0282188	0.0282188	-0.0505308	0.228561	0.0505308	NA	NA
TGFb_20ng/ml	IL1A	19.1943	0.340234	10.1287	0.340234	0.340234	-0.179513	1.77258	0.179513	NA	NA
TGFb_20ng/ml	IL6	18.6223	0.350905	9.55677	0.350905	0.350905	0.489454	1.88433	-0.489454	a	0.0331754534730021
TGFb_20ng/ml	IPO8	13.7088	0.0545939	4.64322	0.0545939	0.0545939	-0.102755	0.398241	0.102755	NA	NA
TGFb_20ng/ml	MMP12	26.1053	0.412391	17.0397	0.412391	0.412391	1.52384	1.57972	-1.52384	NA	NA
TGFb_20ng/ml	MMP2	10.1646	0.23068	1.09908	0.23068	0.23068	-0.525251	2.26944	0.525251	b	0.00664254146018217
TGFb_20ng/ml	MMP7	19.0811	0.354872	10.0156	0.354872	0.354872	0.332441	1.85981	-0.332441	NA	NA
TGFb_20ng/ml	MYOCD	22.6196	0.286618	13.554	0.286618	0.286618	-0.326724	1.26712	0.326724	a	0.97709459261407
TGFb_20ng/ml	PDGFB	13.0836	0.250512	4.01805	0.250512	0.250512	-0.269985	1.9147	0.269985	NA	NA
TGFb_20ng/ml	PECAM1	8.95643	0.254277	-0.109108	0.254277	0.254277	-0.19297	2.83904	0.19297	NA	NA
TGFb_20ng/ml	PUM1	19.1625	0.473246	10.097	0.473246	0.473246	0.288168	2.46965	-0.288168	NA	NA
TGFb_20ng/ml	RPL37A	7.74952	0.262705	-1.31602	0.262705	0.262705	-0.109195	3.38995	0.109195	NA	NA
TGFb_20ng/ml	RPS18	7.85968	0.307935	-1.20586	0.307935	0.307935	-0.00417335	3.91791	0.00417335	NA	NA
TGFb_20ng/ml	S100A4	18.1545	0.440004	9.08898	0.440004	0.440004	0.196748	2.42366	-0.196748	NA	NA
TGFb_20ng/ml	SNAI2	16.979	0.226916	7.91351	0.226916	0.226916	-0.379711	1.33645	0.379711	NA	NA
TGFb_20ng/ml	SNW1	14.4174	0.265469	5.35185	0.265469	0.265469	0.217264	1.84132	-0.217264	NA	NA
TGFb_20ng/ml	TGFB1	10.6572	0.373477	1.59171	0.373477	0.373477	-0.294272	3.50444	0.294272	NA	NA
TGFb_20ng/ml	TGFB2	17.4104	0.206841	8.34489	0.206841	0.206841	-0.296446	1.18803	0.296446	NA	NA
TGFb_20ng/ml	TGFB3	18.413	0.234515	9.34749	0.234515	0.234515	-0.228195	1.27364	0.228195	NA	NA
TGFb_20ng/ml	TGFBR1	16.8462	0.343139	7.78063	0.343139	0.343139	0.0823681	2.03689	-0.0823681	NA	NA
TGFb_20ng/ml	TGFBR2	10.3764	0.10666	1.31085	0.10666	0.10666	-0.211734	1.02791	0.211734	NA	NA
TGFb_20ng/ml	TGFBR3	14.9616	0.233727	5.89611	0.233727	0.233727	0.224901	1.56218	-0.224901	NA	NA
TGFb_20ng/ml	TJP1	12.1658	0.20054	3.1003	0.20054	0.20054	-0.153949	1.64838	0.153949	NA	NA
TGFb_20ng/ml	TLR2	19.9015	0.0972979	10.836	0.0972979	0.0972979	0.127859	0.488897	-0.127859	NA	NA
TGFb_20ng/ml	TWIST2	16.5911	0.170763	7.52557	0.170763	0.170763	0.140014	1.02924	-0.140014	NA	NA
TGFb_20ng/ml	VCAN	19.6861	0.422904	10.6206	0.422904	0.422904	-0.432612	2.14824	0.432612	NA	NA
TGFb_20ng/ml	VWF	8.61934	0.271728	-0.446199	0.271728	0.271728	-0.292955	3.15254	0.292955	NA	NA
TGFb_5ng/ml	ACTA2	16.9563	0.0139177	8.18437	0.0139177	0.0139177	-0.0556232	0.08208	0.0556232	NA	NA
TGFb_5ng/ml	ACTB	6.70109	0.069311	-2.07082	0.069311	0.069311	-0.0505432	1.03432	0.0505432	NA	NA
TGFb_5ng/ml	BCL2	17.07	0.161871	8.29804	0.161871	0.161871	0.167143	0.948281	-0.167143	NA	NA
TGFb_5ng/ml	CASP3	19.023	0.263423	10.2511	0.263423	0.263423	-0.0543419	1.38476	0.0543419	NA	NA
TGFb_5ng/ml	CASP7	17.3665	0.132542	8.59456	0.132542	0.132542	0.0184147	0.763204	-0.0184147	b	0.999240846068723
TGFb_5ng/ml	CASP8	16.9792	0.0761881	8.20727	0.0761881	0.0761881	-0.121449	0.448715	0.121449	NA	NA
TGFb_5ng/ml	CASP9	16.0027	0.14273	7.23075	0.14273	0.14273	-0.0147327	0.891914	0.0147327	NA	NA
TGFb_5ng/ml	CCL2	12.779	0.089916	4.00709	0.089916	0.089916	-0.468982	0.703623	0.468982	b	0.01675560841459
TGFb_5ng/ml	CDH5	9.82514	0.0770277	1.05323	0.0770277	0.0770277	-0.0381636	0.783986	0.0381636	NA	NA
TGFb_5ng/ml	CLDN5	10.1846	0.0267702	1.41269	0.0267702	0.0267702	0.00013969	0.26285	-0.00013969	NA	NA
TGFb_5ng/ml	COL1A1	20.3557	0.0495869	11.5838	0.0495869	0.0495869	0.123238	0.243602	-0.123238	a	0.310935753999425
TGFb_5ng/ml	COL3A1	19.2751	0.356202	10.5032	0.356202	0.356202	0.0878766	1.848	-0.0878766	NA	NA
TGFb_5ng/ml	COL4A1	10.2372	0.0863422	1.46527	0.0863422	0.0863422	-0.344173	0.843418	0.344173	ab	0.0802814779770066
TGFb_5ng/ml	CTNNB1	10.2888	0.0749015	1.51687	0.0749015	0.0749015	-0.119147	0.727992	0.119147	NA	NA
TGFb_5ng/ml	CXCL1	14.5928	0.0524327	5.8209	0.0524327	0.0524327	-0.277123	0.359305	0.277123	c	0.0298625465353675
TGFb_5ng/ml	CXCL12	22.2307	2.31712	13.4588	2.31712	2.31712	0.967421	10.423	-0.967421	NA	NA
TGFb_5ng/ml	CXCL8	15.5639	0.0878761	6.79203	0.0878761	0.0878761	-0.156601	0.564613	0.156601	b	0.572861130201122
TGFb_5ng/ml	DSG1	24.2414	0.452145	15.4695	0.452145	0.452145	0.992971	1.86517	-0.992971	NA	NA
TGFb_5ng/ml	DSG3	17.8721	0.0422435	9.10014	0.0422435	0.0422435	-0.227426	0.236366	0.227426	NA	NA
TGFb_5ng/ml	GAPDH	7.2628	0.0339877	-1.50911	0.0339877	0.0339877	0.0325692	0.467969	-0.0325692	NA	NA
TGFb_5ng/ml	HIF1A	12.0246	0.0919426	3.2527	0.0919426	0.0919426	-0.0786062	0.76462	0.0786062	NA	NA
TGFb_5ng/ml	IL1A	18.6203	0.774283	9.84842	0.774283	0.774283	-0.459817	4.15827	0.459817	NA	NA
TGFb_5ng/ml	IL6	17.8302	0.0693659	9.05828	0.0693659	0.0693659	-0.00903236	0.389036	0.00903236	b	0.999929967584641
TGFb_5ng/ml	IPO8	13.5598	0.0582701	4.78792	0.0582701	0.0582701	0.0419419	0.429726	-0.0419419	NA	NA
TGFb_5ng/ml	MMP12	25.5759	0.174926	16.804	0.174926	0.174926	1.28809	0.683947	-1.28809	NA	NA
TGFb_5ng/ml	MMP2	10.1934	0.0871677	1.42148	0.0871677	0.0871677	-0.202853	0.85514	0.202853	ab	0.417862435613644
TGFb_5ng/ml	MMP7	18.9308	0.228269	10.1588	0.228269	0.228269	0.475702	1.20581	-0.475702	NA	NA
TGFb_5ng/ml	MYOCD	20.5213	0.735754	11.7494	0.735754	0.735754	-2.13135	3.58531	2.13135	ab	0.10809287182101
TGFb_5ng/ml	PDGFB	12.7558	0.0992509	3.98392	0.0992509	0.0992509	-0.304115	0.778082	0.304115	NA	NA
TGFb_5ng/ml	PECAM1	8.83058	0.012362	0.0586741	0.012362	0.012362	-0.0251877	0.139991	0.0251877	NA	NA
TGFb_5ng/ml	PUM1	18.5793	0.105218	9.80742	0.105218	0.105218	-0.00137874	0.566318	0.00137874	NA	NA
TGFb_5ng/ml	RPL37A	7.57105	0.0443717	-1.20086	0.0443717	0.0443717	0.00596677	0.586071	-0.00596677	NA	NA
TGFb_5ng/ml	RPS18	7.58638	0.114873	-1.18553	0.114873	0.114873	0.016158	1.5142	-0.016158	NA	NA
TGFb_5ng/ml	S100A4	17.7836	0.365491	9.01172	0.365491	0.365491	0.119485	2.05521	-0.119485	NA	NA
TGFb_5ng/ml	SNAI2	16.8912	0.0320026	8.11928	0.0320026	0.0320026	-0.173938	0.189463	0.173938	NA	NA
TGFb_5ng/ml	SNW1	13.866	0.0642391	5.09406	0.0642391	0.0642391	-0.0405225	0.463286	0.0405225	NA	NA
TGFb_5ng/ml	TGFB1	10.6181	0.106524	1.84615	0.106524	0.106524	-0.0398362	1.00324	0.0398362	NA	NA
TGFb_5ng/ml	TGFB2	17.0592	0.248521	8.28724	0.248521	0.248521	-0.354092	1.45682	0.354092	NA	NA
TGFb_5ng/ml	TGFB3	18.1655	0.0227411	9.39354	0.0227411	0.0227411	-0.182136	0.125189	0.182136	NA	NA
TGFb_5ng/ml	TGFBR1	16.3651	0.0656763	7.59318	0.0656763	0.0656763	-0.10508	0.40132	0.10508	NA	NA
TGFb_5ng/ml	TGFBR2	10.2857	0.0999273	1.51379	0.0999273	0.0999273	-0.00879366	0.971516	0.00879366	NA	NA
TGFb_5ng/ml	TGFBR3	14.5295	0.0135257	5.75759	0.0135257	0.0135257	0.0863757	0.0930915	-0.0863757	NA	NA
TGFb_5ng/ml	TJP1	11.9773	0.056544	3.20541	0.056544	0.056544	-0.0488407	0.472092	0.0488407	NA	NA
TGFb_5ng/ml	TLR2	19.1335	0.177296	10.3616	0.177296	0.177296	-0.346532	0.926628	0.346532	NA	NA
TGFb_5ng/ml	TWIST2	16.1799	0.144828	7.40803	0.144828	0.144828	0.0224677	0.89511	-0.0224677	NA	NA
TGFb_5ng/ml	VCAN	19.0714	0.925038	10.2995	0.925038	0.925038	-0.753686	4.8504	0.753686	NA	NA
TGFb_5ng/ml	VWF	8.40095	0.104959	-0.370964	0.104959	0.104959	-0.21772	1.24937	0.21772	NA	NA

## Sheet: tgfb_96h
Group	Gene	mean_ct	std_dev_ct	mean_dCq	std_dev_dCq	std_dev_ddCq	mean_ddCq	cv	log2FC	Letters	P_Value
TGFb_0ng/ml	ACTA2	17.3136	0.307669	8.55121	0.307669	0.307669	0	1.77704	0	NA	NA
TGFb_0ng/ml	ACTB	6.761	0.0272838	-2.00135	0.0272838	0.0272838	0	0.403548	0	a	NA
TGFb_0ng/ml	BCL2	16.9523	0.19823	8.19	0.19823	0.19823	0	1.16934	0	NA	NA
TGFb_0ng/ml	CASP3	18.8269	0.0609952	10.0646	0.0609952	0.0609952	0	0.323979	0	NA	NA
TGFb_0ng/ml	CASP7	17.1869	0.0816857	8.42458	0.0816857	0.0816857	0	0.475278	0	a	NA
TGFb_0ng/ml	CASP8	17.0151	0.062119	8.25276	0.062119	0.062119	0	0.365082	0	NA	NA
TGFb_0ng/ml	CASP9	16.1476	0.0514243	7.38521	0.0514243	0.0514243	0	0.318465	0	NA	NA
TGFb_0ng/ml	CCL2	12.7018	0.0413372	3.93941	0.0413372	0.0413372	0	0.325445	0	NA	NA
TGFb_0ng/ml	CDH5	9.83019	0.0647303	1.06784	0.0647303	0.0647303	0	0.658485	0	NA	NA
TGFb_0ng/ml	CLDN5	10.3955	0.219997	1.63311	0.219997	0.219997	0	2.11628	0	NA	NA
TGFb_0ng/ml	COL1A1	20.2077	0.226787	11.4453	0.226787	0.226787	0	1.12228	0	NA	NA
TGFb_0ng/ml	COL3A1	19.2918	0.424979	10.5295	0.424979	0.424979	0	2.2029	0	NA	NA
TGFb_0ng/ml	COL4A1	10.452	0.0798638	1.68962	0.0798638	0.0798638	0	0.764103	0	a	NA
TGFb_0ng/ml	CTNNB1	10.2422	0.0458578	1.47988	0.0458578	0.0458578	0	0.447733	0	NA	NA
TGFb_0ng/ml	CXCL1	14.9303	0.0695587	6.168	0.0695587	0.0695587	0	0.465888	0	a	NA
TGFb_0ng/ml	CXCL12	21.335	0.523817	12.5726	0.523817	0.523817	0	2.4552	0	NA	NA
TGFb_0ng/ml	CXCL8	15.5226	0.129211	6.76023	0.129211	0.129211	0	0.832407	0	NA	NA
TGFb_0ng/ml	DSG1	23.7617	0.175979	14.9993	0.175979	0.175979	0	0.740601	0	NA	NA
TGFb_0ng/ml	DSG3	18.0819	0.3198	9.31952	0.3198	0.3198	0	1.76862	0	NA	NA
TGFb_0ng/ml	GAPDH	7.31374	0.1168	-1.44861	0.1168	0.1168	0	1.597	0	NA	NA
TGFb_0ng/ml	HIF1A	11.7829	0.161745	3.02057	0.161745	0.161745	0	1.37271	0	NA	NA
TGFb_0ng/ml	IL1A	18.8612	0.16639	10.0989	0.16639	0.16639	0	0.882177	0	NA	NA
TGFb_0ng/ml	IL6	18.1007	0.334932	9.33839	0.334932	0.334932	0	1.85037	0	a	NA
TGFb_0ng/ml	IPO8	13.5059	0.0649182	4.74353	0.0649182	0.0649182	0	0.480666	0	NA	NA
TGFb_0ng/ml	MMP12	24.3056	1.83002	15.5432	1.83002	1.83002	0	7.52923	0	NA	NA
TGFb_0ng/ml	MMP2	10.3431	0.0145305	1.58072	0.0145305	0.0145305	0	0.140485	0	a	NA
TGFb_0ng/ml	MMP7	18.2125	0.611858	9.45017	0.611858	0.611858	0	3.35955	0	NA	NA
TGFb_0ng/ml	MYOCD	21.4517	0.190058	12.6893	0.190058	0.190058	0	0.885985	0	NA	NA
TGFb_0ng/ml	PDGFB	12.6393	0.0845999	3.87695	0.0845999	0.0845999	0	0.66934	0	a	NA
TGFb_0ng/ml	PECAM1	8.75629	0.0304152	-0.00606079	0.0304152	0.0304152	0	0.347353	0	NA	NA
TGFb_0ng/ml	PUM1	18.4853	0.243256	9.72292	0.243256	0.243256	0	1.31595	0	NA	NA
TGFb_0ng/ml	RPL37A	7.58492	0.193188	-1.17742	0.193188	0.193188	0	2.54699	0	NA	NA
TGFb_0ng/ml	RPS18	7.45032	0.0311809	-1.31203	0.0311809	0.0311809	0	0.418518	0	NA	NA
TGFb_0ng/ml	S100A4	17.3315	0.123395	8.56911	0.123395	0.123395	0	0.711971	0	NA	NA
TGFb_0ng/ml	SNAI2	17.1353	0.259671	8.3729	0.259671	0.259671	0	1.51542	0	a	NA
TGFb_0ng/ml	SNW1	13.8081	0.0963023	5.04576	0.0963023	0.0963023	0	0.697433	0	NA	NA
TGFb_0ng/ml	TGFB1	10.6387	0.166005	1.87634	0.166005	0.166005	0	1.56039	0	NA	NA
TGFb_0ng/ml	TGFB2	17.2894	0.0451356	8.52709	0.0451356	0.0451356	0	0.261059	0	a	NA
TGFb_0ng/ml	TGFB3	17.9893	0.591843	9.22696	0.591843	0.591843	0	3.28997	0	NA	NA
TGFb_0ng/ml	TGFBR1	16.3465	0.235613	7.58414	0.235613	0.235613	0	1.44137	0	NA	NA
TGFb_0ng/ml	TGFBR2	10.3001	0.215576	1.53779	0.215576	0.215576	0	2.09295	0	NA	NA
TGFb_0ng/ml	TGFBR3	14.3611	0.0810082	5.59876	0.0810082	0.0810082	0	0.56408	0	NA	NA
TGFb_0ng/ml	TJP1	12.0108	0.0376663	3.24843	0.0376663	0.0376663	0	0.313604	0	NA	NA
TGFb_0ng/ml	TLR2	19.2671	0.146643	10.5048	0.146643	0.146643	0	0.761103	0	NA	NA
TGFb_0ng/ml	TWIST2	16.2142	0.247908	7.45185	0.247908	0.247908	0	1.52895	0	NA	NA
TGFb_0ng/ml	VCAN	19.9689	0.131016	11.2066	0.131016	0.131016	0	0.656099	0	a	NA
TGFb_0ng/ml	VWF	8.39816	0.205974	-0.364183	0.205974	0.205974	0	2.45261	0	NA	NA
TGFb_10ng/ml	ACTA2	17.214	0.0590723	8.51177	0.0590723	0.0590723	-0.0394341	0.343164	0.0394341	NA	NA
TGFb_10ng/ml	ACTB	6.69367	0.0367411	-2.00859	0.0367411	0.0367411	-0.00724378	0.548893	0.00724378	a	0.996743483633204
TGFb_10ng/ml	BCL2	16.746	0.030469	8.04373	0.030469	0.030469	-0.146268	0.181948	0.146268	NA	NA
TGFb_10ng/ml	CASP3	18.8556	0.248039	10.1533	0.248039	0.248039	0.0886965	1.31547	-0.0886965	NA	NA
TGFb_10ng/ml	CASP7	17.1379	0.0729689	8.43562	0.0729689	0.0729689	0.0110309	0.425775	-0.0110309	a	0.99876499325266
TGFb_10ng/ml	CASP8	16.9123	0.281555	8.21003	0.281555	0.281555	-0.0427352	1.66479	0.0427352	NA	NA
TGFb_10ng/ml	CASP9	15.9886	0.129972	7.28632	0.129972	0.129972	-0.0988879	0.812906	0.0988879	NA	NA
TGFb_10ng/ml	CCL2	12.1673	0.345019	3.46502	0.345019	0.345019	-0.474389	2.83563	0.474389	NA	NA
TGFb_10ng/ml	CDH5	9.77795	0.0196765	1.07569	0.0196765	0.0196765	0.00784824	0.201234	-0.00784824	NA	NA
TGFb_10ng/ml	CLDN5	10.3457	0.123357	1.64341	0.123357	0.123357	0.0103059	1.19236	-0.0103059	NA	NA
TGFb_10ng/ml	COL1A1	20.3794	0.289707	11.6771	0.289707	0.289707	0.231832	1.42157	-0.231832	NA	NA
TGFb_10ng/ml	COL3A1	19.4647	0.308587	10.7625	0.308587	0.308587	0.232982	1.58537	-0.232982	NA	NA
TGFb_10ng/ml	COL4A1	10.0292	0.0487671	1.32695	0.0487671	0.0487671	-0.362665	0.48625	0.362665	bc	0.0337893903888496
TGFb_10ng/ml	CTNNB1	10.0926	0.0206328	1.39034	0.0206328	0.0206328	-0.0895371	0.204435	0.0895371	NA	NA
TGFb_10ng/ml	CXCL1	14.6921	0.00984979	5.98987	0.00984979	0.00984979	-0.178126	0.0670412	0.178126	b	0.00379179986465317
TGFb_10ng/ml	CXCL12	21.9471	1.88607	13.2449	1.88607	1.88607	0.672226	8.59372	-0.672226	NA	NA
TGFb_10ng/ml	CXCL8	15.4061	0.119552	6.70386	0.119552	0.119552	-0.0563694	0.776002	0.0563694	NA	NA
TGFb_10ng/ml	DSG1	24.9082	1.56556	16.2059	1.56556	1.56556	1.20656	6.28534	-1.20656	NA	NA
TGFb_10ng/ml	DSG3	18.0101	0.0850285	9.3078	0.0850285	0.0850285	-0.0117244	0.472117	0.0117244	NA	NA
TGFb_10ng/ml	GAPDH	7.21947	0.0573168	-1.48279	0.0573168	0.0573168	-0.0341839	0.793919	0.0341839	NA	NA
TGFb_10ng/ml	HIF1A	11.7971	0.135003	3.09488	0.135003	0.135003	0.0743117	1.14437	-0.0743117	NA	NA
TGFb_10ng/ml	IL1A	18.0385	0.195067	9.33627	0.195067	0.195067	-0.762622	1.08139	0.762622	NA	NA
TGFb_10ng/ml	IL6	18.0031	0.183855	9.30085	0.183855	0.183855	-0.0375405	1.02124	0.0375405	a	0.994080798712423
TGFb_10ng/ml	IPO8	13.4911	0.108116	4.78887	0.108116	0.108116	0.0453432	0.801385	-0.0453432	NA	NA
TGFb_10ng/ml	MMP2	10.0831	0.106613	1.38087	0.106613	0.106613	-0.199849	1.05734	0.199849	ab	0.237677077803764
TGFb_10ng/ml	MMP7	18.8822	0.26299	10.1799	0.26299	0.26299	0.72978	1.39279	-0.72978	NA	NA
TGFb_10ng/ml	MYOCD	21.7869	0.717298	13.0846	0.717298	0.717298	0.395297	3.29234	-0.395297	NA	NA
TGFb_10ng/ml	PDGFB	12.2989	0.0351884	3.59667	0.0351884	0.0351884	-0.280282	0.28611	0.280282	b	0.0404360862299851
TGFb_10ng/ml	PECAM1	8.69112	0.018268	-0.0111464	0.018268	0.018268	-0.00508566	0.210191	0.00508566	NA	NA
TGFb_10ng/ml	PUM1	18.6084	0.362623	9.90611	0.362623	0.362623	0.183182	1.94871	-0.183182	NA	NA
TGFb_10ng/ml	RPL37A	7.47565	0.231962	-1.22661	0.231962	0.231962	-0.0491933	3.1029	0.0491933	NA	NA
TGFb_10ng/ml	RPS18	7.42394	0.0832413	-1.27833	0.0832413	0.0832413	0.0337001	1.12126	-0.0337001	NA	NA
TGFb_10ng/ml	S100A4	17.4436	0.30169	8.74133	0.30169	0.30169	0.172227	1.72952	-0.172227	NA	NA
TGFb_10ng/ml	SNAI2	16.6546	0.0969345	7.95235	0.0969345	0.0969345	-0.42055	0.582028	0.42055	b	0.0354534103054421
TGFb_10ng/ml	SNW1	13.7493	0.127995	5.04701	0.127995	0.127995	0.0012513	0.930919	-0.0012513	NA	NA
TGFb_10ng/ml	TGFB1	10.4387	0.0568383	1.73643	0.0568383	0.0568383	-0.139918	0.544496	0.139918	NA	NA
TGFb_10ng/ml	TGFB2	17.0585	0.0135872	8.35624	0.0135872	0.0135872	-0.170856	0.0796503	0.170856	ab	0.437062454250501
TGFb_10ng/ml	TGFB3	18.2822	0.450282	9.57992	0.450282	0.450282	0.352961	2.46295	-0.352961	NA	NA
TGFb_10ng/ml	TGFBR1	16.2429	0.219618	7.54068	0.219618	0.219618	-0.0434615	1.35208	0.0434615	NA	NA
TGFb_10ng/ml	TGFBR2	10.2318	0.0887238	1.52957	0.0887238	0.0887238	-0.00821294	0.867135	0.00821294	NA	NA
TGFb_10ng/ml	TGFBR3	14.4442	0.168785	5.74189	0.168785	0.168785	0.143125	1.16854	-0.143125	NA	NA
TGFb_10ng/ml	TJP1	11.9755	0.0672577	3.27322	0.0672577	0.0672577	0.0247838	0.561629	-0.0247838	NA	NA
TGFb_10ng/ml	TLR2	18.9881	0.114332	10.2859	0.114332	0.114332	-0.218933	0.602124	0.218933	NA	NA
TGFb_10ng/ml	TWIST2	16.1185	0.0681623	7.41622	0.0681623	0.0681623	-0.0356292	0.422883	0.0356292	NA	NA
TGFb_10ng/ml	VCAN	19.0018	0.0510245	10.2995	0.0510245	0.0510245	-0.907068	0.268525	0.907068	b	0.00882406842450023
TGFb_10ng/ml	VWF	8.10133	0.169822	-0.600936	0.169822	0.169822	-0.236753	2.09622	0.236753	NA	NA
TGFb_20ng/ml	ACTA2	17.237	0.203026	8.51423	0.203026	0.203026	-0.0369753	1.17785	0.0369753	NA	NA
TGFb_20ng/ml	ACTB	6.63232	0.00636189	-2.09043	0.00636189	0.00636189	-0.0890831	0.0959225	0.0890831	ab	0.156552517030944
TGFb_20ng/ml	BCL2	16.7598	0.113428	8.037	0.113428	0.113428	-0.152999	0.676787	0.152999	NA	NA
TGFb_20ng/ml	CASP3	18.8735	0.353989	10.1508	0.353989	0.353989	0.0862029	1.87558	-0.0862029	NA	NA
TGFb_20ng/ml	CASP7	17.1695	0.163276	8.4467	0.163276	0.163276	0.0221173	0.950971	-0.0221173	a	0.990352568132941
TGFb_20ng/ml	CASP8	16.9447	0.139602	8.22199	0.139602	0.139602	-0.0307667	0.823867	0.0307667	NA	NA
TGFb_20ng/ml	CASP9	15.9886	0.142826	7.26582	0.142826	0.142826	-0.119386	0.8933	0.119386	NA	NA
TGFb_20ng/ml	CCL2	12.2215	0.246482	3.49871	0.246482	0.246482	-0.440703	2.01679	0.440703	NA	NA
TGFb_20ng/ml	CDH5	9.68437	0.178953	0.961617	0.178953	0.178953	-0.106223	1.84785	0.106223	NA	NA
TGFb_20ng/ml	CLDN5	10.3301	0.169443	1.60737	0.169443	0.169443	-0.0257317	1.64028	0.0257317	NA	NA
TGFb_20ng/ml	COL1A1	20.282	0.187359	11.5593	0.187359	0.187359	0.113958	0.923768	-0.113958	NA	NA
TGFb_20ng/ml	COL3A1	19.342	0.691262	10.6193	0.691262	0.691262	0.0898204	3.57388	-0.0898204	NA	NA
TGFb_20ng/ml	COL4A1	9.76657	0.0411364	1.04381	0.0411364	0.0411364	-0.645806	0.421196	0.645806	c	0.00113898619903074
TGFb_20ng/ml	CTNNB1	10.0552	0.039455	1.33245	0.039455	0.039455	-0.147422	0.392384	0.147422	NA	NA
TGFb_20ng/ml	CXCL1	14.8659	0.0296097	6.14316	0.0296097	0.0296097	-0.0248429	0.199179	0.0248429	a	0.900278818401976
TGFb_20ng/ml	CXCL12	21.9463	0.249212	13.2235	0.249212	0.249212	0.650884	1.13556	-0.650884	NA	NA
TGFb_20ng/ml	CXCL8	15.6437	0.193711	6.9209	0.193711	0.193711	0.160674	1.23827	-0.160674	NA	NA
TGFb_20ng/ml	DSG3	17.963	0.293957	9.24021	0.293957	0.293957	-0.0793138	1.63646	0.0793138	NA	NA
TGFb_20ng/ml	GAPDH	7.20776	0.0827053	-1.515	0.0827053	0.0827053	-0.0663899	1.14745	0.0663899	NA	NA
TGFb_20ng/ml	HIF1A	11.8592	0.184497	3.13645	0.184497	0.184497	0.115889	1.55573	-0.115889	NA	NA
TGFb_20ng/ml	IL1A	18.7678	0.813404	10.045	0.813404	0.813404	-0.0538691	4.33405	0.0538691	NA	NA
TGFb_20ng/ml	IL6	17.9141	0.028078	9.19133	0.028078	0.028078	-0.147063	0.156737	0.147063	ab	0.799749587023182
TGFb_20ng/ml	IPO8	13.5921	0.145568	4.8693	0.145568	0.145568	0.125769	1.07098	-0.125769	NA	NA
TGFb_20ng/ml	MMP12	24.5384	0.321633	15.8156	0.321633	0.321633	0.272385	1.31073	-0.272385	NA	NA
TGFb_20ng/ml	MMP2	9.92351	0.041196	1.20076	0.041196	0.041196	-0.379968	0.415136	0.379968	b	0.0203752221480059
TGFb_20ng/ml	MMP7	18.2267	1.13408	9.50394	1.13408	1.13408	0.0537692	6.2221	-0.0537692	NA	NA
TGFb_20ng/ml	MYOCD	22.1918	1.4482	13.469	1.4482	1.4482	0.779706	6.52585	-0.779706	NA	NA
TGFb_20ng/ml	PDGFB	12.1126	0.0355226	3.38982	0.0355226	0.0355226	-0.487126	0.293271	0.487126	b	0.00179970103067062
TGFb_20ng/ml	PECAM1	8.7206	0.137188	-0.00215777	0.137188	0.137188	0.00390301	1.57314	-0.00390301	NA	NA
TGFb_20ng/ml	PUM1	18.7272	0.249701	10.0044	0.249701	0.249701	0.281508	1.33336	-0.281508	NA	NA
TGFb_20ng/ml	RPL37A	7.56128	0.195186	-1.16147	0.195186	0.195186	0.0159491	2.58139	-0.0159491	NA	NA
TGFb_20ng/ml	RPS18	7.45993	0.203764	-1.26283	0.203764	0.203764	0.0491999	2.73145	-0.0491999	NA	NA
TGFb_20ng/ml	S100A4	17.4983	0.267632	8.77551	0.267632	0.267632	0.206401	1.52948	-0.206401	NA	NA
TGFb_20ng/ml	SNAI2	16.63	0.201856	7.90728	0.201856	0.201856	-0.465625	1.2138	0.465625	b	0.0199111990633626
TGFb_20ng/ml	SNW1	13.7291	0.0402793	5.00635	0.0402793	0.0402793	-0.0394084	0.293386	0.0394084	NA	NA
TGFb_20ng/ml	TGFB1	10.4822	0.237421	1.7594	0.237421	0.237421	-0.116949	2.265	0.116949	NA	NA
TGFb_20ng/ml	TGFB2	16.8892	0.192751	8.16644	0.192751	0.192751	-0.360653	1.14127	0.360653	b	0.0260936658160426
TGFb_20ng/ml	TGFB3	18.1112	0.124281	9.38845	0.124281	0.124281	0.161486	0.68621	-0.161486	NA	NA
TGFb_20ng/ml	TGFBR1	16.274	0.148746	7.55123	0.148746	0.148746	-0.0329101	0.914009	0.0329101	NA	NA
TGFb_20ng/ml	TGFBR2	10.2442	0.208352	1.52143	0.208352	0.208352	-0.0163571	2.03385	0.0163571	NA	NA
TGFb_20ng/ml	TGFBR3	14.4717	0.0191765	5.7489	0.0191765	0.0191765	0.150137	0.132511	-0.150137	NA	NA
TGFb_20ng/ml	TJP1	11.8884	0.0482407	3.16565	0.0482407	0.0482407	-0.0827796	0.405779	0.0827796	NA	NA
TGFb_20ng/ml	TLR2	19.2877	0.223071	10.565	0.223071	0.223071	0.060187	1.15654	-0.060187	NA	NA
TGFb_20ng/ml	TWIST2	16.221	0.0782789	7.4982	0.0782789	0.0782789	0.0463506	0.482579	-0.0463506	NA	NA
TGFb_20ng/ml	VCAN	19.2285	0.382384	10.5057	0.382384	0.382384	-0.700874	1.98863	0.700874	b	0.026241243207436
TGFb_20ng/ml	VWF	8.05389	0.186116	-0.668861	0.186116	0.186116	-0.304679	2.31088	0.304679	NA	NA
TGFb_5ng/ml	ACTA2	17.3825	0.0718572	8.52468	0.0718572	0.0718572	-0.0265292	0.413388	0.0265292	NA	NA
TGFb_5ng/ml	ACTB	6.73573	0.0828194	-2.12212	0.0828194	0.0828194	-0.12077	1.22955	0.12077	b	0.0450565174679988
TGFb_5ng/ml	BCL2	16.8989	0.0707967	8.04102	0.0707967	0.0707967	-0.14898	0.418943	0.14898	NA	NA
TGFb_5ng/ml	CASP3	19.1782	0.180372	10.3203	0.180372	0.180372	0.255754	0.940506	-0.255754	NA	NA
TGFb_5ng/ml	CASP7	17.5203	0.0540132	8.66244	0.0540132	0.0540132	0.237856	0.30829	-0.237856	a	0.0543311457045798
TGFb_5ng/ml	CASP8	17.1545	0.0809384	8.29669	0.0809384	0.0809384	0.0439261	0.471819	-0.0439261	NA	NA
TGFb_5ng/ml	CASP9	16.2781	0.256758	7.42022	0.256758	0.256758	0.0350125	1.57733	-0.0350125	NA	NA
TGFb_5ng/ml	CCL2	12.3671	0.227996	3.50924	0.227996	0.227996	-0.430171	1.84357	0.430171	NA	NA
TGFb_5ng/ml	CDH5	9.8773	0.229346	1.01945	0.229346	0.229346	-0.0483936	2.32195	0.0483936	NA	NA
TGFb_5ng/ml	CLDN5	10.4725	0.176127	1.6147	0.176127	0.176127	-0.0184071	1.68179	0.0184071	NA	NA
TGFb_5ng/ml	COL1A1	20.007	0.182096	11.1491	0.182096	0.182096	-0.296212	0.910163	0.296212	NA	NA
TGFb_5ng/ml	COL3A1	19.2896	0.700836	10.4317	0.700836	0.700836	-0.0977262	3.63324	0.0977262	NA	NA
TGFb_5ng/ml	COL4A1	10.3618	0.285918	1.50397	0.285918	0.285918	-0.185644	2.75934	0.185644	ab	0.387340355683177
TGFb_5ng/ml	CTNNB1	10.3494	0.224408	1.49153	0.224408	0.224408	0.0116588	2.16832	-0.0116588	NA	NA
TGFb_5ng/ml	CXCL1	14.7697	0.0437918	5.91189	0.0437918	0.0437918	-0.256106	0.296497	0.256106	b	0.000280562108764926
TGFb_5ng/ml	CXCL12	22.8831	0.354667	14.0252	0.354667	0.354667	1.4526	1.54991	-1.4526	NA	NA
TGFb_5ng/ml	CXCL8	15.5891	0.280494	6.73121	0.280494	0.280494	-0.0290206	1.7993	0.0290206	NA	NA
TGFb_5ng/ml	DSG1	26.0677	0.45339	17.2099	0.45339	0.45339	2.21056	1.73928	-2.21056	NA	NA
TGFb_5ng/ml	DSG3	18.2555	0.0401575	9.39765	0.0401575	0.0401575	0.0781305	0.219975	-0.0781305	NA	NA
TGFb_5ng/ml	GAPDH	7.38606	0.202636	-1.47179	0.202636	0.202636	-0.0231839	2.7435	0.0231839	NA	NA
TGFb_5ng/ml	HIF1A	11.8636	0.139807	3.0058	0.139807	0.139807	-0.0147679	1.17845	0.0147679	NA	NA
TGFb_5ng/ml	IL1A	18.9184	0.183873	10.0605	0.183873	0.183873	-0.0383762	0.97193	0.0383762	NA	NA
TGFb_5ng/ml	IL6	17.6595	0.0608898	8.80164	0.0608898	0.0608898	-0.536754	0.344799	0.536754	b	0.0327995497709571
TGFb_5ng/ml	IPO8	13.5451	0.122472	4.68723	0.122472	0.122472	-0.0563048	0.90418	0.0563048	NA	NA
TGFb_5ng/ml	MMP2	10.3419	0.205719	1.48404	0.205719	0.205719	-0.0966844	1.98918	0.0966844	ab	0.760533144885167
TGFb_5ng/ml	MMP7	19.228	0.353954	10.3701	0.353954	0.353954	0.919969	1.84083	-0.919969	NA	NA
TGFb_5ng/ml	MYOCD	21.7388	0.714776	12.881	0.714776	0.714776	0.191655	3.28802	-0.191655	NA	NA
TGFb_5ng/ml	PDGFB	12.3849	0.222052	3.52707	0.222052	0.222052	-0.349878	1.79292	0.349878	b	0.0110171873761741
TGFb_5ng/ml	PECAM1	8.75187	0.0858591	-0.10598	0.0858591	0.0858591	-0.0999194	0.981038	0.0999194	NA	NA
TGFb_5ng/ml	PUM1	18.401	0.5988	9.54313	0.5988	0.5988	-0.179793	3.25417	0.179793	NA	NA
TGFb_5ng/ml	RPL37A	7.63115	0.234868	-1.2267	0.234868	0.234868	-0.0492794	3.07775	0.0492794	NA	NA
TGFb_5ng/ml	RPS18	7.80573	0.117758	-1.05212	0.117758	0.117758	0.259903	1.50861	-0.259903	NA	NA
TGFb_5ng/ml	S100A4	17.5944	0.385959	8.73656	0.385959	0.385959	0.167452	2.19364	-0.167452	NA	NA
TGFb_5ng/ml	SNAI2	16.9573	0.108586	8.09948	0.108586	0.108586	-0.273424	0.640346	0.273424	ab	0.268889411938944
TGFb_5ng/ml	SNW1	14.0026	0.232698	5.14478	0.232698	0.232698	0.0990232	1.66182	-0.0990232	NA	NA
TGFb_5ng/ml	TGFB1	10.6747	0.460108	1.81681	0.460108	0.460108	-0.0595364	4.31028	0.0595364	NA	NA
TGFb_5ng/ml	TGFB2	17.3902	0.146345	8.53239	0.146345	0.146345	0.00529189	0.841533	-0.00529189	a	0.999954936361885
TGFb_5ng/ml	TGFB3	18.3978	0.315416	9.53997	0.315416	0.315416	0.313005	1.71442	-0.313005	NA	NA
TGFb_5ng/ml	TGFBR1	16.5042	0.19573	7.64637	0.19573	0.19573	0.0622306	1.18594	-0.0622306	NA	NA
TGFb_5ng/ml	TGFBR2	10.3578	0.325539	1.49996	0.325539	0.325539	-0.0378221	3.14293	0.0378221	NA	NA
TGFb_5ng/ml	TGFBR3	14.6134	0.252342	5.75558	0.252342	0.252342	0.156819	1.72678	-0.156819	NA	NA
TGFb_5ng/ml	TJP1	12.1765	0.255079	3.31865	0.255079	0.255079	0.0702222	2.09485	-0.0702222	NA	NA
TGFb_5ng/ml	TLR2	19.3306	0.516722	10.4728	0.516722	0.516722	-0.0320399	2.67308	0.0320399	NA	NA
TGFb_5ng/ml	TWIST2	16.1679	0.240103	7.3101	0.240103	0.240103	-0.141749	1.48505	0.141749	NA	NA
TGFb_5ng/ml	VCAN	19.7204	0.247561	10.8625	0.247561	0.247561	-0.344055	1.25535	0.344055	ab	0.40982436561334
TGFb_5ng/ml	VWF	8.24661	0.285274	-0.611235	0.285274	0.285274	-0.247053	3.45929	0.247053	NA	NA

## Sheet: Legend
Group	name of the statistical group
Gene	Name of the observed target gene
mean_ct	mean of the cycle threshold values in group
std_dev_ct	standard deviation of the above
mean_dCq	groupwise mean of difference (Cq(target gene)- Cq(reference gene=geometric mean of 5 ref. genes)
std_dev_dCq	standard deviation of above
std_dev_ddCq	standard deviation of ddCq
mean_ddCq	groupwise mean of difference (dCq(target goup)- dCq(control group= 0 dose)
cv	groupwise coefficient of variation of Ct values
log2FC	Log2FC values are simply inverted ddCq values due to ct being a 2-fold exponential
P_value	based on ANOVA and Tukey posthoc, compared target group to control group
Letters	https://doi.org/10.1016/j.csda.2006.09.035
Stars	p<0.001:***, p<0.01:**, p<0.05:*
