# Supplementary material for: Endothelial sensitivity to pro-fibrotic signals links systemic exposure to pulmonary fibrosis
Source: Cell Death Dis. 2025 Jul 7;16(1):500. doi: 10.1038/s41419-025-07824-5 (PMC12234957; doi:10.1038/s41419-025-07824-5)
Supplement: Supplementary file 5 — Supplemental table 4 [file 41419_2025_7824_MOESM5_ESM.xlsx]

## Sheet: C3_24h
gene_id	baseMean	log2FoldChange	lfcSE	stat	pvalue	padj	gene_name
ENSG00000279928	1.71719	0.0864365	1.16414	0.0742495	0.940812	0.971842	DDX11L17
ENSG00000228037	2.88935	1.44391	1.34546	1.07317	0.283195	0.430064
ENSG00000142611	8.84468	3.8263	1.15684	3.30755	0.000941152	0.00338137	PRDM16
ENSG00000284616	0.248732	0	4.29857	0	1
ENSG00000157911	429.01	0.238446	0.0999635	2.38533	0.0170638	0.044502	PEX10
ENSG00000269896	21.8624	1.68495	0.330656	5.09578	3.47305e-07	2.05323e-06
ENSG00000228463	7.8239	1.18377	0.531512	2.22717	0.0259362	0.0636062
ENSG00000260972	0.162715	0	5.18634	0	1
ENSG00000224340	0.1399	0.792728	6.13276	0.129261	0.897151		RPL21P21
ENSG00000226374	0.468796	0.792739	2.8831	0.274961	0.783347		LINC01345
ENSG00000229280	0.0384044	0	7.21329	0	1		EEF1DP6
ENSG00000142655	451.009	-0.114604	0.0805038	-1.42358	0.154568	0.270032	PEX14
ENSG00000232596	0.558055	0.792741	2.13584	0.371161	0.710518		LINC01646
ENSG00000235054	0.450099	1.59462	2.68534	0.593825	0.552629		LINC01777
ENSG00000231510	0.216859	0	3.89877	0	1		LINC02782
ENSG00000149527	50.8033	3.67587	0.47041	7.81418	5.53217e-15	5.81854e-14	PLCH2
ENSG00000284739	0.0369428	0	7.21329	0	1
ENSG00000171621	985.073	0.0643694	0.0552682	1.16467	0.244151	0.383149	SPSB1
ENSG00000272235	0.496486	0	2.06936	0	1
ENSG00000284694	0.308876	0	3.39139	0	1
ENSG00000224387	0.346552	0	3.08748	0	1
ENSG00000142583	11.1537	4.18591	1.09985	3.80589	0.000141294	0.000590644	SLC2A5
ENSG00000284674	0.108631	0	7.21329	0	1		LINC02781
ENSG00000224338	0.0637623	0	7.21329	0	1		MTCYBP45
ENSG00000287727	1.67561	0.493933	1.32528	0.372699	0.709372	0.802953
ENSG00000286448	0.0633568	0	7.21329	0	1
ENSG00000284703	1.00517	0.792741	1.7444	0.454449	0.649506
ENSG00000226457	0.573214	0.423507	1.75056	0.241927	0.808837		RPL22P3
ENSG00000173614	295.284	0.44275	0.0857065	5.16588	2.39308e-07	1.44007e-06	NMNAT1
ENSG00000215720	0.0405567	0.792722	7.21329	0.109897	0.912491		MFFP1
ENSG00000233623	0.373745	0.0713946	3.08638	0.0231321	0.981545		PGAM1P11
ENSG00000162592	2.58861	1.51735	1.51952	0.998568	0.318004	0.468345	CCDC27
ENSG00000204624	20.3042	0.736565	0.3654	2.01578	0.0438235	0.098478	DISP3
ENSG00000142606	16.7961	0.371523	0.369767	1.00475	0.315017	0.465559	MMEL1
ENSG00000225931	5.25592	3.22948	1.10746	2.91611	0.00354422	0.0111866
ENSG00000171729	319.263	0.0597393	0.082168	0.727039	0.467202	0.611428	TMEM51
ENSG00000279457	172.435	0.079149	0.136125	0.581443	0.560942	0.697846	WASH9P
ENSG00000229393	0.535572	-0.649951	2.18915	-0.296896	0.766546
ENSG00000037637	639.666	-0.219739	0.0536135	-4.09858	4.15693e-05	0.000188423	FBXO42
ENSG00000287586	0.610834	0	2.23666	0	1
ENSG00000159423	819.234	0.440524	0.0734967	5.99379	2.05004e-09	1.49126e-08	ALDH4A1
ENSG00000227169	0.0429127	0	7.21329	0	1
ENSG00000157916	2079.39	0.189118	0.0402072	4.7036	2.55612e-06	1.36892e-05	RER1
ENSG00000157881	506.29	-0.114829	0.0725078	-1.58368	0.113267	0.212268	PANK4
ENSG00000238290	4.03213	0.65563	0.995376	0.658676	0.510104	0.652613	ERRFI1-DT
ENSG00000225387	0.0227418	0	7.21329	0	1
ENSG00000048707	1263.51	0.00550594	0.114507	0.048084	0.961649	0.982036	VPS13D
ENSG00000162444	2.22677	1.29761	1.16529	1.11355	0.265472	0.408904	RBP7
ENSG00000279625	1.27844	3.32473	1.47145	2.25949	0.0238531	0.0593353
ENSG00000180758	121.77	-0.221777	0.112977	-1.96303	0.049643	0.109543	GPR157
ENSG00000184677	1383.63	0.386796	0.0856836	4.51423	6.35472e-06	3.23923e-05	ZBTB40
ENSG00000288398	102.094	0.183232	0.134437	1.36296	0.172896	0.293828
ENSG00000224621	4.80235	1.21527	0.667466	1.82072	0.0686492	0.141902
ENSG00000285833	0.0186811	0	7.21329	0	1
ENSG00000131697	219.739	-0.541741	0.0820591	-6.60184	4.0608e-11	3.33079e-10	NPHP4
ENSG00000284692	0.27309	0.792737	3.763	0.210666	0.833148
ENSG00000284745	0.436285	0.79274	2.46472	0.321635	0.747729
ENSG00000280222	0.118449	0	7.21329	0	1
ENSG00000285945	1.50284	2.82132	1.38671	2.03454	0.0418972	0.094799
ENSG00000197921	0.785207	0.0713948	1.67244	0.0426889	0.96595		HES5
ENSG00000233755	0.145566	0	6.06467	0	1
ENSG00000233929	0.666611	0.0713947	2.40334	0.0297065	0.976301		MT1XP1
ENSG00000235282	0.0647364	0	7.21329	0	1		DYNLL1P3
ENSG00000055070	2857.49	-0.113096	0.0494716	-2.28608	0.0222493	0.0558864	SZRD1
ENSG00000175087	185.715	-0.375426	0.113887	-3.29647	0.000979072	0.00350369	PDIK1L
ENSG00000230035	0.127783	0	7.21329	0	1		IGSF21-AS1
ENSG00000225643	1.95635	-0.243932	0.900245	-0.270961	0.786421	0.86035
ENSG00000284666	0.0210617	0	7.21329	0	1
ENSG00000228943	0.0730048	0	7.21329	0	1
ENSG00000234397	1.17805	0.792741	1.60864	0.492802	0.622152	0.74343	PPIAP34
ENSG00000284309	0.464773	0.792741	2.16232	0.366616	0.713906
ENSG00000162511	3327.84	1.87837	0.0642414	29.2392	6.15755e-188	1.41683e-185	LAPTM5
ENSG00000158014	1.91169	2.52428	1.37748	1.83253	0.0668723	0.139139	SLC30A2
ENSG00000204138	1466.68	-0.751178	0.0529357	-14.1904	1.05062e-45	3.28473e-44	PHACTR4
ENSG00000235263	2.2034	2.07682	1.43072	1.45159	0.146615	0.259783
ENSG00000228176	0.262303	0.0713945	3.43674	0.0207739	0.983426
ENSG00000142675	4.72967	0.541461	0.799199	0.677505	0.498086	0.641493	CNKSR1
ENSG00000197245	87.265	-1.4236	0.169096	-8.41888	3.80115e-17	4.49742e-16	FAM110D
ENSG00000130772	350.599	0.0905123	0.0760599	1.19001	0.234041	0.370564	MED18
ENSG00000215899	0.459765	0	2.57411	0	1		EEF1A1P46
ENSG00000271398	0.211897	0	5.63463	0	1
ENSG00000225011	0.0555526	0	7.21329	0	1
ENSG00000284676	0.708355	0	1.80879	0	1
ENSG00000237058	1.61982	0.792742	1.54257	0.513911	0.607314	0.736124	MMEL1-AS1
ENSG00000233399	0.535559	2.46369	2.00395	1.22942	0.218916		LINC01648
ENSG00000090020	4535	1.61744	0.066467	24.3345	8.46826e-131	1.04779e-128	SLC9A1
ENSG00000157978	739.781	-0.649358	0.0639747	-10.1502	3.30613e-24	5.39994e-23	LDLRAP1
ENSG00000130770	482.071	-0.487683	0.0818754	-5.9564	2.5785e-09	1.85764e-08	ATP5IF1
ENSG00000229044	0.181478	-0.649942	5.78395	-0.11237	0.91053
ENSG00000162512	1406.65	0.411971	0.0844737	4.87692	1.07755e-06	6.04346e-06	SDC3
ENSG00000158006	235.315	0.189647	0.0842788	2.25024	0.0244337	0.0605099	PAFAH2
ENSG00000214812	0.186719	1.52461	5.05237	0.301762	0.762833		ARL8BP2
ENSG00000126698	2461.79	-0.0604055	0.0538947	-1.1208	0.262371	0.405196	DNAJC8
ENSG00000229447	2.75176	-1.83403	0.909999	-2.01542	0.0438609	0.0985451
ENSG00000229607	0.52553	0	2.25878	0	1
ENSG00000130766	1614.89	2.15258	0.0764239	28.1663	1.51374e-174	3.07806e-172	SESN2
ENSG00000168528	834.192	1.6523	0.0908666	18.1838	6.93954e-74	3.68484e-72	SERINC2
ENSG00000196581	4.68981	2.82943	1.25675	2.25139	0.0243611	0.0603642	AJAP1
ENSG00000169403	24.9595	1.51245	0.412136	3.66979	0.000242746	0.000973768	PTAFR
ENSG00000084628	12.2908	0.868186	0.520872	1.66679	0.0955556	0.185057	NKAIN1
ENSG00000060688	772.928	-0.625857	0.058328	-10.73	7.36356e-27	1.33026e-25	SNRNP40
ENSG00000171612	228.175	-0.408334	0.0941289	-4.33804	1.43762e-05	6.95117e-05	SLC25A33
ENSG00000270927	0.0148781	0	7.21329	0	1
ENSG00000188910	2.84899	1.36367	1.41424	0.964237	0.334927	0.484286	GJB3
ENSG00000230523	0.292973	0	3.41549	0	1		LINC01756
ENSG00000158161	870.575	-0.253108	0.0526807	-4.80457	1.55083e-06	8.52647e-06	EYA3
ENSG00000121769	25.1107	-0.495543	0.257327	-1.92573	0.054138	0.117645	FABP3
ENSG00000142627	7651.85	1.33621	0.0651999	20.494	2.43364e-93	1.77324e-91	EPHA2
ENSG00000284668	0.326379	0	3.1105	0	1		LINC02780
ENSG00000233234	0.0148781	0	7.21329	0	1
ENSG00000142632	147.959	-0.148185	0.133825	-1.1073	0.268164	0.411911	ARHGEF19
ENSG00000234593	0.264132	0	3.12049	0	1		KAZN-AS1
ENSG00000270605	23.1437	0.197614	0.308718	0.640113	0.522099	0.662788
ENSG00000189337	153.996	0.115115	0.106651	1.07937	0.280425	0.426821	KAZN
ENSG00000235143	0.42118	0	3.013	0	1
ENSG00000225478	0.0209765	0	7.21329	0	1
ENSG00000028137	1592.91	-1.65213	0.0928876	-17.7864	9.01494e-71	4.47015e-69	TNFRSF1B
ENSG00000204464	0.485171	0.792741	2.13909	0.370598	0.710937		TMEM51-AS2
ENSG00000233372	0.295773	1.49128	3.7511	0.397558	0.690956
ENSG00000283259	3.23628	2.83953	1.27699	2.2236	0.0261751	0.0640723
ENSG00000284543	13.801	1.43245	0.418086	3.42619	0.000612104	0.00228135	LINC01226
ENSG00000130939	1664.76	-0.525918	0.0482581	-10.898	1.17779e-27	2.16804e-26	UBE4B
ENSG00000175147	6.06903	0.764846	0.737793	1.03667	0.299891	0.449255	TMEM51-AS1
ENSG00000127472	6.43655	2.75263	1.14592	2.40211	0.016301	0.0427891	PLA2G5
ENSG00000060656	471.907	2.38296	0.120248	19.817	2.12521e-87	1.42939e-85	PTPRU
ENSG00000163867	250.505	0.497794	0.106463	4.67577	2.92857e-06	1.55379e-05	ZMYM6
ENSG00000232768	0.12975	0	7.21329	0	1
ENSG00000189280	3.58302	1.06735	0.940665	1.13468	0.256511	0.398327	GJB5
ENSG00000134698	627.321	-0.0814615	0.0649684	-1.25386	0.209892	0.340634	AGO4
ENSG00000272420	2.15322	2.1035	1.41909	1.48229	0.138264	0.2487
ENSG00000132881	88.962	0.197971	0.169436	1.16842	0.242639	0.381323	CPLANE2
ENSG00000273274	6.3568	-1.86051	0.80655	-2.30675	0.0210686	0.0533859	ZBTB8B
ENSG00000236648	0.476483	0.792741	2.04323	0.387983	0.698028		LINC02810
ENSG00000232273	0.484848	-0.649951	2.47744	-0.262347	0.793054		FTH1P1
ENSG00000009709	7.11873	4.4376	1.13445	3.91168	9.16559e-05	0.000396083	PAX7
ENSG00000287396	0.0865153	0	7.21329	0	1
ENSG00000158008	6.36409	3.59003	1.19918	2.99374	0.00275577	0.00896076	EXTL1
ENSG00000130940	79.0599	0.0658337	0.172821	0.380937	0.70325	0.798155	CASZ1
ENSG00000163879	145.646	0.22527	0.109759	2.05242	0.0401293	0.0913268	DNALI1
ENSG00000227527	3.18351	-0.287622	0.714927	-0.402309	0.687457	0.786938
ENSG00000116954	1001.7	0.536298	0.0679304	7.89481	2.90754e-15	3.11297e-14	RRAGC
ENSG00000228589	108.288	-0.0159179	0.467845	-0.0340238	0.972858	0.985862	SPCS2P4
ENSG00000163873	14.0052	5.27155	1.08427	4.86186	1.1629e-06	6.49159e-06	GRIK3
ENSG00000117215	1.79558	0.792742	1.5329	0.517152	0.60505	0.734364	PLA2G2D
ENSG00000227538	0.310557	0	3.08824	0	1		HNRNPFP1
ENSG00000044012	1.33218	0	1.57947	0	1	1	GUCA2B
ENSG00000179051	3612.32	-0.767608	0.0386358	-19.8678	7.7376e-88	5.23106e-86	RCC2
ENSG00000215895	6.81284	0.283985	0.468697	0.605903	0.544579	0.683202	HSPA5P1
ENSG00000284650	0.633322	1.51301	2.05067	0.737811	0.460629
ENSG00000237329	0.0420288	0	7.21329	0	1
ENSG00000236948	0.441928	0	2.4349	0	1
ENSG00000126067	2578.62	-0.349398	0.0507379	-6.88633	5.72487e-12	4.95281e-11	PSMB2
ENSG00000274944	0.258404	0	3.45927	0	1
ENSG00000272078	11.3479	0.489099	0.383976	1.27377	0.202744	0.332012
ENSG00000231606	0.432434	0	2.28828	0	1
ENSG00000215900	0.059535	0	7.21329	0	1		SELENOWP1
ENSG00000284632	0.777011	1.49557	1.97262	0.758163	0.448353
ENSG00000241014	8.51083	0.258696	0.51394	0.503358	0.614712	0.740126	GPR199P
ENSG00000054118	3523.33	-0.356908	0.0386926	-9.2242	2.85673e-20	3.90897e-19	THRAP3
ENSG00000254553	0.0864144	0.792722	7.21329	0.109897	0.912491
ENSG00000284653	0.242539	0	3.85119	0	1
ENSG00000237749	1.50691	0.0611533	1.08775	0.0562203	0.955166	0.979607	RPS27P9
ENSG00000276747	3.41858	3.48675	1.22555	2.84505	0.00444041	0.013679	PADI6
ENSG00000284705	0.834878	0.792741	1.81803	0.436044	0.662805
ENSG00000228776	0.0425344	0	7.21329	0	1
ENSG00000159339	10.0256	5.56863	1.06759	5.2161	1.82734e-07	1.11343e-06	PADI4
ENSG00000261781	0.0748252	0	7.21329	0	1		LINC01654
ENSG00000158315	14.1851	0.669577	0.426087	1.57146	0.116076	0.216542	RHBDL2
ENSG00000186973	6.5786	3.56218	0.925873	3.84737	0.000119393	0.000505701	CFAP144
ENSG00000146463	1556.17	-0.282255	0.0685432	-4.11792	3.82309e-05	0.000174103	ZMYM4
ENSG00000271741	0.0214564	0	7.21329	0	1
ENSG00000142686	604.63	0.0114192	0.0608411	0.187689	0.85112	0.909394	C1orf216
ENSG00000224751	0.130223	0	7.21072	0	1		SHMT1P1
ENSG00000117148	3.47019	2.498	1.3313	1.87636	0.0606063	0.128611	ACTL8
ENSG00000230585	1.07891	0.792741	1.61247	0.491633	0.622979		PHB1P12
ENSG00000117000	462.387	0.0768708	0.0810002	0.94902	0.342611	0.490854	RLF
ENSG00000231630	0.121752	0	7.21329	0	1
ENSG00000092853	236.786	-2.67246	0.107163	-24.9384	2.85476e-137	3.84017e-135	CLSPN
ENSG00000255811	0.0629294	0	7.21329	0	1
ENSG00000134697	1261.34	0.316632	0.0561617	5.63786	1.72177e-08	1.16012e-07	GNL2
ENSG00000187513	387.778	-3.26346	0.128585	-25.3797	4.22645e-142	6.05814e-140	GJA4
ENSG00000230138	0.151115	0	6.96441	0	1		LINC02812
ENSG00000223390	1.41898	2.12183	1.54212	1.37592	0.168847	0.28878
ENSG00000284720	0.183213	0	5.70171	0	1
ENSG00000225671	0.77242	0.0713948	2.00079	0.0356833	0.971535		FCF1P6
ENSG00000116151	88.7569	0.21304	0.135023	1.5778	0.114611	0.214327	MORN1
ENSG00000006555	1.98267	0.792741	1.56758	0.505711	0.61306	0.73938	TTC22
ENSG00000236111	0.267381	0.792735	4.23363	0.187247	0.851467		RPL6P1
ENSG00000066056	17503.9	-0.189126	0.0672927	-2.81049	0.00494655	0.0150543	TIE1
ENSG00000214114	210.79	-0.570117	0.0837655	-6.80612	1.00269e-11	8.52283e-11	MYCBP
ENSG00000116544	8.22462	0.471877	0.577454	0.817168	0.413832	0.559346	DLGAP3
ENSG00000231900	0.0172725	0	7.21329	0	1		GOT2P1
ENSG00000236723	2.20409	-0.428854	1.0119	-0.423809	0.671705	0.775813
ENSG00000232467	0.0492052	0	7.21329	0	1		TMA16P2
ENSG00000117016	19.4953	0.404279	0.348967	1.1585	0.24666	0.386392	RIMS3
ENSG00000169213	1102.09	0.508757	0.101372	5.0187	5.20222e-07	3.03176e-06	RAB3B
ENSG00000163866	1088.29	-0.137252	0.0600259	-2.28655	0.022222	0.0558339	SMIM12
ENSG00000237130	0.0970989	0	7.21329	0	1		MRPS6P2
ENSG00000232335	0.503313	0.792741	2.20521	0.359486	0.719232
ENSG00000260971	3.02952	1.53018	0.9576	1.59794	0.110057	0.207445
ENSG00000284696	0.632486	1.51084	2.03912	0.740931	0.458736		LINC02808
ENSG00000238242	0.670306	0	2.01883	0	1		LINC02778
ENSG00000232762	0.507185	-1.1876	2.1365	-0.555861	0.578306
ENSG00000162384	698.388	-0.182069	0.0613296	-2.96871	0.00299056	0.0096465	CZIB
ENSG00000162391	5.28225	-1.10658	0.624465	-1.77204	0.0763879	0.154537	FAM151A
ENSG00000117859	1962.36	-0.222246	0.0364366	-6.09952	1.0639e-09	7.92364e-09	OSBPL9
ENSG00000228121	0.155742	-1.34214	5.98546	-0.224234	0.822575		PHB1P3
ENSG00000253313	1.55754	0.0713948	1.66568	0.0428622	0.965811	0.982083	C1orf210
ENSG00000162396	104.84	-0.0121606	0.12312	-0.0987702	0.921321	0.960806	PARS2
ENSG00000284686	2.03562	1.0714	1.01592	1.0546	0.291607	0.43996
ENSG00000162378	1064.94	-0.241089	0.0653653	-3.68833	0.000225729	0.000911217	ZYG11B
ENSG00000233079	0.259704	0	4.76454	0	1		LINC01755
ENSG00000259818	0.367077	-0.651377	2.87867	-0.226277	0.820986		CZIB-DT
ENSG00000229444	0.310417	0.788986	2.62581	0.300474	0.763816		ST3GAL3-AS1
ENSG00000240563	1.09578	1.53718	1.7681	0.869401	0.384628	0.52956	L1TD1
ENSG00000234318	0.607573	0.0713948	1.85771	0.0384316	0.969344
ENSG00000284773	13.2085	0.306623	0.433784	0.706857	0.479656	0.623914
ENSG00000234481	0.23669	0	4.29946	0	1
ENSG00000117862	105.765	-0.477757	0.16158	-2.95678	0.00310871	0.00997242	TXNDC12
ENSG00000235612	0.0992857	0	7.21329	0	1
ENSG00000228369	0.622055	0	1.92134	0	1		TXNDC12-AS1
ENSG00000227485	0.0373621	0	7.21329	0	1
ENSG00000224609	7.56397	0.441915	0.598886	0.737895	0.460578	0.604658	FGGY-DT
ENSG00000235545	2.3079	-0.428766	1.03614	-0.413812	0.679012	0.781157	DOCK7-DT
ENSG00000238063	0.252035	0	4.253	0	1		LINC01685
ENSG00000243725	9.97934	0.0344891	0.44989	0.0766611	0.938893	0.970761	TTC4
ENSG00000171872	2.15185	-0.649952	1.53579	-0.423203	0.672147	0.776153	KLF17
ENSG00000162407	683.13	-0.19623	0.0659108	-2.97721	0.00290885	0.00941421	PLPP3
ENSG00000285079	0.0864562	0	7.21329	0	1
ENSG00000163877	499.762	0.355197	0.0598317	5.93659	2.91009e-09	2.09193e-08	SNIP1
ENSG00000228929	40.0612	0.176369	0.222719	0.791893	0.428423	0.573483	RPS13P2
ENSG00000224570	0.734966	1.40291	1.65715	0.846579	0.39723
ENSG00000224980	0.237552	0	3.83237	0	1		RPL23AP85
ENSG00000278967	0.41616	1.52109	2.61974	0.580624	0.561494
ENSG00000157184	181.602	0.484457	0.0988446	4.9012	9.52538e-07	5.37565e-06	CPT2
ENSG00000198815	1075.84	-0.424137	0.0527194	-8.04517	8.61242e-16	9.5081e-15	FOXJ3
ENSG00000134744	839.824	-0.178308	0.0664092	-2.685	0.00725308	0.0211559	TUT4
ENSG00000233910	0.690399	0.792741	1.76324	0.449593	0.653004		GTF2F2P2
ENSG00000287703	0.405899	0	2.51694	0	1
ENSG00000283039	1.76527	1.51366	1.5211	0.995106	0.319685	0.470047	KLF18
ENSG00000229032	0.0532825	0	7.21329	0	1
ENSG00000229294	0.0460392	0	7.21329	0	1
ENSG00000236973	0.138173	0	7.21329	0	1		GAPDHP51
ENSG00000277397	0.0229845	0	7.21329	0	1
ENSG00000235446	0.188566	0	5.74365	0	1		LINC02791
ENSG00000162385	454.404	-0.212814	0.0721081	-2.95131	0.00316427	0.0101296	MAGOH
ENSG00000234264	1.87443	-2.00614	0.964386	-2.08023	0.0375049	0.0864039	DEPDC1-AS1
ENSG00000223883	2.62999	4.57088	1.23713	3.69474	0.000220115	0.000889651	LINC01707
ENSG00000237227	0.0213956	0	7.21329	0	1
ENSG00000275350	0.0429127	0	7.21329	0	1
ENSG00000116652	3.68464	0.127639	0.584093	0.218525	0.82702	0.890438	DLEU2L
ENSG00000123080	135.6	-4.96048	0.172695	-28.7239	1.92144e-181	4.16539e-179	CDKN2C
ENSG00000285778	0.989237	0	1.67716	0	1
ENSG00000233407	0.117033	0	7.21329	0	1
ENSG00000225675	0.829346	-0.68059	1.50952	-0.450866	0.652086		LRP8-DT
ENSG00000237622	0.143593	0	7.21329	0	1		ELOCP18
ENSG00000162598	3.27235	2.49294	1.35065	1.84574	0.0649305	0.136027	C1orf87
ENSG00000280317	0.043961	0	7.21329	0	1
ENSG00000162415	110.886	-0.762518	0.126588	-6.02361	1.70568e-09	1.25011e-08	ZSWIM5
ENSG00000162600	86.6666	-0.113466	0.144306	-0.786287	0.4317	0.576427	OMA1
ENSG00000116704	457.017	0.936048	0.0834664	11.2147	3.45467e-29	6.77911e-28	SLC35D1
ENSG00000157193	438.866	-0.718913	0.090824	-7.91545	2.46358e-15	2.65171e-14	LRP8
ENSG00000116205	299.252	-0.393296	0.0918811	-4.28049	1.86481e-05	8.90675e-05	TCEANC2
ENSG00000198841	86.5346	0.244045	0.152903	1.59608	0.110471	0.208112	KTI12
ENSG00000116212	548.927	-0.192156	0.0635388	-3.02423	0.00249264	0.00818841	LRRC42
ENSG00000233099	0.481188	1.53648	2.36765	0.648946	0.516373
ENSG00000233994	4.20951	-1.10842	0.608566	-1.82137	0.0685508	0.141732	GDI2P2
ENSG00000233973	0.367331	0	3.38562	0	1		LINC01360
ENSG00000132854	4.74375	2.82821	1.3104	2.15827	0.0309067	0.0735741	KANK4
ENSG00000227556	0.0394617	0	7.21329	0	1
ENSG00000162607	695.956	-1.68891	0.0738334	-22.8746	8.31958e-116	8.69446e-114	USP1
ENSG00000285954	0.169408	0	7.21329	0	1
ENSG00000233333	0.799415	-2.44353	1.48476	-1.64574	0.0998179		RNFT1P2
ENSG00000154027	292.529	-1.11106	0.0917704	-12.1069	9.70442e-34	2.21161e-32	AK5
ENSG00000234108	0.0209765	0	7.21329	0	1		COX6A1P1
ENSG00000232676	1.04045	0.792741	1.7625	0.449781	0.652868		ADH5P2
ENSG00000225167	0.108451	0	7.21329	0	1		TXNP2
ENSG00000213579	0.064998	0	7.21329	0	1		RPL29P5
ENSG00000137960	654.288	-1.10017	0.0580582	-18.9494	4.46793e-80	2.6636e-78	GIPC2
ENSG00000237852	1.27244	0.25698	0.983234	0.261362	0.793813	0.865621
ENSG00000116745	3.14389	2.51004	1.30152	1.92854	0.0537874	0.117022	RPE65
ENSG00000132855	2.0301	0.792742	1.51211	0.524263	0.600096	0.731116	ANGPTL3
ENSG00000285407	1.53496	2.36566	1.3055	1.81207	0.0699755	0.144132
ENSG00000229636	0.0172725	0	7.21329	0	1		KRT8P21
ENSG00000116675	165.24	0.0267989	0.104634	0.256121	0.797857	0.868154	DNAJC6
ENSG00000162433	314.321	0.454306	0.0951016	4.77706	1.77876e-06	9.70637e-06	AK4
ENSG00000213625	2932.4	0.270181	0.0393317	6.86929	6.45216e-12	5.56e-11	LEPROT
ENSG00000227207	0.158031	-1.34215	5.96552	-0.224984	0.821992		RPL31P12
ENSG00000227016	0.184759	0	5.77596	0	1		LINC02796
ENSG00000158966	349.128	-0.344329	0.080486	-4.27812	1.88479e-05	8.99728e-05	CACHD1
ENSG00000213703	0.102833	0	7.21329	0	1		RPL13AP9
ENSG00000203965	113.136	-0.196232	0.162509	-1.20752	0.227234	0.361619	EFCAB7
ENSG00000223479	0.473643	0	2.99743	0	1		LINC02238
ENSG00000153898	3.54351	2.51047	1.32394	1.8962	0.057933	0.124116	MCOLN2
ENSG00000117069	3.14234	2.37802	1.25513	1.89464	0.0581395	0.124454	ST6GALNAC5
ENSG00000125703	196.537	-1.02587	0.099297	-10.3313	5.08511e-25	8.60564e-24	ATG4C
ENSG00000285041	2.55299	0.536409	1.00725	0.532549	0.594346	0.727261
ENSG00000285808	0.309757	0	3.31508	0	1		LINC02797
ENSG00000229440	0.0185698	0	7.21329	0	1
ENSG00000234144	0.0507203	0	7.21329	0	1		COX6CP13
ENSG00000277670	0.0210617	0	7.21329	0	1
ENSG00000227466	0.253101	0	4.80527	0	1		PDE4B-AS1
ENSG00000230498	0.284596	-1.38397	3.39922	-0.407145	0.683902
ENSG00000285782	0.133831	0	7.16675	0	1
ENSG00000162618	5802.91	0.0470885	0.0641845	0.733643	0.463166	0.607162	ADGRL4
ENSG00000224493	0.0821197	0	7.21329	0	1
ENSG00000131233	0.362372	0	2.41907	0	1		GJA9
ENSG00000272371	0.129823	0	7.21329	0	1
ENSG00000287647	1.77964	-3.52955	1.34855	-2.6173	0.00886296	0.0251988
ENSG00000229225	0.10302	0	7.21329	0	1
ENSG00000230863	1.51948	0.066976	1.55816	0.0429842	0.965714	0.982083
ENSG00000225598	0.668467	1.51108	1.88416	0.801991	0.422558
ENSG00000225087	0.494206	0	2.13208	0	1
ENSG00000280378	3.16959	0.825919	0.766497	1.07752	0.281246	0.427847
ENSG00000137941	145.07	-0.281602	0.115137	-2.44581	0.0144529	0.0386001	TTLL7
ENSG00000224326	0.100773	0	7.21329	0	1
ENSG00000286548	3.10548	0.442851	0.82019	0.539937	0.589241	0.722699
ENSG00000066135	553.982	-0.0692662	0.0568357	-1.21871	0.222954	0.356561	KDM4A
ENSG00000272094	0.129092	-0.649936	7.21329	-0.0901026	0.928206
ENSG00000228853	0.102024	0	7.21329	0	1		NEGR1-IT1
ENSG00000232453	18.7321	0.393331	0.352349	1.11631	0.264289	0.407558	LINC02777
ENSG00000260386	0.928746	0.792741	1.7205	0.460763	0.644969		LDC1P
ENSG00000117174	639.963	0.178656	0.0677732	2.63609	0.00838679	0.0239932	ZNHIT6
ENSG00000237413	2.17468	0.0659174	1.30305	0.0505871	0.959655	0.981916	MGC27382
ENSG00000184313	1.0594	1.37577	1.48562	0.926058	0.354416		MROH7
ENSG00000284645	0.18101	0	5.08249	0	1
ENSG00000225446	0.470213	1.49054	2.44557	0.609483	0.542204		LINC01763
ENSG00000288543	0.209491	-0.649946	4.39718	-0.14781	0.882493
ENSG00000122420	26.435	1.02947	0.325648	3.16131	0.00157064	0.00538343	PTGFR
ENSG00000284240	0.814687	0	1.8851	0	1		LINC02801
ENSG00000236290	0.325932	0	3.00982	0	1		EEF1GP7
ENSG00000143013	484.991	-0.617815	0.0681967	-9.0593	1.31284e-19	1.72964e-18	LMO4
ENSG00000226084	197.4	0.0799087	0.13145	0.607904	0.543251	0.68195	RPL17P6
ENSG00000134748	640.461	-0.591026	0.0537262	-11.0007	3.79161e-28	7.11937e-27	PRPF38A
ENSG00000142892	815.7	-0.573556	0.0903221	-6.35011	2.15155e-10	1.67519e-09	PIGK
ENSG00000219102	3.29365	-0.311435	0.586403	-0.531094	0.595354	0.727883	HNRNPA3P12
ENSG00000287743	0.439445	0.79274	2.52249	0.314269	0.753317
ENSG00000229332	0.856513	0.792741	1.69555	0.467544	0.640111		PGBD4P8
ENSG00000229752	0.0186811	0	7.21329	0	1		RPL7P10
ENSG00000237505	9.25253	0.448658	0.497882	0.901133	0.367518	0.513113	PKN2-AS1
ENSG00000285462	0.0856922	0	7.21329	0	1		LINC02792
ENSG00000233216	0.0241827	0	7.21329	0	1
ENSG00000197273	0.599675	2.51506	1.76292	1.42665	0.153682		GUCA2A
ENSG00000230728	0.0835365	-0.649936	7.21329	-0.0901026	0.928206
ENSG00000232846	0.0213956	0	7.21329	0	1		SLC25A6P3
ENSG00000230787	2.18813	0.822122	1.09089	0.753627	0.451073	0.595577	PSAT1P3
ENSG00000116641	599.138	0.240173	0.0846023	2.83885	0.00452768	0.0139275	DOCK7
ENSG00000237453	0.374049	0	2.6166	0	1
ENSG00000172260	408.818	-0.16992	0.133034	-1.27727	0.201507	0.330545	NEGR1
ENSG00000285473	0.361582	1.48948	2.61018	0.570642	0.568242
ENSG00000231364	0.154649	0	7.21329	0	1		LINC01712
ENSG00000137944	396.729	-0.364162	0.0821408	-4.43339	9.27638e-06	4.62163e-05	KYAT3
ENSG00000229505	0.144051	0	7.21329	0	1
ENSG00000182183	1.21865	0	1.64529	0	1	1	SHISAL2A
ENSG00000236407	0.0185698	0	7.21329	0	1		HMGB1P18
ENSG00000067334	1302.35	0.117403	0.061658	1.9041	0.0568973	0.122464	DNTTIP2
ENSG00000213559	0.308614	0	2.62669	0	1		HNRNPA1P64
ENSG00000287587	0.10908	0	7.21329	0	1
ENSG00000142949	10460.7	0.387805	0.0724069	5.35591	8.51267e-08	5.32798e-07	PTPRF
ENSG00000116133	2292.95	-1.67601	0.0699067	-23.9749	5.0794e-127	5.92167e-125	DHCR24
ENSG00000232882	15.2982	-0.536194	0.339797	-1.57799	0.114569	0.214294	PHKA1P1
ENSG00000171502	12.1833	2.45222	0.827304	2.96411	0.00303563	0.00977443	COL24A1
ENSG00000116157	259.871	-0.144463	0.0929587	-1.55405	0.120172	0.222647	GPX7
ENSG00000143036	16.4923	-0.966233	0.338545	-2.85407	0.00431625	0.0133404	SLC44A3
ENSG00000230817	0.450479	0	2.54354	0	1		LINC01362
ENSG00000065243	1585.85	-0.0991193	0.0715051	-1.38618	0.165691	0.284514	PKN2
ENSG00000226759	0.418948	0	2.82351	0	1		DAB1-AS1
ENSG00000226960	0.0213956	0	7.21329	0	1		MTCO1P21
ENSG00000234080	0.268553	0	3.76884	0	1
ENSG00000237899	3.76834	0.6112	0.656111	0.93155	0.351569	0.498762
ENSG00000227290	0.506337	1.5148	1.95472	0.774943	0.438373		LINC01364
ENSG00000282898	0.0444535	0	7.21329	0	1
ENSG00000285409	0.143468	0	7.04275	0	1
ENSG00000231090	1.70842	2.52899	1.42964	1.76897	0.076899	0.15544	MIR4422HG
ENSG00000117528	759.596	-0.395787	0.0685363	-5.77484	7.70258e-09	5.35506e-08	ABCD3
ENSG00000271723	0.0757798	-0.649936	7.21329	-0.0901026	0.928206		MROH7-TTC4
ENSG00000172339	110.043	-0.288683	0.115331	-2.5031	0.0123112	0.0335524	ALG14
ENSG00000036549	998.677	-0.276652	0.0665495	-4.15709	3.22328e-05	0.000148542	ZZZ3
ENSG00000287724	0.4975	0.0713948	2.18742	0.0326388	0.973963
ENSG00000058799	339.514	0.475787	0.0770038	6.17875	6.46122e-10	4.86744e-09	YIPF1
ENSG00000225191	0.0430931	0	7.21329	0	1
ENSG00000287870	1.82278	-1.48839	1.31933	-1.12814	0.259262	0.401596
ENSG00000232048	0.183843	0	6.63323	0	1		HNRNPCP9
ENSG00000232857	0.0419529	0	7.21329	0	1		KATNBL1P2
ENSG00000203985	0.731122	2.06898	1.74181	1.18783	0.234901		LDLRAD1
ENSG00000228838	0.0967003	-0.649936	7.21329	-0.0901026	0.928206
ENSG00000283761	2.15297	-1.81441	1.10024	-1.6491	0.0991263	0.190629
ENSG00000189433	0.739962	-1.36628	1.84969	-0.738655	0.460117		GJB4
ENSG00000230759	0.227025	0	4.33748	0	1
ENSG00000179178	2.93997	0.069297	1.09393	0.0633469	0.94949	0.976695	TMEM125
ENSG00000142700	8.81533	4.74352	1.0782	4.39949	1.08504e-05	5.33789e-05	DMRTA2
ENSG00000285525	3.33628	2.37401	1.24861	1.90132	0.0572603	0.123034
ENSG00000236098	17.5734	0.901099	0.334999	2.68985	0.00714831	0.0208852
ENSG00000233514	1.95049	-0.469753	0.989598	-0.474691	0.635007	0.749871
ENSG00000127124	129.913	0.350731	0.131769	2.6617	0.00777464	0.0224649	HIVEP3
ENSG00000266993	6.91339	0.741089	0.548988	1.34992	0.177043	0.299285
ENSG00000223675	0.285163	0	6.21189	0	1
ENSG00000229316	0.0917918	0	7.21329	0	1		HMGB1P45
ENSG00000287406	0.699099	0.792741	1.69695	0.467156	0.640388
ENSG00000225767	0.230103	0	4.33526	0	1		FAF1-AS1
ENSG00000234099	0.060754	0	7.21329	0	1		MTND4P11
ENSG00000137936	909.509	-0.29438	0.0640329	-4.59732	4.27965e-06	2.23135e-05	BCAR3
ENSG00000235308	1.49016	-2.22415	1.33973	-1.66015	0.0968836	0.18701
ENSG00000232752	0.0372025	0	7.21329	0	1		MTCO3P21
ENSG00000235829	0.103488	0	7.21329	0	1		TBCAP2
ENSG00000143032	0.772972	2.82089	1.78922	1.5766	0.114887		BARHL2
ENSG00000226745	1.33661	1.523	1.57299	0.968219	0.332935	0.482574	OAZ1P1
ENSG00000280040	0.430256	1.5152	2.15165	0.704203	0.481307
ENSG00000117519	5519.9	-0.406541	0.0391808	-10.376	3.18811e-25	5.44095e-24	CNN3
ENSG00000270507	0.0199467	0.792722	7.21329	0.109897	0.912491
ENSG00000238037	0.0947215	0	7.21329	0	1		OOSP1P1
ENSG00000215869	1.12823	2.07474	1.53248	1.35385	0.175785	0.297639
ENSG00000134215	19.9966	0.038358	0.284046	0.135042	0.892579	0.941594	VAV3
ENSG00000227935	0.126604	0	7.21329	0	1
ENSG00000228502	47.4317	1.75664	0.36773	4.777	1.77933e-06	9.7075e-06	EEF1A1P11
ENSG00000236268	1.17462	2.10779	1.53029	1.37738	0.168395	0.28821	LINC01361
ENSG00000236888	0.076797	0	7.21329	0	1		RPS20P5
ENSG00000279778	1.43494	1.51152	1.68445	0.897335	0.36954	0.515114
ENSG00000230828	0.0189194	0	7.21329	0	1
ENSG00000188641	341.931	-0.884723	0.0819647	-10.794	3.67618e-27	6.69187e-26	DPYD
ENSG00000152078	11.4059	-1.69876	0.488009	-3.48101	0.000499527	0.00189214	TLCD4
ENSG00000233359	0.312308	1.63882	3.76835	0.434892	0.663641
ENSG00000237954	0.198795	0	5.00564	0	1
ENSG00000171492	479.013	-0.748036	0.0706359	-10.59	3.31499e-26	5.87934e-25	LRRC8D
ENSG00000233129	0.0216975	0	7.21329	0	1
ENSG00000170989	5696.09	0.0204526	0.0359505	0.568912	0.569416	0.705477	S1PR1
ENSG00000233557	0.300645	1.52354	3.77155	0.403955	0.686246		NFU1P2
ENSG00000237897	0.244403	0	3.46065	0	1		MATR3P3
ENSG00000116299	159.276	2.33597	0.169671	13.7676	3.99249e-43	1.17803e-41	ELAPOR1
ENSG00000137962	8444.78	0.223804	0.062111	3.6033	0.000314202	0.00123547	ARHGAP29
ENSG00000286692	0.413212	1.51558	2.42905	0.623937	0.532669
ENSG00000260464	6.96466	-0.308416	0.437217	-0.705408	0.480556	0.624776
ENSG00000237435	0.493446	0	2.46169	0	1		LINC02790
ENSG00000231996	0.262236	0	4.18954	0	1
ENSG00000273204	2.12451	-0.615474	1.0141	-0.606917	0.543906	0.682575
ENSG00000079739	396.193	-0.511524	0.0979057	-5.22467	1.7447e-07	1.06588e-06	PGM1
ENSG00000117154	1.84974	2.1179	1.45563	1.45497	0.145678	0.258492	IGSF21
ENSG00000162377	671.458	-0.000258262	0.0640981	-0.00402917	0.996785	1	COA7
ENSG00000224613	1.02037	0.792741	1.65759	0.478249	0.632473		RNPC3-DT
ENSG00000215871	0.884451	0.792741	1.7215	0.460495	0.645161
ENSG00000287372	1.06155	3.09185	1.56165	1.97986	0.0477192
ENSG00000116774	99.0645	-0.119081	0.159961	-0.744435	0.456613	0.600996	OLFML3
ENSG00000287756	0.0190307	0	7.21329	0	1
ENSG00000284652	5.78484	-2.29156	0.666826	-3.43652	0.000589238	0.00220269
ENSG00000023909	1119.27	-0.483771	0.0807963	-5.98755	2.13032e-09	1.54707e-08	GCLM
ENSG00000069702	687.536	-1.02268	0.0748329	-13.6662	1.61655e-42	4.7063e-41	TGFBR3
ENSG00000232185	0.120117	0	7.21329	0	1		CNOT7P2
ENSG00000230489	0.363422	0	3.03742	0	1		VAV3-AS1
ENSG00000228399	0.22198	-0.649948	3.85161	-0.168747	0.865996
ENSG00000236776	0.0412371	0	7.21329	0	1		RPL21P23
ENSG00000224685	0.0148781	0	7.21329	0	1		RPL36AP12
ENSG00000287076	0.264982	0.792737	3.83313	0.206812	0.836157
ENSG00000237480	0.583973	0.792741	2.0653	0.383838	0.701099
ENSG00000271252	0.0777493	0	7.21329	0	1
ENSG00000230427	0.372555	0.0713946	2.83147	0.0252147	0.979884		ALG14-AS1
ENSG00000286758	0.0239646	0	7.21329	0	1
ENSG00000237337	0.459664	1.58102	2.43868	0.648309	0.516785		ELAVL4-AS1
ENSG00000233983	0.369305	0.0713947	2.61232	0.02733	0.978197
ENSG00000198198	895.674	0.470124	0.0790165	5.9497	2.68637e-09	1.93482e-08	SZT2
ENSG00000225183	0.202743	1.47818	5.67634	0.260412	0.794546		COX7BP3
ENSG00000230402	0.0186811	0	7.21329	0	1		LINC01349
ENSG00000116793	991.792	-0.147662	0.0467515	-3.15845	0.00158611	0.00543364	PHTF1
ENSG00000283354	0.0216975	0	7.21329	0	1
ENSG00000183298	165.391	0.0697306	0.173025	0.403009	0.686942	0.786588	RPSAP19
ENSG00000234332	5.17852	0.406977	0.569272	0.714907	0.474667	0.619105	BCAS2P2
ENSG00000117525	15.7074	1.09281	0.381519	2.86435	0.00417863	0.0129425	F3
ENSG00000225079	0.990956	0	1.82211	0	1		FTH1P22
ENSG00000226483	0.934885	0	1.68846	0	1
ENSG00000224238	1.20311	3.04873	1.5673	1.94521	0.0517495	0.113413	WARS2-IT1
ENSG00000229537	0.277611	0	5.23925	0	1		LINC01739
ENSG00000162699	0.457669	0.79274	2.65788	0.29826	0.765505		DNAJA1P5
ENSG00000162692	159.51	0.70381	0.175844	4.00246	6.26886e-05	0.000277159	VCAM1
ENSG00000203914	2.80904	1.40833	0.980007	1.43706	0.150701	0.265215	HSP90B3P
ENSG00000270457	0.113875	0	7.21329	0	1
ENSG00000203858	0.246541	0	3.45278	0	1		HSD3BP2
ENSG00000231987	1.04227	2.49181	1.46841	1.69694	0.0897071		LINC01787
ENSG00000228057	5.39784	0.423372	0.553676	0.764656	0.444476	0.589182	SEC63P1
ENSG00000224445	2.13688	-2.96571	1.33897	-2.21491	0.0267662	0.0652938	LINC01708
ENSG00000229842	0.0579193	0	7.21329	0	1		MTATP6P13
ENSG00000270631	0.0148781	0	7.21329	0	1
ENSG00000229201	0.135248	0	7.1528	0	1		LINC02787
ENSG00000181656	4.09504	-1.37219	0.763061	-1.79827	0.0721342	0.147571	GPR88
ENSG00000122481	31.8535	0.445094	0.254282	1.7504	0.0800498	0.160326	RWDD3
ENSG00000198162	1772.15	-0.0841105	0.0616398	-1.36455	0.172395	0.293243	MAN1A2
ENSG00000238198	8.24857	1.74968	0.563999	3.10227	0.00192042	0.00646158	LRIG2-DT
ENSG00000171517	8.05143	3.24911	1.13465	2.86353	0.0041895	0.0129746	LPAR3
ENSG00000228852	6.85386	1.28606	0.623278	2.06337	0.0390771	0.0892962
ENSG00000203864	0.26728	0	3.78367	0	1		LINC02868
ENSG00000233482	0.440043	0.79274	2.43523	0.325529	0.744781
ENSG00000230250	0.109466	0	7.21329	0	1		LINC01753
ENSG00000232878	1.84217	-0.649952	1.55958	-0.416747	0.676863	0.780019	DPYD-AS1
ENSG00000143079	2634.54	0.021311	0.0494159	0.431257	0.666282	0.771588	CTTNBP2NL
ENSG00000232450	16.9926	0.138228	0.307888	0.448955	0.653464	0.762399
ENSG00000230768	0.449671	0	2.57459	0	1		LINC01676
ENSG00000235202	0.0877096	0	7.21329	0	1		LINC01525
ENSG00000272715	1.51719	-0.416962	1.09176	-0.381918	0.702522	0.797777
ENSG00000235038	0.12601	0.792722	7.21329	0.109897	0.912491
ENSG00000085491	1265.19	-0.368642	0.0755956	-4.8765	1.07982e-06	6.05232e-06	SLC25A24
ENSG00000173947	9.82674	1.60285	0.521324	3.07457	0.00210805	0.00703337	PIFO
ENSG00000230434	0.0508178	0	7.21329	0	1		LINC01650
ENSG00000230718	0.0363344	0	7.21329	0	1
ENSG00000134198	9.77824	-0.166964	0.433159	-0.385458	0.699898	0.796073	TSPAN2
ENSG00000235595	0.238848	0.792733	4.85527	0.163273	0.870304		GAPDHP23
ENSG00000226053	20.7506	0.979503	0.324509	3.01841	0.00254102	0.00833377	LINC01776
ENSG00000226128	0.250605	0	4.26098	0	1		RPL26P9
ENSG00000198799	507.708	0.400518	0.0796767	5.02679	4.98752e-07	2.90987e-06	LRIG2
ENSG00000279513	1.30135	0.503181	1.48394	0.339086	0.734545	0.822007
ENSG00000117620	449.772	0.197741	0.0918486	2.1529	0.0313264	0.0743909	SLC35A3
ENSG00000280186	1.6842	0.0748974	0.9077	0.0825134	0.934238	0.968349
ENSG00000223906	0.0551113	0	7.21329	0	1
ENSG00000162688	631.806	-0.0513584	0.0724323	-0.709055	0.47829	0.62257	AGL
ENSG00000197106	12.8156	1.44299	0.593765	2.43023	0.0150891	0.0400406	SLC6A17
ENSG00000259946	4.66641	-0.124421	0.684401	-0.181795	0.855744	0.912888
ENSG00000236137	2.60621	-0.59563	0.798243	-0.746176	0.455561	0.600072	CD101-AS1
ENSG00000203859	1.14461	3.07664	1.55257	1.98164	0.0475191	0.105544	HSD3B2
ENSG00000228086	0.550459	2.03851	2.08765	0.976461	0.328836
ENSG00000234020	0.543829	1.53343	2.11357	0.725517	0.468135		CHIAP3
ENSG00000231072	0.216999	-0.649948	3.89228	-0.166984	0.867383		GAPDHP64
ENSG00000273406	0.0642203	0	7.21329	0	1
ENSG00000185946	274.611	0.212617	0.141133	1.50651	0.131937	0.239804	RNPC3
ENSG00000162627	817.267	-0.208046	0.0696179	-2.98839	0.00280451	0.00910458	SNX7
ENSG00000226715	0.767031	0	2.04788	0	1		LINC01709
ENSG00000162695	1115.61	0.361143	0.0653557	5.5258	3.27987e-08	2.15032e-07	SLC30A7
ENSG00000265808	2217.58	0.367766	0.0448835	8.1938	2.53115e-16	2.8705e-15	SEC22B
ENSG00000225923	0.0402639	0	7.21329	0	1
ENSG00000134247	3616.34	0.157879	0.0603841	2.61458	0.00893372	0.0253752	PTGFRN
ENSG00000187481	0.552234	1.51859	2.07872	0.730542	0.465059		HSD3BP1
ENSG00000162664	711.331	0.0378033	0.0764964	0.494184	0.621176	0.742817	ZNF326
ENSG00000236866	0.39168	0.79274	2.62008	0.302563	0.762223		TENT5C-DT
ENSG00000134253	98.9172	-0.492575	0.171811	-2.86696	0.00414435	0.0128515	TRIM45
ENSG00000223416	4.51826	-0.387628	0.525575	-0.737531	0.4608	0.604762	RPS26P15
ENSG00000179571	0.35197	-0.649949	3.40839	-0.190691	0.848768		NBPF17P
ENSG00000227850	7.56819	0.560628	0.425063	1.31893	0.187193	0.311861	SEPTIN2P1
ENSG00000235777	0.375359	0.79274	2.58776	0.306342	0.759344		DPYD-AS2
ENSG00000285532	0.192895	0	5.67584	0	1		LINC02788
ENSG00000226755	0.0997953	0	7.21329	0	1		VPS25P1
ENSG00000232650	0.16851	-1.39776	5.15086	-0.271365	0.78611		LINC01780
ENSG00000183508	29.0316	1.29153	0.289904	4.45502	8.38867e-06	4.20813e-05	TENT5C
ENSG00000277095	0.141919	0	6.10801	0	1
ENSG00000234283	0.456032	1.49114	2.36575	0.630304	0.528496		LINC01731
ENSG00000232780	0.373632	1.5134	2.79664	0.541151	0.588403		GAPDHP74
ENSG00000274927	0.0239646	0	7.21329	0	1		KMT2CP3
ENSG00000264145	0.14083	0.792722	7.21329	0.109897	0.912491
ENSG00000198765	3.29959	2.51008	1.30352	1.92562	0.0541514	0.117647	SYCP1
ENSG00000224335	0.059379	0	7.21329	0	1
ENSG00000277702	41.4728	0.0382486	0.204909	0.186662	0.851926	0.910037
ENSG00000143398	1715.25	0.470306	0.0449626	10.4599	1.31944e-25	2.2951e-24	PIP5K1A
ENSG00000196505	300.131	0.178221	0.097746	1.8233	0.0682575	0.141327	GDAP2
ENSG00000223489	0.177138	1.50981	5.11047	0.295434	0.767662		NEFHP1
ENSG00000213262	0.183056	0	5.7923	0	1		VDAC2P3
ENSG00000287015	0.0190307	0	7.21329	0	1
ENSG00000235526	0.558283	-2.65749	1.96167	-1.35471	0.17551
ENSG00000228347	0.0886326	0	7.21329	0	1		FTLP17
ENSG00000236012	0.11014	0	7.21329	0	1		HIGD1AP12
ENSG00000270911	0.111033	0.792722	7.21329	0.109897	0.912491
ENSG00000134200	0.133668	0	7.21329	0	1		TSHB
ENSG00000065183	831.011	-0.164468	0.0568367	-2.89369	0.00380742	0.011908	WDR3
ENSG00000227082	14.9817	0.788068	0.452486	1.74164	0.0815711	0.162751	LINC02798
ENSG00000163393	4.44326	0.242118	0.807431	0.299862	0.764282	0.845315	SLC22A15
ENSG00000163156	530.389	0.234253	0.0777101	3.01445	0.00257446	0.00843291	SCNM1
ENSG00000143631	16.4634	1.39829	0.397308	3.5194	0.000432525	0.0016575	FLG
ENSG00000228453	0.022289	0	7.21329	0	1		RPS15AP9
ENSG00000274642	1.02556	0.802613	1.6233	0.494432	0.621001
ENSG00000237975	9.24173	1.30266	0.534228	2.4384	0.0147524	0.0392509	FLG-AS1
ENSG00000261168	30.1516	-1.19763	0.241523	-4.95864	7.09883e-07	4.07282e-06
ENSG00000287980	0.194464	0	4.45608	0	1
ENSG00000226172	0.0741994	0	7.21329	0	1
ENSG00000079335	183.807	-0.144036	0.101983	-1.41235	0.157846	0.274195	CDC14A
ENSG00000143119	3.21172	2.24627	1.24157	1.80922	0.0704161	0.144824	CD53
ENSG00000233432	0.143089	0.792723	7.06204	0.112251	0.910624		MTIF2P1
ENSG00000227700	0.0186811	0	7.21329	0	1
ENSG00000229911	0.0649375	0	7.21329	0	1
ENSG00000143520	2.50016	3.11262	1.3093	2.37732	0.0174391	0.0453005	FLG2
ENSG00000171943	456.038	-0.0429248	0.0686259	-0.62549	0.53165	0.671626	SRGAP2C
ENSG00000155761	8.77094	3.31749	1.10323	3.00707	0.00263782	0.00862428	SPAG17
ENSG00000230806	0.827131	0.792741	1.75011	0.452967	0.650573		SRGAP2-AS1
ENSG00000116830	441.266	-1.0964	0.0803504	-13.6452	2.15478e-42	6.25242e-41	TTF2
ENSG00000234422	0.0879178	0	7.21329	0	1		UBE2WP1
ENSG00000227091	0.142929	0	7.04825	0	1		SLC6A17-AS1
ENSG00000081026	274.718	-0.745891	0.0923385	-8.07779	6.59489e-16	7.33011e-15	MAGI3
ENSG00000224965	3.21386	-0.717198	0.66691	-1.07541	0.282193	0.428766	KCNC4-DT
ENSG00000228127	1.17951	1.51425	1.76523	0.85782	0.390992	0.53579	LINC01649
ENSG00000143458	146.924	-0.156658	0.114936	-1.36301	0.17288	0.29382	GABPB2
ENSG00000230932	0.0191587	0	7.21329	0	1
ENSG00000073754	1.03672	0	1.62702	0	1		CD5L
ENSG00000228826	0.192024	1.69165	7.20481	0.234795	0.814368
ENSG00000233907	0.0824234	0	7.21329	0	1		LINC01761
ENSG00000225036	0.0210617	0	7.21329	0	1		CDK4P1
ENSG00000228420	0.235667	0	4.29704	0	1		LINC01768
ENSG00000233839	0.109789	0	7.21329	0	1
ENSG00000232240	0.0172725	0	7.21329	0	1
ENSG00000230921	0.0172725	0	7.21329	0	1		HAO2-IT1
ENSG00000286151	1.56419	0.784211	1.62614	0.482255	0.629625	0.747215
ENSG00000271736	1.47922	0.792741	1.59706	0.496374	0.61963	0.742033	LINC02772
ENSG00000233717	0.0206631	0	7.21329	0	1		RPS29P29
ENSG00000163155	87.7741	0.380566	0.128243	2.96753	0.00300203	0.00967875	LYSMD1
ENSG00000241975	5.717	0.537919	0.696904	0.77187	0.440191	0.584967	ELOCP19
ENSG00000271143	0.0406644	0	7.21329	0	1
ENSG00000228217	2.13633	2.38716	1.263	1.89007	0.0587492	0.125472	PNRC2P1
ENSG00000270342	0.0966696	0	7.21329	0	1
ENSG00000231100	1.26045	0.792741	1.61056	0.492216	0.622567	0.743651
ENSG00000116824	1.25965	3.06538	1.49244	2.05394	0.0399813	0.0910451	CD2
ENSG00000235887	0.0734132	0	7.21329	0	1		LINC02799
ENSG00000237460	0.0421501	0	7.21329	0	1		LINC01661
ENSG00000236887	0.0936897	0	7.21329	0	1
ENSG00000024526	197.053	-5.0645	0.150652	-33.6173	9.38802e-248	4.56032e-245	DEPDC1
ENSG00000235756	0.120792	0	7.21329	0	1
ENSG00000173810	0.337258	0	3.11587	0	1		PPIAP7
ENSG00000235005	0.146014	0.792722	7.21329	0.109897	0.912491
ENSG00000271890	0.0750856	0	7.21329	0	1		OR10AE1P
ENSG00000227425	0.061046	0	7.21329	0	1		MRPS21P2
ENSG00000225279	1.36941	2.07466	1.47189	1.40952	0.15868	0.275342
ENSG00000283360	0.455144	-1.36174	2.05512	-0.662609	0.507581
ENSG00000117262	160.784	-0.167374	0.348012	-0.480944	0.630556	0.747512	GPR89A
ENSG00000227907	0.0400072	0	7.21329	0	1
ENSG00000227970	0.261483	0	3.78658	0	1		NR1H5P
ENSG00000261055	0.194907	0	5.015	0	1
ENSG00000231613	0.98663	1.04468	1.48359	0.704161	0.481332
ENSG00000137947	344.242	0.59293	0.0835774	7.09438	1.29933e-12	1.17649e-11	GTF2B
ENSG00000233589	1.90925	-1.9203	1.1051	-1.73767	0.0822688	0.163894
ENSG00000117586	3056.04	1.98113	0.0638081	31.0483	1.20301e-211	3.50623e-209	TNFSF4
ENSG00000230946	0.396525	-0.64995	2.81994	-0.230484	0.817716		HNRNPA1P68
ENSG00000226028	0.186883	0	5.77471	0	1		PFN1P12
ENSG00000162728	1.27297	0	1.75836	0	1	1	KCNJ9
ENSG00000229021	3.02095	1.40527	0.972856	1.44448	0.148605	0.262461
ENSG00000203825	0.483304	2.45305	2.18256	1.12393	0.261042
ENSG00000184371	1845.68	0.886538	0.0539665	16.4276	1.21418e-60	5.11224e-59	CSF1
ENSG00000233203	0.721163	-1.96103	1.75256	-1.11895	0.26316		DHCR24-DT
ENSG00000232499	25.8946	-0.409365	0.239585	-1.70864	0.0875178	0.172258
ENSG00000232265	0.75306	0.82555	1.90573	0.433194	0.664874		LINC02805
ENSG00000163154	3.89463	1.63593	0.768609	2.12843	0.0333014	0.0782732	TNFAIP8L2
ENSG00000232995	10.9956	-0.390676	0.381311	-1.02456	0.305571	0.455422
ENSG00000238087	0.987458	2.09325	1.88327	1.1115	0.266354		FMO8P
ENSG00000227777	0.247692	0.792735	4.32017	0.183496	0.854409		RPL7AP19
ENSG00000177173	3.26277	0.9266	0.931573	0.994662	0.319901	0.470233	NAP1L4P1
ENSG00000238022	0.130882	0	7.21329	0	1		LMX1A-AS1
ENSG00000231671	1.17106	0.793485	1.62183	0.489251	0.624664	0.744561	LINC01307
ENSG00000162729	231.258	-0.169453	0.114422	-1.48096	0.138618	0.249167	IGSF8
ENSG00000143158	302.449	-0.257944	0.0825549	-3.12452	0.00178096	0.00604196	MPC2
ENSG00000271092	7.64269	0.39562	0.469177	0.843223	0.399104	0.544121	TLCD4-RWDD3
ENSG00000238118	0.23667	0	3.86896	0	1		SLC25A24P2
ENSG00000276118	0.0196921	0.792722	7.21329	0.109897	0.912491
ENSG00000232148	0.240324	0	4.32412	0	1		FMO11P
ENSG00000278811	10.2374	-0.519031	0.462191	-1.12298	0.261446	0.404053	LINC00624
ENSG00000000460	84.9897	-2.36718	0.131891	-17.9481	4.97018e-72	2.50717e-70	C1orf112
ENSG00000275075	0.0560432	0	7.21329	0	1
ENSG00000135862	20385.2	0.573848	0.0584473	9.81822	9.39905e-23	1.44772e-21	LAMC1
ENSG00000232952	8.98275	0.221335	0.388987	0.569004	0.569353	0.70544
ENSG00000227722	0.260018	0.792737	3.79097	0.209112	0.834361
ENSG00000285922	19.7447	0.847214	0.328093	2.58224	0.00981617	0.0275094
ENSG00000275801	0.253157	0	3.46405	0	1
ENSG00000143198	1167.99	-0.170336	0.0527091	-3.23163	0.00123085	0.00431753	MGST3
ENSG00000143318	6.69114	1.39454	0.90991	1.53261	0.125372	0.230489	CASQ1
ENSG00000232188	0.246279	0	3.829	0	1
ENSG00000232212	0.322753	0	4.09071	0	1		LINC01701
ENSG00000143621	4052.84	-0.445301	0.0465493	-9.56622	1.10881e-21	1.61945e-20	ILF2
ENSG00000241042	1.31757	0.779632	1.64443	0.474106	0.635424	0.749872
ENSG00000260322	0.302472	0	6.22603	0	1
ENSG00000223495	0.042674	0	7.21329	0	1
ENSG00000143156	270.462	-0.224951	0.0840706	-2.67574	0.00745637	0.021679	NME7
ENSG00000198771	24.22	2.67718	0.517488	5.17341	2.29857e-07	1.38543e-06	RCSD1
ENSG00000225462	7.06502	-0.489382	0.480485	-1.01852	0.308432	0.458671	FDPSP1
ENSG00000237756	0.0408055	0	7.21329	0	1
ENSG00000213064	1149.9	-0.131885	0.0946342	-1.39363	0.163428	0.281568	SFT2D2
ENSG00000143179	858.397	-0.182252	0.0540818	-3.36994	0.000751851	0.0027529	UCK2
ENSG00000143315	375.094	0.017147	0.0723532	0.23699	0.812665	0.878617	PIGM
ENSG00000231175	0.432756	0	2.01538	0	1		LINC01720
ENSG00000143185	0.365368	0	3.05105	0	1		XCL2
ENSG00000272931	2.62897	-0.786863	0.822536	-0.956631	0.338754	0.48759	LRRC8D-DT
ENSG00000143190	273.406	-0.433832	0.120463	-3.60136	0.000316555	0.00124435	POU2F1
ENSG00000225475	2.23217	-1.05118	0.902333	-1.16496	0.244034	0.383011
ENSG00000232223	0.543691	0	2.14593	0	1		CNN2P10
ENSG00000224698	0.019482	0	7.21329	0	1
ENSG00000075945	591.08	-0.211101	0.0720185	-2.9312	0.0033765	0.0107211	KIFAP3
ENSG00000235303	0.919609	1.51277	1.75289	0.863013	0.388131
ENSG00000234810	6.89055	-0.421564	0.892935	-0.472111	0.636848	0.750768
ENSG00000224468	14.2675	0.084013	0.378373	0.222038	0.824285	0.887996	LAMC1-AS1
ENSG00000092607	2.51137	1.39974	1.3066	1.07128	0.284043	0.430877	TBX15
ENSG00000238270	0.0216975	0	7.21329	0	1
ENSG00000285894	6.50807	2.13249	0.68703	3.10393	0.00190971	0.00642884
ENSG00000236025	0.0562502	0	7.21329	0	1
ENSG00000230704	0.0441066	0	7.21329	0	1
ENSG00000227741	19.7761	0.764761	0.352524	2.16939	0.0300534	0.0719084
ENSG00000286754	0.282074	0.792737	3.67548	0.215683	0.829235
ENSG00000117091	1.20207	1.52919	1.73109	0.883366	0.377038	0.52218	CD48
ENSG00000235378	0.246281	0.792735	4.29167	0.184715	0.853453		MRPS10P1
ENSG00000143171	3.05326	0.791807	1.48174	0.534377	0.593081	0.726323	RXRG
ENSG00000047410	3468.3	-0.23856	0.0648673	-3.67766	0.000235383	0.000947275	TPR
ENSG00000231992	0.0148781	0	7.21329	0	1
ENSG00000018625	4.40204	3.65177	1.21894	2.99585	0.00273678	0.00890606	ATP1A2
ENSG00000171806	113.92	-0.416425	0.118652	-3.50963	0.000448725	0.00171532	METTL18
ENSG00000287919	0.342883	0	2.82095	0	1
ENSG00000233882	0.0364747	0	7.21329	0	1		LINC01680
ENSG00000198358	0.983503	1.41481	1.51767	0.932227	0.351219
ENSG00000134216	1.82957	0.792741	1.61808	0.489927	0.624186	0.744194	CHIA
ENSG00000230748	0.103219	0	7.21329	0	1		PRELID1P7
ENSG00000254154	3.41786	-0.388463	0.68773	-0.564849	0.572177	0.707794	CRYZL2P-SEC16B
ENSG00000162694	683.398	-0.766746	0.0898505	-8.53358	1.41891e-17	1.70262e-16	EXTL2
ENSG00000238108	0.0419529	0	7.21329	0	1
ENSG00000118197	277.597	0.126814	0.0851221	1.48979	0.136279	0.245922	DDX59
ENSG00000135842	267.755	1.49483	0.112919	13.2381	5.28606e-40	1.43242e-38	NIBAN1
ENSG00000229258	0.462108	1.49565	2.35035	0.636354	0.524545		LPGAT1-AS1
ENSG00000287472	0.10618	0.792722	7.21329	0.109897	0.912491
ENSG00000241318	0.230847	-0.649946	4.34223	-0.14968	0.881017		WDR82P2
ENSG00000228238	1.62628	0.48586	1.23065	0.3948	0.692991	0.791029
ENSG00000232393	0.0175821	0	7.21329	0	1		RPL5P6
ENSG00000184155	0.0938899	0	7.21329	0	1		OR10J5
ENSG00000058085	2561.48	2.82686	0.0868033	32.5663	1.22969e-232	4.96244e-230	LAMC2
ENSG00000260088	4.02214	1.81146	0.819604	2.21016	0.0270941	0.0659464	DDX59-AS1
ENSG00000116815	145.179	0.0891077	0.127914	0.696623	0.486039	0.629851	CD58
ENSG00000232917	0.0906263	0	7.21329	0	1		HSPE1P6
ENSG00000233057	1.0454	0.805731	1.79006	0.450113	0.652629		EEF1A1P14
ENSG00000143167	3.66972	2.0904	1.38632	1.50787	0.131587	0.239266	GPA33
ENSG00000143184	1.0743	2.85074	1.57432	1.81078	0.0701754		XCL1
ENSG00000260976	1.68723	2.12179	1.48345	1.43031	0.152628	0.267691	LINC01633
ENSG00000235215	1.27987	0.807646	1.23001	0.656616	0.511428	0.653352
ENSG00000224691	0.293242	1.30278	2.74971	0.473789	0.635651
ENSG00000286572	0.923092	-0.516121	1.50833	-0.342181	0.732215
ENSG00000235101	0.0396315	0	7.21329	0	1		SETP9
ENSG00000228215	1.98121	0.0713948	1.59493	0.0447637	0.964296	0.982036	LINC02770
ENSG00000177807	3.84222	3.09839	1.19305	2.59703	0.00940346	0.0265057	KCNJ10
ENSG00000233626	0.409518	2.11966	2.06669	1.02563	0.305067
ENSG00000143228	143.153	-4.81637	0.1544	-31.194	1.28303e-213	4.00657e-211	NUF2
ENSG00000235827	0.129881	0	7.21329	0	1		TUBB8P9
ENSG00000231615	0.233948	0.792735	4.32922	0.183113	0.85471
ENSG00000231714	0.143936	0.792722	7.21329	0.109897	0.912491
ENSG00000174514	31.822	0.00792921	0.237905	0.0333293	0.973412	0.986291	MFSD4A
ENSG00000143178	42.1336	-0.219859	0.217142	-1.01251	0.311293	0.461773	TBX19
ENSG00000116833	499.915	-0.373783	0.07111	-5.25641	1.46896e-07	9.04304e-07	NR5A2
ENSG00000227740	1.74517	0.0486034	1.23485	0.0393598	0.968604	0.982956	LINC02803
ENSG00000000457	155.781	-0.252926	0.106458	-2.37584	0.0175091	0.0454688	SCYL3
ENSG00000143507	64.808	0.789601	0.182585	4.32457	1.52828e-05	7.3719e-05	DUSP10
ENSG00000285638	1.18964	0.792741	1.74765	0.453604	0.650114	0.759808
ENSG00000230987	0.42393	0.792739	2.82837	0.280281	0.779262
ENSG00000232527	5.53611	1.17521	0.976526	1.20346	0.228797	0.363511	LINC02802
ENSG00000215833	0.0979008	-0.649936	7.21329	-0.0901026	0.928206		QRSL1P1
ENSG00000223344	0.764353	2.15593	1.85279	1.16361	0.244582
ENSG00000157064	56.8511	1.57705	0.226675	6.95731	3.46833e-12	3.04885e-11	NMNAT2
ENSG00000215808	0.625832	1.75074	1.73495	1.0091	0.312928		LINC01139
ENSG00000059588	623.506	-0.368418	0.0986631	-3.7341	0.000188387	0.000770438	TARBP1
ENSG00000237379	0.747304	0.790002	1.75196	0.450923	0.652045		CBX1P3
ENSG00000122224	1.76587	2.51228	1.3661	1.83901	0.0659132	0.137569	LY9
ENSG00000162782	5.19469	3.98122	1.1585	3.43654	0.000589196	0.00220269	TDRD5
ENSG00000238051	0.0574124	0	7.21329	0	1		ISCUP1
ENSG00000233196	0.780504	0	1.90964	0	1
ENSG00000229220	0.656817	0.075035	1.70967	0.0438887	0.964993
ENSG00000143653	1117.09	-0.291127	0.0586616	-4.96283	6.94736e-07	3.98876e-06	SCCPDH
ENSG00000158711	3040.01	-0.789742	0.0676547	-11.6731	1.7486e-31	3.68413e-30	ELK4
ENSG00000227747	0.305773	0.792739	3.03206	0.261452	0.793744
ENSG00000228081	0.201097	0	5.67988	0	1
ENSG00000228020	0.429509	0.792739	2.91748	0.271721	0.785837		HNRNPA1P46
ENSG00000234975	61.7864	0.288854	0.193404	1.49353	0.135299	0.244592	FTH1P2
ENSG00000162851	278.111	-0.0753816	0.0843333	-0.893853	0.371401	0.517157	TFB2M
ENSG00000271427	2.27936	0.80199	1.18921	0.674387	0.500066	0.643285
ENSG00000143353	264.826	0.260559	0.0856039	3.04378	0.00233626	0.00771818	LYPLAL1
ENSG00000197965	2634.69	-0.349652	0.0513288	-6.81202	9.6238e-12	8.19616e-11	MPZL1
ENSG00000143493	382.308	-0.810337	0.0738484	-10.973	5.15454e-28	9.6029e-27	INTS7
ENSG00000230777	1.18985	1.0885	1.4216	0.765685	0.443864	0.588624	RPS29P5
ENSG00000179397	25.8772	0.726251	0.307262	2.36362	0.0180971	0.0467921	CATSPERE
ENSG00000224540	0.262602	1.49067	4.28347	0.348005	0.727836		TFDP1P1
ENSG00000117592	4163.59	0.0560434	0.0502532	1.11522	0.264756	0.40811	PRDX6
ENSG00000186197	3.85909	2.95955	1.17244	2.52426	0.0115942	0.0318659	EDARADD
ENSG00000229067	1.25419	-0.953794	1.2078	-0.789695	0.429706	0.57476
ENSG00000227711	0.403949	0.792739	2.84553	0.278591	0.780559
ENSG00000261182	0.235871	0	4.89393	0	1
ENSG00000228879	0.214565	-0.649945	4.94565	-0.131417	0.895445		RPL35AP6
ENSG00000227925	1.47856	0.792741	1.57758	0.502506	0.615312	0.74031	LINC01655
ENSG00000162670	4.74628	2.38204	1.22832	1.93927	0.0524684	0.114644	BRINP3
ENSG00000225712	0.0193607	0	7.21329	0	1		ATP5MC2P1
ENSG00000162761	2.83223	3.09197	1.25654	2.46071	0.0138663	0.0371908	LMX1A
ENSG00000143199	7.98218	1.05942	1.05324	1.00587	0.31448	0.465028	ADCY10
ENSG00000007908	330.511	3.47665	0.174842	19.8845	5.53995e-88	3.7745e-86	SELE
ENSG00000092978	320.193	0.188087	0.0861211	2.18399	0.0289633	0.0697197	GPATCH2
ENSG00000143499	395.941	0.0548708	0.0726549	0.755225	0.450114	0.594636	SMYD2
ENSG00000188404	67.294	-1.12115	0.171609	-6.53313	6.44097e-11	5.20496e-10	SELL
ENSG00000143196	0.203446	0	6.51067	0	1		DPT
ENSG00000228504	0.177448	0	7.21329	0	1		LINC01760
ENSG00000274702	0.139187	0.792728	6.13128	0.129292	0.897126
ENSG00000226211	0.193011	0	5.02389	0	1
ENSG00000236942	0.672552	0.44541	1.53018	0.291084	0.770987
ENSG00000287205	0.284565	1.51631	3.74603	0.404777	0.685642
ENSG00000203697	8.96037	3.18723	0.936395	3.40372	0.000664745	0.00245943	CAPN8
ENSG00000116574	56.8002	-0.153098	0.197457	-0.775351	0.438132	0.582949	RHOU
ENSG00000287929	8.18145	3.3894	0.904658	3.74661	0.000179244	0.000735452
ENSG00000224896	0.0620355	0	7.21329	0	1		SIGLEC30P
ENSG00000121481	539.58	-0.461309	0.0785455	-5.87315	4.276e-09	3.03391e-08	RNF2
ENSG00000227940	0.0445781	0	7.21329	0	1		LINC01696
ENSG00000143248	19790.4	0.0728015	0.0736189	0.988897	0.322714	0.472884	RGS5
ENSG00000162814	2.71522	2.37191	1.26944	1.86847	0.0616969	0.130502	SPATA17
ENSG00000225172	1.75229	2.80555	1.39611	2.00955	0.044479	0.0996694
ENSG00000261642	0.410403	1.52032	2.41706	0.628994	0.529353
ENSG00000228239	0.0148781	0	7.21329	0	1
ENSG00000237283	0.405581	0.792739	2.80818	0.282296	0.777717
ENSG00000116132	9.93777	1.7487	0.629291	2.77884	0.00545528	0.0164253	PRRX1
ENSG00000238042	0.418193	0.79274	2.5583	0.309869	0.75666		LINC02257
ENSG00000231877	0.864618	0.792741	1.77937	0.445519	0.655945
ENSG00000116679	1748.96	-0.226357	0.0443433	-5.10464	3.31421e-07	1.96464e-06	IVNS1ABP
ENSG00000228536	5.33996	0.814059	0.798543	1.01943	0.307999	0.458207	LYPLAL1-AS1
ENSG00000230550	1.99269	1.05146	1.37872	0.762631	0.445683	0.590425	ERLNC1
ENSG00000229242	0.100657	2.01372	7.19232	0.279982	0.779491
ENSG00000228470	1.24288	0.0712328	1.388	0.0513205	0.95907	0.981828
ENSG00000152092	10.5217	3.15867	1.10748	2.85212	0.00434289	0.0134116	ASTN1
ENSG00000234984	0.168178	0	5.90007	0	1		FMO10P
ENSG00000231648	0.382589	1.5218	2.85219	0.533554	0.59365		LINC01698
ENSG00000229983	1.89444	1.06371	1.38418	0.768475	0.442205	0.587078
ENSG00000215149	0.117751	0	7.21329	0	1		KRT18P32
ENSG00000225122	0.0402502	0	7.21329	0	1
ENSG00000225920	5.16181	-0.0531417	0.677914	-0.07839	0.937518	0.969985	RIMKLBP2
ENSG00000143476	203.531	-2.8436	0.111051	-25.6063	1.29768e-144	1.91232e-142	DTL
ENSG00000121486	560.361	0.041298	0.0591101	0.698661	0.484764	0.628515	TRMT1L
ENSG00000228437	0.106499	0	7.21329	0	1		LINC02474
ENSG00000057252	919.328	-0.204803	0.0662613	-3.09084	0.00199589	0.00669405	SOAT1
ENSG00000285718	0.0813954	0	7.21329	0	1
ENSG00000234070	0.0670337	0	7.21329	0	1		SPATA17-AS1
ENSG00000233620	0.0387214	0	7.21329	0	1		USH2A-AS2
ENSG00000233018	0.396767	-0.649951	2.24567	-0.289424	0.772257
ENSG00000224783	0.043395	0	7.21329	0	1		MIPEPP2
ENSG00000162852	494.292	0.16708	0.0771409	2.16591	0.0303178	0.0724287	CNST
ENSG00000232792	0.042655	0	7.21329	0	1		FTH1P25
ENSG00000273004	6.36112	-0.211637	0.553355	-0.382461	0.702119	0.797527
ENSG00000143842	760.24	-0.819916	0.0575778	-14.2401	5.1625e-46	1.62566e-44	SOX13
ENSG00000268062	0.438589	1.20026	2.20302	0.544822	0.585876		SRP14P4
ENSG00000237409	0.193713	0	5.02873	0	1
ENSG00000116962	10261.5	-0.620097	0.0578637	-10.7165	8.51588e-27	1.53737e-25	NID1
ENSG00000288078	1.40189	0.792741	1.67496	0.473291	0.636006	0.750292
ENSG00000271399	0.155278	0.792728	5.99731	0.132181	0.894842
ENSG00000229757	0.26908	0	3.45968	0	1		RPL7AP21
ENSG00000232679	1.55656	2.07407	1.49408	1.3882	0.165077	0.283758	LINC01705
ENSG00000220749	52.6931	0.311699	0.23472	1.32796	0.184191	0.308083	RPL21P28
ENSG00000181450	172.371	-0.543389	0.104795	-5.18526	2.1571e-07	1.30255e-06	ZNF678
ENSG00000223519	6.09768	1.21112	0.587485	2.06154	0.0392515	0.0896714	KIF28P
ENSG00000286285	2.6984	0.0636912	1.00435	0.0634155	0.949436	0.976695
ENSG00000225300	0.829458	1.50106	1.70847	0.878598	0.379619
ENSG00000223842	1.85202	0.961648	0.980693	0.98058	0.3268	0.477007
ENSG00000162753	1.30484	0.0806637	1.35529	0.0595175	0.95254	0.978426	SLC9C2
ENSG00000228247	0.395698	1.54636	2.24926	0.687496	0.49177		UBBP2
ENSG00000231424	1.59791	0.792741	1.5555	0.509638	0.610305	0.737874
ENSG00000143355	2.96573	2.84607	1.2782	2.22663	0.0259721	0.0636866	LHX9
ENSG00000287177	0.0802841	0	7.21329	0	1
ENSG00000223490	0.0617066	0	7.21329	0	1		CHCHD2P5
ENSG00000121644	1458.06	-0.341724	0.057661	-5.92644	3.09572e-09	2.2199e-08	DESI2
ENSG00000174502	9.16608	0.266572	0.427547	0.623493	0.53296	0.672895	SLC26A9
ENSG00000224286	0.826506	0	1.77536	0	1		LINC01142
ENSG00000158715	479.12	-0.110193	0.0831566	-1.32512	0.185131	0.30931	SLC45A3
ENSG00000143195	13.4072	5.68327	1.07698	5.27705	1.31279e-07	8.10977e-07	ILDR2
ENSG00000162849	57.7285	2.17841	0.255585	8.52323	1.55163e-17	1.86018e-16	KIF26B
ENSG00000232824	0.0182831	0	7.21329	0	1		PRR13P1
ENSG00000273416	3.55035	0.089776	0.772649	0.116192	0.9075	0.952376
ENSG00000282111	0.404342	0	3.04114	0	1		LINC02815
ENSG00000233410	0.129768	0.792727	6.23332	0.127176	0.898801		LINC01222
ENSG00000067533	418.571	0.17051	0.0847525	2.01185	0.0442354	0.0992539	RRP15
ENSG00000228955	0.415998	-0.64995	3.07394	-0.211439	0.832545		RPL7AP82
ENSG00000270443	0.0406169	0	7.21329	0	1
ENSG00000116209	3323.65	0.164775	0.0417962	3.94234	8.06904e-05	0.000351593	TMEM59
ENSG00000224702	0.0700933	0	7.21329	0	1		LMX1A-AS2
ENSG00000271811	0.524349	-0.649951	1.93724	-0.335504	0.737245
ENSG00000224278	0.0210617	0	7.21329	0	1
ENSG00000235492	0.0993787	0	7.21329	0	1		LINC01221
ENSG00000287808	5.4369	0.823663	0.670889	1.22772	0.219552	0.352492	DHX9-AS1
ENSG00000229840	0.124794	0	7.21329	0	1		ISCA1P2
ENSG00000226486	1.09447	0.792741	1.78874	0.443183	0.657633	0.765425	LINC01035
ENSG00000227687	0.0234681	0	7.21329	0	1
ENSG00000231814	0.20405	0	5.66443	0	1		LINC00210
ENSG00000286210	0.491374	1.48422	2.68861	0.55204	0.580921
ENSG00000287364	0.912137	0.792741	1.73526	0.456842	0.647784
ENSG00000260698	4.67067	1.00124	0.733726	1.36459	0.172382	0.293243
ENSG00000277007	4.18492	0.0793316	0.743717	0.106669	0.915052	0.957235
ENSG00000152104	3264.96	0.341166	0.085714	3.98029	6.88322e-05	0.000302536	PTPN14
ENSG00000236975	1.84676	1.51465	1.60538	0.943484	0.345433	0.493146	LINC02814
ENSG00000286541	0.305022	0	7.21329	0	1
ENSG00000117650	107.912	-4.32219	0.155462	-27.8022	4.0832e-170	7.70549e-168	NEK2
ENSG00000235021	0.14518	-1.45783	7.02662	-0.207473	0.835641
ENSG00000203724	18.8233	-0.504507	0.330666	-1.52573	0.127077	0.232968	C1orf53
ENSG00000225006	0.143392	0	6.09568	0	1
ENSG00000287633	1.27796	-0.369611	1.38898	-0.266102	0.79016	0.863324
ENSG00000158764	2.44027	2.4911	1.10416	2.2561	0.0240646	0.0597651	ITLN2
ENSG00000223375	0.104495	0.792722	7.21329	0.109897	0.912491
ENSG00000230714	0.120746	0	7.21329	0	1
ENSG00000260855	12.8008	-0.608536	0.367725	-1.65487	0.0979513	0.188785
ENSG00000236206	0.550886	2.13708	1.96303	1.08866	0.276303
ENSG00000168118	730.133	-0.312608	0.0583892	-5.35387	8.60912e-08	5.38578e-07	RAB4A
ENSG00000173726	3756.52	-0.121617	0.0465324	-2.61361	0.00895922	0.0254366	TOMM20
ENSG00000282852	0.0815798	0	7.21329	0	1
ENSG00000152382	165.67	-0.515668	0.0944278	-5.46098	4.73522e-08	3.0451e-07	TADA1
ENSG00000143839	7.11275	2.75206	0.740925	3.71436	0.000203717	0.000827838	REN
ENSG00000232100	0.151634	0	6.95602	0	1		LINC01653
ENSG00000261024	0.617197	-1.92463	1.90614	-1.0097	0.312639		GS1-279B7.1
ENSG00000230547	0.104429	0.792722	7.21329	0.109897	0.912491		HMGB1P11
ENSG00000176754	1.07984	0.66843	1.52702	0.437735	0.661579		LINC00303
ENSG00000227953	9.13955	-0.764786	0.454001	-1.68454	0.0920766	0.179613	LINC01341
ENSG00000232215	0.0945011	0.792722	7.21329	0.109897	0.912491		OR2L6P
ENSG00000135829	3867.13	-0.66144	0.0517545	-12.7803	2.11125e-37	5.31991e-36	DHX9
ENSG00000228289	0.351435	1.51589	2.78415	0.544471	0.586117
ENSG00000134717	955.605	-0.131679	0.0561448	-2.34534	0.0190098	0.0488773	BTF3L4
ENSG00000232989	0.0193607	0	7.21329	0	1
ENSG00000233537	0.0916766	0	7.21329	0	1		TEDDM2P
ENSG00000116668	193.765	0.0315633	0.11504	0.274369	0.783801	0.858845	SWT1
ENSG00000278180	0.0440533	0	7.21329	0	1
ENSG00000232341	0.476224	-0.930092	1.8502	-0.502698	0.615177		RPL4P2
ENSG00000287676	2.22555	0.652738	1.12283	0.581333	0.561016	0.697904
ENSG00000236792	7.53999	0.374909	0.42881	0.874302	0.381954	0.52668
ENSG00000143207	778.631	-0.198568	0.0638522	-3.10981	0.00187207	0.00631916	COP1
ENSG00000286775	0.061329	0	7.21329	0	1
ENSG00000237492	0.0175821	0	7.21329	0	1		OR2L9P
ENSG00000230404	0.299757	0	2.81961	0	1
ENSG00000236230	1.26915	2.50527	1.49351	1.67744	0.0934572	0.181793
ENSG00000026751	7.33484	4.75113	1.13496	4.18617	2.83695e-05	0.000131896	SLAMF7
ENSG00000150681	3.68174	2.96046	1.22329	2.42009	0.0155167	0.0410176	RGS18
ENSG00000116906	1461.77	-0.143733	0.0427903	-3.35901	0.000782234	0.00285737	GNPAT
ENSG00000092969	490.769	1.17027	0.171282	6.83244	8.34829e-12	7.13536e-11	TGFB2
ENSG00000157181	448.166	0.227333	0.0983907	2.31051	0.02086	0.0529508	ODR4
ENSG00000250762	0.216386	-0.640036	3.92152	-0.163211	0.870352
ENSG00000236720	0.0992723	0	7.21329	0	1		LINC01741
ENSG00000227421	0.848849	1.50185	1.68069	0.893594	0.371539		LINC01724
ENSG00000227240	0.720314	0	2.03971	0	1
ENSG00000076258	18.2034	0.960775	0.343805	2.79453	0.00519751	0.0157377	FMO4
ENSG00000286073	3.14863	1.06031	1.1211	0.945771	0.344265	0.492121
ENSG00000231084	20.9846	0.616157	0.319871	1.92627	0.0540712	0.117536	RPL22P24
ENSG00000117697	400.445	-0.309277	0.0651861	-4.74453	2.08994e-06	1.13057e-05	NSL1
ENSG00000235083	0.669656	2.06675	1.72433	1.19858	0.23069
ENSG00000162669	9.23262	-0.0592632	0.545397	-0.108661	0.913472	0.95632	HFM1
ENSG00000132681	4.73261	2.95492	1.1987	2.46511	0.0136972	0.0368202	ATP1A4
ENSG00000225904	0.164667	0	5.89497	0	1		MORF4L1P7
ENSG00000143641	3491.67	0.0901689	0.0617674	1.45981	0.144341	0.256745	GALNT2
ENSG00000227630	18.2837	-0.0754519	0.301588	-0.250182	0.802447	0.871557	LINC01132
ENSG00000010932	3.49268	3.10293	1.16935	2.65355	0.0079651	0.0229369	FMO1
ENSG00000282849	1.18632	0.0713948	1.69612	0.042093	0.966425	0.98215
ENSG00000226640	0.0241827	0	7.21329	0	1
ENSG00000010072	424.482	0.127238	0.072531	1.75425	0.0793872	0.159315	SPRTN
ENSG00000135766	323.694	-0.315222	0.0948504	-3.32337	0.000889384	0.00321652	EGLN1
ENSG00000279261	0.38025	0	2.85487	0	1		LINC02961
ENSG00000213051	0.357359	0	2.81577	0	1		RPL5P5
ENSG00000238054	0.344912	0.792739	2.91855	0.271621	0.785914
ENSG00000163534	0.944563	0	1.67823	0	1		FCRL1
ENSG00000168243	8.92049	4.03593	1.09886	3.67284	0.000239872	0.000963564	GNG4
ENSG00000237469	0.207245	0	3.9011	0	1		TUBB8P10
ENSG00000224939	3.62585	0.778803	1.18224	0.65875	0.510056	0.652584	LINC00184
ENSG00000227613	0.0640562	0	7.21329	0	1		QRSL1P2
ENSG00000116183	20.53	5.92974	1.06324	5.57706	2.44621e-08	1.62488e-07	PAPPA2
ENSG00000232194	0.733904	0.0809829	1.99046	0.0406854	0.967547
ENSG00000231612	0.142323	0	7.06715	0	1
ENSG00000271036	0.0249044	0	7.21329	0	1		CLPTM1LP1
ENSG00000230849	2.54341	0.332336	0.774001	0.429374	0.667651	0.772628	GOT2P2
ENSG00000170382	9.70386	2.56067	0.938968	2.72711	0.00638916	0.0189009	LRRN2
ENSG00000226868	0.523485	0	2.34	0	1
ENSG00000279401	0.127022	0	7.21329	0	1
ENSG00000272362	0.288817	0.792737	3.78487	0.209449	0.834098
ENSG00000287450	0.0767253	-0.620488	7.21277	-0.0860263	0.931446
ENSG00000237011	0.639347	0.792741	2.04083	0.38844	0.697691
ENSG00000233583	0.124752	0.792722	7.21329	0.109897	0.912491
ENSG00000066027	1065.92	-0.924446	0.0499913	-18.4921	2.3894e-76	1.32228e-74	PPP2R5A
ENSG00000286263	2.01139	2.05066	1.2473	1.64408	0.100161	0.192294
ENSG00000227006	2.88487	2.25429	1.26321	1.78458	0.074329	0.151306
ENSG00000224525	0.558188	0.79274	2.67242	0.296638	0.766743
ENSG00000173728	3.26692	2.1775	0.984414	2.21197	0.0269686	0.0657029	C1orf100
ENSG00000225811	0.281993	2.04943	2.80007	0.73192	0.464217
ENSG00000227818	0.0425344	0	7.21329	0	1
ENSG00000135828	74.5132	0.379481	0.143093	2.65199	0.0080018	0.02303	RNASEL
ENSG00000286398	0.462837	2.47886	1.91495	1.29447	0.195501
ENSG00000185523	0.873255	0.62413	1.77714	0.351199	0.725439		SPATA45
ENSG00000116711	500.172	-0.284516	0.0937217	-3.03575	0.00239936	0.00790973	PLA2G4A
ENSG00000226750	0.0795983	0	7.21329	0	1
ENSG00000285665	6.59625	0.803761	0.616191	1.3044	0.192097	0.318011	TOP1P1
ENSG00000231022	0.0229845	0	7.21329	0	1		RPS3AP9
ENSG00000224436	0.0402203	0	7.21329	0	1
ENSG00000228208	3.32164	2.39168	1.23414	1.93794	0.0526309	0.114894	LINC02869
ENSG00000273384	0.727248	-2.46694	1.52917	-1.61326	0.106688
ENSG00000238061	0.59528	1.32298	1.85651	0.712616	0.476084
ENSG00000234915	0.0884496	0	7.21329	0	1
ENSG00000143845	337.863	0.36508	0.0879452	4.15122	3.30714e-05	0.000152246	ETNK2
ENSG00000227585	0.0815993	0	7.21329	0	1
ENSG00000157060	1.28926	-2.68614	1.43246	-1.87519	0.0607664	0.128868	SHCBP1L
ENSG00000224260	0.355702	0.792739	3.06826	0.258368	0.796123
ENSG00000213045	0.0579146	0	7.21329	0	1
ENSG00000235467	0.0566293	0	7.21329	0	1		RPL10AP5
ENSG00000123684	1357.68	-0.34656	0.0555074	-6.2435	4.27899e-10	3.26665e-09	LPGAT1
ENSG00000228044	1.12711	0.792741	1.80138	0.440074	0.659883	0.766809
ENSG00000225338	0.273075	0	3.43685	0	1		RPL23AP18
ENSG00000237457	0.307412	2.88098	2.93583	0.981318	0.326436		BRINP3-DT
ENSG00000225171	1.15444	0.114287	1.15367	0.099064	0.921087	0.960733	DUTP6
ENSG00000235386	4.88006	0.115805	0.589139	0.196566	0.844167	0.903941
ENSG00000123836	100.627	0.267116	0.155798	1.7145	0.086437	0.17054	PFKFB2
ENSG00000213690	0.339688	0.79274	2.61119	0.303593	0.761438
ENSG00000229832	0.343881	1.51577	2.62882	0.576596	0.564212
ENSG00000225233	0.813368	0.0713948	1.66158	0.0429681	0.965727
ENSG00000237514	0.0440637	0	7.21329	0	1		PTP4A1P7
ENSG00000287856	0.46586	0	3.1872	0	1
ENSG00000226375	3.46735	4.13168	1.19224	3.46546	0.000529317	0.00199433
ENSG00000203705	188.282	-0.100183	0.098565	-1.01641	0.309433	0.459612	TATDN3
ENSG00000224040	0.720621	-0.250415	1.85108	-0.135281	0.89239		HMGN1P4
ENSG00000228686	1.85186	0.48042	1.21451	0.395568	0.692424	0.790554
ENSG00000279838	2.69529	-0.0321396	0.81449	-0.0394597	0.968524	0.982956
ENSG00000174175	67.2036	-2.269	0.270211	-8.39715	4.57448e-17	5.3857e-16	SELP
ENSG00000236401	0.0209765	0	7.21329	0	1		SLC4A1APP2
ENSG00000241475	0.294029	0.792738	3.38795	0.233988	0.814995
ENSG00000215800	0.0874688	0	7.21329	0	1		RSL24D1P4
ENSG00000286421	1.21087	2.07499	1.60054	1.29643	0.194826	0.321725
ENSG00000270936	0.115052	0	7.21329	0	1		BPNT2P1
ENSG00000008118	4.85625	4.59209	1.16427	3.94419	8.00706e-05	0.000349139	CAMK1G
ENSG00000171161	634.801	0.506731	0.0702978	7.20835	5.66349e-13	5.2868e-12	ZNF672
ENSG00000241505	0.082586	0	7.21329	0	1
ENSG00000282097	1.11816	2.1349	1.50985	1.41398	0.157368	0.273662
ENSG00000261453	1.45845	0.792741	1.61193	0.491796	0.622863	0.743721	LINC01735
ENSG00000231020	0.0351642	0	7.21329	0	1
ENSG00000270818	0.0216975	0	7.21329	0	1
ENSG00000196878	1085.59	2.43061	0.0876584	27.7282	3.1952e-169	5.94421e-167	LAMB3
ENSG00000225561	0.398507	0.792739	3.05477	0.259508	0.795243		LINC01710
ENSG00000074964	116.413	0.451741	0.124117	3.63964	0.000273015	0.00108458	ARHGEF10L
ENSG00000223847	0.0420379	0	7.21329	0	1
ENSG00000277704	0.198188	0.79273	5.70584	0.138933	0.889503
ENSG00000259815	0.156603	0	6.91647	0	1		LINC02769
ENSG00000240963	0.0227418	0	7.21329	0	1
ENSG00000226570	0.656667	0	2.10363	0	1
ENSG00000198929	41.7311	-1.12614	0.244759	-4.60103	4.20411e-06	2.19371e-05	NOS1AP
ENSG00000230628	2.99787	3.09853	1.24715	2.48448	0.0129739	0.0351642
ENSG00000227579	4.05533	3.51931	1.21288	2.90162	0.00371244	0.0116494
ENSG00000174606	576.445	-0.0498675	0.063782	-0.781844	0.434306	0.578965	ANGEL2
ENSG00000179914	2.7127	-0.925084	1.14571	-0.807436	0.419415	0.564652	ITLN1
ENSG00000121446	3.04927	2.37032	1.24281	1.90723	0.0564907	0.121779	RGSL1
ENSG00000236905	0.563893	0.76953	2.03925	0.377359	0.705907
ENSG00000233304	1.17868	2.48175	1.51044	1.64306	0.10037	0.192598	LINC01346
ENSG00000227887	0.0199467	0.792722	7.21329	0.109897	0.912491		RPS26P13
ENSG00000116903	511.245	0.334124	0.0779627	4.28568	1.82178e-05	8.71551e-05	EXOC8
ENSG00000226196	0.544474	2.17508	2.16821	1.00317	0.31578		GAPDHP75
ENSG00000287354	0.223381	0	4.8939	0	1
ENSG00000233827	0.695541	-0.649951	2.1456	-0.302922	0.761949		CCNQP1
ENSG00000198797	4.64356	3.8203	1.20597	3.16781	0.0015359	0.00527679	BRINP2
ENSG00000151414	1199.23	-0.133056	0.0933701	-1.42503	0.154147	0.269527	NEK7
ENSG00000177614	7.93687	2.65671	1.14235	2.32565	0.0200373	0.051158	PGBD5
ENSG00000287157	0.229051	0.792735	4.35645	0.181968	0.855608
ENSG00000233920	0.784048	2.54158	1.79342	1.41717	0.156432
ENSG00000183831	4.55318	0.285322	0.646955	0.441023	0.659196	0.76636	ANKRD45
ENSG00000225755	0.0249044	0	7.21329	0	1
ENSG00000197472	4.62189	-2.47183	0.755852	-3.27026	0.0010745	0.00381088	ZNF695
ENSG00000230184	0.257338	0.0713946	3.12406	0.0228532	0.981767		SMYD3-IT1
ENSG00000232436	0.130982	0	7.21329	0	1
ENSG00000231718	1.86524	2.07821	1.45035	1.4329	0.151886	0.266712	LINC02789
ENSG00000136643	586.7	0.0168796	0.0653077	0.258463	0.796049	0.867014	RPS6KC1
ENSG00000232537	0.822097	0.792741	1.79415	0.441847	0.6586
ENSG00000285521	0.379918	2.47192	2.96424	0.833914	0.404329
ENSG00000236317	0.281875	0.769877	3.79375	0.202933	0.839187
ENSG00000176855	3.12833	4.11598	1.21727	3.38133	0.000721361	0.00265014	KRT18P28
ENSG00000227728	0.180426	0	5.07313	0	1
ENSG00000162877	1.70333	1.05566	1.41589	0.745583	0.45592	0.600393	PM20D1
ENSG00000225401	0.602082	1.31795	1.88826	0.697971	0.485196		TGIF2P1
ENSG00000228190	0.0191587	0	7.21329	0	1		RPL23AP16
ENSG00000135747	0.427966	-3.18276	2.85656	-1.11419	0.265196		ZNF670-ZNF695
ENSG00000227237	0.14434	-0.649941	6.07847	-0.106925	0.914848		ZNF692-DT
ENSG00000069248	1142.91	-0.470606	0.0543494	-8.6589	4.76332e-18	5.85505e-17	NUP133
ENSG00000232812	0.574766	0.792741	2.04689	0.387289	0.698542		LINC01717
ENSG00000242042	0.380963	0.792739	3.09836	0.255857	0.798061		LINC01743
ENSG00000234464	0.209592	0.792735	4.3855	0.180763	0.856554
ENSG00000253148	2.31638	0	1.55783	0	1	1	RGS21
ENSG00000090104	0.978798	0	2.09886	0	1		RGS1
ENSG00000285280	4.26982	0.235096	0.783974	0.299877	0.764271	0.845315
ENSG00000232892	6.85606	3.1566	0.758913	4.15937	3.19125e-05	0.000147272	RGS5-AS1
ENSG00000236950	0.425725	0	2.92115	0	1		LINC01774
ENSG00000236468	0.339728	0.792738	3.34701	0.23685	0.812773		EEF1A1P44
ENSG00000185220	143.027	0.3107	0.1165	2.66695	0.00765419	0.0221673	PGBD2
ENSG00000162769	209.172	-0.572467	0.0918097	-6.23537	4.50716e-10	3.43484e-09	FLVCR1
ENSG00000133065	950.586	-0.0328495	0.0620333	-0.529547	0.596426	0.728854	SLC41A1
ENSG00000278684	0.0771331	0	7.21329	0	1
ENSG00000236775	0.299997	0	3.34666	0	1
ENSG00000042781	19.156	4.4837	1.07277	4.17957	2.92066e-05	0.000135524	USH2A
ENSG00000234754	1.43849	1.50498	1.58862	0.947354	0.343458	0.491557	LINC02817
ENSG00000233084	3.13248	1.23394	0.750404	1.64437	0.1001	0.192193	RPL23AP25
ENSG00000227815	0.457383	-0.651277	2.6102	-0.249512	0.802965
ENSG00000287046	1.16074	0	1.7755	0	1	1
ENSG00000228863	0.887024	0.792741	1.92533	0.411743	0.680528
ENSG00000229112	0.0747133	0	7.21329	0	1
ENSG00000233332	0.190239	0	5.03644	0	1
ENSG00000231984	0.0239646	0	7.21329	0	1
ENSG00000226876	0.379196	0	2.8016	0	1		SMYD3-AS1
ENSG00000277462	96.6007	-0.246204	0.130204	-1.89091	0.0586367	0.125283	ZNF670
ENSG00000225591	0.098116	0	7.21329	0	1		RPS27P7
ENSG00000035687	2833.52	-0.363123	0.0509505	-7.12698	1.02594e-12	9.37475e-12	ADSS2
ENSG00000213080	30.6359	-0.697289	0.214246	-3.25462	0.00113543	0.00401016
ENSG00000180287	3.47418	3.49838	1.21393	2.88186	0.00395331	0.0123114	PLD5
ENSG00000226693	0.576051	0	2.41056	0	1		NXNP1
ENSG00000231272	0.251649	1.48023	3.80292	0.389235	0.697102
ENSG00000223828	0.0209765	0	7.21329	0	1		BANF1P4
ENSG00000230124	793.918	0.0540826	0.0652458	0.828905	0.407158	0.55246	ACBD6
ENSG00000226723	2.19958	-0.346002	0.938771	-0.368569	0.712449	0.805077
ENSG00000272672	0.142603	-0.649941	6.09463	-0.106642	0.915073
ENSG00000228982	0.0743036	-0.649936	7.21329	-0.0901026	0.928206
ENSG00000235096	0.849944	2.81777	1.69835	1.65912	0.0970918
ENSG00000007341	234.037	-0.247355	0.0956975	-2.58476	0.00974468	0.0273341	ST7L
ENSG00000286747	2.29612	0.79696	1.52208	0.523599	0.600557	0.73135
ENSG00000236069	0.46251	-1.37264	2.64156	-0.519631	0.603321
ENSG00000236244	0.335554	0	2.73697	0	1		SLC35F3-AS1
ENSG00000272865	0.527364	1.52033	2.43032	0.625569	0.531597
ENSG00000143324	1337.82	0.0597095	0.0582019	1.0259	0.304938	0.454789	XPR1
ENSG00000229871	0.0709096	0	7.21329	0	1		RPSAP20
ENSG00000225222	0.0383342	0	7.21329	0	1		CHCHD4P5
ENSG00000118193	193.4	-4.08556	0.131949	-30.9631	1.69225e-210	4.82493e-208	KIF14
ENSG00000198842	3.18594	0.792741	1.55431	0.510028	0.610032	0.737782	STYXL2
ENSG00000286619	41.4639	0.0841872	0.25692	0.327678	0.743155	0.828567
ENSG00000198756	11.5096	2.74995	0.725153	3.79224	0.000149296	0.000621322	COLGALT2
ENSG00000271558	0.0424226	0	7.21329	0	1
ENSG00000227554	1.08329	0	1.65849	0	1	1
ENSG00000178596	0.451049	0	3.09185	0	1		GAPDHP29
ENSG00000054282	442.972	0.230076	0.0669229	3.43792	0.00058619	0.00219286	SDCCAG8
ENSG00000183780	3.05842	2.85554	1.30313	2.19129	0.0284311	0.0686442	SLC35F3
ENSG00000229663	0.241146	0.792737	3.82283	0.207369	0.835721		DPY19L4P1
ENSG00000162702	831.197	0.237009	0.0555409	4.26728	1.9787e-05	9.4147e-05	ZNF281
ENSG00000238272	0.849677	2.08169	1.61769	1.28684	0.198152
ENSG00000235060	0.0625087	0.792722	7.21329	0.109897	0.912491		VDAC1P4
ENSG00000143194	3.34239	1.53735	0.910294	1.68885	0.0912477	0.178222	MAEL
ENSG00000054267	1223.61	0.294035	0.0604053	4.86769	1.12908e-06	6.31895e-06	ARID4B
ENSG00000287921	0.0792603	0	7.21329	0	1
ENSG00000177800	0.199042	0.792722	7.21329	0.109897	0.912491		TMEM78
ENSG00000232166	0.136452	0	7.13389	0	1
ENSG00000175137	1099.48	0.117133	0.0659423	1.7763	0.0756838	0.153551	SH3BP5L
ENSG00000134245	73.4827	0.040011	0.189954	0.210635	0.833172	0.895401	WNT2B
ENSG00000227373	2.85951	0.0852988	0.922485	0.0924662	0.926328	0.963729	RABGAP1L-DT
ENSG00000228175	5.9563	-0.64677	0.535237	-1.20838	0.226901	0.361287	GEMIN8P4
ENSG00000069275	6233.13	-0.978073	0.0572012	-17.0988	1.51472e-65	6.86228e-64	NUCKS1
ENSG00000187889	5.38271	3.33588	1.21961	2.73521	0.00623411	0.0184839	FYB2
ENSG00000097046	146.354	-2.42927	0.130446	-18.6228	2.09788e-77	1.18343e-75	CDC7
ENSG00000232113	0.488563	0	2.50472	0	1		TEX50
ENSG00000231378	0.0583522	0	7.21329	0	1		NDUFAF4P4
ENSG00000235605	0.0588834	0	7.21329	0	1
ENSG00000224857	0.241858	0.792737	3.8728	0.204694	0.837812		LINC01691
ENSG00000273367	0.318196	1.48599	3.65128	0.406978	0.684024
ENSG00000230604	0.206662	-1.38568	7.21152	-0.192148	0.847626		TSEN15P2
ENSG00000231605	1.64678	2.10915	1.55905	1.35284	0.176107	0.298011	LINC01363
ENSG00000236358	0.0193607	0	7.21329	0	1
ENSG00000203737	0.757727	-1.25999	1.65634	-0.760708	0.446832		GPR52
ENSG00000215873	0.0823209	0	7.21329	0	1		FEN1P1
ENSG00000185420	209.434	-0.515996	0.0881856	-5.85125	4.87897e-09	3.44403e-08	SMYD3
ENSG00000076321	760.977	0.0424713	0.053739	0.790325	0.429338	0.574444	KLHL20
ENSG00000272175	0.110185	0.792722	7.21329	0.109897	0.912491
ENSG00000213070	0.201347	-0.64002	3.94334	-0.162304	0.871066		HMGB3P6
ENSG00000282265	0.176251	0	5.82604	0	1
ENSG00000229747	0.0590985	0	7.21329	0	1
ENSG00000117280	1184.1	0.418709	0.0436308	9.59663	8.26025e-22	1.21454e-20	RAB29
ENSG00000233985	0.476078	0	2.08129	0	1		LINC01681
ENSG00000236719	5.58918	2.5299	1.14877	2.20227	0.027646	0.0670905	OVAAL
ENSG00000136636	793.204	-0.480189	0.0572602	-8.38609	5.02588e-17	5.90125e-16	KCTD3
ENSG00000225486	0.325474	0.766004	3.1064	0.246589	0.805226
ENSG00000227043	0.439479	0.79274	2.44614	0.324078	0.745879		LINC01682
ENSG00000163874	202.449	0.808037	0.125023	6.46311	1.02572e-10	8.17053e-10	ZC3H12A
ENSG00000285777	0.0853756	0.792722	7.21329	0.109897	0.912491
ENSG00000286109	0.100834	0	7.21329	0	1
ENSG00000213068	0.0444446	0	7.21329	0	1
ENSG00000054392	123.101	1.28182	0.131733	9.73044	2.23614e-22	3.38662e-21	HHAT
ENSG00000122223	2.08182	3.10417	1.26892	2.44632	0.0144324	0.0385517	CD244
ENSG00000188739	13.3412	0.814598	0.338531	2.40627	0.0161164	0.0423596	RBM34
ENSG00000286666	0.553773	1.51566	2.50496	0.605063	0.545137
ENSG00000273198	0.215656	-1.38786	4.94383	-0.280727	0.77892
ENSG00000203730	0.591238	0.0713948	1.99425	0.0358004	0.971442		TEDDM1
ENSG00000225719	0.0226681	0	7.21329	0	1		NMNAT1P2
ENSG00000273483	1.57275	0.262012	1.02082	0.256667	0.797436	0.867983
ENSG00000203729	0.0839058	0	7.21329	0	1		LINC00272
ENSG00000232809	0.645186	1.51936	2.21519	0.685886	0.492785		VDAC1P10
ENSG00000285981	0.0860843	0	7.21329	0	1
ENSG00000261729	0.740189	-0.649952	1.80982	-0.359125	0.719502
ENSG00000215796	0.121501	0	7.21329	0	1
ENSG00000233047	0.10103	0	7.21329	0	1		LINC01677
ENSG00000143341	243.243	-0.409642	0.168472	-2.43151	0.0150359	0.0399157	HMCN1
ENSG00000228309	0.651813	0.79274	2.33041	0.340171	0.733727		LINC01350
ENSG00000229739	6.48524	2.31516	0.852531	2.71563	0.00661494	0.019494	PDC-AS1
ENSG00000116703	8.39341	3.97106	1.14823	3.45843	0.000543328	0.00204272	PDC
ENSG00000273874	0.01995	0	7.21329	0	1		MIR6859-2
ENSG00000264341	0.019482	0	7.21329	0	1
ENSG00000264101	0.0364461	0	7.21329	0	1		MIR4689
ENSG00000252404	0.145431	0.792728	6.071	0.130576	0.896111
ENSG00000243267	0.238626	0.0713943	4.32783	0.0164965	0.986838		RN7SL614P
ENSG00000239149	1.41153	-0.325228	1.05869	-0.3072	0.758691	0.841134	SNORA59A
ENSG00000252956	0.119968	-0.649936	7.21329	-0.0901026	0.928206		RNA5SP40
ENSG00000207237	0.0781847	0	7.21329	0	1		RNU6-110P
ENSG00000253005	0.0459691	0	7.21329	0	1		RNU6-176P
ENSG00000238316	0.0534473	0	7.21329	0	1
ENSG00000207941	0.0172725	0	7.21329	0	1		MIR552
ENSG00000264773	0.509843	0.79274	2.3612	0.335736	0.73707		MIR4420
ENSG00000199963	0.0207461	0	7.21329	0	1		RNU6-605P
ENSG00000252368	0.0590373	0	7.21329	0	1		RNA5SP43
ENSG00000206779	0.01995	0	7.21329	0	1		Y_RNA
ENSG00000264613	0.0216975	0	7.21329	0	1		RN7SL290P
ENSG00000199240	0.0226981	0	7.21329	0	1		RNA5SP46
ENSG00000206627	0.104995	0	7.21329	0	1		RNU6-969P
ENSG00000283414	0.103358	-0.649936	7.21329	-0.0901026	0.928206		U6
ENSG00000207508	0.0409265	0	7.21329	0	1		RNU6-1237P
ENSG00000263675	3.45037	-1.32415	0.895984	-1.47787	0.139443	0.25029	MIR5581
ENSG00000206981	0.0182831	0	7.21329	0	1		RNU6-40P
ENSG00000238653	0.0239646	0	7.21329	0	1		RNU7-62P
ENSG00000212624	0.0210617	0	7.21329	0	1
ENSG00000200575	0.0239646	0	7.21329	0	1		RNU6-414P
ENSG00000212308	0.0175821	0	7.21329	0	1		RNA5SP23
ENSG00000252338	0.0396315	0	7.21329	0	1		RNU6-503P
ENSG00000239319	0.0230196	0	7.21329	0	1		RN7SL854P
ENSG00000251767	0.0644079	0.792722	7.21329	0.109897	0.912491		RNU7-8P
ENSG00000202263	0.0212739	0	7.21329	0	1		RNA5SP22
ENSG00000199318	0.022289	0	7.21329	0	1		RNA5SP52
ENSG00000199666	0.476278	0	2.82013	0	1		SNORD3G
ENSG00000242482	0.0210617	0	7.21329	0	1		RN7SL392P
ENSG00000206817	0.0230196	0	7.21329	0	1		Y_RNA
ENSG00000200839	0.0419262	0	7.21329	0	1		RNA5SP48
ENSG00000264271	0.0388841	-0.649936	7.21329	-0.0901026	0.928206		RN7SL488P
ENSG00000239504	0.0870404	0	7.21329	0	1		RN7SL583P
ENSG00000251720	0.378937	-0.649951	2.42953	-0.267521	0.789068		RNU7-123P
ENSG00000274321	0.0216131	0	7.21329	0	1
ENSG00000198974	0.0416106	0	7.21329	0	1		MIR30E
ENSG00000207962	0.0395462	0	7.21329	0	1		MIR30C1
ENSG00000207234	0.327002	0.792739	2.84189	0.278948	0.780285		RNU6-125P
ENSG00000202259	0.0196921	0.792722	7.21329	0.109897	0.912491		RNU6-1318P
ENSG00000212459	0.108906	0	7.21329	0	1		RNU6-695P
ENSG00000263526	0.0241827	0	7.21329	0	1		MIR378G
ENSG00000211575	0.137796	-0.649936	7.121	-0.0912703	0.927278		MIR760
ENSG00000244256	0.809531	0.866695	1.15686	0.749181	0.453748		RN7SL130P
ENSG00000200800	0.0190307	0	7.21329	0	1		RNU1-130P
ENSG00000207502	0.0182831	0	7.21329	0	1
ENSG00000252530	0.0172725	0	7.21329	0	1		RNU6-965P
ENSG00000252797	0.306911	0	2.7893	0	1		RN7SKP272
ENSG00000212266	0.0664146	0	7.21329	0	1
ENSG00000222209	0.0182831	0	7.21329	0	1		RNA5SP56
ENSG00000277141	0.0656398	0	7.21329	0	1		Metazoa_SRP
ENSG00000215930	0.194761	0	6.58854	0	1		MIR942
ENSG00000264419	0.0207461	0	7.21329	0	1		MIR548AC
ENSG00000222069	0.0548437	0	7.21329	0	1		RN7SKP285
ENSG00000199879	0.019482	0	7.21329	0	1		RNVU1-22
ENSG00000252510	0.0355556	0	7.21329	0	1		RNA5SP55
ENSG00000239984	0.0396315	0	7.21329	0	1		RN7SL420P
ENSG00000283296	1.32376	1.11558	1.15223	0.968188	0.332951	0.482574	MIR4256
ENSG00000252717	0.0175821	0	7.21329	0	1		RNU6-352P
ENSG00000207472	0.0673801	0	7.21329	0	1		RNU6-41P
ENSG00000206880	0.088376	0	7.21329	0	1		RNU6-1310P
ENSG00000212538	0.0405722	0	7.21329	0	1		U3
ENSG00000276839	0.0233919	0	7.21329	0	1		Metazoa_SRP
ENSG00000201493	0.0783623	0	7.21329	0	1		RNU1-141P
ENSG00000238765	0.0297561	0	7.21329	0	1		RNA5SP57
ENSG00000201544	1.09838	-0.944461	1.33087	-0.709657	0.477917	0.622197	SNORA16B
ENSG00000252906	0.0208645	0	7.21329	0	1		SCARNA3
ENSG00000202329	0.034545	0	7.21329	0	1		RNU6-609P
ENSG00000242794	0.0589091	0	7.21329	0	1		RN7SL299P
ENSG00000252860	0.0810851	0.792722	7.21329	0.109897	0.912491		RNU6-570P
ENSG00000207181	1.00208	1.04794	1.56432	0.669905	0.502918		SNORA14B
ENSG00000264377	0.0175821	0	7.21329	0	1		MIR4671
ENSG00000201638	0.0351642	0	7.21329	0	1		RNY4P16
ENSG00000275213	0.0572911	0	7.21329	0	1		Metazoa_SRP
ENSG00000239494	1.44385	0.63533	1.24234	0.511399	0.609072	0.737355	RN7SL333P
ENSG00000200033	0.445676	0	2.81253	0	1		RNU6-403P
ENSG00000239690	0.228336	0	7.21329	0	1		RN7SL668P
ENSG00000202184	0.0608472	0	7.21329	0	1		RNU6-1283P
ENSG00000241395	0.0216325	0	7.21329	0	1		RN7SL344P
ENSG00000200495	0.117137	-1.34181	7.21277	-0.186033	0.852419		RNU6-1205P
ENSG00000252553	0.0652025	0	7.21329	0	1		RNA5SP73
ENSG00000222240	0.0365756	0	7.21329	0	1		RN7SKP156
ENSG00000212187	0.0175821	0	7.21329	0	1
ENSG00000253097	0.0208919	0	7.21329	0	1		RNU2-19P
ENSG00000200036	0.0185698	0	7.21329	0	1		RNA5SP65
ENSG00000212610	0.0371671	0	7.21329	0	1		U3
ENSG00000201944	0.197478	-0.649944	4.99648	-0.13008	0.896503		SNORA72
ENSG00000206905	0.0714302	0	7.21329	0	1		Y_RNA
ENSG00000200972	0.0213956	0	7.21329	0	1		RNU5A-8P
ENSG00000243051	0.0230196	0	7.21329	0	1		RN7SL269P
ENSG00000207326	0.0397825	0	7.21329	0	1		Y_RNA
ENSG00000212205	0.131146	0	7.19568	0	1		Y_RNA
ENSG00000264358	0.0561407	0	7.21329	0	1		MIR3122
ENSG00000212527	0.0172725	0	7.21329	0	1		RNA5SP63
ENSG00000252879	0.0200799	-0.649936	7.21329	-0.0901026	0.928206		RN7SKP98
ENSG00000252612	0.288584	0.792739	3.11036	0.254871	0.798823		Y_RNA
ENSG00000202264	0.0196921	0.792722	7.21329	0.109897	0.912491		RNA5SP77
ENSG00000285609	0.0756138	-0.649936	7.21329	-0.0901026	0.928206		5S_rRNA
ENSG00000206762	3.10384	-1.10987	0.73092	-1.51846	0.128898	0.235585	RNU6-418P
ENSG00000252084	0.0340367	0	7.21329	0	1		RN7SKP12
ENSG00000200085	0.0809634	0	7.21329	0	1		Y_RNA
ENSG00000264500	7.89881	0.93949	0.593102	1.58403	0.113187	0.212164	MIR3124
ENSG00000225545	0.0415893	0	7.21329	0	1
ENSG00000230175	0.0577681	-0.649936	7.21329	-0.0901026	0.928206
ENSG00000225272	0.0794772	0	7.21329	0	1		RPL21P27
ENSG00000215838	0.541262	0.778427	1.92042	0.405342	0.685226
ENSG00000273365	0.690772	2.80568	1.81687	1.54424	0.12253
ENSG00000224358	4.74302	0.649292	0.588897	1.10256	0.27022	0.414244	TMCO1-AS1
ENSG00000162545	593.979	0.290008	0.0724736	4.00157	6.29249e-05	0.00027811	CAMK2N1
ENSG00000090432	888.807	0.234084	0.0622496	3.76041	0.000169636	0.000699201	MUL1
ENSG00000215520	0.632704	0	2.49594	0	1		RPS4XP4
ENSG00000183114	1.88954	0.376452	1.18704	0.317134	0.751142	0.835271	FAM43B
ENSG00000158825	13.1022	-1.56412	0.397892	-3.93102	8.45873e-05	0.000367702	CDA
ENSG00000158828	419.56	-0.23042	0.102154	-2.25561	0.0240953	0.0598356	PINK1
ENSG00000117242	179.636	0.153861	0.0951595	1.61687	0.105905	0.201156	PINK1-AS
ENSG00000234473	0.621454	-0.649951	2.02681	-0.320677	0.748455		ZNF101P2
ENSG00000238754	0.0392243	-0.649936	7.21329	-0.0901026	0.928206		SCARNA18B
ENSG00000134371	1185.93	0.0706158	0.0556011	1.27004	0.204069	0.333658	CDC73
ENSG00000221680	0.0448637	0	7.21329	0	1		MIR1278
ENSG00000162630	2.75336	1.62877	1.26053	1.29213	0.196312	0.323581	B3GALT2
ENSG00000276735	0.0625192	0.792722	7.21329	0.109897	0.912491		Metazoa_SRP
ENSG00000232077	1.25924	3.12334	1.47203	2.12179	0.0338556	0.0793413	LINC01031
ENSG00000229639	0.509484	0.792741	1.99514	0.397336	0.69112		LINC01758
ENSG00000287453	0.87146	1.50102	1.8374	0.816926	0.413971
ENSG00000270615	0.0588981	0	7.21329	0	1		SGO1P1
ENSG00000287283	0.314176	0	2.79823	0	1
ENSG00000240692	0.0595947	0	7.21329	0	1		RN7SL538P
ENSG00000229359	0.0632484	0	7.21329	0	1		PIN1P1
ENSG00000237919	0.360419	0.792738	3.34385	0.237074	0.8126		LRRC7-AS1
ENSG00000066557	718.95	-0.0322199	0.0673021	-0.478735	0.632127	0.748288	LRRC40
ENSG00000244389	0.0824115	0	7.21329	0	1		RN7SL242P
ENSG00000228988	0.132982	1.50974	6.19815	0.243579	0.807557
ENSG00000118454	605.499	-0.0753067	0.064429	-1.16883	0.242471	0.381082	ANKRD13C
ENSG00000226088	0.937121	1.37614	1.73974	0.791004	0.428942		HHLA3-AS1
ENSG00000116761	56.5282	-0.142763	0.170549	-0.837076	0.40255	0.547567	CTH
ENSG00000278636	0.0189194	0	7.21329	0	1		Metazoa_SRP
ENSG00000271992	1.94497	0.606205	0.832623	0.728066	0.466573	0.610804
ENSG00000233020	0.281373	0.792738	3.43453	0.230814	0.817459		CHORDC1P5
ENSG00000007968	26.7784	-4.02356	0.36156	-11.1283	9.13174e-29	1.76648e-27	E2F2
ENSG00000235052	2.09315	-0.493962	1.10301	-0.44783	0.654276	0.762837
ENSG00000117318	2541.01	-0.395668	0.089093	-4.44107	8.95131e-06	4.47497e-05	ID3
ENSG00000285802	2.23488	3.10914	1.27655	2.43557	0.0148682	0.0395305
ENSG00000229239	0.25379	1.51641	4.27172	0.354989	0.722598		EEF1A1P48
ENSG00000142676	11326.8	0.168652	0.073754	2.28669	0.0222139	0.0558188	RPL11
ENSG00000057757	733.465	-0.0891268	0.0564381	-1.5792	0.114291	0.213906	PITHD1
ENSG00000011009	2232.57	0.675159	0.0749167	9.01213	2.02101e-19	2.64142e-18	LYPLA2
ENSG00000117308	1348.84	1.10397	0.0899881	12.2679	1.347e-34	3.12959e-33	GALE
ENSG00000235748	0.194894	-3.35096	6.39267	-0.524187	0.600148		SEPTIN14P12
ENSG00000237861	0.0846277	0	7.21329	0	1
ENSG00000221879	0.0474327	0	7.21329	0	1		MRPS21P3
ENSG00000230260	0.0424573	0	7.21329	0	1
ENSG00000226919	2.9582	1.65857	0.967241	1.71475	0.0863916	0.170476
ENSG00000223963	1.48512	2.82037	1.4719	1.91613	0.055348	0.119867	THAP12P8
ENSG00000215802	0.0189194	0	7.21329	0	1		RFKP1
ENSG00000233615	0.0358545	0	7.21329	0	1		HNRNPA1P42
ENSG00000286496	1.50156	0.0713948	1.55738	0.045843	0.963435	0.982036
ENSG00000287516	19.7826	0.991172	0.339537	2.91918	0.00350949	0.0110886
ENSG00000287738	1.09335	0.0713948	1.59303	0.044817	0.964253	0.982036
ENSG00000132703	0.0584618	0	7.21329	0	1		APCS
ENSG00000276632	0.0190307	0	7.21329	0	1
ENSG00000223603	0.0436446	0	7.21329	0	1		CRPP1
ENSG00000132693	4.6223	4.04062	1.15146	3.50913	0.00044957	0.00171805	CRP
ENSG00000235226	0.0396315	0	7.21329	0	1
ENSG00000158716	704.58	-0.76053	0.123991	-6.13377	8.58188e-10	6.41803e-09	DUSP23
ENSG00000181036	5.43184	2.604	1.2314	2.11466	0.0344588	0.0805031	FCRL6
ENSG00000158714	0.56162	0	2.2876	0	1		SLAMF8
ENSG00000212161	0.0214564	0	7.21329	0	1
ENSG00000243284	0.257802	0.792739	3.12534	0.253649	0.799767		VSIG8
ENSG00000272668	38.0511	0.967537	0.287529	3.36501	0.000765411	0.00279943
ENSG00000213085	25.7146	0.612752	0.290481	2.10944	0.0349068	0.0813113	CFAP45
ENSG00000287040	0.480256	0	2.47316	0	1
ENSG00000279430	0.315901	-1.25101	2.97086	-0.421094	0.673686
ENSG00000162723	0.843746	0	1.89461	0	1		SLAMF9
ENSG00000273933	0.0233919	0	7.21329	0	1
ENSG00000256029	1.27825	2.10689	1.38537	1.52081	0.128307	0.23475
ENSG00000188004	0.24141	0.792735	4.3168	0.18364	0.854296		SNHG28
ENSG00000266580	0.0601868	0	7.21329	0	1		MIR4254
ENSG00000254545	10.9307	2.09112	0.567513	3.68471	0.000228962	0.000923415
ENSG00000203620	1.35094	1.35194	1.48552	0.910081	0.36278	0.50869
ENSG00000269967	0.535666	0.0713948	2.06826	0.0345193	0.972463
ENSG00000228634	1.11035	0.0981879	1.6604	0.0591352	0.952844	0.978583
ENSG00000284702	1.73369	1.5119	1.55842	0.970154	0.33197	0.481764
ENSG00000221040	0.465389	0.79274	2.56415	0.309163	0.757198		U3
ENSG00000287217	0.51353	0	2.62051	0	1
ENSG00000163399	6316.76	0.101714	0.0541441	1.87858	0.0603022	0.12809	ATP1A1
ENSG00000233154	0.441256	0.79274	2.27899	0.347847	0.727955		LINC01762
ENSG00000230381	0.0431876	0	7.21329	0	1
ENSG00000224950	5.80232	0.0627602	0.54602	0.114941	0.908492	0.95315
ENSG00000286276	0.783735	0.451681	1.35158	0.334188	0.738238
ENSG00000177888	327.933	0.159675	0.105351	1.51565	0.129607	0.236546	ZBTB41
ENSG00000243364	253.012	-0.146625	0.101856	-1.43953	0.15	0.264266	EFNA4
ENSG00000251246	0.0694761	0	7.21329	0	1		EFNA4-EFNA3
ENSG00000143590	24.6857	-0.852557	0.250248	-3.40685	0.000657173	0.00243307	EFNA3
ENSG00000202027	0.0214564	0	7.21329	0	1		Y_RNA
ENSG00000169242	1539.75	-0.549744	0.0596405	-9.21762	3.0378e-20	4.14807e-19	EFNA1
ENSG00000169241	423.638	-0.116854	0.0718991	-1.62525	0.104108	0.198219	SLC50A1
ENSG00000163463	106.871	0.232374	0.177536	1.30888	0.190575	0.316171	KRTCAP2
ENSG00000169231	279.921	0.313422	0.132106	2.37251	0.0176676	0.0458215	THBS3
ENSG00000236675	185.332	0.66831	0.167688	3.98544	6.73541e-05	0.000296387	MTX1P1
ENSG00000177628	1923.65	0.514222	0.0572166	8.98729	2.53406e-19	3.30044e-18	GBA1
ENSG00000116521	1477.75	0.170541	0.0624247	2.73195	0.00629606	0.018657	SCAMP3
ENSG00000176444	935.243	0.101792	0.102356	0.994487	0.319986	0.470332	CLK2
ENSG00000143630	62.9673	-0.705595	0.184254	-3.82947	0.000128418	0.00054078	HCN3
ENSG00000143627	4.15586	1.65201	1.24514	1.32677	0.184586	0.308572	PKLR
ENSG00000253074	0.0227418	0	7.21329	0	1		RNU6-586P
ENSG00000252116	0.0216975	0	7.21329	0	1		RNU4ATAC4P
ENSG00000228523	0.0198534	-0.649936	7.21329	-0.0901026	0.928206		DNAJB6P4
ENSG00000223263	0.86986	3.14586	1.60271	1.96284	0.049665		RNU6-387P
ENSG00000238139	0.12887	0	7.21329	0	1
ENSG00000197721	2.41047	0.486733	1.24312	0.391541	0.695398	0.792869	CR1L
ENSG00000244703	0.118555	0	7.21329	0	1		CD46P1
ENSG00000226289	0.157907	1.69182	7.2048	0.234818	0.81435		CDCA4P3
ENSG00000285239	0.0376005	0	7.21329	0	1
ENSG00000234219	0.295835	0.792738	3.36023	0.235918	0.813496		CDCA4P4
ENSG00000174059	2197.53	-1.23982	0.109977	-11.2735	1.77382e-29	3.51694e-28	CD34
ENSG00000285719	2.7361	-1.34601	1.08142	-1.24467	0.213253	0.344732
ENSG00000284237	55.1105	-0.749361	0.244551	-3.06424	0.00218225	0.0072551	LINC02767
ENSG00000158731	0.347764	-0.64995	2.79691	-0.232381	0.816242		OR10J6P
ENSG00000201746	0.519297	2.07115	2.10447	0.984171	0.325031		RNU6-828P
ENSG00000264881	0.0172725	0	7.21329	0	1
ENSG00000199562	0.215428	0.0713941	4.95694	0.0144029	0.988509		RNU6-37P
ENSG00000284735	1.68685	0.488492	1.05952	0.461048	0.644764	0.755643
ENSG00000284642	4.55755	-0.232777	0.584244	-0.398425	0.690317	0.788943
ENSG00000142657	5656.99	-0.281907	0.0542229	-5.19905	2.00312e-07	1.21404e-06	PGD
ENSG00000271989	0.518105	-1.97859	2.02215	-0.978456	0.327849
ENSG00000251503	0.782551	0	1.89661	0	1		CENPS-CORT
ENSG00000175279	20.5687	-1.01387	0.271409	-3.73557	0.000187292	0.000766078	CENPS
ENSG00000160049	1373.66	-0.0878309	0.046746	-1.87889	0.0602588	0.128029	DFFA
ENSG00000236035	1.46049	1.09799	1.42451	0.770784	0.440835	0.585674	NSA2P1
ENSG00000221643	0.894659	0.805201	1.6747	0.480802	0.630657		SNORA77
ENSG00000122188	4.83674	1.2519	0.939226	1.33291	0.182563	0.306163	LAX1
ENSG00000227417	0.173694	1.4895	6.75114	0.22063	0.825381
ENSG00000223505	0.404004	0.0713947	2.58505	0.0276183	0.977967		RPL35AP5
ENSG00000182004	852.543	-0.293046	0.0824022	-3.55629	0.000376132	0.00145564	SNRPE
ENSG00000236430	0.565984	-0.630321	2.08257	-0.302665	0.762145		KRT8P29
ENSG00000130768	31.6553	-0.0974758	0.243423	-0.400438	0.688834	0.78794	SMPDL3B
ENSG00000227050	0.301857	0	3.0999	0	1
ENSG00000238231	0.405333	0.817541	2.66536	0.306729	0.75905
ENSG00000240750	0.771054	-0.496714	1.74839	-0.284098	0.776335		RN7SL559P
ENSG00000158156	300.126	-0.22556	0.0850677	-2.65154	0.00801256	0.0230584	XKR8
ENSG00000182118	148.325	-0.092933	0.116365	-0.798635	0.424502	0.569775	FAM89A
ENSG00000227934	5.83915	-0.381746	0.613168	-0.62258	0.533561	0.673395
ENSG00000229595	0.0848068	0	7.21329	0	1
ENSG00000143633	209.108	-0.198892	0.088352	-2.25113	0.0243773	0.060393	C1orf131
ENSG00000281912	3.35901	-0.637933	0.736839	-0.865769	0.386617	0.5317	LINC01144
ENSG00000132773	219.893	-0.770932	0.0999806	-7.71082	1.25015e-14	1.28649e-13	TOE1
ENSG00000070759	55.1913	-1.20609	0.181976	-6.62773	3.40879e-11	2.80741e-10	TESK2
ENSG00000280670	79.2081	0.221883	0.166274	1.33444	0.182059	0.305481	CCDC163
ENSG00000132763	93.5142	-0.547379	0.128938	-4.24528	2.18324e-05	0.000103112	MMACHC
ENSG00000221953	3.25627	0.35963	1.03091	0.348847	0.727204	0.816021	LINC02897
ENSG00000226164	0.0405666	0	7.21329	0	1		FGFR3P6
ENSG00000224014	2.04022	1.9554	1.06659	1.83333	0.0667538	0.138951
ENSG00000215795	4.11955	0.0786644	0.671613	0.117128	0.906759	0.951712
ENSG00000259865	137.339	-0.0937675	0.215209	-0.435705	0.663051	0.769341
ENSG00000252516	2.2867	-0.0726402	0.900777	-0.0806417	0.935727	0.969049	RNA5SP82
ENSG00000232347	0.35439	0	3.6712	0	1
ENSG00000214144	0.285902	0	4.2492	0	1
ENSG00000235818	0.0983659	0	7.21329	0	1		VN1R17P
ENSG00000202079	0.378708	-1.67707	2.59083	-0.647308	0.517432		Y_RNA
ENSG00000286216	1.85383	1.67075	0.997624	1.67473	0.0939869	0.182566
ENSG00000169224	3.33229	3.65587	1.2347	2.96095	0.00306692	0.00986127	GCSAML
ENSG00000236817	0.0233919	0	7.21329	0	1
ENSG00000230411	0.0403372	0	7.21329	0	1		OR3D1P
ENSG00000252254	0.340406	2.13115	2.76888	0.769681	0.441489		Y_RNA
ENSG00000227854	0.0585204	0	7.21329	0	1
ENSG00000287589	0.294547	0	4.19588	0	1
ENSG00000259776	0.144405	0	7.03085	0	1
ENSG00000233355	1.96956	1.5116	1.65516	0.913263	0.361104	0.507156	CHRM3-AS2
ENSG00000234601	0.151876	0	6.00977	0	1		CHRM3-AS1
ENSG00000231979	0.0216131	0	7.21329	0	1
ENSG00000215805	0.395197	0	2.51595	0	1
ENSG00000287102	0.0192022	0	7.21329	0	1
ENSG00000217327	0.351906	0	2.62294	0	1		RPS7P5
ENSG00000228818	4.58666	0.984998	0.642969	1.53195	0.125534	0.230718
ENSG00000223694	0.702514	0.0713948	1.91808	0.037222	0.970308		ADH5P3
ENSG00000233735	0.0753289	0	7.21329	0	1
ENSG00000133019	5.55435	3.83297	1.1645	3.29151	0.000996519	0.0035603	CHRM3
ENSG00000162636	193.268	-0.985997	0.12438	-7.92731	2.23942e-15	2.41738e-14	EEIG2
ENSG00000162639	71.4472	-0.349516	0.168116	-2.07902	0.0376158	0.0865754	HENMT1
ENSG00000285923	1.58343	2.11335	1.48724	1.42099	0.155321	0.270964
ENSG00000134186	1294.6	0.264652	0.075256	3.51669	0.000436969	0.00167282	PRPF38B
ENSG00000143107	3.67893	3.09648	1.25274	2.47178	0.0134444	0.0362445	FNDC7
ENSG00000232971	0.147317	0	6.05587	0	1
ENSG00000116266	1444.15	0.58495	0.0726561	8.05094	8.21578e-16	9.08168e-15	STXBP3
ENSG00000228076	0.153147	0	7.21329	0	1
ENSG00000203897	0.357304	-0.64995	2.8493	-0.228109	0.819562		SPATA42
ENSG00000237349	0.0448637	0	7.21329	0	1
ENSG00000244716	472.442	0.128626	0.213822	0.601557	0.547469	0.68579	RPL17P7
ENSG00000228665	0.773522	2.04934	1.82292	1.1242	0.260927		RPS27P6
ENSG00000228054	0.0213956	0	7.21329	0	1		RANP5
ENSG00000273382	24.298	0.230783	0.256207	0.900768	0.367712	0.513274	TMEM167B-DT
ENSG00000215717	906.554	0.490673	0.050892	9.64147	5.34194e-22	7.94357e-21	TMEM167B
ENSG00000270066	0.0193607	0	7.21329	0	1
ENSG00000251484	0.474602	-1.36509	2.06359	-0.661512	0.508284
ENSG00000132676	1734.55	0.283843	0.0427245	6.64357	3.06177e-11	2.52796e-10	DAP3
ENSG00000227673	0.175225	0	5.83621	0	1
ENSG00000203761	69.0253	0.0454976	0.210109	0.216543	0.828565	0.891838	MSTO2P
ENSG00000234937	0.765718	-0.649951	2.3024	-0.282293	0.777719
ENSG00000132718	2025.09	0.10644	0.0673427	1.58057	0.113977	0.213461	SYT11
ENSG00000283442	0.431911	2.02881	2.46789	0.822084	0.411029		U4
ENSG00000132680	1089.65	0.39472	0.0677873	5.82292	5.78292e-09	4.05498e-08	KHDC4
ENSG00000207475	0.346638	0.792739	3.05646	0.259365	0.795354		SNORA80E
ENSG00000277817	0.134466	0.792727	6.18402	0.12819	0.897999		MIR6738
ENSG00000273002	9.85991	-0.0553153	0.423163	-0.130719	0.895998	0.943817	ARHGEF2-AS2
ENSG00000224276	0.876397	0.792741	1.74	0.455598	0.648679		ARHGEF2-AS1
ENSG00000285677	4.87673	-0.671413	0.620803	-1.08152	0.279464	0.425654
ENSG00000163479	3390.57	0.0639821	0.0559132	1.14431	0.252494	0.393534	SSR2
ENSG00000160803	1402	-0.239426	0.0446495	-5.36236	8.21435e-08	5.14987e-07	UBQLN4
ENSG00000132698	1.76229	1.06916	1.24123	0.861372	0.389033	0.533943	RAB25
ENSG00000252236	0.03897	0	7.21329	0	1
ENSG00000260238	0.487379	0.101884	1.98172	0.0514118	0.958997		PMF1-BGLAP
ENSG00000242252	2.15082	-0.0651881	0.854702	-0.07627	0.939204	0.970887	BGLAP
ENSG00000198952	2306.76	-0.170071	0.0481707	-3.53059	0.000414629	0.00159474	SMG5
ENSG00000163472	119.266	0.195199	0.144257	1.35313	0.176014	0.29791	TMEM79
ENSG00000163468	6415.85	-0.1923	0.052621	-3.65444	0.000257745	0.00102859	CCT3
ENSG00000132677	2.82904	1.065	0.986439	1.07964	0.280303	0.426685	RHBG
ENSG00000237390	0.698572	2.8603	1.91452	1.49401	0.135174
ENSG00000254726	786.12	-0.208088	0.0703893	-2.95625	0.00311405	0.00998589	MEX3A
ENSG00000186377	27.4344	-0.717218	0.230796	-3.10758	0.00188628	0.00635978	CYP4X1
ENSG00000186160	2.97833	0.0790357	1.1685	0.0676385	0.946073	0.97503	CYP4Z1
ENSG00000225154	0.0670278	0	7.21329	0	1		TUBAP9
ENSG00000225506	3.0493	1.56378	0.874354	1.7885	0.0736953	0.150202	CYP4A22-AS1
ENSG00000224805	1.34298	-0.647055	1.64858	-0.392492	0.694695	0.792328	LINC00853
ENSG00000162366	5.34296	0.281455	0.647013	0.435006	0.663558	0.769691	PDZK1IP1
ENSG00000226252	97.3049	-0.180777	0.20332	-0.889126	0.373935	0.518979
ENSG00000225762	3.13508	0.261687	0.833697	0.313888	0.753606	0.837231	LINC01389
ENSG00000186790	1.25796	2.82971	1.70416	1.66047	0.0968192	0.186905	FOXE3
ENSG00000237424	41.5582	-0.182824	0.226263	-0.808014	0.419082	0.564407	FOXD2-AS1
ENSG00000189030	0.238458	0	4.27946	0	1		VHLL
ENSG00000162763	0.727402	1.51283	1.82618	0.828414	0.407436		LRRC52
ENSG00000143061	45.8239	0.557429	0.228315	2.44149	0.0146268	0.0389835	IGSF3
ENSG00000135821	2932.05	-0.443169	0.0447576	-9.90153	4.09947e-23	6.40459e-22	GLUL
ENSG00000203740	1.01906	2.44302	1.93886	1.26003	0.207657		NTMT2
ENSG00000162374	3.65609	2.50774	1.30499	1.92166	0.0546482	0.118547	ELAVL4
ENSG00000168275	264.286	-0.0149415	0.0974297	-0.153357	0.878117	0.930737	COA6
ENSG00000241563	2.21443	2.29565	1.30962	1.75292	0.0796162	0.159689	CORT
ENSG00000153207	1281.46	-0.325677	0.0676422	-4.8147	1.47421e-06	8.13079e-06	AHCTF1
ENSG00000156869	25.835	-0.272573	0.256389	-1.06312	0.287726	0.435231	FRRS1
ENSG00000033122	27.7142	-0.213477	0.288234	-0.740638	0.458913	0.603136	LRRC7
ENSG00000143278	1.59981	1.37567	1.47953	0.9298	0.352475	0.499555	F13B
ENSG00000116678	1172.51	-1.49331	0.0702169	-21.2671	2.29171e-100	1.82717e-98	LEPR
ENSG00000159352	2859.89	0.0983624	0.0584595	1.68257	0.0924575	0.180209	PSMD4
ENSG00000158710	13205.6	0.285743	0.0661199	4.32158	1.54915e-05	7.46842e-05	TAGLN2
ENSG00000162734	8717.93	0.767362	0.045887	16.7229	8.92899e-63	3.91666e-61	PEA15
ENSG00000049239	3242.11	-0.0964082	0.0507268	-1.90054	0.0573625	0.123172	H6PD
ENSG00000186564	8.8504	0.526426	0.64854	0.811709	0.416959	0.562153	FOXD2
ENSG00000244038	8073.43	0.236089	0.0397376	5.9412	2.82935e-09	2.03613e-08	DDOST
ENSG00000116690	14.8021	1.80684	0.700678	2.57871	0.00991711	0.0277715	PRG4
ENSG00000126091	30.5735	0.265393	0.238385	1.11329	0.265583	0.408976	ST3GAL3
ENSG00000171163	467.868	0.361912	0.140351	2.57863	0.00991938	0.0277749	ZNF692
ENSG00000172456	90.7848	-0.0776439	0.137205	-0.565898	0.571463	0.707311	FGGY
ENSG00000158786	2.2084	3.13301	1.36819	2.28989	0.0220275	0.05543	PLA2G2F
ENSG00000118733	2.94115	3.09984	1.25181	2.47628	0.013276	0.0358717	OLFM3
ENSG00000157870	1158.64	-0.145442	0.0847505	-1.71612	0.0861408	0.170083	PRXL2B
ENSG00000179085	271.674	-0.460624	0.113484	-4.05893	4.92986e-05	0.000221582	DPM3
ENSG00000173080	2.43713	-0.429024	0.832217	-0.51552	0.60619	0.735305	RXFP4
ENSG00000120937	1.62886	0.792741	1.56721	0.505829	0.612977	0.739366	NPPB
ENSG00000224904	1.30273	2.82705	1.37505	2.05597	0.0397857	0.0906784	SBF1P2
ENSG00000285646	9.24653	-0.740093	0.46835	-1.58021	0.114058	0.213567
ENSG00000201801	0.0365756	0	7.21329	0	1		RNU5E-4P
ENSG00000083444	9356.71	0.155702	0.0653882	2.38119	0.0172569	0.0449207	PLOD1
ENSG00000287384	0.887447	0.0713948	1.7959	0.0397543	0.968289
ENSG00000116691	380.012	-0.429735	0.125588	-3.4218	0.00062209	0.00231626	MIIP
ENSG00000202461	2.43215	-0.160602	0.830632	-0.193349	0.846686	0.906167	Y_RNA
ENSG00000243539	0.0233919	0	7.21329	0	1		RN7SL649P
ENSG00000120949	15.512	-0.471331	0.378145	-1.24643	0.212607	0.344061	TNFRSF8
ENSG00000227875	0.0433386	0.792722	7.21329	0.109897	0.912491		RPL23AP89
ENSG00000285604	0.168875	0	6.8023	0	1
ENSG00000263676	0.0227418	0	7.21329	0	1		MIR4632
ENSG00000200591	0.340766	0.794701	3.0445	0.261028	0.794071		Y_RNA
ENSG00000162521	2388.47	-0.378604	0.0431577	-8.77257	1.7464e-18	2.19081e-17	RBBP4
ENSG00000162520	265.166	1.6086	0.0992313	16.2106	4.24363e-59	1.72849e-57	SYNC
ENSG00000224409	2.29246	3.4963	1.22492	2.8543	0.00431313	0.0133354
ENSG00000162522	1043.78	-0.229531	0.0734595	-3.1246	0.0017805	0.00604148	KIAA1522
ENSG00000116497	504.137	-0.13371	0.0627613	-2.13045	0.0331345	0.0779299	S100PBP
ENSG00000121905	7.43118	1.13592	0.61056	1.86046	0.06282	0.132441	HPCA
ENSG00000121900	445.644	0.806247	0.100689	8.00731	1.17246e-15	1.28682e-14	TMEM54
ENSG00000287691	3.84636	3.16858	1.14248	2.77342	0.00554706	0.0166596
ENSG00000278966	1.77715	1.0837	1.21343	0.893083	0.371813	0.51726
ENSG00000143222	1403.86	-0.108718	0.0620343	-1.75254	0.0796809	0.159807	UFC1
ENSG00000224985	2.48773	-0.365466	0.84513	-0.432438	0.665423	0.771002
ENSG00000143224	293.204	-0.24202	0.0950663	-2.54581	0.0109026	0.0301704	PPOX
ENSG00000158850	923.795	-0.128441	0.0617695	-2.07936	0.0375842	0.0865382	B4GALT3
ENSG00000158859	979.665	1.0968	0.0832138	13.1806	1.13542e-39	3.04221e-38	ADAMTS4
ENSG00000158869	8.23142	-0.0427464	0.525335	-0.0813697	0.935148	0.968672	FCER1G
ENSG00000158874	0.992614	0	1.80057	0	1		APOA2
ENSG00000158882	370.127	-0.0496041	0.0773442	-0.641342	0.521301	0.662351	TOMM40L
ENSG00000284035	0.15143	0	6.94606	0	1		MIR5187
ENSG00000143257	13.7896	0.109502	0.405427	0.27009	0.787091	0.860868	NR1I3
ENSG00000248485	3.19427	0.887341	0.982538	0.903111	0.366467	0.512136	PCP4L1
ENSG00000188931	98.4637	0.211859	0.153332	1.3817	0.167064	0.286423	CFAP126
ENSG00000236484	0.599094	-1.3654	2.04368	-0.668107	0.504065		RRM2P2
ENSG00000283696	9.31494	-0.357123	0.443232	-0.805724	0.420402	0.565574
ENSG00000288093	2.613	-0.497137	0.941806	-0.527855	0.5976	0.729847
ENSG00000215840	0.652953	0.0606506	1.46181	0.0414901	0.966905
ENSG00000277882	0.0772303	-0.649936	7.21329	-0.0901026	0.928206
ENSG00000283317	2.84776	0.61175	0.795259	0.769246	0.441747	0.586707
ENSG00000277762	0.0212739	0	7.21329	0	1		RN7SL261P
ENSG00000227139	0.189762	0	5.02303	0	1
ENSG00000265107	53.15	-4.79009	0.312138	-15.3461	3.76328e-53	1.37294e-51	GJA5
ENSG00000234190	0.337307	1.55345	2.60896	0.595429	0.551557
ENSG00000223728	0.873373	0.792741	1.77641	0.446262	0.655408
ENSG00000121634	1.74023	2.48417	1.438	1.72751	0.0840757	0.16681	GJA8
ENSG00000188092	75.9516	0.438069	0.369769	1.18471	0.236133	0.373074	GPR89B
ENSG00000273059	0.0213956	0	7.21329	0	1
ENSG00000274372	1.39033	1.2925	1.18374	1.09189	0.274884	0.420044	LINC02804
ENSG00000206791	0.179196	-0.649944	5.0982	-0.127485	0.898556		RNU1-129P
ENSG00000206585	0.441023	1.42254	2.23947	0.635212	0.52529		RNVU1-7
ENSG00000229828	0.819551	1.35403	1.52319	0.888947	0.374032		PDE4DIPP1
ENSG00000225080	3.09267	0.632809	0.930507	0.680069	0.496461	0.639965	PFN1P4
ENSG00000198658	12.6613	0.183234	0.338122	0.541916	0.587877	0.721384	ABHD17AP1
ENSG00000238382	0.0210617	0	7.21329	0	1		RNU6-1211P
ENSG00000225919	0.0969781	0	7.21329	0	1		LINC01745
ENSG00000236497	2.87465	2.09424	1.38066	1.51684	0.129306	0.236184	LINC01744
ENSG00000284928	0.384566	0	3.3871	0	1
ENSG00000223949	2.18899	0.792427	1.53044	0.517779	0.604612	0.734138	ROR1-AS1
ENSG00000116688	3081.39	0.184866	0.0335286	5.51368	3.514e-08	2.29864e-07	MFN2
ENSG00000188800	0.850391	-1.37646	1.78744	-0.770074	0.441256		TMCO2
ENSG00000084073	1631.51	-0.0332485	0.0625669	-0.531407	0.595137	0.727685	ZMPSTE24
ENSG00000231296	0.39329	0.766036	2.3016	0.332828	0.739264
ENSG00000049089	49.0128	1.49251	0.282831	5.27702	1.31303e-07	8.10977e-07	COL9A2
ENSG00000227311	0.162374	0	5.9277	0	1		RPL21P20
ENSG00000213172	0.0189194	0	7.21329	0	1
ENSG00000284677	0.372242	-2.7229	2.65557	-1.02535	0.305196
ENSG00000187801	59.5537	0.543291	0.167635	3.24091	0.00119148	0.00418952	ZFP69B
ENSG00000260920	59.3661	0.431272	0.174373	2.47328	0.0133879	0.0361181
ENSG00000158887	55.1163	0.34904	0.201767	1.72992	0.0836452	0.166168	MPZ
ENSG00000228172	7.44314	-0.151793	0.56785	-0.267311	0.789229	0.862575
ENSG00000117640	565.445	0.304657	0.0699698	4.35413	1.33597e-05	6.49439e-05	MTFR1L
ENSG00000127423	19.6636	-3.25471	0.328783	-9.89927	4.1931e-23	6.54698e-22	AUNIP
ENSG00000182749	347.624	0.751813	0.104772	7.17573	7.19244e-13	6.6572e-12	PAQR7
ENSG00000207302	0.0355412	0	7.21329	0	1		Y_RNA
ENSG00000117632	4322.35	-1.35253	0.0646833	-20.91	4.34194e-97	3.30126e-95	STMN1
ENSG00000229786	0.193572	0	6.55634	0	1		SNRPFP2
ENSG00000223624	0.132305	0.0713931	7.19983	0.00991594	0.992088
ENSG00000199385	0.0193607	0	7.21329	0	1		RNU6-369P
ENSG00000126106	70.6602	-0.733604	0.166712	-4.40043	1.08035e-05	5.31723e-05	TMEM53
ENSG00000198520	9.03213	1.38938	0.888709	1.56336	0.117967	0.219243	ARMH1
ENSG00000199377	0.0189194	0	7.21329	0	1		RNU5F-1
ENSG00000200169	0.0210617	0	7.21329	0	1		RNU5D-1
ENSG00000142945	228.367	-4.08561	0.154251	-26.4868	1.37721e-154	2.22998e-152	KIF2C
ENSG00000142937	18252.6	0.103124	0.064758	1.59246	0.111282	0.20935	RPS8
ENSG00000200913	4.27729	0.948274	0.754029	1.25761	0.208533	0.338995	SNORD46
ENSG00000234093	0.499049	-2.20666	1.7017	-1.29674	0.194721		RPS15AP11
ENSG00000142959	11.7197	0.897528	0.51351	1.74783	0.0804939	0.161006	BEST4
ENSG00000173846	1351.41	2.03564	0.0808307	25.184	6.0049e-140	8.33411e-138	PLK3
ENSG00000117425	28.713	0.126364	0.261884	0.482522	0.629435	0.747159	PTCH2
ENSG00000226499	0.357315	1.49185	2.28306	0.653444	0.51347
ENSG00000070785	421.353	-0.356939	0.0745492	-4.78796	1.68486e-06	9.22086e-06	EIF2B3
ENSG00000253039	0.0430931	0	7.21329	0	1		RNA5SP47
ENSG00000229815	0.52217	0.79274	2.24267	0.353481	0.723728		CCNB1IP1P1
ENSG00000232369	0.127701	0	7.21329	0	1		PPIAP35
ENSG00000268949	0.488556	-0.649951	2.45593	-0.264646	0.791282		MRPS17P1
ENSG00000126107	1969.3	0.0207035	0.045442	0.455604	0.648675	0.758667	HECTD3
ENSG00000126088	1992.48	0.138773	0.0674591	2.05715	0.039672	0.0904821	UROD
ENSG00000234315	1.48706	0.0498699	0.978767	0.0509517	0.959364	0.981898	OSTCP5
ENSG00000162408	597.181	-0.193513	0.0793525	-2.43865	0.0147421	0.0392389	NOL9
ENSG00000229519	2.74439	-1.1302	0.84409	-1.33896	0.180583	0.303685
ENSG00000173662	4.9094	1.86354	1.20869	1.54178	0.123126	0.227061	TAS1R1
ENSG00000204859	280.667	0.332585	0.0985471	3.37488	0.000738474	0.00270732	ZBTB48
ENSG00000230735	0.285588	-0.649949	3.42459	-0.189789	0.849475
ENSG00000171488	2061.89	-0.301102	0.0633406	-4.75371	1.99721e-06	1.08264e-05	LRRC8C
ENSG00000226394	0.0361519	0	7.21329	0	1
ENSG00000237200	3.21261	0.32618	0.751356	0.434122	0.6642	0.770094	ZBTB40-IT1
ENSG00000070886	7.34614	4.24459	1.15847	3.66396	0.000248349	0.000994572	EPHA8
ENSG00000276835	0.107422	0	7.21329	0	1		MIR6127
ENSG00000265422	0.037662	-0.649936	7.21329	-0.0901026	0.928206		MIR4684
ENSG00000223776	3.00273	1.26198	0.75863	1.6635	0.0962116	0.185992	LGALS8-AS1
ENSG00000273058	5.87346	0.718802	0.631895	1.13753	0.255315	0.39694
ENSG00000230325	5.82104	0.160256	0.608824	0.263222	0.79238	0.864561
ENSG00000119285	1441.7	-0.122286	0.0750064	-1.63034	0.103029	0.196563	HEATR1
ENSG00000226498	0.115381	0	7.21329	0	1		RPSAP21
ENSG00000237991	39.5345	-0.386658	0.220099	-1.75675	0.078961	0.158678	RPL35P1
ENSG00000244020	0.311842	0	3.70848	0	1		MT1HL1
ENSG00000288099	0.0226981	0	7.21329	0	1
ENSG00000225886	41.8622	2.82829	0.685283	4.12718	3.67245e-05	0.000167826
ENSG00000206767	0.0219351	0	7.21329	0	1		RNU6-949P
ENSG00000226662	0.0216975	0	7.21329	0	1		CHMP1AP1
ENSG00000287244	0.101768	-0.649936	7.21329	-0.0901026	0.928206
ENSG00000231344	1.52977	-0.956413	0.990628	-0.965461	0.334314	0.483733
ENSG00000230833	0.0990667	0.792722	7.21329	0.109897	0.912491		RPEP3
ENSG00000117758	2830.05	0.974969	0.0519593	18.7641	1.48532e-78	8.67735e-77	STX12
ENSG00000269971	0.910369	0.794396	1.71075	0.464355	0.642393
ENSG00000270031	3.40909	-1.37094	0.876458	-1.56418	0.117774	0.218958
ENSG00000223062	0.0862693	0	7.21329	0	1		RNU6-1245P
ENSG00000286433	1.25138	1.64474	1.32095	1.24511	0.21309	0.344577
ENSG00000117751	983.489	0.0559742	0.0502526	1.11386	0.26534	0.408843	PPP1R8
ENSG00000252947	0.330975	0.840926	3.37797	0.248944	0.803404		SCARNA1
ENSG00000130775	221.432	-0.458305	0.112386	-4.07795	4.54352e-05	0.000204919	THEMIS2
ENSG00000117748	533.406	-0.784344	0.0640922	-12.2377	1.95388e-34	4.5196e-33	RPA2
ENSG00000223643	0.0886738	0	7.21329	0	1
ENSG00000230239	0.361114	0.792727	6.22603	0.127325	0.898683		PDE4DIPP9
ENSG00000207005	0.106269	0	7.21329	0	1		RNU1-2
ENSG00000272426	0.962971	-0.634083	1.49931	-0.422917	0.672356
ENSG00000117122	2025.34	0.147879	0.075749	1.95222	0.0509115	0.111866	MFAP2
ENSG00000286898	0.567941	0.0674225	1.9575	0.0344432	0.972524
ENSG00000226526	3.94119	1.07199	0.874229	1.22622	0.220117	0.35323
ENSG00000159363	1692.32	0.0704483	0.08069	0.873073	0.382623	0.527421	ATP13A2
ENSG00000117115	19.7931	3.8394	0.875077	4.3875	1.14661e-05	5.62392e-05	PADI2
ENSG00000204362	0.456804	0	1.95957	0	1		LINC02783
ENSG00000282843	0.0508178	0	7.21329	0	1
ENSG00000142623	6.09759	3.68791	1.15313	3.19818	0.001383	0.00480241	PADI1
ENSG00000142619	3.38701	3.10969	1.27619	2.4367	0.0148221	0.03942	PADI3
ENSG00000266634	0.0819089	0.792722	7.21329	0.109897	0.912491		MIR3972
ENSG00000199459	0.0410502	0	7.21329	0	1		Y_RNA
ENSG00000273264	19.4903	0.729876	0.297959	2.44959	0.014302	0.0382345
ENSG00000282057	34.217	1.409	0.245759	5.73326	9.85174e-09	6.78092e-08
ENSG00000272691	3.16418	1.58252	0.808514	1.95732	0.0503096	0.110766
ENSG00000199934	0.0413262	0	7.21329	0	1		SNORD81
ENSG00000230285	0.646307	1.51747	1.91317	0.793168	0.42768
ENSG00000142871	15027.7	0.882505	0.0595238	14.8261	9.93589e-50	3.36729e-48	CCN1
ENSG00000226643	0.136219	0	7.14009	0	1
ENSG00000234419	0.353742	2.10664	2.98745	0.705164	0.480708		CICP13
ENSG00000276997	3.96721	0.624684	0.740057	0.844103	0.398612	0.543676
ENSG00000222399	0.0378626	0	7.21329	0	1		RNU6-791P
ENSG00000267305	0.307234	0	3.11495	0	1
ENSG00000143512	3.05779	2.86485	1.37782	2.07927	0.0375922	0.0865382	HHIPL2
ENSG00000143498	76.7365	-0.0462602	0.159322	-0.290356	0.771544	0.851067	TAF1A
ENSG00000225265	6.31626	0.590285	0.688339	0.85755	0.391141	0.535939	TAF1A-AS1
ENSG00000154305	1434.84	-0.0257035	0.0540569	-0.475489	0.634439	0.749616	MIA3
ENSG00000229399	0.518261	0.795807	1.87239	0.425022	0.670821
ENSG00000272750	19.2556	-0.507542	0.289661	-1.7522	0.0797403	0.159892
ENSG00000186063	1211.61	-0.433918	0.0735325	-5.90104	3.61227e-09	2.57833e-08	AIDA
ENSG00000162819	1097.49	0.130036	0.0682506	1.90527	0.0567451	0.122237	BROX
ENSG00000287684	0.231961	0.792738	3.48868	0.227231	0.820244
ENSG00000234523	0.11715	0	7.21329	0	1		NDUFB1P2
ENSG00000287338	10.0414	0.997103	0.608003	1.63996	0.101013	0.193618
ENSG00000187554	15.4657	0.922045	0.495808	1.85968	0.0629303	0.13262	TLR5
ENSG00000236846	0.0192022	0	7.21329	0	1
ENSG00000226601	0.0185698	0	7.21329	0	1
ENSG00000164010	237.007	-0.202968	0.094643	-2.14456	0.031988	0.0757018	ERMAP
ENSG00000164011	155.532	-0.107357	0.105017	-1.02228	0.306647	0.456714	ZNF691
ENSG00000233708	1.1271	2.79857	1.45857	1.91871	0.0550216	0.119219
ENSG00000237090	0.327455	0	3.06709	0	1		MKRN8P
ENSG00000225099	11.16	0.420229	0.40074	1.04863	0.294348	0.443304	ATP6V1E1P1
ENSG00000284138	0.0756619	0	7.21329	0	1		ATP6V0CP4
ENSG00000283973	0.493529	1.49745	2.12388	0.705053	0.480777
ENSG00000207256	0.0226981	0	7.21329	0	1		RNU6-880P
ENSG00000277513	0.0426703	0	7.21329	0	1
ENSG00000154309	150.256	-0.0522364	0.116152	-0.449723	0.65291	0.762033	DISP1
ENSG00000226967	0.122149	0	7.21329	0	1		HAUS4P1
ENSG00000231407	4.13813	0.832967	0.716356	1.16278	0.244917	0.384213	GORAB-AS1
ENSG00000229570	0.0417512	0	7.21329	0	1		GAPDHP58
ENSG00000203857	0.69245	1.53981	2.01134	0.765562	0.443937		HSD3B1
ENSG00000226443	0.760577	0.792741	1.82152	0.43521	0.66341		GAPDHP32
ENSG00000249798	0.199766	0	4.40524	0	1		HSD3BP3
ENSG00000239873	0.0359397	0	7.21329	0	1		GAPDHP27
ENSG00000203855	1.64506	1.37676	1.45965	0.943215	0.345571	0.493235	HSD3BP4
ENSG00000240244	1.34297	1.04487	1.47038	0.710614	0.477323	0.621558	GAPDHP33
ENSG00000260941	33.0011	0.58099	0.250394	2.3203	0.0203245	0.0517704	LINC00622
ENSG00000198857	63.7846	1.92534	0.208142	9.25012	2.24239e-20	3.0812e-19	HSD3BP5
ENSG00000143067	973.126	0.786019	0.0565958	13.8883	7.46008e-44	2.22876e-42	ZNF697
ENSG00000134240	1.65116	0.792741	1.64041	0.483259	0.628912	0.746875	HMGCS2
ENSG00000134193	1.74966	2.84025	1.32905	2.13705	0.0325939	0.0769067	REG4
ENSG00000215864	0.506015	1.59906	2.772	0.576861	0.564033		NBPF7P
ENSG00000227205	0.0612175	0	7.21329	0	1		PFN1P9
ENSG00000226446	0.128421	0	7.21329	0	1		NOTCH2P1
ENSG00000092621	457.002	-1.34692	0.0986851	-13.6487	2.05497e-42	5.96942e-41	PHGDH
ENSG00000027644	8.41936	3.11168	1.15344	2.69775	0.00698092	0.0204576	INSRR
ENSG00000234226	0.0427592	0	7.21329	0	1		NDUFS5P2
ENSG00000137970	1260.4	0.145043	0.0992747	1.46103	0.144008	0.256256	RPL7P9
ENSG00000285698	0.122532	0	7.21329	0	1
ENSG00000228035	1.08348	2.11108	1.60324	1.31675	0.187921	0.312777	NGF-AS1
ENSG00000287103	0.0209765	0	7.21329	0	1
ENSG00000226973	0.189897	0.792732	5.04075	0.157265	0.875036
ENSG00000130764	1284.99	-0.0104	0.0503115	-0.206713	0.836234	0.897662	LRRC47
ENSG00000266075	1.82729	-1.16759	1.23725	-0.943699	0.345324	0.49311	RN7SL574P
ENSG00000272153	22.7789	0.264063	0.280048	0.942923	0.34572	0.493293
ENSG00000230026	0.0611445	0	7.21329	0	1
ENSG00000285177	0.26621	0	7.21329	0	1
ENSG00000284770	17.3916	0.132207	0.353943	0.373526	0.708757	0.802461	TBCE
ENSG00000229795	0.10524	0	7.21329	0	1		RPS21P1
ENSG00000238236	0.0229845	0	7.21329	0	1		MTCYBP14
ENSG00000231199	0.081871	0.792722	7.21329	0.109897	0.912491		MTND5P19
ENSG00000226663	0.0175821	0	7.21329	0	1		MTND4P10
ENSG00000270710	0.0452736	0	7.21329	0	1
ENSG00000227236	0.0910162	0	7.21329	0	1
ENSG00000198837	1121.97	0.125231	0.069274	1.80776	0.0706433	0.145223	DENND4B
ENSG00000160741	718.781	-0.0938123	0.0702857	-1.33473	0.181965	0.305382	CRTC2
ENSG00000282386	16.8856	0.45432	0.319369	1.42256	0.154865	0.270439
ENSG00000273026	11.435	0.0822084	0.445651	0.184468	0.853646	0.911207
ENSG00000143578	90.3791	-0.610572	0.145293	-4.20236	2.64148e-05	0.000123268	CREB3L4
ENSG00000143543	192.718	-0.225603	0.121335	-1.85935	0.0629777	0.132699	JTB
ENSG00000285641	1.27783	0.165117	1.47911	0.111633	0.911114	0.95487
ENSG00000143545	841.04	0.304105	0.0742011	4.09839	4.16031e-05	0.000188544	RAB13
ENSG00000177954	5707.98	0.43158	0.100705	4.28557	1.82272e-05	8.71843e-05	RPS27
ENSG00000231416	0.17391	1.54581	6.72607	0.229823	0.818229
ENSG00000162642	422.182	0.399832	0.0832418	4.80326	1.56106e-06	8.57911e-06	C1orf52
ENSG00000223254	2.85382	-1.26229	0.884184	-1.42764	0.153397	0.268542	Y_RNA
ENSG00000223653	30.3614	0.43672	0.272989	1.59977	0.10965	0.206761	BCL10-AS1
ENSG00000116198	899.595	0.179193	0.0605572	2.95908	0.00308564	0.0099069	CEP104
ENSG00000169598	144.982	-0.428674	0.106202	-4.03642	5.42726e-05	0.000242525	DFFB
ENSG00000272443	0.0444446	0	7.21329	0	1		OR13Z2P
ENSG00000162836	155.906	-0.332135	0.112585	-2.95009	0.00317678	0.0101659	ACP6
ENSG00000207080	0.218189	0	4.90296	0	1		Y_RNA
ENSG00000231791	0.0484144	0	7.21329	0	1
ENSG00000271387	0.803511	-2.23611	1.45383	-1.53809	0.124028		C1orf21-DT
ENSG00000116667	260.63	-1.84469	0.100422	-18.3693	2.31341e-75	1.25899e-73	C1orf21
ENSG00000232036	0.81702	2.10382	1.76383	1.19276	0.232965
ENSG00000285847	2.39263	1.05641	1.34972	0.782686	0.433811	0.578481
ENSG00000286378	0.671453	0.0713948	1.93377	0.03692	0.970549
ENSG00000215381	0.225351	0.792735	4.31059	0.183904	0.854089		RPL29P6
ENSG00000261326	44.6968	0.130828	0.281387	0.464942	0.641973	0.753787	LINC01355
ENSG00000284726	2.49338	-0.096821	0.861866	-0.112339	0.910555	0.954398
ENSG00000125945	646.437	0.258744	0.0608371	4.25306	2.10866e-05	9.98238e-05	ZNF436
ENSG00000271420	2.25949	3.73932	1.2679	2.94923	0.00318569	0.010192
ENSG00000204219	286.58	2.18934	0.115289	18.9901	2.06097e-80	1.23994e-78	TCEA3
ENSG00000232482	0.128741	0	7.21329	0	1
ENSG00000285779	0.0421234	0	7.21329	0	1
ENSG00000162885	493.787	-0.0479489	0.0576263	-0.832066	0.405372	0.550435	B3GALNT2
ENSG00000270780	0.0968339	0	7.21329	0	1		RPL13AP10
ENSG00000232895	0.15056	0	6.96583	0	1
ENSG00000173110	12.9535	1.74276	0.581774	2.9956	0.00273901	0.0089107	HSPA6
ENSG00000224203	0.0637483	0	7.21329	0	1		RPS23P10
ENSG00000224515	0.344593	0	3.40081	0	1
ENSG00000225217	2.36973	2.81859	1.30939	2.1526	0.0313505	0.0744414	HSPA7
ENSG00000231586	0.0548592	0	7.21329	0	1		RPS23P9
ENSG00000234211	0.118435	0	7.21329	0	1
ENSG00000213075	0.400161	0	2.76658	0	1		RPL31P11
ENSG00000143125	1.01292	0.792741	1.84342	0.430038	0.667168		PROK1
ENSG00000282887	0.0191587	0	7.21329	0	1
ENSG00000283999	0.0754226	0	7.21329	0	1
ENSG00000240194	0.255224	0	4.25894	0	1		CYMP
ENSG00000235407	0.701787	0	2.35601	0	1		CYMP-AS1
ENSG00000143105	1.14596	0.792741	1.6973	0.467061	0.640457	0.752714	KCNA10
ENSG00000199710	0.0645184	0	7.21329	0	1		Y_RNA
ENSG00000237415	1.23694	-1.50808	1.39095	-1.08421	0.27827	0.42418	NRBF2P3
ENSG00000232791	0.0249044	0	7.21329	0	1		OR11I1P
ENSG00000177301	5.10456	3.3198	1.20406	2.75718	0.00583016	0.0174082	KCNA2
ENSG00000226828	2.49141	0.657617	1.3871	0.474094	0.635433	0.749872	LINC02774
ENSG00000279774	1.27604	1.50271	1.60239	0.937793	0.348351	0.495833
ENSG00000229960	0.214225	0	4.89326	0	1
ENSG00000286486	0.952198	0.792741	1.66384	0.476452	0.633752
ENSG00000237759	0.843949	2.08371	1.63399	1.27523	0.202228
ENSG00000287531	0.390185	1.54288	3.66328	0.421175	0.673627
ENSG00000225855	123.139	-0.00800065	0.24386	-0.0328083	0.973827	0.986483	RUSC1-AS1
ENSG00000207134	0.0216325	0	7.21329	0	1		RNU6-106P
ENSG00000227773	0.0365015	0	7.21329	0	1		ASH1L-IT1
ENSG00000237872	0.0802942	-0.649936	7.21329	-0.0901026	0.928206		POU5F1P4
ENSG00000271267	2.14667	-0.894019	0.887525	-1.00732	0.313782	0.464323
ENSG00000225082	0.369397	-1.35823	3.09833	-0.438376	0.661114		DAP3P1
ENSG00000223503	1.75093	2.08774	1.48677	1.40421	0.160256	0.277331
ENSG00000232519	0.460298	0.79274	2.51521	0.315178	0.752627
ENSG00000160752	1679.4	-0.479675	0.052668	-9.10752	8.4288e-20	1.12517e-18	FDPS
ENSG00000121957	152.857	-2.23608	0.0984733	-22.7075	3.78061e-114	3.8738e-112	GPSM2
ENSG00000235089	0.115457	0	7.21329	0	1
ENSG00000285179	0.638235	0	1.97628	0	1
ENSG00000225721	1.00974	-0.547247	1.26549	-0.432438	0.665423
ENSG00000188396	37.1442	1.90833	0.308348	6.18889	6.05906e-10	4.5671e-09	DYNLT4
ENSG00000202167	0.0234681	0	7.21329	0	1		RNU1-114P
ENSG00000252826	0.0192022	0	7.21329	0	1		RNVU1-23
ENSG00000206737	0.0813703	0.792722	7.21329	0.109897	0.912491		RNVU1-18
ENSG00000223779	0.0580259	0	7.21329	0	1
ENSG00000242352	1.5959	0.07904	1.20567	0.0655568	0.947731	0.975789	FAM91A3P
ENSG00000263590	0.0847418	0	7.21329	0	1		LINC02591
ENSG00000233430	0.0227418	0	7.21329	0	1		PDE4DIPP3
ENSG00000265531	0.656065	0	1.87408	0	1		FCGR1CP
ENSG00000230186	0.330115	0	3.41145	0	1
ENSG00000268074	0.117904	0	7.21329	0	1		RPL22P5
ENSG00000270872	93.5251	-0.539706	0.161453	-3.3428	0.000829372	0.00301528	SRGAP2D
ENSG00000082482	8.77994	-0.935017	0.612602	-1.5263	0.126934	0.232759	KCNK2
ENSG00000116747	1206.99	0.260532	0.0767231	3.39574	0.000684427	0.00252506	RO60
ENSG00000134207	2.68263	0	1.51914	0	1	1	SYT6
ENSG00000163467	9.81229	-0.146162	0.460094	-0.317679	0.750729	0.835024	TSACC
ENSG00000243710	70.3556	1.32547	0.211745	6.25973	3.85639e-10	2.95224e-09	CFAP57
ENSG00000117395	1234.78	-0.198805	0.0623794	-3.18703	0.00143743	0.00497497	EBNA1BP2
ENSG00000116874	277.19	-0.364322	0.0926923	-3.93044	8.47899e-05	0.000368415	WARS2
ENSG00000065600	319.549	0.378169	0.0840127	4.50133	6.75297e-06	3.43222e-05	PACC1
ENSG00000009780	179.69	0.181033	0.107625	1.68208	0.0925542	0.180331	FAM76A
ENSG00000023572	361.742	-0.195109	0.0986232	-1.97833	0.0478916	0.106273	GLRX2
ENSG00000134644	2453.38	0.0414627	0.0460055	0.901257	0.367452	0.513048	PUM1
ENSG00000215788	818.254	0.992041	0.174372	5.68921	1.27627e-08	8.6933e-08	TNFRSF25
ENSG00000117625	552.097	-0.128033	0.0719924	-1.77842	0.0753354	0.152962	RCOR3
ENSG00000179902	1.67096	2.0792	1.52049	1.36746	0.171481	0.292067	CFAP276
ENSG00000121766	566.783	-0.0162822	0.0754037	-0.215934	0.829039	0.89221	ZCCHC17
ENSG00000143157	1131.86	-0.154014	0.0455358	-3.38226	0.000718925	0.00264193	POGK
ENSG00000160781	40.7272	0.362231	0.270979	1.33675	0.181303	0.304507	PAQR6
ENSG00000143344	1441.71	0.429728	0.0490354	8.76362	1.89086e-18	2.36525e-17	RGL1
ENSG00000116882	1.36799	0.792741	1.57728	0.502601	0.615245	0.740308	HAO2
ENSG00000142856	199.592	-0.437453	0.0972274	-4.49928	6.81838e-06	3.46279e-05	ITGB3BP
ENSG00000158022	3.08624	2.52334	1.36805	1.84448	0.0651126	0.136354	TRIM63
ENSG00000116396	744.461	-0.27237	0.0716778	-3.79993	0.000144738	0.00060427	KCNC4
ENSG00000163875	883.958	-0.0160914	0.0481752	-0.334018	0.738366	0.824806	MEAF6
ENSG00000282872	0.452132	0	3.05887	0	1		C1orf232
ENSG00000131238	2878.73	-0.402414	0.0507305	-7.93239	2.14974e-15	2.32248e-14	PPT1
ENSG00000171680	2641.6	0.972463	0.0873467	11.1334	8.63039e-29	1.67196e-27	PLEKHG5
ENSG00000116977	1351.23	0.00461768	0.0604843	0.0763452	0.939144	0.970864	LGALS8
ENSG00000229348	0.689164	-0.656483	1.84661	-0.355507	0.72221		HYI-AS1
ENSG00000242485	973.905	-0.0864453	0.0698655	-1.23731	0.215972	0.348304	MRPL20
ENSG00000272455	54.2458	0.159462	0.227585	0.70067	0.483509	0.627433	MRPL20-DT
ENSG00000225905	0.922238	0.07211	1.61531	0.0446416	0.964393		ANKRD65-AS1
ENSG00000225285	2.04515	-0.129406	0.918709	-0.140856	0.887983	0.938124	LINC01770
ENSG00000179403	101.772	-0.332805	0.157905	-2.10763	0.035063	0.0815877	VWA1
ENSG00000215915	6.22631	2.56947	0.961164	2.67329	0.00751118	0.0218094	ATAD3C
ENSG00000227408	0.101059	0	7.21329	0	1		AMYP1
ENSG00000223635	0.539382	-1.38023	2.1421	-0.644334	0.519359		NUP133-DT
ENSG00000135776	582.763	-0.483702	0.0679658	-7.11684	1.10426e-12	1.00576e-11	ABCB10
ENSG00000199672	0.152498	0.792728	5.99633	0.132202	0.894824		RNU4-21P
ENSG00000201492	0.753644	1.34189	1.81387	0.739791	0.459427		RNA5SP78
ENSG00000229367	0.138458	0	7.11448	0	1		HMGN2P19
ENSG00000135763	286.092	-0.506331	0.0895385	-5.6549	1.5594e-08	1.05452e-07	URB2
ENSG00000213028	0.510911	-1.2174	2.01648	-0.603722	0.546028
ENSG00000225984	0.376687	0	3.28176	0	1		HMGB1P26
ENSG00000178828	1.43275	2.8528	1.4737	1.93581	0.0528905	0.115403	RNF186
ENSG00000235434	0.236411	0.792735	4.33164	0.18301	0.85479		RNF186-AS1
ENSG00000169914	245.444	-0.0767741	0.107485	-0.71428	0.475054	0.619376	OTUD3
ENSG00000188784	0.097566	0	7.21329	0	1		PLA2G2E
ENSG00000177186	0.0214564	0	7.21329	0	1		OR2M7
ENSG00000177174	0.0559283	0	7.21329	0	1		OR14C36
ENSG00000269956	6.14201	0.360376	0.580888	0.620388	0.535003	0.674533	MKNK1-AS1
ENSG00000162456	1.25332	0.792741	1.65028	0.480369	0.630965	0.747656	KNCN
ENSG00000079277	565.071	0.268598	0.0669859	4.00977	6.07783e-05	0.000269167	MKNK1
ENSG00000117407	3.28546	2.27513	1.04198	2.18348	0.0290006	0.0697905	ARTN
ENSG00000237950	6.70096	0.308364	0.577799	0.533688	0.593558	0.726683	LINC02918
ENSG00000117408	954.022	0.330143	0.0652118	5.06263	4.13514e-07	2.43095e-06	IPO13
ENSG00000285649	2.67925	0.797973	1.19718	0.666541	0.505065	0.648064
ENSG00000117410	1163.99	0.195939	0.0767083	2.55433	0.0106391	0.0295224	ATP6V0B
ENSG00000159214	61.1253	0.78185	0.188632	4.14485	3.40032e-05	0.000156316	CCDC24
ENSG00000196517	51.3553	2.26599	0.245255	9.23932	2.48078e-20	3.40698e-19	SLC6A9
ENSG00000227163	0.0182831	0	7.21329	0	1
ENSG00000239560	0.0226681	0	7.21329	0	1		RN7SL479P
ENSG00000196539	0.0234681	0	7.21329	0	1		OR2T3
ENSG00000229255	0.992832	1.51399	1.6973	0.891998	0.372394
ENSG00000203661	0.0714644	0.792722	7.21329	0.109897	0.912491		OR2T5
ENSG00000224521	0.437982	0	2.58591	0	1
ENSG00000227102	0.0148781	0	7.21329	0	1		OR2AS1P
ENSG00000201602	0.0229845	0	7.21329	0	1		Y_RNA
ENSG00000187238	0.193293	1.54596	7.20967	0.214428	0.830213		LCE3B
ENSG00000185962	0.10096	0.792722	7.21329	0.109897	0.912491		LCE3A
ENSG00000226947	0.501916	0	2.14176	0	1		LCEP4
ENSG00000285753	0.119478	0	7.21329	0	1		LCEP3
ENSG00000187223	0.057765	0	7.21329	0	1		LCE2D
ENSG00000159455	0.203528	0.792736	3.95197	0.200593	0.841017		LCE2B
ENSG00000187173	0.236793	0.792735	4.25922	0.186122	0.852349		LCE2A
ENSG00000204501	0.350359	1.54168	3.24405	0.475231	0.634622		PRAMEF15
ENSG00000228229	0.0213956	0	7.21329	0	1
ENSG00000204481	0.874439	0	1.875	0	1		PRAMEF14
ENSG00000204479	0.365907	0.79274	2.40959	0.328994	0.74216		PRAMEF17
ENSG00000172031	167.411	0.214951	0.0939181	2.28871	0.0220964	0.0555769	EPHX4
ENSG00000233228	0.568974	0.792741	1.96453	0.403528	0.68656		LPCAT2BP
ENSG00000224678	0.0957044	0	7.21329	0	1		GAPDHP46
ENSG00000233401	0.0394343	0	7.21329	0	1		PRKAR1AP1
ENSG00000273487	0.909418	0.0868673	1.47254	0.0589915	0.952959
ENSG00000274481	0.120816	0.792722	7.21329	0.109897	0.912491
ENSG00000228594	36.4364	-0.478533	0.208862	-2.29114	0.0219552	0.0552873	FNDC10
ENSG00000286989	2.6911	-0.215945	0.833208	-0.259173	0.795502	0.866778
ENSG00000272106	62.7184	0.574279	0.199128	2.88396	0.00392704	0.0122369
ENSG00000189409	0.580757	2.03894	2.21426	0.920821	0.357144		MMP23B
ENSG00000272004	0.440266	0.791785	2.23381	0.354455	0.722998
ENSG00000189339	1793.69	-0.104047	0.0452838	-2.29766	0.0215811	0.054474	SLC35E2B
ENSG00000269737	75.7842	0.109914	0.20789	0.528715	0.597003	0.729292
ENSG00000215914	5.1904	2.6461	1.31308	2.01518	0.0438858	0.0985743	MMP23A
ENSG00000008128	45.4566	0.274297	0.249435	1.09967	0.271476	0.415798	CDK11A
ENSG00000268575	55.8767	0.0221743	0.229698	0.0965366	0.923094	0.961813
ENSG00000227775	137.012	0.0183392	0.121255	0.151245	0.879782	0.932051
ENSG00000008130	1690.85	-0.0743869	0.0566096	-1.31403	0.188835	0.313962	NADK
ENSG00000178821	11.0345	0.255635	0.430902	0.593255	0.553011	0.690631	TMEM52
ENSG00000158477	0.874926	2.10705	1.56015	1.35054	0.176841		CD1A
ENSG00000158481	0.952771	0.792741	1.78548	0.443994	0.657047		CD1C
ENSG00000158485	0.216754	0.792735	4.37455	0.181215	0.856199		CD1B
ENSG00000158488	0.238349	0.792735	4.32487	0.183297	0.854565		CD1E
ENSG00000186306	0.177986	0	5.83697	0	1		OR10T2
ENSG00000203758	0.283218	0	3.78138	0	1		OR10T1P
ENSG00000236257	0.0619179	0	7.21329	0	1		EI24P2
ENSG00000236656	0.263376	0	3.82934	0	1
ENSG00000198703	0.0748929	0	7.21329	0	1		OR10R3P
ENSG00000227445	0.19076	0	6.61834	0	1		OR10R1P
ENSG00000231434	0.847323	0.0731042	1.7678	0.0413531	0.967014		HSP90AA3P
ENSG00000117505	1593.4	0.251161	0.0458754	5.47485	4.37871e-08	2.82971e-07	DR1
ENSG00000229635	1.04355	0.952862	1.23705	0.770269	0.441141
ENSG00000162889	2290.36	0.0181919	0.0510048	0.35667	0.721339	0.81201	MAPKAPK2
ENSG00000224114	2.15071	-0.816827	0.878447	-0.929853	0.352447	0.499543
ENSG00000199349	0.0575754	0.792722	7.21329	0.109897	0.912491		Y_RNA
ENSG00000162892	1.30722	3.45649	1.48188	2.33251	0.0196738	0.0503625	IL24
ENSG00000162894	1.92257	1.3729	1.32381	1.03709	0.299694	0.449011	FCMR
ENSG00000226945	0.255837	0	3.09775	0	1		RPL13AP8
ENSG00000162896	3.90833	3.10016	1.23332	2.51368	0.0119478	0.0327075	PIGR
ENSG00000162897	1.93738	1.51996	1.55025	0.980458	0.32686	0.477034	FCAMR
ENSG00000182795	3.36904	2.79733	1.23612	2.263	0.0236359	0.0588452	C1orf116
ENSG00000198890	383.942	-0.390753	0.0726533	-5.37832	7.51828e-08	4.73385e-07	PRMT6
ENSG00000224550	13.1384	0.557639	0.348429	1.60044	0.109501	0.206597	NDUFA4P1
ENSG00000142669	5237.52	0.313193	0.0718101	4.3614	1.29232e-05	6.2939e-05	SH3BGRL3
ENSG00000169442	0.699864	0	1.88858	0	1		CD52
ENSG00000225854	0.0234681	0	7.21329	0	1
ENSG00000176083	1.6655	3.51664	1.31489	2.67447	0.00748467	0.0217468	ZNF683
ENSG00000229167	22.7197	0.553113	0.264473	2.09137	0.0364945	0.0844019
ENSG00000142910	7395.07	0.0957213	0.0691507	1.38424	0.166284	0.285365	TINAGL1
ENSG00000162517	1263.07	-0.128111	0.0494307	-2.59173	0.00954949	0.0268567	PEF1
ENSG00000235790	4.24178	-0.0424667	0.697232	-0.0609076	0.951433	0.977864	PEF1-AS1
ENSG00000264078	0.231074	-1.38535	5.53499	-0.25029	0.802363
ENSG00000241745	0.0387229	0.792722	7.21329	0.109897	0.912491		RN7SL788P
ENSG00000228407	4.92755	0.371515	0.561288	0.661897	0.508037	0.650541
ENSG00000223429	0.0781201	0	7.21329	0	1
ENSG00000224255	0.0589432	0.792722	7.21329	0.109897	0.912491		PDCL3P6
ENSG00000237663	0.0402639	0	7.21329	0	1		DNAJC19P7
ENSG00000213735	0.14679	0	7.21329	0	1		ANAPC10P1
ENSG00000272100	6.63049	-0.62016	0.603424	-1.02774	0.304074	0.453974
ENSG00000287078	2.71961	-0.275237	0.735486	-0.374225	0.708237	0.80208
ENSG00000224680	2.79941	-1.9655	0.940704	-2.0894	0.0366721	0.0847753	PLA2G12AP1
ENSG00000085840	75.4716	-3.18851	0.171131	-18.632	1.76711e-77	1.00115e-75	ORC1
ENSG00000283445	54.4385	-0.279874	0.237251	-1.17965	0.238138	0.375691
ENSG00000272226	1.47012	-1.7375	1.34023	-1.29642	0.19483	0.321725
ENSG00000231740	0.410003	0	2.55433	0	1
ENSG00000143751	733.957	0.524936	0.0811364	6.4698	9.81306e-11	7.82628e-10	SDE2
ENSG00000272562	1.76509	-0.517597	1.44229	-0.358872	0.719691	0.810802	H3-3A-DT
ENSG00000163041	3633.61	-0.432087	0.0400346	-10.7928	3.72176e-27	6.77015e-26	H3-3A
ENSG00000225518	2.61609	-0.291309	0.767628	-0.379493	0.704322	0.798784	LINC01703
ENSG00000270598	0.268787	0.0713944	3.81931	0.018693	0.985086
ENSG00000182827	1865.72	1.00658	0.0507458	19.8357	1.46536e-87	9.88121e-86	ACBD3
ENSG00000234478	2.32683	1.84735	1.00364	1.84064	0.0656738	0.137168	ACBD3-AS1
ENSG00000223570	0.0190307	0	7.21329	0	1
ENSG00000185155	16.9141	0.554697	0.342655	1.61882	0.105485	0.200506	MIXL1
ENSG00000236773	4.17405	0.0751149	0.587404	0.127876	0.898247	0.945564
ENSG00000201898	0.081412	0	7.21329	0	1		SNORA72
ENSG00000237101	1.54706	-1.1608	1.25711	-0.923395	0.355802	0.502586
ENSG00000143748	452.04	-0.00243073	0.0652711	-0.0372405	0.970293	0.984099	NVL
ENSG00000221406	0.126599	0.0713931	7.21329	0.00989744	0.992103		MIR320B2
ENSG00000229742	0.125546	1.36738	7.18972	0.190186	0.849164
ENSG00000206887	0.0207461	0	7.21329	0	1		RNU6-1008P
ENSG00000143771	1054.14	0.0645879	0.0508703	1.26966	0.204207	0.333825	CNIH4
ENSG00000266618	0.176183	0.82447	6.70034	0.123049	0.902068		MIR4742
ENSG00000229991	0.112647	0.0713931	7.21329	0.00989744	0.992103		AKR1B1P1
ENSG00000233384	1.46611	0.800151	1.20739	0.662711	0.507516	0.650159	CNIH3-AS2
ENSG00000234247	0.288617	1.48599	3.65435	0.406637	0.684275		DNAJB6P6
ENSG00000183682	19.2505	1.26988	0.376521	3.37267	0.00074444	0.00272767	BMP8A
ENSG00000237624	17.7048	0.295207	0.280629	1.05195	0.292824	0.44144	OXCT2P1
ENSG00000228060	6.46979	0.174064	0.469726	0.370565	0.710962	0.804112	PABPC4-AS1
ENSG00000163909	4.41388	-0.0527252	0.783411	-0.0673021	0.946341	0.975152	HEYL
ENSG00000225903	0.0616618	0	7.21329	0	1
ENSG00000116983	3.65247	2.35479	1.27669	1.84444	0.0651183	0.136355	HPCAL4
ENSG00000225333	0.890571	0	1.72103	0	1
ENSG00000090621	4748.24	-0.177239	0.0389548	-4.54986	5.36822e-06	2.76431e-05	PABPC4
ENSG00000275406	0.0565002	0	7.21329	0	1
[truncated: 50,922 more rows]

## Sheet: C2_24h
gene_id	baseMean	log2FoldChange	lfcSE	stat	pvalue	padj	gene_name
ENSG00000279928	1.71719	0.473883	1.12132	0.422612	0.672578	0.758582	DDX11L17
ENSG00000228037	2.88935	3.32119	1.23422	2.69093	0.00712534	0.0180084
ENSG00000142611	8.84468	4.99311	1.10813	4.50587	6.61002e-06	2.9029e-05	PRDM16
ENSG00000284616	0.248732	2.20925	4.25655	0.519023	0.603745
ENSG00000157911	429.01	0.163545	0.100593	1.62581	0.103991	0.17787	PEX10
ENSG00000269896	21.8624	1.63862	0.333472	4.9138	8.9326e-07	4.37451e-06
ENSG00000228463	7.8239	0.897682	0.546042	1.64398	0.100181	0.17252
ENSG00000260972	0.162715	0	5.18634	0	1
ENSG00000224340	0.1399	0	6.13276	0	1		RPL21P21
ENSG00000226374	0.468796	0.874675	2.8831	0.30338	0.7616		LINC01345
ENSG00000229280	0.0384044	0	7.21329	0	1		EEF1DP6
ENSG00000142655	451.009	-0.155652	0.0811272	-1.91862	0.0550327	0.105384	PEX14
ENSG00000232596	0.558055	1.62096	2.12825	0.76164	0.446275		LINC01646
ENSG00000235054	0.450099	0	2.69962	0	1		LINC01777
ENSG00000231510	0.216859	0	3.89877	0	1		LINC02782
ENSG00000149527	50.8033	3.97512	0.468104	8.49196	2.03173e-17	1.99097e-16	PLCH2
ENSG00000284739	0.0369428	0	7.21329	0	1
ENSG00000171621	985.073	0.0323003	0.0557452	0.579428	0.5623	0.672146	SPSB1
ENSG00000272235	0.496486	0	2.06936	0	1
ENSG00000284694	0.308876	0	3.39139	0	1
ENSG00000224387	0.346552	0	3.08748	0	1
ENSG00000142583	11.1537	5.04974	1.08092	4.67172	2.98685e-06	1.37303e-05	SLC2A5
ENSG00000284674	0.108631	0	7.21329	0	1		LINC02781
ENSG00000224338	0.0637623	0	7.21329	0	1		MTCYBP45
ENSG00000287727	1.67561	0.166792	1.38857	0.120117	0.90439	0.938659
ENSG00000286448	0.0633568	0	7.21329	0	1
ENSG00000284703	1.00517	2.89073	1.55772	1.85574	0.0634905	0.118605
ENSG00000226457	0.573214	-1.87894	1.88755	-0.995439	0.319523		RPL22P3
ENSG00000173614	295.284	0.50406	0.0858319	5.87264	4.2891e-09	2.6125e-08	NMNAT1
ENSG00000215720	0.0405567	0	7.21329	0	1		MFFP1
ENSG00000233623	0.373745	0.908397	3.08044	0.294891	0.768077		PGAM1P11
ENSG00000162592	2.58861	3.6086	1.2508	2.88503	0.0039137	0.0105066	CCDC27
ENSG00000204624	20.3042	1.35791	0.348536	3.89603	9.77812e-05	0.000359865	DISP3
ENSG00000142606	16.7961	0.575823	0.365745	1.57439	0.115398	0.193508	MMEL1
ENSG00000225931	5.25592	4.10677	1.08498	3.7851	0.000153648	0.000547395
ENSG00000171729	319.263	-0.0596366	0.0836488	-0.712941	0.475882	0.590022	TMEM51
ENSG00000279457	172.435	0.0356675	0.137193	0.25998	0.794879	0.856068	WASH9P
ENSG00000229393	0.535572	0.897442	2.18201	0.411291	0.680859
ENSG00000037637	639.666	-0.190767	0.0539393	-3.5367	0.000405162	0.00133415	FBXO42
ENSG00000287586	0.610834	2.60153	2.11677	1.22901	0.219069
ENSG00000159423	819.234	0.293682	0.0741144	3.96255	7.41522e-05	0.000278999	ALDH4A1
ENSG00000227169	0.0429127	0	7.21329	0	1
ENSG00000157916	2079.39	0.255732	0.0402389	6.35535	2.07959e-10	1.3913e-09	RER1
ENSG00000157881	506.29	-0.0966248	0.0728693	-1.326	0.184839	0.282728	PANK4
ENSG00000238290	4.03213	2.32258	0.871648	2.66458	0.00770843	0.019352	ERRFI1-DT
ENSG00000225387	0.0227418	0	7.21329	0	1
ENSG00000048707	1263.51	0.182277	0.114388	1.5935	0.111049	0.187555	VPS13D
ENSG00000162444	2.22677	1.5848	1.14829	1.38014	0.167543	0.2618	RBP7
ENSG00000279625	1.27844	3.20384	1.48655	2.15522	0.0311448	0.0650182
ENSG00000180758	121.77	-0.0776384	0.112113	-0.692501	0.488623	0.601998	GPR157
ENSG00000184677	1383.63	0.735526	0.0852835	8.62449	6.43817e-18	6.46242e-17	ZBTB40
ENSG00000288398	102.094	0.0619276	0.137363	0.450832	0.652111	0.742555
ENSG00000224621	4.80235	1.06846	0.679515	1.57238	0.115862	0.194141
ENSG00000285833	0.0186811	0	7.21329	0	1
ENSG00000131697	219.739	-0.82911	0.0864572	-9.58983	8.82304e-22	1.03152e-20	NPHP4
ENSG00000284692	0.27309	0	3.763	0	1
ENSG00000284745	0.436285	2.18015	2.3935	0.910861	0.362369
ENSG00000280222	0.118449	0.874656	7.21329	0.121256	0.903488
ENSG00000285945	1.50284	2.16981	1.48377	1.46237	0.14364	0.230981
ENSG00000197921	0.785207	2.45134	1.45096	1.68946	0.0911308	0.15938	HES5
ENSG00000233755	0.145566	0.874663	6.06467	0.144223	0.885325
ENSG00000233929	0.666611	1.88642	2.2917	0.823154	0.410421		MT1XP1
ENSG00000235282	0.0647364	0	7.21329	0	1		DYNLL1P3
ENSG00000055070	2857.49	-0.0720468	0.049521	-1.45487	0.145704	0.233838	SZRD1
ENSG00000175087	185.715	-0.206711	0.113129	-1.82722	0.067667	0.124823	PDIK1L
ENSG00000230035	0.127783	1.62842	7.21082	0.225831	0.821333		IGSF21-AS1
ENSG00000225643	1.95635	-0.349402	0.920136	-0.379728	0.704147	0.783867
ENSG00000284666	0.0210617	0	7.21329	0	1
ENSG00000228943	0.0730048	0	7.21329	0	1
ENSG00000234397	1.17805	2.17045	1.49848	1.44844	0.147494	0.236154	PPIAP34
ENSG00000284309	0.464773	0.874677	2.16232	0.404509	0.685839
ENSG00000162511	3327.84	2.32123	0.064024	36.2555	8.12785e-288	4.41162e-285	LAPTM5
ENSG00000158014	1.91169	3.93543	1.2599	3.12362	0.00178642	0.00518209	SLC30A2
ENSG00000204138	1466.68	-0.760425	0.0531468	-14.308	1.95028e-46	4.6436e-45	PHACTR4
ENSG00000235263	2.2034	3.40139	1.28127	2.65469	0.00793807	0.0198613
ENSG00000228176	0.262303	0.153331	3.43674	0.0446151	0.964414
ENSG00000142675	4.72967	1.3134	0.75322	1.74371	0.08121	0.144938	CNKSR1
ENSG00000197245	87.265	-2.51312	0.197043	-12.7542	2.95394e-37	5.6075e-36	FAM110D
ENSG00000130772	350.599	0.313117	0.075192	4.16423	3.1241e-05	0.000124526	MED18
ENSG00000215899	0.459765	0	2.57411	0	1		EEF1A1P46
ENSG00000271398	0.211897	1.55015	5.63358	0.275163	0.783191
ENSG00000225011	0.0555526	0	7.21329	0	1
ENSG00000284676	0.708355	0.874678	1.80879	0.483572	0.62869	0.725469
ENSG00000237058	1.61982	1.59929	1.53493	1.04192	0.297447	0.41381	MMEL1-AS1
ENSG00000233399	0.535559	0.874677	2.1253	0.411554	0.680666		LINC01648
ENSG00000090020	4535	2.00232	0.0663289	30.1877	3.43868e-200	6.71919e-198	SLC9A1
ENSG00000157978	739.781	-1.12131	0.0665208	-16.8565	9.39383e-64	3.26999e-62	LDLRAP1
ENSG00000130770	482.071	-0.701442	0.0833676	-8.41384	3.96805e-17	3.83334e-16	ATP5IF1
ENSG00000229044	0.181478	-0.568007	5.78395	-0.098204	0.92177
ENSG00000162512	1406.65	0.154804	0.0851591	1.81782	0.0690912	0.126963	SDC3
ENSG00000158006	235.315	0.116607	0.0858229	1.3587	0.174243	0.269972	PAFAH2
ENSG00000214812	0.186719	0	5.05645	0	1		ARL8BP2
ENSG00000126698	2461.79	0.0586359	0.0538431	1.08901	0.276148	0.388998	DNAJC8
ENSG00000229447	2.75176	-0.747428	0.753704	-0.991673	0.321357	0.439667
ENSG00000229607	0.52553	0.874677	2.25878	0.387234	0.698583
ENSG00000130766	1614.89	2.46184	0.0761784	32.3167	4.07267e-229	1.0658e-226	SESN2
ENSG00000168528	834.192	1.87948	0.0905048	20.7667	8.66934e-96	4.92439e-94	SERINC2
ENSG00000196581	4.68981	3.9101	1.1711	3.33883	0.00084133	0.00260367	AJAP1
ENSG00000169403	24.9595	2.49402	0.392948	6.34694	2.19634e-10	1.4684e-09	PTAFR
ENSG00000084628	12.2908	1.41328	0.499516	2.82929	0.0046651	0.0122896	NKAIN1
ENSG00000060688	772.928	-0.646182	0.058772	-10.9947	4.05162e-28	5.95552e-27	SNRNP40
ENSG00000171612	228.175	-0.436871	0.0951489	-4.59145	4.40182e-06	1.9791e-05	SLC25A33
ENSG00000270927	0.0148781	0	7.21329	0	1
ENSG00000188910	2.84899	3.44771	1.21496	2.83773	0.00454363	0.0120139	GJB3
ENSG00000230523	0.292973	0	3.41549	0	1		LINC01756
ENSG00000158161	870.575	-0.220075	0.0528712	-4.16248	3.14807e-05	0.000125418	EYA3
ENSG00000121769	25.1107	-0.59611	0.263603	-2.2614	0.0237347	0.0516034	FABP3
ENSG00000142627	7651.85	1.5489	0.0651587	23.7711	6.64284e-125	5.62722e-123	EPHA2
ENSG00000284668	0.326379	1.57813	3.1078	0.507797	0.611595		LINC02780
ENSG00000233234	0.0148781	0	7.21329	0	1
ENSG00000142632	147.959	-0.394495	0.138007	-2.85851	0.00425637	0.011332	ARHGEF19
ENSG00000234593	0.264132	0.874675	3.12049	0.2803	0.779247		KAZN-AS1
ENSG00000270605	23.1437	0.299508	0.308107	0.972091	0.331005	0.449604
ENSG00000189337	153.996	-0.0570576	0.109944	-0.518972	0.60378	0.707121	KAZN
ENSG00000235143	0.42118	2.1505	2.95749	0.727134	0.467144
ENSG00000225478	0.0209765	0	7.21329	0	1
ENSG00000028137	1592.91	-2.43019	0.0947747	-25.6418	5.22583e-145	5.86855e-143	TNFRSF1B
ENSG00000204464	0.485171	0	2.13909	0	1		TMEM51-AS2
ENSG00000233372	0.295773	0	3.75459	0	1
ENSG00000283259	3.23628	4.3068	1.17275	3.67241	0.000240272	0.000826959
ENSG00000284543	13.801	2.06395	0.403218	5.11869	3.07663e-07	1.58716e-06	LINC01226
ENSG00000130939	1664.76	-0.555004	0.0485098	-11.4411	2.60633e-30	4.15555e-29	UBE4B
ENSG00000175147	6.06903	1.73582	0.685966	2.53047	0.011391	0.0272613	TMEM51-AS1
ENSG00000127472	6.43655	3.60495	1.11633	3.22927	0.00124105	0.00370987	PLA2G5
ENSG00000060656	471.907	2.66477	0.119485	22.3021	3.52358e-110	2.40737e-108	PTPRU
ENSG00000163867	250.505	0.536323	0.106748	5.02418	5.0558e-07	2.54651e-06	ZMYM6
ENSG00000232768	0.12975	0	7.21329	0	1
ENSG00000189280	3.58302	2.23004	0.880339	2.53317	0.0113037	0.0270746	GJB5
ENSG00000134698	627.321	-0.0221342	0.0650762	-0.340128	0.73376	0.806605	AGO4
ENSG00000272420	2.15322	3.45073	1.33012	2.5943	0.00947838	0.0232361
ENSG00000132881	88.962	0.0345936	0.172502	0.20054	0.841058	0.893635	CPLANE2
ENSG00000273274	6.3568	0.423033	0.567999	0.744778	0.456406	0.572142	ZBTB8B
ENSG00000236648	0.476483	0.874677	2.04323	0.428085	0.668589		LINC02810
ENSG00000232273	0.484848	-0.568014	2.47744	-0.229274	0.818656		FTH1P1
ENSG00000009709	7.11873	5.45236	1.10538	4.93258	8.11519e-07	3.99289e-06	PAX7
ENSG00000287396	0.0865153	0	7.21329	0	1
ENSG00000158008	6.36409	4.68587	1.16728	4.01435	5.96099e-05	0.000227703	EXTL1
ENSG00000130940	79.0599	0.190258	0.172144	1.10523	0.269062	0.38081	CASZ1
ENSG00000163879	145.646	-0.038795	0.114217	-0.33966	0.734113	0.806811	DNALI1
ENSG00000227527	3.18351	-0.568838	0.743814	-0.764759	0.444415	0.560511
ENSG00000116954	1001.7	0.928882	0.0671579	13.8313	1.64997e-43	3.72005e-42	RRAGC
ENSG00000228589	108.288	1.47514	0.462758	3.18772	0.001434	0.00424038	SPCS2P4
ENSG00000163873	14.0052	6.1558	1.06908	5.75806	8.50877e-09	5.05559e-08	GRIK3
ENSG00000117215	1.79558	2.59351	1.35273	1.91724	0.0552078	0.105671	PLA2G2D
ENSG00000227538	0.310557	1.61794	3.0833	0.524741	0.599763		HNRNPFP1
ENSG00000044012	1.33218	2.60086	1.40439	1.85195	0.0640328	0.119435	GUCA2B
ENSG00000179051	3612.32	-0.901104	0.0389874	-23.1127	3.44906e-118	2.68148e-116	RCC2
ENSG00000215895	6.81284	0.870383	0.445495	1.95374	0.0507317	0.0983039	HSPA5P1
ENSG00000284650	0.633322	0.874677	2.05937	0.424731	0.671033
ENSG00000237329	0.0420288	0.874656	7.21329	0.121256	0.903488
ENSG00000236948	0.441928	1.58059	2.43134	0.650091	0.515633
ENSG00000126067	2578.62	-0.33429	0.0508314	-6.57645	4.81824e-11	3.34968e-10	PSMB2
ENSG00000274944	0.258404	1.57742	3.45687	0.456314	0.648164
ENSG00000272078	11.3479	0.0114284	0.406842	0.0280904	0.97759	0.986543
ENSG00000231606	0.432434	0	2.28828	0	1
ENSG00000215900	0.059535	0	7.21329	0	1		SELENOWP1
ENSG00000284632	0.777011	2.11679	1.89843	1.11502	0.264841	0.376016
ENSG00000241014	8.51083	-0.0633607	0.534087	-0.118634	0.905566	0.939411	GPR199P
ENSG00000054118	3523.33	-0.396031	0.0388531	-10.193	2.13005e-24	2.74425e-23	THRAP3
ENSG00000254553	0.0864144	0	7.21329	0	1
ENSG00000284653	0.242539	0	3.85119	0	1
ENSG00000237749	1.50691	-0.588896	1.2082	-0.487418	0.625962	0.723403	RPS27P9
ENSG00000276747	3.41858	4.18466	1.18752	3.52386	0.000425315	0.00139487	PADI6
ENSG00000284705	0.834878	2.18021	1.72007	1.26751	0.204973	0.306644
ENSG00000228776	0.0425344	0	7.21329	0	1
ENSG00000159339	10.0256	6.5022	1.05964	6.13626	8.44861e-10	5.42451e-09	PADI4
ENSG00000261781	0.0748252	0	7.21329	0	1		LINC01654
ENSG00000158315	14.1851	1.42387	0.401303	3.54813	0.00038798	0.001283	RHBDL2
ENSG00000186973	6.5786	4.4291	0.911803	4.85752	1.18864e-06	5.73956e-06	CFAP144
ENSG00000146463	1556.17	-0.425559	0.0689445	-6.17249	6.72223e-10	4.34654e-09	ZMYM4
ENSG00000271741	0.0214564	0	7.21329	0	1
ENSG00000142686	604.63	-0.0195403	0.061468	-0.317895	0.750565	0.820198	C1orf216
ENSG00000224751	0.130223	1.62439	7.2084	0.225347	0.82171		SHMT1P1
ENSG00000117148	3.47019	3.41315	1.24201	2.74808	0.00599456	0.0154069	ACTL8
ENSG00000230585	1.07891	2.59733	1.44187	1.80137	0.0716454	0.130625	PHB1P12
ENSG00000117000	462.387	0.267124	0.080488	3.3188	0.000904052	0.00277871	RLF
ENSG00000231630	0.121752	0	7.21329	0	1
ENSG00000092853	236.786	-2.47565	0.105841	-23.3902	5.37482e-121	4.30426e-119	CLSPN
ENSG00000255811	0.0629294	0	7.21329	0	1
ENSG00000134697	1261.34	0.555378	0.0558013	9.95279	2.45219e-23	3.04678e-22	GNL2
ENSG00000187513	387.778	-4.71256	0.152571	-30.8877	1.7478e-209	3.76676e-207	GJA4
ENSG00000230138	0.151115	0	6.96441	0	1		LINC02812
ENSG00000223390	1.41898	0.866258	1.72784	0.501353	0.616122	0.716609
ENSG00000284720	0.183213	0	5.70171	0	1
ENSG00000225671	0.77242	0.894904	1.99328	0.44896	0.65346	0.743283	FCF1P6
ENSG00000116151	88.7569	0.231705	0.136074	1.70278	0.0886092	0.155629	MORN1
ENSG00000006555	1.98267	3.40407	1.30909	2.60033	0.00931338	0.0228776	TTC22
ENSG00000236111	0.267381	0	4.23363	0	1		RPL6P1
ENSG00000066056	17503.9	-0.425645	0.0673444	-6.32041	2.6087e-10	1.73459e-09	TIE1
ENSG00000214114	210.79	-0.611723	0.0851527	-7.18384	6.7782e-13	5.28797e-12	MYCBP
ENSG00000116544	8.22462	1.30314	0.541628	2.40597	0.0161296	0.0368968	DLGAP3
ENSG00000231900	0.0172725	0	7.21329	0	1		GOT2P1
ENSG00000236723	2.20409	-0.661048	1.06137	-0.622824	0.5334	0.644992
ENSG00000232467	0.0492052	0.874656	7.21329	0.121256	0.903488		TMA16P2
ENSG00000117016	19.4953	0.522107	0.347605	1.50201	0.133094	0.217531	RIMS3
ENSG00000169213	1102.09	0.696828	0.101169	6.88775	5.66808e-12	4.18362e-11	RAB3B
ENSG00000163866	1088.29	-0.228634	0.0605585	-3.77543	0.000159732	0.000567416	SMIM12
ENSG00000237130	0.0970989	1.54944	7.21247	0.214827	0.829902		MRPS6P2
ENSG00000232335	0.503313	1.617	2.19834	0.735555	0.462001
ENSG00000260971	3.02952	2.05072	0.931245	2.20213	0.0276564	0.0588038
ENSG00000284696	0.632486	0.874677	2.04759	0.427175	0.669252		LINC02808
ENSG00000238242	0.670306	2.16484	1.93307	1.11989	0.262759		LINC02778
ENSG00000232762	0.507185	-1.82701	2.1365	-0.85514	0.392474
ENSG00000162384	698.388	-0.304955	0.0622058	-4.90235	9.46983e-07	4.62601e-06	CZIB
ENSG00000162391	5.28225	-0.337096	0.578243	-0.582965	0.559917	0.669652	FAM151A
ENSG00000117859	1962.36	-0.245966	0.0367131	-6.69967	2.08885e-11	1.48386e-10	OSBPL9
ENSG00000228121	0.155742	-1.26021	5.98546	-0.210545	0.833242		PHB1P3
ENSG00000253313	1.55754	1.88956	1.49956	1.26008	0.207641	0.309734	C1orf210
ENSG00000162396	104.84	-0.0257288	0.12441	-0.206807	0.836161	0.889901	PARS2
ENSG00000284686	2.03562	2.0424	0.955701	2.13707	0.0325923	0.0675301
ENSG00000162378	1064.94	-0.234399	0.065563	-3.57517	0.000350002	0.00116588	ZYG11B
ENSG00000233079	0.259704	0.874669	4.76454	0.183579	0.854344		LINC01755
ENSG00000259818	0.367077	0.198848	2.87111	0.0692582	0.944784		CZIB-DT
ENSG00000229444	0.310417	-0.568014	2.6323	-0.215786	0.829154		ST3GAL3-AS1
ENSG00000240563	1.09578	3.95448	1.52874	2.58675	0.00968854	0.023686	L1TD1
ENSG00000234318	0.607573	1.90634	1.70867	1.11568	0.264558
ENSG00000284773	13.2085	1.1183	0.402862	2.7759	0.00550491	0.0142648
ENSG00000234481	0.23669	0	4.29946	0	1
ENSG00000117862	105.765	-0.648988	0.164948	-3.93449	8.3372e-05	0.000310935	TXNDC12
ENSG00000235612	0.0992857	0.874656	7.21329	0.121256	0.903488
ENSG00000228369	0.622055	0	1.92134	0	1		TXNDC12-AS1
ENSG00000227485	0.0373621	0	7.21329	0	1
ENSG00000224609	7.56397	1.55282	0.547881	2.83423	0.00459357	0.012123	FGGY-DT
ENSG00000235545	2.3079	-1.65465	1.29327	-1.27943	0.200745	0.301627	DOCK7-DT
ENSG00000238063	0.252035	0.874671	4.253	0.20566	0.837057		LINC01685
ENSG00000243725	9.97934	0.0729295	0.45158	0.161499	0.871701	0.916806	TTC4
ENSG00000171872	2.15185	3.04753	1.24446	2.44888	0.0143303	0.033319	KLF17
ENSG00000162407	683.13	-0.376789	0.0671902	-5.60779	2.04926e-08	1.18027e-07	PLPP3
ENSG00000285079	0.0864562	0	7.21329	0	1
ENSG00000163877	499.762	0.607512	0.058851	10.3229	5.55274e-25	7.30807e-24	SNIP1
ENSG00000228929	40.0612	0.379603	0.220434	1.72207	0.0850567	0.150517	RPS13P2
ENSG00000224570	0.734966	0.153331	1.76222	0.0870101	0.930663	0.951999
ENSG00000224980	0.237552	0	3.83237	0	1		RPL23AP85
ENSG00000278967	0.41616	2.57155	2.52821	1.01714	0.309087
ENSG00000157184	181.602	0.645025	0.0981753	6.57014	5.02693e-11	3.49063e-10	CPT2
ENSG00000198815	1075.84	-0.352063	0.0527499	-6.67419	2.48602e-11	1.75833e-10	FOXJ3
ENSG00000134744	839.824	-0.190262	0.0667234	-2.8515	0.00435137	0.0115639	TUT4
ENSG00000233910	0.690399	1.58697	1.75788	0.90277	0.366648	0.484292	GTF2F2P2
ENSG00000287703	0.405899	0	2.51694	0	1
ENSG00000283039	1.76527	2.58885	1.35353	1.91267	0.0557905	0.106605	KLF18
ENSG00000229032	0.0532825	0	7.21329	0	1
ENSG00000229294	0.0460392	0	7.21329	0	1
ENSG00000236973	0.138173	0	7.21329	0	1		GAPDHP51
ENSG00000277397	0.0229845	0	7.21329	0	1
ENSG00000235446	0.188566	0	5.74365	0	1		LINC02791
ENSG00000162385	454.404	-0.15225	0.0722191	-2.10817	0.0350167	0.071782	MAGOH
ENSG00000234264	1.87443	-2.64955	1.09755	-2.41406	0.015776	0.036201	DEPDC1-AS1
ENSG00000223883	2.62999	5.23944	1.22012	4.29422	1.75311e-05	7.25964e-05	LINC01707
ENSG00000237227	0.0213956	0	7.21329	0	1
ENSG00000275350	0.0429127	0	7.21329	0	1
ENSG00000116652	3.68464	-1.37536	0.735179	-1.87078	0.0613759	0.115412	DLEU2L
ENSG00000123080	135.6	-5.09808	0.182645	-27.9126	1.8781e-171	2.80852e-169	CDKN2C
ENSG00000285778	0.989237	2.19197	1.56857	1.39743	0.162284	0.255207
ENSG00000233407	0.117033	0	7.21329	0	1
ENSG00000225675	0.829346	-0.263126	1.47437	-0.178467	0.858356	0.906751	LRP8-DT
ENSG00000237622	0.143593	0	7.21329	0	1		ELOCP18
ENSG00000162598	3.27235	4.8454	1.1861	4.08514	4.40503e-05	0.000171235	C1orf87
ENSG00000280317	0.043961	0	7.21329	0	1
ENSG00000162415	110.886	-0.916762	0.131165	-6.98936	2.76144e-12	2.07746e-11	ZSWIM5
ENSG00000162600	86.6666	-0.282633	0.147749	-1.91293	0.0557566	0.106554	OMA1
ENSG00000116704	457.017	1.43564	0.0820453	17.4982	1.47936e-68	5.62386e-67	SLC35D1
ENSG00000157193	438.866	-0.951744	0.0922708	-10.3147	6.04819e-25	7.95658e-24	LRP8
ENSG00000116205	299.252	-0.464936	0.0930254	-4.99795	5.7943e-07	2.89764e-06	TCEANC2
ENSG00000198841	86.5346	0.472212	0.151173	3.12365	0.00178624	0.00518209	KTI12
ENSG00000116212	548.927	-0.252648	0.0643931	-3.92353	8.72601e-05	0.000323951	LRRC42
ENSG00000233099	0.481188	0	2.37772	0	1
ENSG00000233994	4.20951	-1.02881	0.608951	-1.68947	0.0911285	0.15938	GDI2P2
ENSG00000233973	0.367331	2.21352	3.33179	0.664364	0.506457		LINC01360
ENSG00000132854	4.74375	4.31638	1.2072	3.57554	0.000349509	0.00116463	KANK4
ENSG00000227556	0.0394617	0	7.21329	0	1
ENSG00000162607	695.956	-1.7323	0.0744836	-23.2574	1.19622e-119	9.47599e-118	USP1
ENSG00000285954	0.169408	0	7.21329	0	1
ENSG00000233333	0.799415	-0.615347	1.2943	-0.475428	0.634482	0.729424	RNFT1P2
ENSG00000154027	292.529	-1.49727	0.0969118	-15.4498	7.56494e-54	2.14645e-52	AK5
ENSG00000234108	0.0209765	0	7.21329	0	1		COX6A1P1
ENSG00000232676	1.04045	2.59299	1.60847	1.61209	0.106943	0.181985	ADH5P2
ENSG00000225167	0.108451	0	7.21329	0	1		TXNP2
ENSG00000213579	0.064998	0.874656	7.21329	0.121256	0.903488		RPL29P5
ENSG00000137960	654.288	-1.62036	0.0619658	-26.1492	1.00565e-150	1.22306e-148	GIPC2
ENSG00000237852	1.27244	-2.36679	1.32082	-1.79191	0.0731467	0.132792
ENSG00000116745	3.14389	4.5051	1.14547	3.93299	8.38969e-05	0.000312653	RPE65
ENSG00000132855	2.0301	3.76833	1.21513	3.10117	0.00192754	0.00555083	ANGPTL3
ENSG00000285407	1.53496	2.19516	1.33096	1.64931	0.0990839	0.170973
ENSG00000229636	0.0172725	0	7.21329	0	1		KRT8P21
ENSG00000116675	165.24	0.0355254	0.105454	0.336881	0.736206	0.808415	DNAJC6
ENSG00000162433	314.321	0.558238	0.0949735	5.87783	4.15673e-09	2.53451e-08	AK4
ENSG00000213625	2932.4	0.340141	0.0393497	8.64404	5.42595e-18	5.45947e-17	LEPROT
ENSG00000227207	0.158031	-1.26021	5.96552	-0.211249	0.832693		RPL31P12
ENSG00000227016	0.184759	1.62784	5.7729	0.28198	0.777959		LINC02796
ENSG00000158966	349.128	-0.527596	0.082533	-6.39255	1.63146e-10	1.09926e-09	CACHD1
ENSG00000213703	0.102833	0.874656	7.21329	0.121256	0.903488		RPL13AP9
ENSG00000203965	113.136	-0.0219116	0.161539	-0.135643	0.892103	0.930948	EFCAB7
ENSG00000223479	0.473643	0.874675	2.99743	0.291808	0.770433		LINC02238
ENSG00000153898	3.54351	4.37373	1.17652	3.71753	0.00020118	0.000702642	MCOLN2
ENSG00000117069	3.14234	3.77066	1.17005	3.22264	0.00127015	0.0037899	ST6GALNAC5
ENSG00000125703	196.537	-1.06142	0.100664	-10.5443	5.39924e-26	7.36398e-25	ATG4C
ENSG00000285041	2.55299	0.417794	1.02956	0.405798	0.684891	0.768581
ENSG00000285808	0.309757	2.15074	3.26471	0.658786	0.510033		LINC02797
ENSG00000229440	0.0185698	0	7.21329	0	1
ENSG00000234144	0.0507203	0	7.21329	0	1		COX6CP13
ENSG00000277670	0.0210617	0	7.21329	0	1
ENSG00000227466	0.253101	1.67432	4.79911	0.348882	0.727178		PDE4B-AS1
ENSG00000230498	0.284596	-0.580693	3.39922	-0.170832	0.864356
ENSG00000285782	0.133831	0	7.16675	0	1
ENSG00000162618	5802.91	0.0285388	0.0642318	0.44431	0.656818	0.745864	ADGRL4
ENSG00000224493	0.0821197	0	7.21329	0	1
ENSG00000131233	0.362372	0	2.41907	0	1		GJA9
ENSG00000272371	0.129823	0	7.21329	0	1
ENSG00000287647	1.77964	-2.72627	1.34855	-2.02163	0.0432145	0.0858034
ENSG00000229225	0.10302	0	7.21329	0	1
ENSG00000230863	1.51948	1.95185	1.31126	1.48853	0.136611	0.222029
ENSG00000225598	0.668467	2.61157	1.74903	1.49315	0.135398
ENSG00000225087	0.494206	2.17857	2.04947	1.06299	0.287785
ENSG00000280378	3.16959	0.264226	0.806292	0.327705	0.743134	0.813979
ENSG00000137941	145.07	-0.0492729	0.113291	-0.434925	0.663617	0.751337	TTLL7
ENSG00000224326	0.100773	0	7.21329	0	1
ENSG00000286548	3.10548	0.343682	0.838876	0.409693	0.682031	0.766295
ENSG00000066135	553.982	-0.1743	0.0579738	-3.00652	0.00264253	0.00738275	KDM4A
ENSG00000272094	0.129092	-0.568001	7.21329	-0.0787437	0.937236
ENSG00000228853	0.102024	1.62842	7.21082	0.225831	0.821333		NEGR1-IT1
ENSG00000232453	18.7321	1.04202	0.335301	3.10772	0.00188538	0.00544225	LINC02777
ENSG00000260386	0.928746	1.60334	1.7133	0.93582	0.349366	0.467429	LDC1P
ENSG00000117174	639.963	0.275553	0.067715	4.06931	4.71533e-05	0.000182475	ZNHIT6
ENSG00000237413	2.17468	1.56626	1.12279	1.39496	0.163026	0.256154	MGC27382
ENSG00000184313	1.0594	2.65944	1.34743	1.97371	0.0484148	0.0944828	MROH7
ENSG00000284645	0.18101	0.874668	5.08249	0.172094	0.863363
ENSG00000225446	0.470213	1.55913	2.44813	0.636865	0.524213		LINC01763
ENSG00000288543	0.209491	-0.568011	4.39718	-0.129176	0.897218
ENSG00000122420	26.435	1.09776	0.325979	3.36758	0.000758323	0.00236729	PTGFR
ENSG00000284240	0.814687	1.56903	1.881	0.834148	0.404198	0.521597	LINC02801
ENSG00000236290	0.325932	2.21321	2.94915	0.750459	0.452979		EEF1GP7
ENSG00000143013	484.991	-0.736946	0.069646	-10.5813	3.63857e-26	5.00218e-25	LMO4
ENSG00000226084	197.4	0.108468	0.131807	0.822931	0.410547	0.527873	RPL17P6
ENSG00000134748	640.461	-0.621062	0.0543212	-11.4331	2.85585e-30	4.54671e-29	PRPF38A
ENSG00000142892	815.7	-0.620805	0.0906659	-6.84717	7.53246e-12	5.5139e-11	PIGK
ENSG00000219102	3.29365	-1.30423	0.693184	-1.88151	0.0599027	0.113114	HNRNPA3P12
ENSG00000287743	0.439445	0	2.52249	0	1
ENSG00000229332	0.856513	3.1689	1.47785	2.14427	0.0320115	0.0665052	PGBD4P8
ENSG00000229752	0.0186811	0	7.21329	0	1		RPL7P10
ENSG00000237505	9.25253	0.716785	0.488574	1.4671	0.14235	0.229485	PKN2-AS1
ENSG00000285462	0.0856922	0.874656	7.21329	0.121256	0.903488		LINC02792
ENSG00000233216	0.0241827	0.874656	7.21329	0.121256	0.903488
ENSG00000197273	0.599675	2.18452	1.81099	1.20626	0.227717		GUCA2A
ENSG00000230728	0.0835365	-0.568001	7.21329	-0.0787437	0.937236
ENSG00000232846	0.0213956	0	7.21329	0	1		SLC25A6P3
ENSG00000230787	2.18813	2.04086	1.01189	2.01689	0.0437073	0.0866812	PSAT1P3
ENSG00000116641	599.138	0.393606	0.0843338	4.66725	3.05263e-06	1.40151e-05	DOCK7
ENSG00000237453	0.374049	0.874676	2.6166	0.33428	0.738168
ENSG00000172260	408.818	-0.0150715	0.132764	-0.113522	0.909617	0.941352	NEGR1
ENSG00000285473	0.361582	0.874676	2.6151	0.334471	0.738024
ENSG00000231364	0.154649	0	7.21329	0	1		LINC01712
ENSG00000137944	396.729	-0.461012	0.0831923	-5.54153	2.9984e-08	1.69921e-07	KYAT3
ENSG00000229505	0.144051	0	7.21329	0	1
ENSG00000182183	1.21865	3.75461	1.3782	2.72429	0.00644402	0.0164353	SHISAL2A
ENSG00000236407	0.0185698	0	7.21329	0	1		HMGB1P18
ENSG00000067334	1302.35	0.335543	0.0613545	5.46892	4.52785e-08	2.52591e-07	DNTTIP2
ENSG00000213559	0.308614	1.60708	2.62182	0.612963	0.539901		HNRNPA1P64
ENSG00000287587	0.10908	0	7.21329	0	1
ENSG00000142949	10460.7	0.253995	0.0724645	3.50509	0.000456456	0.0014857	PTPRF
ENSG00000116133	2292.95	-1.99837	0.0704339	-28.3723	4.4434e-177	6.9645e-175	DHCR24
ENSG00000232882	15.2982	-0.741332	0.350668	-2.11406	0.0345104	0.0708979	PHKA1P1
ENSG00000171502	12.1833	3.15507	0.805981	3.91458	9.05626e-05	0.000335404	COL24A1
ENSG00000116157	259.871	-0.704218	0.0988697	-7.12268	1.05845e-12	8.1855e-12	GPX7
ENSG00000143036	16.4923	-0.945621	0.341362	-2.77014	0.00560323	0.014499	SLC44A3
ENSG00000230817	0.450479	1.61441	2.53788	0.636127	0.524694		LINC01362
ENSG00000065243	1585.85	-0.0692987	0.0715802	-0.968127	0.332981	0.451565	PKN2
ENSG00000226759	0.418948	1.60755	2.81897	0.570263	0.568499		DAB1-AS1
ENSG00000226960	0.0213956	0	7.21329	0	1		MTCO1P21
ENSG00000234080	0.268553	0.874673	3.76884	0.23208	0.816476
ENSG00000237899	3.76834	-0.241146	0.7277	-0.331382	0.740356	0.81168
ENSG00000227290	0.506337	0.874677	1.96409	0.445334	0.656079		LINC01364
ENSG00000282898	0.0444535	0	7.21329	0	1
ENSG00000285409	0.143468	1.60979	7.0409	0.228634	0.819154
ENSG00000231090	1.70842	2.92808	1.39384	2.10073	0.0356645	0.0728908	MIR4422HG
ENSG00000117528	759.596	-0.338852	0.0686255	-4.9377	7.90479e-07	3.89721e-06	ABCD3
ENSG00000271723	0.0757798	-0.568001	7.21329	-0.0787437	0.937236		MROH7-TTC4
ENSG00000172339	110.043	-0.362081	0.117472	-3.08228	0.00205424	0.00587873	ALG14
ENSG00000036549	998.677	-0.159465	0.0664508	-2.39974	0.0164067	0.0374577	ZZZ3
ENSG00000287724	0.4975	1.87123	2.06544	0.905969	0.364952
ENSG00000058799	339.514	0.654468	0.0762932	8.57833	9.62585e-18	9.59312e-17	YIPF1
ENSG00000225191	0.0430931	0	7.21329	0	1
ENSG00000287870	1.82278	-0.415311	1.12299	-0.369826	0.711512	0.789542
ENSG00000232048	0.183843	1.60975	6.63126	0.242751	0.808198		HNRNPCP9
ENSG00000232857	0.0419529	0	7.21329	0	1		KATNBL1P2
ENSG00000203985	0.731122	0.874678	1.83476	0.476725	0.633558	0.729018	LDLRAD1
ENSG00000228838	0.0967003	-0.568001	7.21329	-0.0787437	0.937236
ENSG00000283761	2.15297	-1.29605	1.01385	-1.27834	0.201129	0.302096
ENSG00000189433	0.739962	1.18005	1.70099	0.693744	0.487843	0.601214	GJB4
ENSG00000230759	0.227025	0	4.33748	0	1
ENSG00000179178	2.93997	0.739216	1.01149	0.730819	0.464889	0.580122	TMEM125
ENSG00000142700	8.81533	4.67888	1.08156	4.32606	1.51798e-05	6.35055e-05	DMRTA2
ENSG00000285525	3.33628	3.9587	1.1553	3.42657	0.000611264	0.00194255
ENSG00000236098	17.5734	0.632804	0.346026	1.82878	0.0674331	0.124486
ENSG00000233514	1.95049	-1.60098	1.1729	-1.36498	0.172259	0.267648
ENSG00000127124	129.913	0.328163	0.132943	2.46844	0.0135702	0.031766	HIVEP3
ENSG00000266993	6.91339	0.537671	0.564094	0.953159	0.340509	0.459013
ENSG00000223675	0.285163	1.57538	6.21059	0.253661	0.799757
ENSG00000229316	0.0917918	0	7.21329	0	1		HMGB1P45
ENSG00000287406	0.699099	1.58831	1.69123	0.939145	0.347656	0.46599
ENSG00000225767	0.230103	1.60915	4.33226	0.371434	0.710314		FAF1-AS1
ENSG00000234099	0.060754	0	7.21329	0	1		MTND4P11
ENSG00000137936	909.509	-0.398609	0.0646896	-6.16187	7.18919e-10	4.6362e-09	BCAR3
ENSG00000235308	1.49016	0.388022	1.02524	0.378469	0.705083	0.784734
ENSG00000232752	0.0372025	0	7.21329	0	1		MTCO3P21
ENSG00000235829	0.103488	0.874656	7.21329	0.121256	0.903488		TBCAP2
ENSG00000143032	0.772972	1.56715	1.95082	0.803327	0.421786	0.538355	BARHL2
ENSG00000226745	1.33661	2.60369	1.41146	1.84468	0.0650845	0.12095	OAZ1P1
ENSG00000280040	0.430256	1.61822	2.15302	0.751607	0.452287
ENSG00000117519	5519.9	-0.492752	0.0393327	-12.5278	5.26005e-36	9.67202e-35	CNN3
ENSG00000270507	0.0199467	0	7.21329	0	1
ENSG00000238037	0.0947215	0	7.21329	0	1		OOSP1P1
ENSG00000215869	1.12823	2.58363	1.47261	1.75446	0.0793525	0.142252
ENSG00000134215	19.9966	-0.0698917	0.290206	-0.240835	0.809683	0.868343	VAV3
ENSG00000227935	0.126604	0	7.21329	0	1
ENSG00000228502	47.4317	0.933803	0.373216	2.50205	0.0123478	0.029255	EEF1A1P11
ENSG00000236268	1.17462	3.55765	1.38578	2.56726	0.0102507	0.0248572	LINC01361
ENSG00000236888	0.076797	0	7.21329	0	1		RPS20P5
ENSG00000279778	1.43494	2.58449	1.53502	1.68369	0.0922423	0.160911
ENSG00000230828	0.0189194	0	7.21329	0	1
ENSG00000188641	341.931	-1.16355	0.0848193	-13.718	7.92684e-43	1.74295e-41	DPYD
ENSG00000152078	11.4059	-0.480336	0.40329	-1.19105	0.233636	0.339777	TLCD4
ENSG00000233359	0.312308	1.66122	3.77437	0.440132	0.659842
ENSG00000237954	0.198795	0	5.00564	0	1
ENSG00000171492	479.013	-0.925128	0.0722812	-12.799	1.66062e-37	3.16673e-36	LRRC8D
ENSG00000233129	0.0216975	0	7.21329	0	1
ENSG00000170989	5696.09	-0.0900463	0.0361445	-2.49129	0.0127281	0.0300492	S1PR1
ENSG00000233557	0.300645	0	3.77696	0	1		NFU1P2
ENSG00000237897	0.244403	2.21487	3.40792	0.649919	0.515744		MATR3P3
ENSG00000116299	159.276	2.90607	0.16672	17.4308	4.81677e-68	1.81232e-66	ELAPOR1
ENSG00000137962	8444.78	0.200208	0.0621454	3.2216	0.00127478	0.00380292	ARHGAP29
ENSG00000286692	0.413212	0.874676	2.43664	0.358968	0.719619
ENSG00000260464	6.96466	-1.43488	0.531116	-2.70163	0.00690008	0.0174889
ENSG00000237435	0.493446	2.93036	2.33075	1.25726	0.208658		LINC02790
ENSG00000231996	0.262236	0	4.18954	0	1
ENSG00000273204	2.12451	-0.0102295	0.949182	-0.0107771	0.991401	0.996911
ENSG00000079739	396.193	-0.879846	0.100286	-8.77338	1.73381e-18	1.77996e-17	PGM1
ENSG00000117154	1.84974	3.58442	1.30296	2.75099	0.00594152	0.0152813	IGSF21
ENSG00000162377	671.458	0.178539	0.063715	2.80215	0.00507629	0.0132562	COA7
ENSG00000224613	1.02037	3.17574	1.43355	2.21529	0.0267398	0.0571742	RNPC3-DT
ENSG00000215871	0.884451	1.60631	1.714	0.937174	0.348669	0.466873
ENSG00000287372	1.06155	2.62074	1.61288	1.62488	0.104189	0.178114
ENSG00000116774	99.0645	0.307584	0.153014	2.01017	0.0444134	0.08782	OLFML3
ENSG00000287756	0.0190307	0	7.21329	0	1
ENSG00000284652	5.78484	-1.20062	0.55936	-2.14641	0.03184	0.0662053
ENSG00000023909	1119.27	-0.296084	0.0805576	-3.67544	0.000237442	0.000818179	GCLM
ENSG00000069702	687.536	-1.29498	0.0767688	-16.8686	7.66451e-64	2.67437e-62	TGFBR3
ENSG00000232185	0.120117	0	7.21329	0	1		CNOT7P2
ENSG00000230489	0.363422	0.874675	3.03742	0.287967	0.773372		VAV3-AS1
ENSG00000228399	0.22198	-0.568012	3.85161	-0.147474	0.882758
ENSG00000236776	0.0412371	0	7.21329	0	1		RPL21P23
ENSG00000224685	0.0148781	0	7.21329	0	1		RPL36AP12
ENSG00000287076	0.264982	0.874673	3.83313	0.228188	0.8195
ENSG00000237480	0.583973	0.874677	2.0653	0.423511	0.671923
ENSG00000271252	0.0777493	0	7.21329	0	1
ENSG00000230427	0.372555	1.51635	2.76482	0.548444	0.583387		ALG14-AS1
ENSG00000286758	0.0239646	0	7.21329	0	1
ENSG00000237337	0.459664	0.874676	2.45305	0.356567	0.721416		ELAVL4-AS1
ENSG00000233983	0.369305	-0.568014	2.61232	-0.217436	0.827868
ENSG00000198198	895.674	0.472463	0.0792097	5.96471	2.45063e-09	1.5192e-08	SZT2
ENSG00000225183	0.202743	1.68144	5.67273	0.296407	0.766919		COX7BP3
ENSG00000230402	0.0186811	0	7.21329	0	1		LINC01349
ENSG00000116793	991.792	-0.129493	0.0470422	-2.7527	0.00591064	0.0152059	PHTF1
ENSG00000283354	0.0216975	0	7.21329	0	1
ENSG00000183298	165.391	0.449517	0.171496	2.62115	0.00876343	0.021683	RPSAP19
ENSG00000234332	5.17852	0.744813	0.556092	1.33937	0.18045	0.277589	BCAS2P2
ENSG00000117525	15.7074	0.628477	0.399873	1.57169	0.116022	0.194342	F3
ENSG00000225079	0.990956	1.58609	1.81701	0.872912	0.382711	0.500502	FTH1P22
ENSG00000226483	0.934885	2.91828	1.49211	1.95581	0.0504875	0.0978956
ENSG00000224238	1.20311	1.58684	1.76603	0.898536	0.3689	0.486566	WARS2-IT1
ENSG00000229537	0.277611	0	5.23925	0	1		LINC01739
ENSG00000162699	0.457669	0	2.65788	0	1		DNAJA1P5
ENSG00000162692	159.51	0.179495	0.186504	0.962419	0.335839	0.454335	VCAM1
ENSG00000203914	2.80904	1.16389	1.00101	1.16272	0.244945	0.353297	HSP90B3P
ENSG00000270457	0.113875	0	7.21329	0	1
ENSG00000203858	0.246541	0	3.45278	0	1		HSD3BP2
ENSG00000231987	1.04227	2.19387	1.5217	1.44172	0.149381	0.238524	LINC01787
ENSG00000228057	5.39784	0.944516	0.531762	1.7762	0.0756995	0.136724	SEC63P1
ENSG00000224445	2.13688	-0.44446	1.12845	-0.393869	0.693678	0.775822	LINC01708
ENSG00000229842	0.0579193	0	7.21329	0	1		MTATP6P13
ENSG00000270631	0.0148781	0	7.21329	0	1
ENSG00000229201	0.135248	0	7.1528	0	1		LINC02787
ENSG00000181656	4.09504	-0.641881	0.689078	-0.931506	0.351592	0.469697	GPR88
ENSG00000122481	31.8535	0.236724	0.261163	0.906421	0.364713	0.48252	RWDD3
ENSG00000198162	1772.15	-0.0876617	0.0617718	-1.41912	0.155863	0.247125	MAN1A2
ENSG00000238198	8.24857	1.20892	0.589404	2.05109	0.0402583	0.0807826	LRIG2-DT
ENSG00000171517	8.05143	4.57629	1.08548	4.21592	2.48758e-05	0.000100845	LPAR3
ENSG00000228852	6.85386	0.951238	0.641523	1.48278	0.138133	0.22403
ENSG00000203864	0.26728	2.62617	3.71291	0.707308	0.479375		LINC02868
ENSG00000233482	0.440043	2.59245	2.32632	1.1144	0.265107
ENSG00000230250	0.109466	0.874656	7.21329	0.121256	0.903488		LINC01753
ENSG00000232878	1.84217	2.20981	1.34307	1.64533	0.0999009	0.17215	DPYD-AS1
ENSG00000143079	2634.54	0.0417542	0.0494998	0.843522	0.398937	0.516582	CTTNBP2NL
ENSG00000232450	16.9926	-0.684258	0.352399	-1.94171	0.0521717	0.100715
ENSG00000230768	0.449671	1.57991	2.57126	0.614449	0.538918		LINC01676
ENSG00000235202	0.0877096	0.874656	7.21329	0.121256	0.903488		LINC01525
ENSG00000272715	1.51719	-0.644822	1.13646	-0.567395	0.570446	0.679555
ENSG00000235038	0.12601	0	7.21329	0	1
ENSG00000085491	1265.19	-0.182301	0.0753648	-2.41892	0.0155667	0.0357934	SLC25A24
ENSG00000173947	9.82674	1.8716	0.51533	3.63184	0.000281402	0.000954618	PIFO
ENSG00000230434	0.0508178	0	7.21329	0	1		LINC01650
ENSG00000230718	0.0363344	0	7.21329	0	1
ENSG00000134198	9.77824	-2.03594	0.599537	-3.39585	0.000684168	0.002154	TSPAN2
ENSG00000235595	0.238848	1.67481	4.84915	0.345382	0.729808		GAPDHP23
ENSG00000226053	20.7506	1.12138	0.322945	3.47236	0.000515912	0.00166132	LINC01776
ENSG00000226128	0.250605	0	4.26098	0	1		RPL26P9
ENSG00000198799	507.708	0.53597	0.0794633	6.74488	1.53158e-11	1.09891e-10	LRIG2
ENSG00000279513	1.30135	1.1453	1.42683	0.802689	0.422154	0.538651
ENSG00000117620	449.772	0.293039	0.0917836	3.19272	0.00140941	0.00417313	SLC35A3
ENSG00000280186	1.6842	-0.700527	1.00649	-0.69601	0.486422	0.599821
ENSG00000223906	0.0551113	0	7.21329	0	1
ENSG00000162688	631.806	0.0306048	0.0724276	0.422558	0.672618	0.758597	AGL
ENSG00000197106	12.8156	2.25534	0.566336	3.98234	6.82404e-05	0.000258414	SLC6A17
ENSG00000259946	4.66641	1.011	0.629238	1.60671	0.108119	0.183644
ENSG00000236137	2.60621	-0.502776	0.797073	-0.630778	0.528186	0.64014	CD101-AS1
ENSG00000203859	1.14461	0	1.76029	0	1	1	HSD3B2
ENSG00000228086	0.550459	0	2.16211	0	1
ENSG00000234020	0.543829	0	2.1245	0	1		CHIAP3
ENSG00000231072	0.216999	0.15333	3.89228	0.0393935	0.968577		GAPDHP64
ENSG00000273406	0.0642203	0.874656	7.21329	0.121256	0.903488
ENSG00000185946	274.611	0.425238	0.140497	3.02666	0.00247272	0.00695675	RNPC3
ENSG00000162627	817.267	-0.221614	0.0699391	-3.16867	0.0015314	0.00450159	SNX7
ENSG00000226715	0.767031	0.874677	2.04788	0.427113	0.669297	0.755819	LINC01709
ENSG00000162695	1115.61	0.628211	0.0648784	9.6829	3.56471e-22	4.23345e-21	SLC30A7
ENSG00000265808	2217.58	0.557859	0.0446953	12.4814	9.43508e-36	1.72731e-34	SEC22B
ENSG00000225923	0.0402639	0	7.21329	0	1
ENSG00000134247	3616.34	-0.109674	0.0607418	-1.80559	0.0709831	0.129708	PTGFRN
ENSG00000187481	0.552234	2.59385	1.9597	1.3236	0.185637		HSD3BP1
ENSG00000162664	711.331	0.247542	0.0760948	3.25307	0.00114167	0.00343909	ZNF326
ENSG00000236866	0.39168	0	2.62008	0	1		TENT5C-DT
ENSG00000134253	98.9172	-0.841988	0.178964	-4.70479	2.54122e-06	1.17853e-05	TRIM45
ENSG00000223416	4.51826	-0.791065	0.561921	-1.40779	0.159194	0.251224	RPS26P15
ENSG00000179571	0.35197	0.933275	3.40115	0.2744	0.783777		NBPF17P
ENSG00000227850	7.56819	0.105515	0.450538	0.234198	0.814832	0.872678	SEPTIN2P1
ENSG00000235777	0.375359	2.92242	2.46399	1.18605	0.235602		DPYD-AS2
ENSG00000285532	0.192895	0	5.67584	0	1		LINC02788
ENSG00000226755	0.0997953	0	7.21329	0	1		VPS25P1
ENSG00000232650	0.16851	-1.31583	5.15086	-0.255458	0.798369		LINC01780
ENSG00000183508	29.0316	1.55389	0.286274	5.428	5.69895e-08	3.14687e-07	TENT5C
ENSG00000277095	0.141919	0	6.10801	0	1
ENSG00000234283	0.456032	0	2.37131	0	1		LINC01731
ENSG00000232780	0.373632	1.57902	2.79998	0.563938	0.572796		GAPDHP74
ENSG00000274927	0.0239646	0	7.21329	0	1		KMT2CP3
ENSG00000264145	0.14083	0	7.21329	0	1
ENSG00000198765	3.29959	4.16925	1.16343	3.58359	0.00033891	0.00113226	SYCP1
ENSG00000224335	0.059379	0	7.21329	0	1
ENSG00000277702	41.4728	-0.132472	0.211686	-0.625798	0.531448	0.643147
ENSG00000143398	1715.25	0.813551	0.0444455	18.3045	7.62496e-75	3.22493e-73	PIP5K1A
ENSG00000196505	300.131	0.459874	0.0965437	4.76338	1.90376e-06	8.95942e-06	GDAP2
ENSG00000223489	0.177138	0	5.11376	0	1		NEFHP1
ENSG00000213262	0.183056	0.874664	5.7923	0.151005	0.879972		VDAC2P3
ENSG00000287015	0.0190307	0	7.21329	0	1
ENSG00000235526	0.558283	-1.85421	1.96167	-0.945221	0.344546
ENSG00000228347	0.0886326	1.68912	7.20869	0.234317	0.814739		FTLP17
ENSG00000236012	0.11014	0.874656	7.21329	0.121256	0.903488		HIGD1AP12
ENSG00000270911	0.111033	0	7.21329	0	1
ENSG00000134200	0.133668	0	7.21329	0	1		TSHB
ENSG00000065183	831.011	-0.0979696	0.0568899	-1.72209	0.0850532	0.150517	WDR3
ENSG00000227082	14.9817	0.914182	0.450458	2.02945	0.0424123	0.0844845	LINC02798
ENSG00000163393	4.44326	1.72491	0.713015	2.41918	0.0155556	0.0357735	SLC22A15
ENSG00000163156	530.389	0.439512	0.0771727	5.69518	1.23243e-08	7.21296e-08	SCNM1
ENSG00000143631	16.4634	1.72948	0.390085	4.43359	9.26756e-06	3.99694e-05	FLG
ENSG00000228453	0.022289	0.874656	7.21329	0.121256	0.903488		RPS15AP9
ENSG00000274642	1.02556	1.854	1.471	1.26037	0.207537	0.309642
ENSG00000237975	9.24173	2.19748	0.508143	4.32454	1.52853e-05	6.38832e-05	FLG-AS1
ENSG00000261168	30.1516	-1.45719	0.255788	-5.69687	1.22028e-08	7.14614e-08
ENSG00000287980	0.194464	0.87467	4.45608	0.196287	0.844386
ENSG00000226172	0.0741994	0	7.21329	0	1
ENSG00000079335	183.807	-0.347296	0.104599	-3.32025	0.000899379	0.00276609	CDC14A
ENSG00000143119	3.21172	2.16051	1.25299	1.72428	0.0846573	0.149966	CD53
ENSG00000233432	0.143089	0	7.06204	0	1		MTIF2P1
ENSG00000227700	0.0186811	0	7.21329	0	1
ENSG00000229911	0.0649375	0	7.21329	0	1
ENSG00000143520	2.50016	3.93705	1.25556	3.13569	0.00171449	0.00499371	FLG2
ENSG00000171943	456.038	-0.0346115	0.0690531	-0.501229	0.61621	0.716682	SRGAP2C
ENSG00000155761	8.77094	4.01711	1.08583	3.69957	0.000215968	0.000750446	SPAG17
ENSG00000230806	0.827131	0.874678	1.75011	0.499785	0.617227	0.717438	SRGAP2-AS1
ENSG00000116830	441.266	-1.16726	0.0812295	-14.3699	7.99197e-47	1.9169e-45	TTF2
ENSG00000234422	0.0879178	0.874656	7.21329	0.121256	0.903488		UBE2WP1
ENSG00000227091	0.142929	0	7.04825	0	1		SLC6A17-AS1
ENSG00000081026	274.718	-1.05504	0.0958013	-11.0128	3.3136e-28	4.90019e-27	MAGI3
ENSG00000224965	3.21386	0.260305	0.608193	0.427997	0.668653	0.755317	KCNC4-DT
ENSG00000228127	1.17951	2.62283	1.61947	1.61956	0.105327	0.179725	LINC01649
ENSG00000143458	146.924	0.152622	0.112586	1.35561	0.175224	0.271235	GABPB2
ENSG00000230932	0.0191587	0	7.21329	0	1
ENSG00000073754	1.03672	2.16842	1.51853	1.42798	0.153298	0.243822	CD5L
ENSG00000228826	0.192024	0	7.21329	0	1
ENSG00000233907	0.0824234	0	7.21329	0	1		LINC01761
ENSG00000225036	0.0210617	0	7.21329	0	1		CDK4P1
ENSG00000228420	0.235667	1.57637	4.29513	0.367013	0.713609		LINC01768
ENSG00000233839	0.109789	0	7.21329	0	1
ENSG00000232240	0.0172725	0	7.21329	0	1
ENSG00000230921	0.0172725	0	7.21329	0	1		HAO2-IT1
ENSG00000286151	1.56419	2.16742	1.43541	1.50996	0.131054	0.214808
ENSG00000271736	1.47922	3.40595	1.34413	2.53395	0.0112786	0.0270257	LINC02772
ENSG00000233717	0.0206631	0	7.21329	0	1		RPS29P29
ENSG00000163155	87.7741	0.211545	0.132213	1.60004	0.10959	0.185658	LYSMD1
ENSG00000241975	5.717	0.283679	0.713293	0.397703	0.690849	0.773268	ELOCP19
ENSG00000271143	0.0406644	0	7.21329	0	1
ENSG00000228217	2.13633	1.93354	1.29962	1.48777	0.13681	0.222242	PNRC2P1
ENSG00000270342	0.0966696	0	7.21329	0	1
ENSG00000231100	1.26045	3.38308	1.36188	2.48411	0.0129874	0.0305849
ENSG00000116824	1.25965	2.89386	1.51508	1.91003	0.0561287	0.107196	CD2
ENSG00000235887	0.0734132	0	7.21329	0	1		LINC02799
ENSG00000237460	0.0421501	0.874656	7.21329	0.121256	0.903488		LINC01661
ENSG00000236887	0.0936897	0.874656	7.21329	0.121256	0.903488
ENSG00000024526	197.053	-5.70993	0.18325	-31.1592	3.80949e-213	8.79182e-211	DEPDC1
ENSG00000235756	0.120792	0	7.21329	0	1
ENSG00000173810	0.337258	1.57812	3.11317	0.506918	0.612213		PPIAP7
ENSG00000235005	0.146014	0	7.21329	0	1
ENSG00000271890	0.0750856	0	7.21329	0	1		OR10AE1P
ENSG00000227425	0.061046	0	7.21329	0	1		MRPS21P2
ENSG00000225279	1.36941	1.59088	1.57559	1.0097	0.312638	0.430774
ENSG00000283360	0.455144	-0.558458	2.05512	-0.27174	0.785822
ENSG00000117262	160.784	0.102658	0.34731	0.295582	0.76755	0.833465	GPR89A
ENSG00000227907	0.0400072	0	7.21329	0	1
ENSG00000227970	0.261483	1.60881	3.78315	0.425256	0.67065		NR1H5P
ENSG00000261055	0.194907	0.874668	5.015	0.17441	0.861543
ENSG00000231613	0.98663	-0.571239	1.64721	-0.346791	0.728748	0.802299
ENSG00000137947	344.242	0.909037	0.0823632	11.0369	2.53542e-28	3.77607e-27	GTF2B
ENSG00000233589	1.90925	-0.593463	0.905819	-0.655167	0.51236	0.625043
ENSG00000117586	3056.04	2.01429	0.0638411	31.5516	1.7066e-218	4.13392e-216	TNFSF4
ENSG00000230946	0.396525	-0.568014	2.81994	-0.201428	0.840364		HNRNPA1P68
ENSG00000226028	0.186883	0	5.77471	0	1		PFN1P12
ENSG00000162728	1.27297	2.88416	1.57396	1.83242	0.0668887	0.123637	KCNJ9
ENSG00000229021	3.02095	1.64414	0.961865	1.70933	0.0873907	0.153913
ENSG00000203825	0.483304	1.61805	2.28685	0.707548	0.479226
ENSG00000184371	1845.68	1.00732	0.0538858	18.6936	5.58587e-78	2.49576e-76	CSF1
ENSG00000233203	0.721163	-0.573522	1.65076	-0.347429	0.728269	0.802012	DHCR24-DT
ENSG00000232499	25.8946	-0.53149	0.245423	-2.16561	0.0303413	0.0635944
ENSG00000232265	0.75306	1.47997	1.82446	0.811183	0.417261	0.534011	LINC02805
ENSG00000163154	3.89463	0.887892	0.80738	1.09972	0.271454	0.383567	TNFAIP8L2
ENSG00000232995	10.9956	-0.350114	0.383386	-0.913216	0.361129	0.479032
ENSG00000238087	0.987458	0.874677	1.97244	0.44345	0.65744	0.746275	FMO8P
ENSG00000227777	0.247692	0.874671	4.32017	0.202462	0.839555		RPL7AP19
ENSG00000177173	3.26277	1.52647	0.893714	1.70801	0.0876342	0.154249	NAP1L4P1
ENSG00000238022	0.130882	0	7.21329	0	1		LMX1A-AS1
ENSG00000231671	1.17106	1.85305	1.46787	1.26241	0.206801	0.308763	LINC01307
ENSG00000162729	231.258	-0.115539	0.114676	-1.00752	0.313685	0.431891	IGSF8
ENSG00000143158	302.449	-0.229614	0.0829668	-2.76754	0.00564814	0.0146062	MPC2
ENSG00000271092	7.64269	0.480149	0.469106	1.02354	0.306052	0.42342	TLCD4-RWDD3
ENSG00000238118	0.23667	0.874672	3.86896	0.226074	0.821144		SLC25A24P2
ENSG00000276118	0.0196921	0	7.21329	0	1
ENSG00000232148	0.240324	1.57635	4.32222	0.364708	0.715329		FMO11P
ENSG00000278811	10.2374	-0.335123	0.455599	-0.735566	0.461995	0.577395	LINC00624
ENSG00000000460	84.9897	-2.50078	0.137825	-18.1445	1.41792e-73	5.87826e-72	C1orf112
ENSG00000275075	0.0560432	0	7.21329	0	1
ENSG00000135862	20385.2	0.544815	0.0584632	9.31894	1.17512e-20	1.31611e-19	LAMC1
ENSG00000232952	8.98275	0.112442	0.398697	0.282023	0.777926	0.841676
ENSG00000227722	0.260018	0.874673	3.79097	0.230725	0.817528
ENSG00000285922	19.7447	0.776042	0.332222	2.33591	0.0194957	0.0434837
ENSG00000275801	0.253157	0.874674	3.46405	0.2525	0.800654
ENSG00000143198	1167.99	-0.234047	0.0531725	-4.40165	1.07432e-05	4.58079e-05	MGST3
ENSG00000143318	6.69114	2.60752	0.846032	3.08206	0.00205573	0.0058824	CASQ1
ENSG00000232188	0.246279	0	3.829	0	1
ENSG00000232212	0.322753	1.66586	4.08399	0.4079	0.683347		LINC01701
ENSG00000143621	4052.84	-0.432502	0.0466159	-9.27798	1.72716e-20	1.9219e-19	ILF2
ENSG00000241042	1.31757	1.83051	1.49328	1.22584	0.220259	0.324314
ENSG00000260322	0.302472	0	6.22603	0	1
ENSG00000223495	0.042674	0	7.21329	0	1
ENSG00000143156	270.462	-0.299981	0.0853414	-3.51507	0.000439644	0.00143704	NME7
ENSG00000198771	24.22	3.45566	0.504718	6.84671	7.55653e-12	5.53014e-11	RCSD1
ENSG00000225462	7.06502	0.108543	0.455819	0.238128	0.811781	0.869957	FDPSP1
ENSG00000237756	0.0408055	0	7.21329	0	1
ENSG00000213064	1149.9	0.0308859	0.09449	0.32687	0.743766	0.814519	SFT2D2
ENSG00000143179	858.397	-0.2551	0.0546895	-4.66451	3.09357e-06	1.41898e-05	UCK2
ENSG00000143315	375.094	-0.0141365	0.0731443	-0.193269	0.846748	0.897746	PIGM
ENSG00000231175	0.432756	0	2.01538	0	1		LINC01720
ENSG00000143185	0.365368	0	3.05105	0	1		XCL2
ENSG00000272931	2.62897	-0.99876	0.848255	-1.17743	0.239024	0.346187	LRRC8D-DT
ENSG00000143190	273.406	-0.343307	0.12041	-2.85116	0.00435601	0.0115742	POU2F1
ENSG00000225475	2.23217	-0.0941879	0.81076	-0.116172	0.907516	0.940259
ENSG00000232223	0.543691	1.6213	2.13833	0.75821	0.448325		CNN2P10
ENSG00000224698	0.019482	0	7.21329	0	1
ENSG00000075945	591.08	-0.382718	0.0732074	-5.22786	1.71479e-07	9.05269e-07	KIFAP3
ENSG00000235303	0.919609	2.96752	1.57163	1.88818	0.0590018	0.111713
ENSG00000234810	6.89055	2.20279	0.672236	3.27681	0.00104988	0.00319111
ENSG00000224468	14.2675	0.000320167	0.384706	0.000832237	0.999336	1	LAMC1-AS1
ENSG00000092607	2.51137	1.13342	1.34927	0.840021	0.400897	0.518433	TBX15
ENSG00000238270	0.0216975	0	7.21329	0	1
ENSG00000285894	6.50807	1.84111	0.700265	2.62916	0.00855969	0.021229
ENSG00000236025	0.0562502	0	7.21329	0	1
ENSG00000230704	0.0441066	0	7.21329	0	1
ENSG00000227741	19.7761	0.429896	0.363698	1.18201	0.237201	0.343887
ENSG00000286754	0.282074	0.874673	3.67548	0.237975	0.8119
ENSG00000117091	1.20207	1.58741	1.7384	0.913143	0.361167	0.47904	CD48
ENSG00000235378	0.246281	0.874671	4.29167	0.203807	0.838505		MRPS10P1
ENSG00000143171	3.05326	3.95702	1.14629	3.45203	0.000556376	0.00178009	RXRG
ENSG00000047410	3468.3	-0.197846	0.064899	-3.04852	0.00229968	0.00650991	TPR
ENSG00000231992	0.0148781	0	7.21329	0	1
ENSG00000018625	4.40204	3.76521	1.21693	3.09403	0.0019746	0.00567074	ATP1A2
ENSG00000171806	113.92	-0.342461	0.118776	-2.88324	0.00393603	0.0105636	METTL18
ENSG00000287919	0.342883	0.874676	2.82095	0.310064	0.756512
ENSG00000233882	0.0364747	0	7.21329	0	1		LINC01680
ENSG00000198358	0.983503	0.879832	1.62628	0.541009	0.588501	0.695495
ENSG00000134216	1.82957	4.18106	1.32325	3.15969	0.0015794	0.00463199	CHIA
ENSG00000230748	0.103219	0	7.21329	0	1		PRELID1P7
ENSG00000254154	3.41786	-0.707791	0.724185	-0.977363	0.32839	0.446824	CRYZL2P-SEC16B
ENSG00000162694	683.398	-0.972008	0.0910061	-10.6807	1.25345e-26	1.74863e-25	EXTL2
ENSG00000238108	0.0419529	0	7.21329	0	1
ENSG00000118197	277.597	0.496964	0.0831109	5.97953	2.23782e-09	1.39051e-08	DDX59
ENSG00000135842	267.755	2.17331	0.111038	19.5726	2.64625e-85	1.34655e-83	NIBAN1
ENSG00000229258	0.462108	0.874677	2.35627	0.371212	0.71048		LPGAT1-AS1
ENSG00000287472	0.10618	0	7.21329	0	1
ENSG00000241318	0.230847	0.15333	4.34223	0.0353113	0.971831		WDR82P2
ENSG00000228238	1.62628	0.895557	1.18701	0.754465	0.45057	0.566644
ENSG00000232393	0.0175821	0	7.21329	0	1		RPL5P6
ENSG00000184155	0.0938899	0.874656	7.21329	0.121256	0.903488		OR10J5
ENSG00000058085	2561.48	3.17439	0.0865092	36.6943	9.00504e-295	5.17525e-292	LAMC2
ENSG00000260088	4.02214	2.14838	0.807313	2.66115	0.00778741	0.0195269	DDX59-AS1
ENSG00000116815	145.179	-0.122956	0.130967	-0.938832	0.347817	0.4661	CD58
ENSG00000232917	0.0906263	0	7.21329	0	1		HSPE1P6
ENSG00000233057	1.0454	0.865044	1.79692	0.481402	0.630231	0.726646	EEF1A1P14
ENSG00000143167	3.66972	3.75894	1.20752	3.11295	0.00185228	0.00535618	GPA33
ENSG00000143184	1.0743	3.73329	1.51756	2.46006	0.0138913	0.0324244	XCL1
ENSG00000260976	1.68723	4.31565	1.29496	3.33264	0.000860252	0.00265634	LINC01633
ENSG00000235215	1.27987	-0.430319	1.4542	-0.295915	0.767295	0.83325
ENSG00000224691	0.293242	-0.568014	2.80521	-0.202485	0.839537
ENSG00000286572	0.923092	-0.450319	1.51553	-0.297136	0.766363	0.832485
ENSG00000235101	0.0396315	0	7.21329	0	1		SETP9
ENSG00000228215	1.98121	1.85501	1.42488	1.30187	0.192962	0.292618	LINC02770
ENSG00000177807	3.84222	3.05355	1.2012	2.54209	0.0110193	0.0264886	KCNJ10
ENSG00000233626	0.409518	1.60517	2.14527	0.748238	0.454317
ENSG00000143228	143.153	-5.1904	0.175851	-29.5159	1.79817e-191	3.31475e-189	NUF2
ENSG00000235827	0.129881	0	7.21329	0	1		TUBB8P9
ENSG00000231615	0.233948	0	4.32922	0	1
ENSG00000231714	0.143936	0	7.21329	0	1
ENSG00000174514	31.822	0.529454	0.226019	2.34252	0.019154	0.0428225	MFSD4A
ENSG00000143178	42.1336	0.319932	0.204661	1.56323	0.117998	0.197111	TBX19
ENSG00000116833	499.915	-0.565897	0.0724596	-7.80984	5.72625e-15	5.01753e-14	NR5A2
ENSG00000227740	1.74517	-0.0809147	1.25419	-0.0645154	0.94856	0.964186	LINC02803
ENSG00000000457	155.781	-0.261057	0.1075	-2.42843	0.0151644	0.0349948	SCYL3
ENSG00000143507	64.808	1.19861	0.177968	6.73499	1.63938e-11	1.17195e-10	DUSP10
ENSG00000285638	1.18964	2.21234	1.64082	1.34831	0.177559	0.274037
ENSG00000230987	0.42393	2.91691	2.71589	1.07402	0.282815
ENSG00000232527	5.53611	0.160166	1.01907	0.157169	0.875112	0.919239	LINC02802
ENSG00000215833	0.0979008	-0.568001	7.21329	-0.0787437	0.937236		QRSL1P1
ENSG00000223344	0.764353	1.60376	1.94463	0.824709	0.409537	0.526892
ENSG00000157064	56.8511	1.93081	0.222741	8.6684	4.38231e-18	4.4261e-17	NMNAT2
ENSG00000215808	0.625832	-0.568015	1.87477	-0.302978	0.761906		LINC01139
ENSG00000059588	623.506	-0.752869	0.100358	-7.50183	6.29308e-14	5.20605e-13	TARBP1
ENSG00000237379	0.747304	2.19471	1.575	1.39347	0.163479	0.256728	CBX1P3
ENSG00000122224	1.76587	3.18518	1.30076	2.44871	0.014337	0.0333321	LY9
ENSG00000162782	5.19469	4.98599	1.1196	4.45335	8.454e-06	3.66278e-05	TDRD5
ENSG00000238051	0.0574124	0	7.21329	0	1		ISCUP1
ENSG00000233196	0.780504	2.60011	1.76778	1.47083	0.141336	0.228158
ENSG00000229220	0.656817	1.17425	1.55963	0.7529	0.45151
ENSG00000143653	1117.09	-0.60254	0.0598109	-10.0741	7.19245e-24	9.09844e-23	SCCPDH
ENSG00000158711	3040.01	-0.832541	0.0677795	-12.2831	1.11669e-34	1.98484e-33	ELK4
ENSG00000227747	0.305773	1.57833	3.02928	0.521025	0.602349
ENSG00000228081	0.201097	0	5.67988	0	1
ENSG00000228020	0.429509	0	2.91748	0	1		HNRNPA1P46
ENSG00000234975	61.7864	0.0285862	0.199137	0.14355	0.885855	0.926738	FTH1P2
ENSG00000162851	278.111	-0.0857838	0.0850011	-1.00921	0.312875	0.430992	TFB2M
ENSG00000271427	2.27936	0.142193	1.30187	0.109222	0.913026	0.94363
ENSG00000143353	264.826	0.371872	0.085362	4.35642	1.32209e-05	5.57722e-05	LYPLAL1
ENSG00000197965	2634.69	-0.468348	0.0516659	-9.06494	1.24669e-19	1.34192e-18	MPZL1
ENSG00000143493	382.308	-0.78033	0.0742398	-10.5109	7.69259e-26	1.04384e-24	INTS7
ENSG00000230777	1.18985	1.14849	1.42451	0.806237	0.420106	0.536926	RPS29P5
ENSG00000179397	25.8772	0.498187	0.317858	1.56732	0.117039	0.195811	CATSPERE
ENSG00000224540	0.262602	0	4.2865	0	1		TFDP1P1
ENSG00000117592	4163.59	0.0567625	0.0503161	1.12812	0.25927	0.369737	PRDX6
ENSG00000186197	3.85909	3.32669	1.15474	2.88091	0.00396535	0.0106335	EDARADD
ENSG00000229067	1.25419	-0.135059	1.08595	-0.12437	0.901023	0.936481
ENSG00000227711	0.403949	1.61475	2.84046	0.568481	0.569708
ENSG00000261182	0.235871	0.874669	4.89393	0.178725	0.858154
ENSG00000228879	0.214565	-0.568009	4.94565	-0.11485	0.908564		RPL35AP6
ENSG00000227925	1.47856	2.57785	1.40522	1.83448	0.0665831	0.123188	LINC01655
ENSG00000162670	4.74628	1.87362	1.29765	1.44386	0.148778	0.237815	BRINP3
ENSG00000225712	0.0193607	0	7.21329	0	1		ATP5MC2P1
ENSG00000162761	2.83223	3.75002	1.21024	3.09856	0.00194462	0.00559504	LMX1A
ENSG00000143199	7.98218	2.37283	0.953637	2.48819	0.0128396	0.0302782	ADCY10
ENSG00000007908	330.511	4.03534	0.173743	23.2259	2.49208e-119	1.95302e-117	SELE
ENSG00000092978	320.193	0.351084	0.0856248	4.10026	4.12683e-05	0.000161277	GPATCH2
ENSG00000143499	395.941	-0.0750565	0.0738094	-1.0169	0.309203	0.427031	SMYD2
ENSG00000188404	67.294	-1.23192	0.176576	-6.97673	3.0214e-12	2.26605e-11	SELL
ENSG00000143196	0.203446	0	6.51067	0	1		DPT
ENSG00000228504	0.177448	0.874656	7.21329	0.121256	0.903488		LINC01760
ENSG00000274702	0.139187	0.874663	6.13128	0.142656	0.886562
ENSG00000226211	0.193011	1.67638	5.0179	0.334081	0.738319
ENSG00000236942	0.672552	-0.441855	1.68177	-0.262732	0.792757
ENSG00000287205	0.284565	0.874673	3.75098	0.233185	0.815618
ENSG00000203697	8.96037	2.81561	0.95205	2.95742	0.00310227	0.00851946	CAPN8
ENSG00000116574	56.8002	-0.41431	0.205689	-2.01425	0.0439834	0.0871579	RHOU
ENSG00000287929	8.18145	3.89054	0.894947	4.34723	1.37867e-05	5.80168e-05
ENSG00000224896	0.0620355	0	7.21329	0	1		SIGLEC30P
ENSG00000121481	539.58	-0.456494	0.0789022	-5.78557	7.22689e-09	4.3211e-08	RNF2
ENSG00000227940	0.0445781	1.60981	7.21148	0.223229	0.823358		LINC01696
ENSG00000143248	19790.4	0.193574	0.0736141	2.62958	0.00854913	0.0212064	RGS5
ENSG00000162814	2.71522	3.33387	1.20542	2.76574	0.00567935	0.0146753	SPATA17
ENSG00000225172	1.75229	3.19704	1.36652	2.33955	0.0193071	0.0431318
ENSG00000261642	0.410403	2.18457	2.35232	0.928686	0.353052
ENSG00000228239	0.0148781	0	7.21329	0	1
ENSG00000237283	0.405581	0	2.80818	0	1
ENSG00000116132	9.93777	1.73719	0.633171	2.74363	0.00607636	0.0155966	PRRX1
ENSG00000238042	0.418193	0	2.5583	0	1		LINC02257
ENSG00000231877	0.864618	3.16812	1.5734	2.01355	0.0440564	0.0872614
ENSG00000116679	1748.96	-0.256232	0.0446005	-5.74506	9.18911e-09	5.44547e-08	IVNS1ABP
ENSG00000228536	5.33996	0.370352	0.853829	0.433754	0.664467	0.752183	LYPLAL1-AS1
ENSG00000230550	1.99269	2.30504	1.26808	1.81774	0.0691041	0.126979	ERLNC1
ENSG00000229242	0.100657	0	7.21329	0	1
ENSG00000228470	1.24288	1.14195	1.2579	0.907823	0.363972	0.481865
ENSG00000152092	10.5217	4.01434	1.08435	3.70208	0.000213841	0.000743409	ASTN1
ENSG00000234984	0.168178	0	5.90007	0	1		FMO10P
ENSG00000231648	0.382589	0	2.8592	0	1		LINC01698
ENSG00000229983	1.89444	3.14654	1.2347	2.54843	0.010821	0.0260526
ENSG00000215149	0.117751	1.62842	7.21082	0.225831	0.821333		KRT18P32
ENSG00000225122	0.0402502	0.874656	7.21329	0.121256	0.903488
ENSG00000225920	5.16181	-0.850984	0.771663	-1.10279	0.270117	0.382009	RIMKLBP2
ENSG00000143476	203.531	-3.09723	0.117057	-26.4593	2.8536e-154	3.60513e-152	DTL
ENSG00000121486	560.361	-0.0598781	0.0600816	-0.996612	0.318953	0.437255	TRMT1L
ENSG00000228437	0.106499	0.874656	7.21329	0.121256	0.903488		LINC02474
ENSG00000057252	919.328	-0.117356	0.0662399	-1.77168	0.0764485	0.137822	SOAT1
ENSG00000285718	0.0813954	0	7.21329	0	1
ENSG00000234070	0.0670337	1.62842	7.21082	0.225831	0.821333		SPATA17-AS1
ENSG00000233620	0.0387214	0	7.21329	0	1		USH2A-AS2
ENSG00000233018	0.396767	2.19612	2.10217	1.04469	0.296165
ENSG00000224783	0.043395	0	7.21329	0	1		MIPEPP2
ENSG00000162852	494.292	0.333809	0.0767485	4.34938	1.36521e-05	5.7492e-05	CNST
ENSG00000232792	0.042655	0	7.21329	0	1		FTH1P25
ENSG00000273004	6.36112	0.263514	0.530268	0.496945	0.619228	0.718693
ENSG00000143842	760.24	-1.19546	0.0599676	-19.9351	2.01857e-88	1.06988e-86	SOX13
ENSG00000268062	0.438589	-0.556995	2.32669	-0.239394	0.8108		SRP14P4
ENSG00000237409	0.193713	1.61828	5.0257	0.322	0.747453
ENSG00000116962	10261.5	-0.881132	0.0579962	-15.1929	3.9386e-52	1.06889e-50	NID1
ENSG00000288078	1.40189	2.17856	1.56826	1.38916	0.164784	0.25839
ENSG00000271399	0.155278	0	5.99731	0	1
ENSG00000229757	0.26908	0.874674	3.45968	0.252819	0.800408		RPL7AP21
ENSG00000232679	1.55656	1.59038	1.59627	0.996306	0.319101	0.437428	LINC01705
ENSG00000220749	52.6931	0.47965	0.233637	2.05297	0.0400753	0.0804637	RPL21P28
ENSG00000181450	172.371	-0.633026	0.106852	-5.92433	3.13579e-09	1.92603e-08	ZNF678
ENSG00000223519	6.09768	0.259164	0.649079	0.39928	0.689687	0.77238	KIF28P
ENSG00000286285	2.6984	1.29468	0.883127	1.46602	0.142643	0.229755
ENSG00000225300	0.829458	3.39385	1.48582	2.28416	0.0223623	0.0489498
ENSG00000223842	1.85202	-0.826519	1.20933	-0.683454	0.49432	0.607562
ENSG00000162753	1.30484	0.878416	1.25195	0.701638	0.482905	0.596557	SLC9C2
ENSG00000228247	0.395698	1.60575	2.2554	0.711957	0.476492		UBBP2
ENSG00000231424	1.59791	3.41347	1.29385	2.63823	0.00833401	0.0207342
ENSG00000143355	2.96573	4.2934	1.17548	3.65247	0.000259735	0.000886656	LHX9
ENSG00000287177	0.0802841	0.874656	7.21329	0.121256	0.903488
ENSG00000223490	0.0617066	0.874656	7.21329	0.121256	0.903488		CHCHD2P5
ENSG00000121644	1458.06	-0.307041	0.0577652	-5.31532	1.06469e-07	5.73854e-07	DESI2
ENSG00000174502	9.16608	-0.00681396	0.44337	-0.0153686	0.987738	0.994183	SLC26A9
ENSG00000224286	0.826506	2.59914	1.62187	1.60256	0.109031	0.184862	LINC01142
ENSG00000158715	479.12	-0.277222	0.0844835	-3.28138	0.00103301	0.00314442	SLC45A3
ENSG00000143195	13.4072	6.37523	1.06771	5.97096	2.35863e-09	1.46341e-08	ILDR2
ENSG00000162849	57.7285	2.48969	0.252563	9.85769	6.34958e-23	7.78686e-22	KIF26B
ENSG00000232824	0.0182831	0	7.21329	0	1		PRR13P1
ENSG00000273416	3.55035	0.632437	0.741816	0.852553	0.393908	0.51172
ENSG00000282111	0.404342	2.18551	2.98332	0.732577	0.463817		LINC02815
ENSG00000233410	0.129768	0	6.23332	0	1		LINC01222
ENSG00000067533	418.571	0.296517	0.084559	3.50663	0.000453818	0.00147826	RRP15
ENSG00000228955	0.415998	1.88246	2.98773	0.630063	0.528653		RPL7AP82
ENSG00000270443	0.0406169	0	7.21329	0	1
ENSG00000116209	3323.65	0.305075	0.0417138	7.31354	2.60202e-13	2.07299e-12	TMEM59
ENSG00000224702	0.0700933	0	7.21329	0	1		LMX1A-AS2
ENSG00000271811	0.524349	-0.568015	1.93724	-0.293209	0.769363
ENSG00000224278	0.0210617	0	7.21329	0	1
ENSG00000235492	0.0993787	0	7.21329	0	1		LINC01221
ENSG00000287808	5.4369	0.534409	0.697415	0.766272	0.443515	0.559765	DHX9-AS1
ENSG00000229840	0.124794	0	7.21329	0	1		ISCA1P2
ENSG00000226486	1.09447	2.9161	1.60494	1.81696	0.069224	0.127165	LINC01035
ENSG00000227687	0.0234681	0	7.21329	0	1
ENSG00000231814	0.20405	0	5.66443	0	1		LINC00210
ENSG00000286210	0.491374	1.62614	2.68657	0.605286	0.544989
ENSG00000287364	0.912137	2.90717	1.54592	1.88054	0.0600345	0.113331
ENSG00000260698	4.67067	0.840981	0.750661	1.12032	0.262577	0.373526
ENSG00000277007	4.18492	0.573831	0.714374	0.803264	0.421822	0.538367
ENSG00000152104	3264.96	0.450755	0.0856972	5.25986	1.44168e-07	7.67448e-07	PTPN14
ENSG00000236975	1.84676	2.58344	1.44849	1.78354	0.0744987	0.134879	LINC02814
ENSG00000286541	0.305022	2.17163	7.18959	0.302052	0.762612
ENSG00000117650	107.912	-5.02422	0.191483	-26.2385	9.6616e-152	1.18486e-149	NEK2
ENSG00000235021	0.14518	-0.654568	7.02662	-0.0931554	0.92578
ENSG00000203724	18.8233	-0.52096	0.334439	-1.55771	0.119301	0.198903	C1orf53
ENSG00000225006	0.143392	0	6.09568	0	1
ENSG00000287633	1.27796	0.127506	1.3247	0.0962531	0.92332	0.949502
ENSG00000158764	2.44027	1.91279	1.13795	1.6809	0.0927824	0.161689	ITLN2
ENSG00000223375	0.104495	0	7.21329	0	1
ENSG00000230714	0.120746	0	7.21329	0	1
ENSG00000260855	12.8008	-0.554345	0.368887	-1.50275	0.132903	0.217304
ENSG00000236206	0.550886	1.61598	2.04648	0.789637	0.42974
ENSG00000168118	730.133	-0.363581	0.0590092	-6.16143	7.20928e-10	4.64813e-09	RAB4A
ENSG00000173726	3756.52	-0.167431	0.0466651	-3.58794	0.000333303	0.00111494	TOMM20
ENSG00000282852	0.0815798	0	7.21329	0	1
ENSG00000152382	165.67	-0.432244	0.0944265	-4.57758	4.70397e-06	2.10687e-05	TADA1
ENSG00000143839	7.11275	3.18339	0.731462	4.35209	1.34846e-05	5.6819e-05	REN
ENSG00000232100	0.151634	0	6.95602	0	1		LINC01653
ENSG00000261024	0.617197	-1.12135	1.90614	-0.588282	0.556343		GS1-279B7.1
ENSG00000230547	0.104429	0.874656	7.21329	0.121256	0.903488		HMGB1P11
ENSG00000176754	1.07984	1.4685	1.43607	1.02259	0.306504	0.423956	LINC00303
ENSG00000227953	9.13955	-0.60687	0.449291	-1.35073	0.176783	0.273128	LINC01341
ENSG00000232215	0.0945011	0	7.21329	0	1		OR2L6P
ENSG00000135829	3867.13	-0.708056	0.0518822	-13.6474	2.09295e-42	4.54402e-41	DHX9
ENSG00000228289	0.351435	0	2.79078	0	1
ENSG00000134717	955.605	-0.0359287	0.056096	-0.640486	0.521857	0.633963	BTF3L4
ENSG00000232989	0.0193607	0	7.21329	0	1
ENSG00000233537	0.0916766	0.874656	7.21329	0.121256	0.903488		TEDDM2P
ENSG00000116668	193.765	0.273327	0.113767	2.40252	0.0162827	0.0372036	SWT1
ENSG00000278180	0.0440533	0	7.21329	0	1
ENSG00000232341	0.476224	-0.817196	1.85066	-0.441571	0.6588		RPL4P2
ENSG00000287676	2.22555	1.48945	1.05765	1.40826	0.159053	0.251042
ENSG00000236792	7.53999	-0.115447	0.455444	-0.253483	0.799895	0.860143
ENSG00000143207	778.631	-0.276535	0.0644488	-4.29076	1.7806e-05	7.36826e-05	COP1
ENSG00000286775	0.061329	0	7.21329	0	1
ENSG00000237492	0.0175821	0	7.21329	0	1		OR2L9P
ENSG00000230404	0.299757	1.55617	2.8173	0.552364	0.580699
ENSG00000236230	1.26915	0.874678	1.65776	0.527625	0.59776	0.702697
ENSG00000026751	7.33484	6.01819	1.10743	5.43436	5.49934e-08	3.04239e-07	SLAMF7
ENSG00000150681	3.68174	3.20112	1.21347	2.63799	0.00833998	0.0207455	RGS18
ENSG00000116906	1461.77	-0.1414	0.0430141	-3.28731	0.0010115	0.00308247	GNPAT
ENSG00000092969	490.769	1.81876	0.166901	10.8973	1.18783e-27	1.7231e-26	TGFB2
ENSG00000157181	448.166	0.512854	0.0976185	5.25365	1.49111e-07	7.91748e-07	ODR4
ENSG00000250762	0.216386	-0.5581	3.92152	-0.142317	0.88683
ENSG00000236720	0.0992723	0	7.21329	0	1		LINC01741
ENSG00000227421	0.848849	2.56956	1.5311	1.67825	0.0932985	0.162502	LINC01724
ENSG00000227240	0.720314	1.61566	2.03243	0.794939	0.426649	0.543153
ENSG00000076258	18.2034	0.847802	0.349548	2.42543	0.0152904	0.0352467	FMO4
ENSG00000286073	3.14863	1.15141	1.1203	1.02777	0.304056	0.421325
ENSG00000231084	20.9846	0.7845	0.317778	2.4687	0.0135604	0.0317481	RPL22P24
ENSG00000117697	400.445	-0.311971	0.0658012	-4.74111	2.1255e-06	9.94863e-06	NSL1
ENSG00000235083	0.669656	0	1.81789	0	1
ENSG00000162669	9.23262	-0.576832	0.587062	-0.982574	0.325817	0.444048	HFM1
ENSG00000132681	4.73261	4.03337	1.14947	3.50888	0.000449995	0.00146728	ATP1A4
ENSG00000225904	0.164667	0	5.89497	0	1		MORF4L1P7
ENSG00000143641	3491.67	-0.0667433	0.0619865	-1.07674	0.281597	0.395221	GALNT2
ENSG00000227630	18.2837	0.110971	0.298044	0.37233	0.709647	0.788111	LINC01132
ENSG00000010932	3.49268	3.56475	1.14853	3.10374	0.00191091	0.00550508	FMO1
ENSG00000282849	1.18632	0.88403	1.6886	0.52353	0.600605	0.70477
ENSG00000226640	0.0241827	0.874656	7.21329	0.121256	0.903488
ENSG00000010072	424.482	0.421418	0.0713254	5.90839	3.45468e-09	2.11525e-08	SPRTN
ENSG00000135766	323.694	-0.406864	0.0959983	-4.23824	2.2528e-05	9.18224e-05	EGLN1
ENSG00000279261	0.38025	0.874675	2.85487	0.30638	0.759315		LINC02961
ENSG00000213051	0.357359	0.874676	2.81577	0.310635	0.756078		RPL5P5
ENSG00000238054	0.344912	0	2.91855	0	1
ENSG00000163534	0.944563	2.59566	1.5153	1.71297	0.0867182	0.153023	FCRL1
ENSG00000168243	8.92049	4.77601	1.08047	4.42029	9.85699e-06	4.22999e-05	GNG4
ENSG00000237469	0.207245	0.874672	3.9011	0.224212	0.822592		TUBB8P10
ENSG00000224939	3.62585	2.36612	1.0602	2.23177	0.0256304	0.0551439	LINC00184
ENSG00000227613	0.0640562	0	7.21329	0	1		QRSL1P2
ENSG00000116183	20.53	7.2073	1.05027	6.8623	6.77618e-12	4.97395e-11	PAPPA2
ENSG00000232194	0.733904	1.21063	1.86063	0.650657	0.515268	0.627824
ENSG00000231612	0.142323	0	7.06715	0	1
ENSG00000271036	0.0249044	0	7.21329	0	1		CLPTM1LP1
ENSG00000230849	2.54341	0.433257	0.772595	0.560781	0.574947	0.683444	GOT2P2
ENSG00000170382	9.70386	3.69987	0.904248	4.09165	4.28307e-05	0.000166937	LRRN2
ENSG00000226868	0.523485	2.17442	2.26546	0.959812	0.33715
ENSG00000279401	0.127022	0.874656	7.21329	0.121256	0.903488
ENSG00000272362	0.288817	0	3.78487	0	1
ENSG00000287450	0.0767253	-1.25988	7.21277	-0.174674	0.861336
ENSG00000237011	0.639347	2.99576	1.8759	1.59697	0.110272
ENSG00000233583	0.124752	0	7.21329	0	1
ENSG00000066027	1065.92	-1.16973	0.0512286	-22.8335	2.13349e-115	1.6034e-113	PPP2R5A
ENSG00000286263	2.01139	1.15161	1.34623	0.855432	0.392312	0.510145
ENSG00000227006	2.88487	1.96683	1.28947	1.5253	0.127185	0.209506
ENSG00000224525	0.558188	1.63748	2.66479	0.614486	0.538894
ENSG00000173728	3.26692	1.1537	1.07476	1.07345	0.283069	0.396936	C1orf100
ENSG00000225811	0.281993	1.57884	2.85384	0.553233	0.580104
ENSG00000227818	0.0425344	0	7.21329	0	1
ENSG00000135828	74.5132	0.29691	0.145846	2.03578	0.0417722	0.0833964	RNASEL
ENSG00000286398	0.462837	0	2.04301	0	1
ENSG00000185523	0.873255	-0.568717	1.8681	-0.304436	0.760796	0.828187	SPATA45
ENSG00000116711	500.172	-0.464967	0.0949717	-4.89585	9.78822e-07	4.77518e-06	PLA2G4A
ENSG00000226750	0.0795983	0	7.21329	0	1
ENSG00000285665	6.59625	1.14812	0.605506	1.89613	0.0579432	0.110052	TOP1P1
ENSG00000231022	0.0229845	0	7.21329	0	1		RPS3AP9
ENSG00000224436	0.0402203	0	7.21329	0	1
ENSG00000228208	3.32164	2.44862	1.23677	1.97986	0.0477197	0.0933314	LINC02869
ENSG00000273384	0.727248	-3.10635	1.52917	-2.0314	0.0422144	0.0841568
ENSG00000238061	0.59528	-0.568015	1.94076	-0.292677	0.769769
ENSG00000234915	0.0884496	0	7.21329	0	1
ENSG00000143845	337.863	0.294525	0.0889109	3.31258	0.00092439	0.00283498	ETNK2
ENSG00000227585	0.0815993	0	7.21329	0	1
ENSG00000157060	1.28926	-0.585674	1.3073	-0.448003	0.654151	0.743867	SHCBP1L
ENSG00000224260	0.355702	0.874675	3.06826	0.285072	0.775589
ENSG00000213045	0.0579146	0	7.21329	0	1
ENSG00000235467	0.0566293	0	7.21329	0	1		RPL10AP5
ENSG00000123684	1357.68	-0.386968	0.0558211	-6.93229	4.14077e-12	3.08192e-11	LPGAT1
ENSG00000228044	1.12711	3.61439	1.56886	2.30383	0.0212322	0.0468188
ENSG00000225338	0.273075	0.874674	3.43685	0.254499	0.79911		RPL23AP18
ENSG00000237457	0.307412	0	3.04221	0	1		BRINP3-DT
ENSG00000225171	1.15444	0.149503	1.15953	0.128935	0.897409	0.93429	DUTP6
ENSG00000235386	4.88006	-1.49773	0.743015	-2.01575	0.0438261	0.0868816
ENSG00000123836	100.627	0.39645	0.155196	2.55451	0.0106336	0.0256646	PFKFB2
ENSG00000213690	0.339688	0	2.61119	0	1
ENSG00000229832	0.343881	0.874676	2.63585	0.331839	0.740011
ENSG00000225233	0.813368	2.19992	1.46131	1.50545	0.13221	0.216315
ENSG00000237514	0.0440637	0.874656	7.21329	0.121256	0.903488		PTP4A1P7
ENSG00000287856	0.46586	0	3.1872	0	1
ENSG00000226375	3.46735	4.33482	1.18875	3.64653	0.000265802	0.000905997
ENSG00000203705	188.282	-0.166364	0.100212	-1.66013	0.0968891	0.167759	TATDN3
ENSG00000224040	0.720621	-1.19266	1.98291	-0.601471	0.547526	0.658136	HMGN1P4
ENSG00000228686	1.85186	2.01144	1.07034	1.87925	0.06021	0.113599
ENSG00000279838	2.69529	-1.74319	1.01666	-1.71463	0.0864131	0.152567
ENSG00000174175	67.2036	-2.0611	0.264045	-7.80587	5.90938e-15	5.17336e-14	SELP
ENSG00000236401	0.0209765	0	7.21329	0	1		SLC4A1APP2
ENSG00000241475	0.294029	1.60843	3.38413	0.475286	0.634583
ENSG00000215800	0.0874688	0	7.21329	0	1		RSL24D1P4
ENSG00000286421	1.21087	3.19441	1.48348	2.15333	0.0312929	0.0652297
ENSG00000270936	0.115052	0.874656	7.21329	0.121256	0.903488		BPNT2P1
ENSG00000008118	4.85625	4.59358	1.16731	3.93518	8.31345e-05	0.000310189	CAMK1G
ENSG00000171161	634.801	0.666304	0.0700208	9.51581	1.80309e-21	2.08805e-20	ZNF672
ENSG00000241505	0.082586	1.54944	7.21247	0.214827	0.829902
ENSG00000282097	1.11816	2.15735	1.51945	1.41983	0.155657	0.246856
ENSG00000261453	1.45845	3.15622	1.38219	2.28349	0.0224016	0.0490177	LINC01735
ENSG00000231020	0.0351642	0	7.21329	0	1
ENSG00000270818	0.0216975	0	7.21329	0	1
ENSG00000196878	1085.59	2.54419	0.087622	29.036	2.31374e-185	3.96583e-183	LAMB3
ENSG00000225561	0.398507	0.874675	3.05477	0.286331	0.774625		LINC01710
ENSG00000074964	116.413	0.193891	0.129091	1.50197	0.133104	0.217536	ARHGEF10L
ENSG00000223847	0.0420379	0	7.21329	0	1
ENSG00000277704	0.198188	0	5.70584	0	1
ENSG00000259815	0.156603	0.874658	6.91647	0.12646	0.899368		LINC02769
ENSG00000240963	0.0227418	0	7.21329	0	1
ENSG00000226570	0.656667	1.56394	2.10018	0.744667	0.456473
ENSG00000198929	41.7311	-0.874048	0.240384	-3.63605	0.000276846	0.000940249	NOS1AP
ENSG00000230628	2.99787	3.17647	1.24772	2.54582	0.0109023	0.0262267
ENSG00000227579	4.05533	4.06348	1.18338	3.4338	0.000595194	0.00189481
ENSG00000174606	576.445	-0.0169773	0.0640246	-0.265169	0.790879	0.852533	ANGEL2
ENSG00000179914	2.7127	-0.104239	1.01803	-0.102393	0.918445	0.94694	ITLN1
ENSG00000121446	3.04927	1.87255	1.31043	1.42896	0.153016	0.243415	RGSL1
ENSG00000236905	0.563893	1.46868	1.95802	0.750086	0.453203
ENSG00000233304	1.17868	2.94709	1.46888	2.00635	0.0448192	0.0885328	LINC01346
ENSG00000227887	0.0199467	0	7.21329	0	1		RPS26P13
ENSG00000116903	511.245	0.758515	0.0764798	9.91784	3.48218e-23	4.30644e-22	EXOC8
ENSG00000226196	0.544474	1.61999	2.24742	0.720821	0.471019		GAPDHP75
ENSG00000287354	0.223381	0	4.8939	0	1
ENSG00000233827	0.695541	1.41472	2.06857	0.683913	0.49403	0.607332	CCNQP1
ENSG00000198797	4.64356	4.6008	1.17212	3.9252	8.6656e-05	0.000321953	BRINP2
ENSG00000151414	1199.23	-0.0894031	0.0934354	-0.956844	0.338646	0.457325	NEK7
ENSG00000177614	7.93687	3.72461	1.10429	3.37286	0.000743929	0.00232359	PGBD5
ENSG00000287157	0.229051	1.57632	4.35457	0.361992	0.717358
ENSG00000233920	0.784048	1.5846	1.93077	0.820709	0.411812	0.529024
ENSG00000183831	4.55318	0.151964	0.665414	0.228375	0.819355	0.876055	ANKRD45
ENSG00000225755	0.0249044	0	7.21329	0	1
ENSG00000197472	4.62189	-2.99447	0.813707	-3.68003	0.000233204	0.000804899	ZNF695
ENSG00000230184	0.257338	0.856757	3.12137	0.274481	0.783715		SMYD3-IT1
ENSG00000232436	0.130982	0	7.21329	0	1
ENSG00000231718	1.86524	3.91692	1.26863	3.08753	0.00201829	0.00578374	LINC02789
ENSG00000136643	586.7	-0.101272	0.0663229	-1.52695	0.126773	0.208948	RPS6KC1
ENSG00000232537	0.822097	2.58709	1.64375	1.5739	0.115511	0.193612
ENSG00000285521	0.379918	0	3.04797	0	1
ENSG00000236317	0.281875	0.912428	3.79212	0.240611	0.809856
ENSG00000176855	3.12833	3.89626	1.23354	3.1586	0.00158529	0.00464835	KRT18P28
ENSG00000227728	0.180426	0.874668	5.07313	0.172412	0.863114
ENSG00000162877	1.70333	0.71743	1.47778	0.485477	0.627338	0.724393	PM20D1
ENSG00000225401	0.602082	1.90893	1.83043	1.04289	0.297001		TGIF2P1
ENSG00000228190	0.0191587	0	7.21329	0	1		RPL23AP16
ENSG00000135747	0.427966	-1.6087	2.84872	-0.564711	0.57227		ZNF670-ZNF695
ENSG00000227237	0.14434	0.153329	6.07847	0.0252249	0.979876		ZNF692-DT
ENSG00000069248	1142.91	-0.502239	0.0547135	-9.17942	4.33425e-20	4.74195e-19	NUP133
ENSG00000232812	0.574766	1.5834	2.0425	0.775227	0.438206		LINC01717
ENSG00000242042	0.380963	0	3.09836	0	1		LINC01743
ENSG00000234464	0.209592	0	4.3855	0	1
ENSG00000253148	2.31638	2.16558	1.44457	1.49912	0.133842	0.218472	RGS21
ENSG00000090104	0.978798	2.55725	1.97468	1.29502	0.195313	0.295388	RGS1
ENSG00000285280	4.26982	1.06496	0.721652	1.47572	0.140018	0.226437
ENSG00000232892	6.85606	3.73764	0.749395	4.98754	6.11522e-07	3.05292e-06	RGS5-AS1
ENSG00000236950	0.425725	0.874675	2.92115	0.299429	0.764613		LINC01774
ENSG00000236468	0.339728	0	3.34701	0	1		EEF1A1P44
ENSG00000185220	143.027	0.503004	0.115447	4.357	1.31857e-05	5.56315e-05	PGBD2
ENSG00000162769	209.172	-0.330793	0.0901733	-3.66841	0.000244065	0.000838633	FLVCR1
ENSG00000133065	950.586	0.01678	0.0621408	0.270033	0.787135	0.849633	SLC41A1
ENSG00000278684	0.0771331	0	7.21329	0	1
ENSG00000236775	0.299997	1.60838	3.3428	0.481149	0.63041
ENSG00000042781	19.156	5.62577	1.05312	5.34198	9.19389e-08	4.98839e-07	USH2A
ENSG00000234754	1.43849	2.61067	1.42466	1.83248	0.0668797	0.123628	LINC02817
ENSG00000233084	3.13248	0.281967	0.818953	0.344302	0.73062	0.803846	RPL23AP25
ENSG00000227815	0.457383	0.765422	2.54033	0.301308	0.76318
ENSG00000287046	1.16074	0	1.7755	0	1	1
ENSG00000228863	0.887024	1.60728	1.91858	0.837744	0.402174	0.519581
ENSG00000229112	0.0747133	0	7.21329	0	1
ENSG00000233332	0.190239	0	5.03644	0	1
ENSG00000231984	0.0239646	0	7.21329	0	1
ENSG00000226876	0.379196	1.61457	2.79646	0.577363	0.563694		SMYD3-AS1
ENSG00000277462	96.6007	-0.0367301	0.128247	-0.286401	0.774571	0.839006	ZNF670
ENSG00000225591	0.098116	0	7.21329	0	1		RPS27P7
ENSG00000035687	2833.52	-0.466404	0.051195	-9.11034	8.21278e-20	8.89895e-19	ADSS2
ENSG00000213080	30.6359	-0.735612	0.217597	-3.38061	0.000723243	0.00226671
ENSG00000180287	3.47418	4.58921	1.15834	3.96187	7.43642e-05	0.000279725	PLD5
ENSG00000226693	0.576051	2.5983	2.30002	1.12968	0.258609		NXNP1
ENSG00000231272	0.251649	0.874673	3.80586	0.229822	0.81823
ENSG00000223828	0.0209765	0	7.21329	0	1		BANF1P4
ENSG00000230124	793.918	-0.152885	0.0662307	-2.30837	0.0209785	0.0463431	ACBD6
ENSG00000226723	2.19958	0.330072	0.873858	0.377718	0.70564	0.785116
ENSG00000272672	0.142603	0.153329	6.09463	0.025158	0.979929
ENSG00000228982	0.0743036	-0.568001	7.21329	-0.0787437	0.937236
ENSG00000235096	0.849944	0	1.87167	0	1	1
ENSG00000007341	234.037	-0.0538882	0.0947203	-0.56892	0.56941	0.678525	ST7L
ENSG00000286747	2.29612	2.85545	1.25639	2.27274	0.0230417	0.0502532
ENSG00000236069	0.46251	1.48258	2.5202	0.588279	0.556345
ENSG00000236244	0.335554	0	2.73697	0	1		SLC35F3-AS1
ENSG00000272865	0.527364	1.61271	2.43268	0.662935	0.507372
ENSG00000143324	1337.82	0.0221502	0.0584451	0.378991	0.704694	0.784332	XPR1
ENSG00000229871	0.0709096	0	7.21329	0	1		RPSAP20
ENSG00000225222	0.0383342	0	7.21329	0	1		CHCHD4P5
ENSG00000118193	193.4	-3.99567	0.131787	-30.3191	6.424e-202	1.28964e-199	KIF14
ENSG00000198842	3.18594	4.5676	1.22796	3.71965	0.000199498	0.000697101	STYXL2
ENSG00000286619	41.4639	0.512268	0.250077	2.04844	0.0405168	0.0812443
ENSG00000198756	11.5096	3.58124	0.706826	5.06665	4.04888e-07	2.06495e-06	COLGALT2
ENSG00000271558	0.0424226	0	7.21329	0	1
ENSG00000227554	1.08329	2.20263	1.54694	1.42386	0.154488	0.245368
ENSG00000178596	0.451049	0	3.09185	0	1		GAPDHP29
ENSG00000054282	442.972	0.121257	0.0680693	1.78137	0.0748516	0.135359	SDCCAG8
ENSG00000183780	3.05842	4.40336	1.19872	3.67338	0.000239365	0.00082403	SLC35F3
ENSG00000229663	0.241146	0	3.82283	0	1		DPY19L4P1
ENSG00000162702	831.197	0.317368	0.0555442	5.71379	1.10485e-08	6.50396e-08	ZNF281
ENSG00000238272	0.849677	0	1.71931	0	1	1
ENSG00000235060	0.0625087	0	7.21329	0	1		VDAC1P4
ENSG00000143194	3.34239	1.73173	0.902628	1.91854	0.0550428	0.105396	MAEL
ENSG00000054267	1223.61	0.395997	0.0603544	6.56119	5.33807e-11	3.70141e-10	ARID4B
ENSG00000287921	0.0792603	0	7.21329	0	1
ENSG00000177800	0.199042	0	7.21329	0	1		TMEM78
ENSG00000232166	0.136452	0	7.13389	0	1
ENSG00000175137	1099.48	0.120161	0.066157	1.81631	0.0693235	0.127294	SH3BP5L
ENSG00000134245	73.4827	0.456118	0.183933	2.47981	0.0131453	0.0309122	WNT2B
ENSG00000227373	2.85951	1.4746	0.803917	1.83426	0.0666148	0.123224	RABGAP1L-DT
ENSG00000228175	5.9563	-1.06555	0.58084	-1.8345	0.0665796	0.123188	GEMIN8P4
ENSG00000069275	6233.13	-1.0566	0.0572907	-18.4428	5.96166e-76	2.56588e-74	NUCKS1
ENSG00000187889	5.38271	4.83793	1.14178	4.23716	2.2636e-05	9.22114e-05	FYB2
ENSG00000097046	146.354	-2.4423	0.132419	-18.4437	5.85569e-76	2.52397e-74	CDC7
ENSG00000232113	0.488563	1.5586	2.50203	0.622934	0.533328		TEX50
ENSG00000231378	0.0583522	0	7.21329	0	1		NDUFAF4P4
ENSG00000235605	0.0588834	0	7.21329	0	1
ENSG00000224857	0.241858	0.874672	3.8728	0.22585	0.821318		LINC01691
ENSG00000273367	0.318196	0	3.65462	0	1
ENSG00000230604	0.206662	0.0923599	7.21071	0.0128087	0.98978		TSEN15P2
ENSG00000231605	1.64678	2.5758	1.50668	1.70959	0.0873411	0.153853	LINC01363
ENSG00000236358	0.0193607	0	7.21329	0	1
ENSG00000203737	0.757727	0.525696	1.49315	0.352071	0.724785	0.799407	GPR52
ENSG00000215873	0.0823209	0.874656	7.21329	0.121256	0.903488		FEN1P1
ENSG00000185420	209.434	-1.09556	0.0956015	-11.4597	2.10302e-30	3.36643e-29	SMYD3
ENSG00000076321	760.977	0.145415	0.0536468	2.7106	0.00671607	0.0170608	KLHL20
ENSG00000272175	0.110185	0	7.21329	0	1
ENSG00000213070	0.201347	0.143973	3.94125	0.0365298	0.97086		HMGB3P6
ENSG00000282265	0.176251	0	5.82604	0	1
ENSG00000229747	0.0590985	0	7.21329	0	1
ENSG00000117280	1184.1	0.454222	0.0437935	10.3719	3.32783e-25	4.41152e-24	RAB29
ENSG00000233985	0.476078	2.88495	1.92803	1.49632	0.13457		LINC01681
ENSG00000236719	5.58918	3.47169	1.11127	3.12406	0.00178372	0.00517633	OVAAL
ENSG00000136636	793.204	-0.719976	0.0585815	-12.2902	1.02294e-34	1.82152e-33	KCTD3
ENSG00000225486	0.325474	1.39407	3.05953	0.45565	0.648642
ENSG00000227043	0.439479	2.59726	2.33736	1.11119	0.266485		LINC01682
ENSG00000163874	202.449	1.19021	0.122228	9.73766	2.08298e-22	2.49396e-21	ZC3H12A
ENSG00000285777	0.0853756	0	7.21329	0	1
ENSG00000286109	0.100834	1.54944	7.21247	0.214828	0.829902
ENSG00000213068	0.0444446	0	7.21329	0	1
ENSG00000054392	123.101	1.28806	0.132444	9.72528	2.35247e-22	2.80973e-21	HHAT
ENSG00000122223	2.08182	3.39822	1.25033	2.71785	0.00657082	0.016731	CD244
ENSG00000188739	13.3412	0.626298	0.347068	1.80454	0.0711466	0.12991	RBM34
ENSG00000286666	0.553773	2.20856	2.43972	0.905252	0.365332
ENSG00000273198	0.215656	-1.30593	4.94383	-0.264153	0.791662
ENSG00000203730	0.591238	0.894668	1.98674	0.450319	0.652481		TEDDM1
ENSG00000225719	0.0226681	0.874656	7.21329	0.121256	0.903488		NMNAT1P2
ENSG00000273483	1.57275	-0.513735	1.10854	-0.463435	0.643052	0.735727
ENSG00000203729	0.0839058	0	7.21329	0	1		LINC00272
ENSG00000232809	0.645186	1.60557	2.2183	0.723781	0.4692		VDAC1P10
ENSG00000285981	0.0860843	0	7.21329	0	1
ENSG00000261729	0.740189	0.153331	1.80982	0.0847218	0.932483	0.952733
ENSG00000215796	0.121501	0	7.21329	0	1
ENSG00000233047	0.10103	0	7.21329	0	1		LINC01677
ENSG00000143341	243.243	-0.144462	0.167287	-0.863557	0.387831	0.505822	HMCN1
ENSG00000228309	0.651813	0.874677	2.33041	0.375331	0.707414		LINC01350
ENSG00000229739	6.48524	2.66558	0.841607	3.16725	0.00153886	0.00452169	PDC-AS1
ENSG00000116703	8.39341	5.50634	1.09476	5.02971	4.91235e-07	2.47858e-06	PDC
ENSG00000273874	0.01995	0	7.21329	0	1		MIR6859-2
ENSG00000264341	0.019482	0	7.21329	0	1
ENSG00000264101	0.0364461	0	7.21329	0	1		MIR4689
ENSG00000252404	0.145431	0.874663	6.071	0.144072	0.885443
ENSG00000243267	0.238626	1.55971	4.28224	0.364228	0.715688		RN7SL614P
ENSG00000239149	1.41153	-1.00541	1.15443	-0.870908	0.383804	0.501641	SNORA59A
ENSG00000252956	0.119968	-0.568001	7.21329	-0.0787437	0.937236		RNA5SP40
ENSG00000207237	0.0781847	0	7.21329	0	1		RNU6-110P
ENSG00000253005	0.0459691	0	7.21329	0	1		RNU6-176P
ENSG00000238316	0.0534473	0	7.21329	0	1
ENSG00000207941	0.0172725	0	7.21329	0	1		MIR552
ENSG00000264773	0.509843	2.18442	2.2863	0.95544	0.339355		MIR4420
ENSG00000199963	0.0207461	0.874656	7.21329	0.121256	0.903488		RNU6-605P
ENSG00000252368	0.0590373	0.874656	7.21329	0.121256	0.903488		RNA5SP43
ENSG00000206779	0.01995	0	7.21329	0	1		Y_RNA
ENSG00000264613	0.0216975	0	7.21329	0	1		RN7SL290P
ENSG00000199240	0.0226981	0	7.21329	0	1		RNA5SP46
ENSG00000206627	0.104995	0.874656	7.21329	0.121256	0.903488		RNU6-969P
ENSG00000283414	0.103358	-0.568001	7.21329	-0.0787437	0.937236		U6
ENSG00000207508	0.0409265	0	7.21329	0	1		RNU6-1237P
ENSG00000263675	3.45037	0.26272	0.729284	0.360244	0.718665	0.794728	MIR5581
ENSG00000206981	0.0182831	0	7.21329	0	1		RNU6-40P
ENSG00000238653	0.0239646	0	7.21329	0	1		RNU7-62P
ENSG00000212624	0.0210617	0	7.21329	0	1
ENSG00000200575	0.0239646	0	7.21329	0	1		RNU6-414P
ENSG00000212308	0.0175821	0	7.21329	0	1		RNA5SP23
ENSG00000252338	0.0396315	0	7.21329	0	1		RNU6-503P
ENSG00000239319	0.0230196	0	7.21329	0	1		RN7SL854P
ENSG00000251767	0.0644079	0	7.21329	0	1		RNU7-8P
ENSG00000202263	0.0212739	0	7.21329	0	1		RNA5SP22
ENSG00000199318	0.022289	0.874656	7.21329	0.121256	0.903488		RNA5SP52
ENSG00000199666	0.476278	1.6414	2.81255	0.5836	0.55949		SNORD3G
ENSG00000242482	0.0210617	0	7.21329	0	1		RN7SL392P
ENSG00000206817	0.0230196	0	7.21329	0	1		Y_RNA
ENSG00000200839	0.0419262	0	7.21329	0	1		RNA5SP48
ENSG00000264271	0.0388841	-0.568001	7.21329	-0.0787437	0.937236		RN7SL488P
ENSG00000239504	0.0870404	0.874656	7.21329	0.121256	0.903488		RN7SL583P
ENSG00000251720	0.378937	-0.568014	2.42953	-0.233796	0.815143		RNU7-123P
ENSG00000274321	0.0216131	0	7.21329	0	1
ENSG00000198974	0.0416106	0.874656	7.21329	0.121256	0.903488		MIR30E
ENSG00000207962	0.0395462	0	7.21329	0	1		MIR30C1
ENSG00000207234	0.327002	1.60759	2.83738	0.566577	0.571002		RNU6-125P
ENSG00000202259	0.0196921	0	7.21329	0	1		RNU6-1318P
ENSG00000212459	0.108906	1.68911	7.20869	0.234317	0.814739		RNU6-695P
ENSG00000263526	0.0241827	0.874656	7.21329	0.121256	0.903488		MIR378G
ENSG00000211575	0.137796	0.853842	7.11987	0.119924	0.904543		MIR760
ENSG00000244256	0.809531	-1.56218	1.44154	-1.08368	0.278505	0.391883	RN7SL130P
ENSG00000200800	0.0190307	0	7.21329	0	1		RNU1-130P
ENSG00000207502	0.0182831	0	7.21329	0	1
ENSG00000252530	0.0172725	0	7.21329	0	1		RNU6-965P
ENSG00000252797	0.306911	0	2.7893	0	1		RN7SKP272
ENSG00000212266	0.0664146	0	7.21329	0	1
ENSG00000222209	0.0182831	0	7.21329	0	1		RNA5SP56
ENSG00000277141	0.0656398	1.60981	7.21148	0.223229	0.823358		Metazoa_SRP
ENSG00000215930	0.194761	0	6.58854	0	1		MIR942
ENSG00000264419	0.0207461	0.874656	7.21329	0.121256	0.903488		MIR548AC
ENSG00000222069	0.0548437	0.874656	7.21329	0.121256	0.903488		RN7SKP285
ENSG00000199879	0.019482	0	7.21329	0	1		RNVU1-22
ENSG00000252510	0.0355556	0	7.21329	0	1		RNA5SP55
ENSG00000239984	0.0396315	0	7.21329	0	1		RN7SL420P
ENSG00000283296	1.32376	-1.39984	1.47368	-0.949898	0.342164	0.460566	MIR4256
ENSG00000252717	0.0175821	0	7.21329	0	1		RNU6-352P
ENSG00000207472	0.0673801	0	7.21329	0	1		RNU6-41P
ENSG00000206880	0.088376	0	7.21329	0	1		RNU6-1310P
ENSG00000212538	0.0405722	0.874656	7.21329	0.121256	0.903488		U3
ENSG00000276839	0.0233919	0	7.21329	0	1		Metazoa_SRP
ENSG00000201493	0.0783623	0	7.21329	0	1		RNU1-141P
ENSG00000238765	0.0297561	0	7.21329	0	1		RNA5SP57
ENSG00000201544	1.09838	0.743298	1.13818	0.653056	0.51372	0.626311	SNORA16B
ENSG00000252906	0.0208645	0	7.21329	0	1		SCARNA3
ENSG00000202329	0.034545	0	7.21329	0	1		RNU6-609P
ENSG00000242794	0.0589091	0.874656	7.21329	0.121256	0.903488		RN7SL299P
ENSG00000252860	0.0810851	0	7.21329	0	1		RNU6-570P
ENSG00000207181	1.00208	0.727741	1.61738	0.449951	0.652746	0.742926	SNORA14B
ENSG00000264377	0.0175821	0	7.21329	0	1		MIR4671
ENSG00000201638	0.0351642	0	7.21329	0	1		RNY4P16
ENSG00000275213	0.0572911	0	7.21329	0	1		Metazoa_SRP
ENSG00000239494	1.44385	0.119849	1.31187	0.091357	0.927209	0.950543	RN7SL333P
ENSG00000200033	0.445676	0.874676	2.81253	0.310992	0.755807		RNU6-403P
ENSG00000239690	0.228336	0.874656	7.21329	0.121256	0.903488		RN7SL668P
ENSG00000202184	0.0608472	0	7.21329	0	1		RNU6-1283P
ENSG00000241395	0.0216325	0	7.21329	0	1		RN7SL344P
ENSG00000200495	0.117137	-1.25988	7.21277	-0.174673	0.861336		RNU6-1205P
ENSG00000252553	0.0652025	0.874656	7.21329	0.121256	0.903488		RNA5SP73
ENSG00000222240	0.0365756	0	7.21329	0	1		RN7SKP156
ENSG00000212187	0.0175821	0	7.21329	0	1
ENSG00000253097	0.0208919	0	7.21329	0	1		RNU2-19P
ENSG00000200036	0.0185698	0	7.21329	0	1		RNA5SP65
ENSG00000212610	0.0371671	0.874656	7.21329	0.121256	0.903488		U3
ENSG00000201944	0.197478	0.15333	4.99648	0.0306875	0.975519		SNORA72
ENSG00000206905	0.0714302	0	7.21329	0	1		Y_RNA
ENSG00000200972	0.0213956	0	7.21329	0	1		RNU5A-8P
ENSG00000243051	0.0230196	0	7.21329	0	1		RN7SL269P
ENSG00000207326	0.0397825	0	7.21329	0	1		Y_RNA
ENSG00000212205	0.131146	0.874656	7.19568	0.121553	0.903253		Y_RNA
ENSG00000264358	0.0561407	0	7.21329	0	1		MIR3122
ENSG00000212527	0.0172725	0	7.21329	0	1		RNA5SP63
ENSG00000252879	0.0200799	-0.568001	7.21329	-0.0787437	0.937236		RN7SKP98
ENSG00000252612	0.288584	2.15015	3.05665	0.703433	0.481786		Y_RNA
ENSG00000202264	0.0196921	0	7.21329	0	1		RNA5SP77
ENSG00000285609	0.0756138	-0.568001	7.21329	-0.0787437	0.937236		5S_rRNA
ENSG00000206762	3.10384	-0.567095	0.680387	-0.833488	0.404569	0.521962	RNU6-418P
ENSG00000252084	0.0340367	0	7.21329	0	1		RN7SKP12
ENSG00000200085	0.0809634	0	7.21329	0	1		Y_RNA
ENSG00000264500	7.89881	1.01236	0.593672	1.70525	0.0881477	0.154926	MIR3124
ENSG00000225545	0.0415893	0	7.21329	0	1
ENSG00000230175	0.0577681	-0.568001	7.21329	-0.0787437	0.937236
ENSG00000225272	0.0794772	0	7.21329	0	1		RPL21P27
ENSG00000215838	0.541262	0.885979	1.92134	0.461125	0.644709
ENSG00000273365	0.690772	2.17564	1.88993	1.15117	0.249662	0.358969
ENSG00000224358	4.74302	0.812733	0.584286	1.39098	0.16423	0.2577	TMCO1-AS1
ENSG00000162545	593.979	0.668458	0.0708916	9.42931	4.12802e-21	4.70238e-20	CAMK2N1
ENSG00000090432	888.807	0.405465	0.0619519	6.54484	5.95601e-11	4.11626e-10	MUL1
ENSG00000215520	0.632704	2.62701	2.38722	1.10045	0.271137		RPS4XP4
ENSG00000183114	1.88954	0.73343	1.15598	0.634465	0.525778	0.637801	FAM43B
ENSG00000158825	13.1022	-1.35442	0.390489	-3.46853	0.000523321	0.00168389	CDA
ENSG00000158828	419.56	-0.3817	0.103369	-3.69261	0.000221968	0.00076929	PINK1
ENSG00000117242	179.636	0.380706	0.0936945	4.06327	4.83904e-05	0.000187064	PINK1-AS
ENSG00000234473	0.621454	0.887442	2.02029	0.439265	0.660469		ZNF101P2
ENSG00000238754	0.0392243	-0.568001	7.21329	-0.0787437	0.937236		SCARNA18B
ENSG00000134371	1185.93	0.148436	0.055608	2.66932	0.00760052	0.0191138	CDC73
ENSG00000221680	0.0448637	0	7.21329	0	1		MIR1278
ENSG00000162630	2.75336	2.73605	1.18742	2.3042	0.0212115	0.0467837	B3GALT2
ENSG00000276735	0.0625192	0	7.21329	0	1		Metazoa_SRP
ENSG00000232077	1.25924	3.18155	1.47394	2.15853	0.0308864	0.0645643	LINC01031
ENSG00000229639	0.509484	1.58393	1.99061	0.795702	0.426205		LINC01758
ENSG00000287453	0.87146	2.1825	1.74882	1.24798	0.212038	0.314706
ENSG00000270615	0.0588981	0	7.21329	0	1		SGO1P1
ENSG00000287283	0.314176	0.874676	2.79823	0.312582	0.754598
ENSG00000240692	0.0595947	0	7.21329	0	1		RN7SL538P
ENSG00000229359	0.0632484	0	7.21329	0	1		PIN1P1
ENSG00000237919	0.360419	0	3.34385	0	1		LRRC7-AS1
ENSG00000066557	718.95	0.193447	0.0668065	2.89563	0.00378397	0.0101919	LRRC40
ENSG00000244389	0.0824115	0	7.21329	0	1		RN7SL242P
ENSG00000228988	0.132982	0	6.20086	0	1
ENSG00000118454	605.499	0.111703	0.0639186	1.74758	0.0805361	0.143899	ANKRD13C
ENSG00000226088	0.937121	1.87282	1.6892	1.10871	0.267556	0.379057	HHLA3-AS1
ENSG00000116761	56.5282	0.279523	0.165742	1.68649	0.0917015	0.160129	CTH
ENSG00000278636	0.0189194	0	7.21329	0	1		Metazoa_SRP
ENSG00000271992	1.94497	0.305753	0.86125	0.355011	0.722581	0.797607
ENSG00000233020	0.281373	0	3.43453	0	1		CHORDC1P5
ENSG00000007968	26.7784	-4.52884	0.407214	-11.1215	9.85586e-29	1.48369e-27	E2F2
ENSG00000235052	2.09315	1.39128	0.920459	1.51151	0.130659	0.21428
ENSG00000117318	2541.01	-0.878997	0.0896587	-9.80381	1.08421e-22	1.31045e-21	ID3
ENSG00000285802	2.23488	3.76356	1.23177	3.05542	0.00224749	0.0063757
ENSG00000229239	0.25379	2.2526	4.23144	0.532349	0.594485		EEF1A1P48
ENSG00000142676	11326.8	0.148625	0.0737737	2.01461	0.043946	0.0870897	RPL11
ENSG00000057757	733.465	0.034308	0.0562377	0.610054	0.541826	0.653052	PITHD1
ENSG00000011009	2232.57	0.710746	0.0749603	9.48164	2.50322e-21	2.88175e-20	LYPLA2
ENSG00000117308	1348.84	1.39767	0.0897444	15.5739	1.09486e-54	3.18042e-53	GALE
ENSG00000235748	0.194894	-3.26902	6.39267	-0.51137	0.609092		SEPTIN14P12
ENSG00000237861	0.0846277	0	7.21329	0	1
ENSG00000221879	0.0474327	0	7.21329	0	1		MRPS21P3
ENSG00000230260	0.0424573	0	7.21329	0	1
ENSG00000226919	2.9582	1.15231	1.01141	1.13932	0.254571	0.36456
ENSG00000223963	1.48512	3.41158	1.42882	2.38769	0.0169549	0.0385559	THAP12P8
ENSG00000215802	0.0189194	0	7.21329	0	1		RFKP1
ENSG00000233615	0.0358545	0	7.21329	0	1		HNRNPA1P42
ENSG00000286496	1.50156	0.870163	1.55072	0.561133	0.574707	0.68327
ENSG00000287516	19.7826	1.33322	0.332457	4.01021	6.06645e-05	0.00023143
ENSG00000287738	1.09335	2.8602	1.32659	2.15606	0.031079	0.0649085
ENSG00000132703	0.0584618	0	7.21329	0	1		APCS
ENSG00000276632	0.0190307	0	7.21329	0	1
ENSG00000223603	0.0436446	0.874656	7.21329	0.121256	0.903488		CRPP1
ENSG00000132693	4.6223	3.46345	1.17867	2.93845	0.00329861	0.00901129	CRP
ENSG00000235226	0.0396315	0	7.21329	0	1
ENSG00000158716	704.58	-1.00962	0.125043	-8.07415	6.7951e-16	6.22389e-15	DUSP23
ENSG00000181036	5.43184	4.39224	1.14511	3.83566	0.00012523	0.00045231	FCRL6
ENSG00000158714	0.56162	2.12705	2.21654	0.959627	0.337243		SLAMF8
ENSG00000212161	0.0214564	0	7.21329	0	1
ENSG00000243284	0.257802	0	3.12534	0	1		VSIG8
ENSG00000272668	38.0511	0.574371	0.296934	1.93434	0.0530716	0.102189
ENSG00000213085	25.7146	1.04087	0.281135	3.7024	0.000213565	0.000742627	CFAP45
ENSG00000287040	0.480256	0	2.47316	0	1
ENSG00000279430	0.315901	-1.89042	2.97086	-0.636321	0.524567
ENSG00000162723	0.843746	0.874677	1.89461	0.461666	0.644321	0.736776	SLAMF9
ENSG00000273933	0.0233919	0	7.21329	0	1
ENSG00000256029	1.27825	-0.568015	1.59432	-0.356274	0.721636	0.796833
ENSG00000188004	0.24141	0	4.3168	0	1		SNHG28
ENSG00000266580	0.0601868	0	7.21329	0	1		MIR4254
ENSG00000254545	10.9307	1.74223	0.58161	2.99553	0.00273965	0.00762575
ENSG00000203620	1.35094	1.46047	1.48144	0.985844	0.32421	0.442257
ENSG00000269967	0.535666	1.44292	1.98472	0.727014	0.467217
ENSG00000228634	1.11035	1.76597	1.45049	1.2175	0.223413	0.327773
ENSG00000284702	1.73369	3.41649	1.31075	2.60652	0.00914677	0.0225193
ENSG00000221040	0.465389	0	2.56415	0	1		U3
ENSG00000287217	0.51353	2.09398	2.56201	0.817319	0.413746
ENSG00000163399	6316.76	0.158061	0.0541553	2.91866	0.00351541	0.0095422	ATP1A1
ENSG00000233154	0.441256	2.92132	2.13747	1.36672	0.171713		LINC01762
ENSG00000230381	0.0431876	0	7.21329	0	1
ENSG00000224950	5.80232	0.275894	0.537734	0.513069	0.607903	0.710291
ENSG00000286276	0.783735	-0.44313	1.52215	-0.291121	0.770958	0.836056
ENSG00000177888	327.933	0.421064	0.104427	4.03215	5.52699e-05	0.000211981	ZBTB41
ENSG00000243364	253.012	-0.273064	0.103777	-2.63127	0.00850673	0.0211137	EFNA4
ENSG00000251246	0.0694761	0	7.21329	0	1		EFNA4-EFNA3
ENSG00000143590	24.6857	-1.22288	0.269228	-4.54215	5.56833e-06	2.47075e-05	EFNA3
ENSG00000202027	0.0214564	0	7.21329	0	1		Y_RNA
ENSG00000169242	1539.75	-0.879118	0.060762	-14.4682	1.92358e-47	4.67497e-46	EFNA1
ENSG00000169241	423.638	-0.259495	0.0732088	-3.54459	0.00039322	0.00129775	SLC50A1
ENSG00000163463	106.871	-0.03266	0.18113	-0.180313	0.856907	0.905797	KRTCAP2
ENSG00000169231	279.921	-0.0754828	0.134931	-0.559416	0.575878	0.684329	THBS3
ENSG00000236675	185.332	1.00251	0.166173	6.03295	1.60996e-09	1.01153e-08	MTX1P1
ENSG00000177628	1923.65	0.723843	0.0569981	12.6994	5.95628e-37	1.11838e-35	GBA1
ENSG00000116521	1477.75	0.274101	0.0623775	4.39423	1.11164e-05	4.72958e-05	SCAMP3
ENSG00000176444	935.243	-0.0287299	0.102769	-0.279558	0.779817	0.843442	CLK2
ENSG00000143630	62.9673	-0.673287	0.18546	-3.63037	0.000283018	0.000959876	HCN3
ENSG00000143627	4.15586	3.23089	1.15176	2.80518	0.00502878	0.0131507	PKLR
ENSG00000253074	0.0227418	0	7.21329	0	1		RNU6-586P
ENSG00000252116	0.0216975	0	7.21329	0	1		RNU4ATAC4P
ENSG00000228523	0.0198534	-0.568001	7.21329	-0.0787437	0.937236		DNAJB6P4
ENSG00000223263	0.86986	2.56338	1.66278	1.54163	0.123165	0.204044	RNU6-387P
ENSG00000238139	0.12887	0	7.21329	0	1
ENSG00000197721	2.41047	1.87028	1.11197	1.68196	0.0925765	0.161411	CR1L
ENSG00000244703	0.118555	0	7.21329	0	1		CD46P1
ENSG00000226289	0.157907	0	7.21329	0	1		CDCA4P3
ENSG00000285239	0.0376005	0	7.21329	0	1
ENSG00000234219	0.295835	0.874674	3.36023	0.260302	0.794631		CDCA4P4
ENSG00000174059	2197.53	-1.95328	0.110953	-17.6046	2.2692e-69	8.73986e-68	CD34
ENSG00000285719	2.7361	-0.855482	0.999839	-0.855619	0.392208	0.510055
ENSG00000284237	55.1105	-1.44134	0.260405	-5.53499	3.11245e-08	1.76112e-07	LINC02767
ENSG00000158731	0.347764	-0.568014	2.79691	-0.203086	0.839068		OR10J6P
ENSG00000201746	0.519297	0.840289	2.24177	0.374833	0.707784		RNU6-828P
ENSG00000264881	0.0172725	0	7.21329	0	1
ENSG00000199562	0.215428	0.888064	4.95431	0.179251	0.857741		RNU6-37P
ENSG00000284735	1.68685	0.568595	1.05969	0.53657	0.591565	0.698136
ENSG00000284642	4.55755	-0.229594	0.59018	-0.389024	0.697258	0.77848
ENSG00000142657	5656.99	-0.610207	0.0544696	-11.2027	3.95528e-29	6.03799e-28	PGD
ENSG00000271989	0.518105	-2.618	2.02215	-1.29466	0.195438
ENSG00000251503	0.782551	2.20498	1.79968	1.2252	0.220498	0.324601	CENPS-CORT
ENSG00000175279	20.5687	-1.08905	0.277407	-3.92582	8.64352e-05	0.000321214	CENPS
ENSG00000160049	1373.66	-0.0500679	0.0468707	-1.06821	0.285425	0.399608	DFFA
ENSG00000236035	1.46049	0.592129	1.48391	0.399032	0.689869	0.772495	NSA2P1
ENSG00000221643	0.894659	1.46009	1.58123	0.923388	0.355805	0.473706	SNORA77
ENSG00000122188	4.83674	2.40673	0.872811	2.75744	0.00582551	0.0150053	LAX1
ENSG00000227417	0.173694	0	6.75303	0	1
ENSG00000223505	0.404004	0.153331	2.58505	0.0593144	0.952702		RPL35AP5
ENSG00000182004	852.543	-0.36515	0.0827858	-4.41078	1.03e-05	4.40783e-05	SNRPE
ENSG00000236430	0.565984	-0.548385	2.08257	-0.263321	0.792303		KRT8P29
ENSG00000130768	31.6553	0.0732996	0.240903	0.30427	0.760922	0.828232	SMPDL3B
ENSG00000227050	0.301857	1.57816	3.09719	0.509546	0.610369
ENSG00000238231	0.405333	-0.568014	2.67451	-0.212381	0.83181
ENSG00000240750	0.771054	-1.16479	1.763	-0.660684	0.508815	0.621626	RN7SL559P
ENSG00000158156	300.126	-0.126679	0.0849364	-1.49146	0.135842	0.221044	XKR8
ENSG00000182118	148.325	-0.0738329	0.116998	-0.631061	0.528001	0.639994	FAM89A
ENSG00000227934	5.83915	-0.307809	0.613566	-0.501672	0.615898	0.716519
ENSG00000229595	0.0848068	0	7.21329	0	1
ENSG00000143633	209.108	-0.165575	0.0888398	-1.86374	0.0623576	0.116876	C1orf131
ENSG00000281912	3.35901	-0.0887526	0.686077	-0.129362	0.897071	0.93407	LINC01144
ENSG00000132773	219.893	-0.822752	0.101268	-8.12454	4.4905e-16	4.1441e-15	TOE1
ENSG00000070759	55.1913	-1.13822	0.182368	-6.24132	4.33896e-10	2.84444e-09	TESK2
ENSG00000280670	79.2081	0.0705604	0.169396	0.416542	0.677014	0.761976	CCDC163
ENSG00000132763	93.5142	-0.818824	0.135159	-6.05821	1.37646e-09	8.6855e-09	MMACHC
ENSG00000221953	3.25627	1.27534	0.955678	1.33449	0.182045	0.279401	LINC02897
ENSG00000226164	0.0405666	0	7.21329	0	1		FGFR3P6
ENSG00000224014	2.04022	-0.42352	1.40282	-0.301906	0.762724	0.829793
ENSG00000215795	4.11955	0.250805	0.66538	0.376935	0.706222	0.785511
ENSG00000259865	137.339	0.0771833	0.21455	0.359745	0.719038	0.794919
ENSG00000252516	2.2867	-0.605863	0.966176	-0.627073	0.530612	0.642415	RNA5SP82
ENSG00000232347	0.35439	0.874673	3.6712	0.238253	0.811685
ENSG00000214144	0.285902	0.874671	4.2492	0.205844	0.836913
ENSG00000235818	0.0983659	0	7.21329	0	1		VN1R17P
ENSG00000202079	0.378708	-2.31648	2.59083	-0.894105	0.371266		Y_RNA
ENSG00000286216	1.85383	0.151895	1.15968	0.13098	0.895791	0.933534
ENSG00000169224	3.33229	3.75732	1.23348	3.0461	0.00231828	0.00656002	GCSAML
ENSG00000236817	0.0233919	0	7.21329	0	1
ENSG00000230411	0.0403372	0	7.21329	0	1		OR3D1P
ENSG00000252254	0.340406	0	2.83324	0	1		Y_RNA
ENSG00000227854	0.0585204	0	7.21329	0	1
ENSG00000287589	0.294547	0	4.19588	0	1
ENSG00000259776	0.144405	0	7.03085	0	1
ENSG00000233355	1.96956	2.92232	1.46598	1.99342	0.046215	0.090837	CHRM3-AS2
ENSG00000234601	0.151876	0.874663	6.00977	0.14554	0.884284		CHRM3-AS1
ENSG00000231979	0.0216131	0	7.21329	0	1
ENSG00000215805	0.395197	2.18625	2.44563	0.893939	0.371355
ENSG00000287102	0.0192022	0	7.21329	0	1
ENSG00000217327	0.351906	0.874676	2.62294	0.333472	0.738778		RPS7P5
ENSG00000228818	4.58666	1.16112	0.638048	1.81981	0.0687887	0.126487
ENSG00000223694	0.702514	0.153331	1.91808	0.0799398	0.936285	0.954921	ADH5P3
ENSG00000233735	0.0753289	0	7.21329	0	1
ENSG00000133019	5.55435	4.17371	1.14984	3.62982	0.000283622	0.000961704	CHRM3
ENSG00000162636	193.268	-0.759545	0.122643	-6.19312	5.89856e-10	3.82577e-09	EEIG2
ENSG00000162639	71.4472	-0.734474	0.175738	-4.17938	2.92307e-05	0.000117144	HENMT1
ENSG00000285923	1.58343	2.87416	1.43376	2.00463	0.0450025	0.0888291
ENSG00000134186	1294.6	0.535526	0.0749503	7.14509	8.99393e-13	6.98126e-12	PRPF38B
ENSG00000143107	3.67893	4.77638	1.15644	4.13024	3.62387e-05	0.000142917	FNDC7
ENSG00000232971	0.147317	0	6.05587	0	1
ENSG00000116266	1444.15	0.984928	0.0721667	13.6479	2.07655e-42	4.51176e-41	STXBP3
ENSG00000228076	0.153147	0.874656	7.21329	0.121256	0.903488
ENSG00000203897	0.357304	0.153331	2.8493	0.0538135	0.957084		SPATA42
ENSG00000237349	0.0448637	0	7.21329	0	1
ENSG00000244716	472.442	-0.0525901	0.214271	-0.245437	0.806118	0.865248	RPL17P7
ENSG00000228665	0.773522	2.91727	1.73825	1.67828	0.0932931	0.162502	RPS27P6
ENSG00000228054	0.0213956	0	7.21329	0	1		RANP5
ENSG00000273382	24.298	0.288343	0.256848	1.12262	0.2616	0.372389	TMEM167B-DT
ENSG00000215717	906.554	0.722999	0.0503241	14.3668	8.35511e-47	2.00072e-45	TMEM167B
ENSG00000270066	0.0193607	0	7.21329	0	1
ENSG00000251484	0.474602	1.10518	1.93864	0.570078	0.568625
ENSG00000132676	1734.55	0.341992	0.0427766	7.99484	1.29742e-15	1.17477e-14	DAP3
ENSG00000227673	0.175225	0	5.83621	0	1
ENSG00000203761	69.0253	-0.0673736	0.213026	-0.31627	0.751798	0.821176	MSTO2P
ENSG00000234937	0.765718	-0.568015	2.3024	-0.246706	0.805136	0.864415
ENSG00000132718	2025.09	0.430223	0.0670281	6.41855	1.37583e-10	9.31736e-10	SYT11
ENSG00000283442	0.431911	0	2.53011	0	1		U4
ENSG00000132680	1089.65	0.532504	0.0676484	7.87163	3.50044e-15	3.10338e-14	KHDC4
ENSG00000207475	0.346638	1.57827	3.05371	0.516837	0.60527		SNORA80E
ENSG00000277817	0.134466	0	6.18402	0	1		MIR6738
ENSG00000273002	9.85991	0.337022	0.409311	0.823387	0.410288	0.527708	ARHGEF2-AS2
ENSG00000224276	0.876397	2.90865	1.5511	1.87521	0.0607632	0.11448	ARHGEF2-AS1
ENSG00000285677	4.87673	-0.084552	0.578212	-0.14623	0.88374	0.925036
ENSG00000163479	3390.57	0.0559701	0.0559978	0.999505	0.31755	0.435842	SSR2
ENSG00000160803	1402	-0.226088	0.0448635	-5.03947	4.6682e-07	2.36272e-06	UBQLN4
ENSG00000132698	1.76229	-0.426495	1.48705	-0.286806	0.774261	0.838919	RAB25
ENSG00000252236	0.03897	0	7.21329	0	1
ENSG00000260238	0.487379	0.171288	1.98751	0.0861821	0.931322		PMF1-BGLAP
ENSG00000242252	2.15082	-0.29461	0.883634	-0.333408	0.738826	0.810654	BGLAP
ENSG00000198952	2306.76	-0.0327785	0.0480661	-0.681947	0.495272	0.608581	SMG5
ENSG00000163472	119.266	0.453069	0.142243	3.18517	0.00144667	0.00427351	TMEM79
ENSG00000163468	6415.85	-0.29027	0.0527157	-5.50633	3.66388e-08	2.06239e-07	CCT3
ENSG00000132677	2.82904	0.956636	1.00511	0.951773	0.341212	0.459665	RHBG
ENSG00000237390	0.698572	2.56321	1.94627	1.31699	0.187843	0.286411
ENSG00000254726	786.12	-0.504866	0.0719166	-7.02017	2.21603e-12	1.67661e-11	MEX3A
ENSG00000186377	27.4344	-1.31778	0.254858	-5.17067	2.33261e-07	1.21956e-06	CYP4X1
ENSG00000186160	2.97833	0.956188	1.07063	0.893112	0.371797	0.489308	CYP4Z1
ENSG00000225154	0.0670278	0	7.21329	0	1		TUBAP9
ENSG00000225506	3.0493	1.41681	0.888872	1.59394	0.110949	0.18743	CYP4A22-AS1
ENSG00000224805	1.34298	1.73598	1.42312	1.21984	0.222524	0.326784	LINC00853
ENSG00000162366	5.34296	0.741171	0.619879	1.19567	0.231825	0.337646	PDZK1IP1
ENSG00000226252	97.3049	-0.642874	0.209632	-3.06668	0.00216453	0.00616365
ENSG00000225762	3.13508	1.04485	0.771218	1.3548	0.175481	0.271603	LINC01389
ENSG00000186790	1.25796	3.1857	1.68274	1.89316	0.0583362	0.11064	FOXE3
ENSG00000237424	41.5582	-0.0474556	0.224709	-0.211187	0.832741	0.88697	FOXD2-AS1
ENSG00000189030	0.238458	2.52085	4.22161	0.597129	0.550421		VHLL
ENSG00000162763	0.727402	0.874678	1.83595	0.476418	0.633777	0.729108	LRRC52
ENSG00000143061	45.8239	0.897363	0.222552	4.03216	5.52675e-05	0.000211981	IGSF3
ENSG00000135821	2932.05	-0.434219	0.0448623	-9.67892	3.7062e-22	4.39615e-21	GLUL
ENSG00000203740	1.01906	0.874677	2.06218	0.424152	0.671455	0.757607	NTMT2
ENSG00000162374	3.65609	4.29212	1.15857	3.70466	0.000211676	0.000736495	ELAVL4
ENSG00000168275	264.286	0.263392	0.0960946	2.74097	0.00612586	0.0157072	COA6
ENSG00000241563	2.21443	2.60897	1.29689	2.0117	0.0442513	0.0875586	CORT
ENSG00000153207	1281.46	-0.160393	0.0674524	-2.37787	0.0174131	0.0394603	AHCTF1
ENSG00000156869	25.835	-0.151167	0.255375	-0.591942	0.553889	0.664449	FRRS1
ENSG00000033122	27.7142	0.750281	0.258897	2.89799	0.00375564	0.0101221	LRRC7
ENSG00000143278	1.59981	2.48194	1.35537	1.83119	0.0670716	0.123912	F13B
ENSG00000116678	1172.51	-1.7343	0.0715561	-24.2369	9.09192e-130	8.35374e-128	LEPR
ENSG00000159352	2859.89	0.169637	0.0584681	2.90136	0.00371547	0.0100249	PSMD4
ENSG00000158710	13205.6	0.252992	0.0661426	3.82495	0.0001308	0.00047092	TAGLN2
ENSG00000162734	8717.93	0.989466	0.0458271	21.5913	2.16979e-103	1.34454e-101	PEA15
ENSG00000049239	3242.11	-0.231646	0.0510008	-4.542	5.57239e-06	2.47203e-05	H6PD
ENSG00000186564	8.8504	1.55128	0.606893	2.55611	0.0105851	0.0255643	FOXD2
ENSG00000244038	8073.43	0.244428	0.0397758	6.14515	7.98887e-10	5.13608e-09	DDOST
ENSG00000116690	14.8021	2.88791	0.662619	4.35832	1.31062e-05	5.53123e-05	PRG4
ENSG00000126091	30.5735	0.467542	0.23519	1.98794	0.0468185	0.0918078	ST3GAL3
ENSG00000171163	467.868	0.584499	0.1399	4.17797	2.94126e-05	0.000117819	ZNF692
ENSG00000172456	90.7848	-0.247388	0.140774	-1.75734	0.0788603	0.141517	FGGY
ENSG00000158786	2.2084	2.6299	1.42875	1.8407	0.0656656	0.121798	PLA2G2F
ENSG00000118733	2.94115	3.9156	1.19559	3.27504	0.00105647	0.00320983	OLFM3
ENSG00000157870	1158.64	-0.424815	0.0854772	-4.96992	6.69801e-07	3.32913e-06	PRXL2B
ENSG00000179085	271.674	-0.719507	0.115584	-6.22495	4.81723e-10	3.14531e-09	DPM3
ENSG00000173080	2.43713	-0.351316	0.83294	-0.421778	0.673187	0.759093	RXFP4
ENSG00000120937	1.62886	2.89788	1.35548	2.13789	0.0325253	0.0674189	NPPB
ENSG00000224904	1.30273	2.16307	1.47455	1.46694	0.142393	0.229491	SBF1P2
ENSG00000285646	9.24653	-0.496175	0.458921	-1.08118	0.279618	0.393
ENSG00000201801	0.0365756	0	7.21329	0	1		RNU5E-4P
ENSG00000083444	9356.71	-0.0346306	0.0654803	-0.528871	0.596895	0.702273	PLOD1
ENSG00000287384	0.887447	1.44686	1.69836	0.851915	0.394261	0.512007
ENSG00000116691	380.012	-0.715465	0.127418	-5.61509	1.96463e-08	1.13308e-07	MIIP
ENSG00000202461	2.43215	-0.412733	0.86224	-0.478675	0.63217	0.728108	Y_RNA
ENSG00000243539	0.0233919	0	7.21329	0	1		RN7SL649P
ENSG00000120949	15.512	0.03699	0.358655	0.103135	0.917855	0.946532	TNFRSF8
ENSG00000227875	0.0433386	0	7.21329	0	1		RPL23AP89
ENSG00000285604	0.168875	1.54958	6.80144	0.227831	0.819778
ENSG00000263676	0.0227418	0	7.21329	0	1		MIR4632
ENSG00000200591	0.340766	0.902009	3.04512	0.296215	0.767066		Y_RNA
ENSG00000162521	2388.47	-0.437723	0.0434256	-10.0798	6.784e-24	8.58916e-23	RBBP4
ENSG00000162520	265.166	1.67921	0.0993021	16.9101	3.79177e-64	1.339e-62	SYNC
ENSG00000224409	2.29246	4.2547	1.20029	3.54473	0.000393013	0.00129721
ENSG00000162522	1043.78	-0.398728	0.0741246	-5.37916	7.48342e-08	4.09215e-07	KIAA1522
ENSG00000116497	504.137	-0.0708084	0.0628794	-1.1261	0.260124	0.37072	S100PBP
ENSG00000121905	7.43118	1.7369	0.585516	2.96644	0.00301266	0.00830366	HPCA
ENSG00000121900	445.644	0.75265	0.101313	7.42892	1.09485e-13	8.92058e-13	TMEM54
ENSG00000287691	3.84636	3.14404	1.14657	2.74211	0.00610454	0.015658
ENSG00000278966	1.77715	1.39984	1.19191	1.17445	0.240213	0.347463
ENSG00000143222	1403.86	-0.0194985	0.0620153	-0.314415	0.753206	0.822215	UFC1
ENSG00000224985	2.48773	0.163349	0.803606	0.20327	0.838924	0.89184
ENSG00000143224	293.204	-0.752957	0.0996886	-7.55309	4.25051e-14	3.55037e-13	PPOX
ENSG00000158850	923.795	-0.0554332	0.0617952	-0.897046	0.369694	0.487394	B4GALT3
ENSG00000158859	979.665	1.14446	0.0832716	13.7438	5.55209e-43	1.22909e-41	ADAMTS4
ENSG00000158869	8.23142	0.992593	0.480188	2.06709	0.0387254	0.0782086	FCER1G
ENSG00000158874	0.992614	1.60505	1.79354	0.894904	0.370838	0.488397	APOA2
ENSG00000158882	370.127	-0.14079	0.0784569	-1.79449	0.0727358	0.132243	TOMM40L
ENSG00000284035	0.15143	0	6.94606	0	1		MIR5187
ENSG00000143257	13.7896	0.570909	0.390412	1.46232	0.143652	0.230988	NR1I3
ENSG00000248485	3.19427	1.31655	0.950037	1.38579	0.165812	0.259724	PCP4L1
ENSG00000188931	98.4637	0.0768194	0.155734	0.493272	0.621821	0.720565	CFAP126
ENSG00000236484	0.599094	0.676323	1.96555	0.344089	0.730779		RRM2P2
ENSG00000283696	9.31494	-0.917915	0.483619	-1.89801	0.0576944	0.109657
ENSG00000288093	2.613	0.548762	0.877653	0.625261	0.5318	0.643508
ENSG00000215840	0.652953	-0.427209	1.56657	-0.272704	0.785081
ENSG00000277882	0.0772303	-0.568001	7.21329	-0.0787437	0.937236
ENSG00000283317	2.84776	-0.285905	0.871648	-0.328005	0.742908	0.813826
ENSG00000277762	0.0212739	0	7.21329	0	1		RN7SL261P
ENSG00000227139	0.189762	0.874668	5.02303	0.174132	0.861762
ENSG00000265107	53.15	-4.65366	0.307573	-15.1302	1.02306e-51	2.74849e-50	GJA5
ENSG00000234190	0.337307	0.874676	2.61973	0.33388	0.73847
ENSG00000223728	0.873373	0.874678	1.77641	0.492386	0.622446	0.720903
ENSG00000121634	1.74023	4.38649	1.29916	3.37642	0.000734361	0.00229762	GJA8
ENSG00000188092	75.9516	-0.427237	0.375621	-1.13742	0.255365	0.365394	GPR89B
ENSG00000273059	0.0213956	0	7.21329	0	1
ENSG00000274372	1.39033	0.159842	1.3401	0.119276	0.905057	0.93905	LINC02804
ENSG00000206791	0.179196	0.82923	5.09703	0.162689	0.870763		RNU1-129P
ENSG00000206585	0.441023	0.839278	2.317	0.362227	0.717183		RNVU1-7
ENSG00000229828	0.819551	0.868394	1.62378	0.534798	0.59279	0.699073	PDE4DIPP1
ENSG00000225080	3.09267	0.543777	0.944228	0.575896	0.564686	0.67409	PFN1P4
ENSG00000198658	12.6613	-0.364049	0.363154	-1.00246	0.316119	0.434444	ABHD17AP1
ENSG00000238382	0.0210617	0	7.21329	0	1		RNU6-1211P
ENSG00000225919	0.0969781	0	7.21329	0	1		LINC01745
ENSG00000236497	2.87465	3.76861	1.20115	3.1375	0.00170393	0.00496789	LINC01744
ENSG00000284928	0.384566	1.62457	3.38209	0.480345	0.630982
ENSG00000223949	2.18899	1.87213	1.36342	1.37312	0.169717	0.264602	ROR1-AS1
ENSG00000116688	3081.39	0.383972	0.0333304	11.5202	1.04405e-30	1.68694e-29	MFN2
ENSG00000188800	0.850391	0.160998	1.77998	0.0904494	0.92793	0.950814	TMCO2
ENSG00000084073	1631.51	0.225601	0.0622384	3.6248	0.000289189	0.000979219	ZMPSTE24
ENSG00000231296	0.39329	0.884616	2.30155	0.384357	0.700714
ENSG00000049089	49.0128	1.82581	0.278578	6.55403	5.60048e-11	3.87695e-10	COL9A2
ENSG00000227311	0.162374	0.874664	5.9277	0.147555	0.882694		RPL21P20
ENSG00000213172	0.0189194	0	7.21329	0	1
ENSG00000284677	0.372242	-1.17817	2.64999	-0.444595	0.656613
ENSG00000187801	59.5537	0.656824	0.167131	3.92999	8.49481e-05	0.000316249	ZFP69B
ENSG00000260920	59.3661	0.18553	0.180097	1.03017	0.302929	0.420082
ENSG00000158887	55.1163	0.0315692	0.208701	0.151266	0.879766	0.922443	MPZ
ENSG00000228172	7.44314	-0.124448	0.570694	-0.218064	0.827379	0.882413
ENSG00000117640	565.445	0.282077	0.0704763	4.00245	6.26912e-05	0.000238664	MTFR1L
ENSG00000127423	19.6636	-3.75907	0.373966	-10.0519	9.01139e-24	1.13748e-22	AUNIP
ENSG00000182749	347.624	0.740171	0.105183	7.03699	1.96436e-12	1.49353e-11	PAQR7
ENSG00000207302	0.0355412	0	7.21329	0	1		Y_RNA
ENSG00000117632	4322.35	-1.62733	0.0649858	-25.0413	2.16962e-138	2.23128e-136	STMN1
ENSG00000229786	0.193572	0.87466	6.55634	0.133407	0.893872		SNRPFP2
ENSG00000223624	0.132305	-0.568001	7.19983	-0.0788909	0.937119
ENSG00000199385	0.0193607	0	7.21329	0	1		RNU6-369P
ENSG00000126106	70.6602	-0.468175	0.163491	-2.86361	0.00418844	0.0111715	TMEM53
ENSG00000198520	9.03213	2.95679	0.809922	3.65071	0.000261515	0.000892421	ARMH1
ENSG00000199377	0.0189194	0	7.21329	0	1		RNU5F-1
ENSG00000200169	0.0210617	0	7.21329	0	1		RNU5D-1
ENSG00000142945	228.367	-4.40572	0.161551	-27.2715	9.24725e-164	1.29065e-161	KIF2C
ENSG00000142937	18252.6	0.0962727	0.06477	1.48638	0.137179	0.222792	RPS8
ENSG00000200913	4.27729	0.696806	0.771701	0.902948	0.366553	0.484189	SNORD46
ENSG00000234093	0.499049	-0.800451	1.59385	-0.502213	0.615517		RPS15AP11
ENSG00000142959	11.7197	1.1198	0.507292	2.2074	0.0272859	0.0581466	BEST4
ENSG00000173846	1351.41	2.17465	0.0807437	26.9327	9.08517e-160	1.20492e-157	PLK3
ENSG00000117425	28.713	0.111416	0.264443	0.421323	0.673519	0.759292	PTCH2
ENSG00000226499	0.357315	0	2.28888	0	1
ENSG00000070785	421.353	-0.540103	0.0761287	-7.09461	1.29714e-12	9.96835e-12	EIF2B3
ENSG00000253039	0.0430931	0	7.21329	0	1		RNA5SP47
ENSG00000229815	0.52217	0.874677	2.24267	0.390016	0.696524		CCNB1IP1P1
ENSG00000232369	0.127701	0	7.21329	0	1		PPIAP35
ENSG00000268949	0.488556	0.901836	2.44912	0.368228	0.712703		MRPS17P1
ENSG00000126107	1969.3	-0.0428939	0.0457463	-0.937648	0.348425	0.4667	HECTD3
ENSG00000126088	1992.48	0.0944169	0.067628	1.39612	0.162678	0.255703	UROD
ENSG00000234315	1.48706	0.159017	0.976294	0.162879	0.870614	0.915827	OSTCP5
ENSG00000162408	597.181	-0.0769845	0.0792237	-0.971737	0.331182	0.449749	NOL9
ENSG00000229519	2.74439	-0.026715	0.74755	-0.0357368	0.971492	0.981843
ENSG00000173662	4.9094	3.60348	1.12093	3.21471	0.00130575	0.00388779	TAS1R1
ENSG00000204859	280.667	0.33707	0.0990372	3.40347	0.000665354	0.00210055	ZBTB48
ENSG00000230735	0.285588	0.898025	3.42004	0.262578	0.792876
ENSG00000171488	2061.89	-0.470804	0.0636955	-7.39148	1.45201e-13	1.17533e-12	LRRC8C
ENSG00000226394	0.0361519	0	7.21329	0	1
ENSG00000237200	3.21261	0.907787	0.716787	1.26647	0.205346	0.307132	ZBTB40-IT1
ENSG00000070886	7.34614	4.9217	1.13545	4.3346	1.46028e-05	6.12576e-05	EPHA8
ENSG00000276835	0.107422	0	7.21329	0	1		MIR6127
ENSG00000265422	0.037662	-0.568001	7.21329	-0.0787437	0.937236		MIR4684
ENSG00000223776	3.00273	-0.693705	0.943171	-0.735503	0.462033	0.577412	LGALS8-AS1
ENSG00000273058	5.87346	0.949563	0.62494	1.51945	0.12865	0.21147
ENSG00000230325	5.82104	0.237672	0.609222	0.390123	0.696445	0.777838
ENSG00000119285	1441.7	-0.124758	0.0751372	-1.6604	0.0968333	0.167682	HEATR1
ENSG00000226498	0.115381	0	7.21329	0	1		RPSAP21
ENSG00000237991	39.5345	-0.290667	0.219789	-1.32248	0.186009	0.284132	RPL35P1
ENSG00000244020	0.311842	1.55266	3.70681	0.418866	0.675314		MT1HL1
ENSG00000288099	0.0226981	0	7.21329	0	1
ENSG00000225886	41.8622	2.03923	0.715678	2.84937	0.00438063	0.0116301
ENSG00000206767	0.0219351	0	7.21329	0	1		RNU6-949P
ENSG00000226662	0.0216975	0	7.21329	0	1		CHMP1AP1
ENSG00000287244	0.101768	-0.568001	7.21329	-0.0787437	0.937236
ENSG00000231344	1.52977	-0.624459	0.962055	-0.649088	0.516281	0.628753
ENSG00000230833	0.0990667	0.874656	7.21329	0.121256	0.903488		RPEP3
ENSG00000117758	2830.05	1.1114	0.0518926	21.4173	9.21023e-102	5.63574e-100	STX12
ENSG00000269971	0.910369	0.153331	1.72164	0.0890609	0.929033	0.951315
ENSG00000270031	3.40909	-0.291302	0.77042	-0.378107	0.705351	0.784914
ENSG00000223062	0.0862693	0.874656	7.21329	0.121256	0.903488		RNU6-1245P
ENSG00000286433	1.25138	0.739329	1.44529	0.511542	0.608971	0.711312
ENSG00000117751	983.489	0.154798	0.0501913	3.08416	0.00204129	0.00584451	PPP1R8
ENSG00000252947	0.330975	0.153331	3.38692	0.0452713	0.963891		SCARNA1
ENSG00000130775	221.432	-0.428771	0.112965	-3.79559	0.000147291	0.000526476	THEMIS2
ENSG00000117748	533.406	-0.844769	0.0650391	-12.9886	1.41945e-38	2.79222e-37	RPA2
ENSG00000223643	0.0886738	0	7.21329	0	1
ENSG00000230239	0.361114	0	6.22603	0	1		PDE4DIPP9
ENSG00000207005	0.106269	0	7.21329	0	1		RNU1-2
ENSG00000272426	0.962971	-2.57791	1.61065	-1.60054	0.109479	0.185493
ENSG00000117122	2025.34	-0.162497	0.0763672	-2.12783	0.033351	0.0688683	MFAP2
ENSG00000286898	0.567941	-1.2902	1.96634	-0.656143	0.511732
ENSG00000226526	3.94119	1.28058	0.864351	1.48156	0.138458	0.224409
ENSG00000159363	1692.32	-0.0293666	0.0810004	-0.362549	0.716942	0.793653	ATP13A2
ENSG00000117115	19.7931	4.42643	0.866488	5.10848	3.24764e-07	1.67056e-06	PADI2
ENSG00000204362	0.456804	1.58432	1.95493	0.81042	0.417699		LINC02783
ENSG00000282843	0.0508178	0	7.21329	0	1
ENSG00000142623	6.09759	3.9521	1.14596	3.44873	0.000563231	0.00180064	PADI1
ENSG00000142619	3.38701	4.05531	1.21413	3.3401	0.000837479	0.0025923	PADI3
ENSG00000266634	0.0819089	0	7.21329	0	1		MIR3972
ENSG00000199459	0.0410502	0	7.21329	0	1		Y_RNA
ENSG00000273264	19.4903	0.836931	0.29739	2.81425	0.00488905	0.0128208
ENSG00000282057	34.217	1.23324	0.25109	4.91156	9.03566e-07	4.4235e-06
ENSG00000272691	3.16418	1.67212	0.808141	2.06909	0.0385376	0.0778723
ENSG00000199934	0.0413262	0	7.21329	0	1		SNORD81
ENSG00000230285	0.646307	2.23929	1.82321	1.22822	0.219365
ENSG00000142871	15027.7	0.790769	0.0595578	13.2773	3.13325e-40	6.44009e-39	CCN1
ENSG00000226643	0.136219	2.1462	7.11702	0.301559	0.762989
ENSG00000234419	0.353742	0	3.04527	0	1		CICP13
ENSG00000276997	3.96721	1.06726	0.718633	1.48513	0.137509	0.223179
ENSG00000222399	0.0378626	0	7.21329	0	1		RNU6-791P
ENSG00000267305	0.307234	0	3.11495	0	1
ENSG00000143512	3.05779	3.90396	1.30421	2.99335	0.00275931	0.00767392	HHIPL2
ENSG00000143498	76.7365	0.405241	0.154255	2.62709	0.00861191	0.0213423	TAF1A
ENSG00000225265	6.31626	1.93823	0.616378	3.14455	0.0016634	0.00485795	TAF1A-AS1
ENSG00000154305	1434.84	0.0493418	0.0540696	0.91256	0.361474	0.479361	MIA3
ENSG00000229399	0.518261	0.863909	1.87762	0.460107	0.645439
ENSG00000272750	19.2556	-0.499549	0.292361	-1.70867	0.0875121	0.154071
ENSG00000186063	1211.61	-0.647332	0.0742091	-8.72309	2.70709e-18	2.75599e-17	AIDA
ENSG00000162819	1097.49	0.281974	0.0680888	4.14126	3.454e-05	0.000136751	BROX
ENSG00000287684	0.231961	0	3.48868	0	1
ENSG00000234523	0.11715	0.874656	7.21329	0.121256	0.903488		NDUFB1P2
ENSG00000287338	10.0414	1.22189	0.599574	2.03794	0.0415563	0.0830107
ENSG00000187554	15.4657	1.87725	0.461771	4.06532	4.79656e-05	0.000185471	TLR5
ENSG00000236846	0.0192022	0	7.21329	0	1
ENSG00000226601	0.0185698	0	7.21329	0	1
ENSG00000164010	237.007	-0.177212	0.095099	-1.86345	0.0623988	0.116945	ERMAP
ENSG00000164011	155.532	-0.0300992	0.105086	-0.286425	0.774553	0.839006	ZNF691
ENSG00000233708	1.1271	1.58917	1.64966	0.963332	0.335381	0.453939
ENSG00000237090	0.327455	0.874675	3.06709	0.28518	0.775506		MKRN8P
ENSG00000225099	11.16	0.615884	0.396456	1.55348	0.12031	0.200233	ATP6V1E1P1
ENSG00000284138	0.0756619	0	7.21329	0	1		ATP6V0CP4
ENSG00000283973	0.493529	1.61763	2.1234	0.761811	0.446173
ENSG00000207256	0.0226981	0	7.21329	0	1		RNU6-880P
ENSG00000277513	0.0426703	0	7.21329	0	1
ENSG00000154309	150.256	0.00501957	0.116419	0.0431164	0.965609	0.977684	DISP1
ENSG00000226967	0.122149	1.6098	7.21147	0.223228	0.823358		HAUS4P1
ENSG00000231407	4.13813	0.717391	0.72871	0.984467	0.324886	0.442983	GORAB-AS1
ENSG00000229570	0.0417512	0	7.21329	0	1		GAPDHP58
ENSG00000203857	0.69245	3.3846	1.83193	1.84756	0.0646654	0.120301	HSD3B1
ENSG00000226443	0.760577	2.16392	1.72604	1.25369	0.209955	0.312169	GAPDHP32
ENSG00000249798	0.199766	1.57628	4.40338	0.357971	0.720365		HSD3BP3
ENSG00000239873	0.0359397	0	7.21329	0	1		GAPDHP27
ENSG00000203855	1.64506	3.06612	1.29057	2.37579	0.0175113	0.0396521	HSD3BP4
ENSG00000240244	1.34297	1.46943	1.43203	1.02611	0.304838	0.42217	GAPDHP33
ENSG00000260941	33.0011	1.25344	0.241033	5.20028	1.98984e-07	1.04614e-06	LINC00622
ENSG00000198857	63.7846	2.82727	0.201424	14.0364	9.33571e-45	2.16137e-43	HSD3BP5
ENSG00000143067	973.126	1.02748	0.0561059	18.3132	6.49185e-75	2.74965e-73	ZNF697
ENSG00000134240	1.65116	3.39559	1.39614	2.43213	0.0150103	0.0346927	HMGCS2
ENSG00000134193	1.74966	3.3911	1.28521	2.63857	0.00832573	0.0207154	REG4
ENSG00000215864	0.506015	2.15946	2.72529	0.792377	0.428141		NBPF7P
ENSG00000227205	0.0612175	0	7.21329	0	1		PFN1P9
ENSG00000226446	0.128421	0	7.21329	0	1		NOTCH2P1
ENSG00000092621	457.002	-1.17921	0.0983851	-11.9856	4.22695e-33	7.24939e-32	PHGDH
ENSG00000027644	8.41936	4.62295	1.09534	4.22058	2.43679e-05	9.89391e-05	INSRR
ENSG00000234226	0.0427592	0	7.21329	0	1		NDUFS5P2
ENSG00000137970	1260.4	0.351058	0.0991187	3.5418	0.000397409	0.00131024	RPL7P9
ENSG00000285698	0.122532	0.874656	7.21329	0.121256	0.903488
ENSG00000228035	1.08348	2.5738	1.55285	1.65747	0.097424	0.168506	NGF-AS1
ENSG00000287103	0.0209765	0	7.21329	0	1
ENSG00000226973	0.189897	0.874668	5.04075	0.173519	0.862243
ENSG00000130764	1284.99	0.0551579	0.0503578	1.09532	0.273376	0.385632	LRRC47
ENSG00000266075	1.82729	-0.31981	1.11596	-0.286577	0.774436	0.838985	RN7SL574P
ENSG00000272153	22.7789	0.150266	0.285751	0.525864	0.598983	0.703543
ENSG00000230026	0.0611445	0	7.21329	0	1
ENSG00000285177	0.26621	0.874656	7.21329	0.121256	0.903488
ENSG00000284770	17.3916	0.0637343	0.360129	0.176976	0.859527	0.907683	TBCE
ENSG00000229795	0.10524	0	7.21329	0	1		RPS21P1
ENSG00000238236	0.0229845	0	7.21329	0	1		MTCYBP14
ENSG00000231199	0.081871	0	7.21329	0	1		MTND5P19
ENSG00000226663	0.0175821	0	7.21329	0	1		MTND4P10
ENSG00000270710	0.0452736	0.874656	7.21329	0.121256	0.903488
ENSG00000227236	0.0910162	0	7.21329	0	1
ENSG00000198837	1121.97	0.00133934	0.0697446	0.0192034	0.984679	0.991853	DENND4B
ENSG00000160741	718.781	-0.0540645	0.0704571	-0.767339	0.44288	0.55906	CRTC2
ENSG00000282386	16.8856	0.424995	0.322939	1.31602	0.188167	0.286815
ENSG00000273026	11.435	0.0270441	0.45246	0.0597713	0.952338	0.967288
ENSG00000143578	90.3791	-1.00775	0.153223	-6.57702	4.79978e-11	3.33764e-10	CREB3L4
ENSG00000143543	192.718	-0.0299098	0.120422	-0.248376	0.803844	0.863478	JTB
ENSG00000285641	1.27783	0.634829	1.42584	0.445233	0.656152	0.745303
ENSG00000143545	841.04	0.19213	0.0747203	2.57131	0.0101313	0.0246165	RAB13
ENSG00000177954	5707.98	0.444801	0.100725	4.41597	1.00556e-05	4.31145e-05	RPS27
ENSG00000231416	0.17391	0.874659	6.72994	0.129965	0.896594
ENSG00000162642	422.182	0.597946	0.0826523	7.23448	4.67318e-13	3.67806e-12	C1orf52
ENSG00000223254	2.85382	-0.126953	0.79433	-0.159824	0.87302	0.917814	Y_RNA
ENSG00000223653	30.3614	0.904313	0.263963	3.42591	0.000612734	0.00194617	BCL10-AS1
ENSG00000116198	899.595	0.295388	0.0604415	4.88718	1.02291e-06	4.98115e-06	CEP104
ENSG00000169598	144.982	-0.533713	0.108662	-4.91168	9.02976e-07	4.42135e-06	DFFB
ENSG00000272443	0.0444446	0	7.21329	0	1		OR13Z2P
ENSG00000162836	155.906	-0.339415	0.113585	-2.9882	0.00280628	0.00779197	ACP6
ENSG00000207080	0.218189	0	4.90296	0	1		Y_RNA
ENSG00000231791	0.0484144	0	7.21329	0	1
ENSG00000271387	0.803511	-0.832687	1.32633	-0.627813	0.530127	0.64204	C1orf21-DT
ENSG00000116667	260.63	-2.23917	0.106368	-21.0511	2.23203e-98	1.3058e-96	C1orf21
ENSG00000232036	0.81702	2.16133	1.76718	1.22304	0.221316	0.325461
ENSG00000285847	2.39263	1.73529	1.28229	1.35328	0.175966	0.272153
ENSG00000286378	0.671453	-0.568015	1.93377	-0.293734	0.768961
ENSG00000215381	0.225351	2.15637	4.27166	0.504807	0.613694		RPL29P6
ENSG00000261326	44.6968	0.0192249	0.284325	0.0676159	0.946091	0.962511	LINC01355
ENSG00000284726	2.49338	0.0109413	0.859518	0.0127296	0.989844	0.995652
ENSG00000125945	646.437	0.234908	0.0612519	3.83512	0.000125505	0.000453135	ZNF436
ENSG00000271420	2.25949	3.6843	1.27316	2.89383	0.00380579	0.0102497
ENSG00000204219	286.58	2.12127	0.115969	18.2917	9.63445e-75	4.0631e-73	TCEA3
ENSG00000232482	0.128741	0	7.21329	0	1
ENSG00000285779	0.0421234	0	7.21329	0	1
ENSG00000162885	493.787	0.0687944	0.0574123	1.19825	0.230819	0.336549	B3GALNT2
ENSG00000270780	0.0968339	0.874656	7.21329	0.121256	0.903488		RPL13AP10
ENSG00000232895	0.15056	0.874658	6.96583	0.125564	0.900077
ENSG00000173110	12.9535	2.76187	0.554396	4.98177	6.3006e-07	3.14226e-06	HSPA6
ENSG00000224203	0.0637483	0	7.21329	0	1		RPS23P10
ENSG00000224515	0.344593	1.61635	3.39646	0.475893	0.634151
ENSG00000225217	2.36973	1.5923	1.52108	1.04682	0.295181	0.411146	HSPA7
ENSG00000231586	0.0548592	0	7.21329	0	1		RPS23P9
ENSG00000234211	0.118435	0	7.21329	0	1
ENSG00000213075	0.400161	2.93779	2.65035	1.10846	0.267665		RPL31P11
ENSG00000143125	1.01292	3.73594	1.61053	2.3197	0.0203573	0.0451476	PROK1
ENSG00000282887	0.0191587	0	7.21329	0	1
ENSG00000283999	0.0754226	0	7.21329	0	1
ENSG00000240194	0.255224	0.874671	4.25894	0.205373	0.837281		CYMP
ENSG00000235407	0.701787	2.53451	2.24801	1.12745	0.259554	0.370052	CYMP-AS1
ENSG00000143105	1.14596	3.59584	1.44929	2.48111	0.0130973	0.0308141	KCNA10
ENSG00000199710	0.0645184	0	7.21329	0	1		Y_RNA
ENSG00000237415	1.23694	0.151406	1.13202	0.133749	0.893601	0.931918	NRBF2P3
ENSG00000232791	0.0249044	0	7.21329	0	1		OR11I1P
ENSG00000177301	5.10456	4.68637	1.12913	4.15043	3.31857e-05	0.000131727	KCNA2
ENSG00000226828	2.49141	2.33839	1.20872	1.9346	0.0530399	0.102142	LINC02774
ENSG00000279774	1.27604	3.20345	1.37811	2.32452	0.0200978	0.04466
ENSG00000229960	0.214225	2.94599	4.82827	0.610154	0.54176
ENSG00000286486	0.952198	2.20305	1.55262	1.41893	0.15592	0.247187
ENSG00000237759	0.843949	3.18172	1.52186	2.09068	0.0365564	0.0744541
ENSG00000287531	0.390185	1.65937	3.66314	0.45299	0.650556
ENSG00000225855	123.139	-0.247641	0.245899	-1.00709	0.313894	0.432098	RUSC1-AS1
ENSG00000207134	0.0216325	0	7.21329	0	1		RNU6-106P
ENSG00000227773	0.0365015	0	7.21329	0	1		ASH1L-IT1
ENSG00000237872	0.0802942	0.907096	7.21082	0.125797	0.899893		POU5F1P4
ENSG00000271267	2.14667	-0.631008	0.864874	-0.729596	0.465637	0.580808
ENSG00000225082	0.369397	0.790723	3.03887	0.260203	0.794708		DAP3P1
ENSG00000223503	1.75093	2.58996	1.42645	1.81567	0.0694215	0.127415
ENSG00000232519	0.460298	0.874676	2.51521	0.347754	0.728025
ENSG00000160752	1679.4	-0.668175	0.0531835	-12.5636	3.34816e-36	6.18756e-35	FDPS
ENSG00000121957	152.857	-1.97655	0.0952992	-20.7404	1.49523e-95	8.46044e-94	GPSM2
ENSG00000235089	0.115457	0	7.21329	0	1
ENSG00000285179	0.638235	2.89021	1.81373	1.59352	0.111043
ENSG00000225721	1.00974	-0.454815	1.26407	-0.359802	0.718995	0.794906
ENSG00000188396	37.1442	2.41712	0.302525	7.98983	1.35129e-15	1.22242e-14	DYNLT4
ENSG00000202167	0.0234681	0	7.21329	0	1		RNU1-114P
ENSG00000252826	0.0192022	0	7.21329	0	1		RNVU1-23
ENSG00000206737	0.0813703	0	7.21329	0	1		RNVU1-18
ENSG00000223779	0.0580259	0	7.21329	0	1
ENSG00000242352	1.5959	1.33197	1.07936	1.23404	0.217189	0.320679	FAM91A3P
ENSG00000263590	0.0847418	0	7.21329	0	1		LINC02591
ENSG00000233430	0.0227418	0	7.21329	0	1		PDE4DIPP3
ENSG00000265531	0.656065	2.14522	1.78402	1.20247	0.229183		FCGR1CP
ENSG00000230186	0.330115	1.65466	3.40421	0.486064	0.626922
ENSG00000268074	0.117904	0	7.21329	0	1		RPL22P5
ENSG00000270872	93.5251	-0.532994	0.162475	-3.28046	0.00103638	0.00315433	SRGAP2D
ENSG00000082482	8.77994	0.181504	0.534506	0.339573	0.734178	0.806853	KCNK2
ENSG00000116747	1206.99	0.459818	0.0764969	6.01093	1.84459e-09	1.15277e-08	RO60
ENSG00000134207	2.68263	2.60049	1.33617	1.94622	0.0516283	0.0998499	SYT6
ENSG00000163467	9.81229	0.187736	0.447971	0.419081	0.675157	0.7607	TSACC
ENSG00000243710	70.3556	1.53663	0.2097	7.32775	2.34047e-13	1.87276e-12	CFAP57
ENSG00000117395	1234.78	-0.149166	0.0624486	-2.38861	0.016912	0.0384734	EBNA1BP2
ENSG00000116874	277.19	-0.614629	0.0950144	-6.4688	9.87852e-11	6.76336e-10	WARS2
ENSG00000065600	319.549	0.321383	0.0849936	3.78127	0.000156033	0.00055515	PACC1
ENSG00000009780	179.69	0.202835	0.108179	1.87499	0.0607937	0.114529	FAM76A
ENSG00000023572	361.742	0.0371589	0.0978567	0.379727	0.704148	0.783867	GLRX2
ENSG00000134644	2453.38	0.127015	0.0459969	2.76138	0.00575569	0.014849	PUM1
ENSG00000215788	818.254	1.07467	0.174368	6.16323	7.12741e-10	4.59737e-09	TNFRSF25
ENSG00000117625	552.097	-0.0150536	0.071841	-0.20954	0.834027	0.888081	RCOR3
ENSG00000179902	1.67096	3.2128	1.39602	2.3014	0.021369	0.0470921	CFAP276
ENSG00000121766	566.783	-0.165414	0.076395	-2.16525	0.0303685	0.0636378	ZCCHC17
ENSG00000143157	1131.86	-0.184356	0.0459573	-4.01147	6.03419e-05	0.000230289	POGK
ENSG00000160781	40.7272	-0.00388989	0.280407	-0.0138723	0.988932	0.995003	PAQR6
ENSG00000143344	1441.71	0.484904	0.0490949	9.87688	5.24414e-23	6.45009e-22	RGL1
ENSG00000116882	1.36799	3.90214	1.28746	3.03088	0.00243842	0.00686617	HAO2
ENSG00000142856	199.592	-0.20694	0.0958845	-2.15822	0.0309107	0.0645984	ITGB3BP
ENSG00000158022	3.08624	3.61409	1.2698	2.84618	0.00442475	0.0117292	TRIM63
ENSG00000116396	744.461	-0.39655	0.0724159	-5.476	4.35037e-08	2.4306e-07	KCNC4
ENSG00000163875	883.958	-0.0352979	0.0486374	-0.725736	0.468001	0.582987	MEAF6
ENSG00000282872	0.452132	2.14469	3.0047	0.713781	0.475363		C1orf232
ENSG00000131238	2878.73	-0.537891	0.0510006	-10.5468	5.25775e-26	7.17433e-25	PPT1
ENSG00000171680	2641.6	1.02792	0.087363	11.7661	5.83411e-32	9.70476e-31	PLEKHG5
ENSG00000116977	1351.23	0.0833029	0.0604875	1.37719	0.168453	0.262989	LGALS8
ENSG00000229348	0.689164	1.72078	1.64894	1.04357	0.296686	0.412889	HYI-AS1
ENSG00000242485	973.905	-0.208075	0.0704164	-2.95493	0.00312739	0.00858195	MRPL20
ENSG00000272455	54.2458	-0.196017	0.235941	-0.830787	0.406094	0.523353	MRPL20-DT
ENSG00000225905	0.922238	-0.564911	1.62621	-0.347378	0.728307	0.802025	ANKRD65-AS1
ENSG00000225285	2.04515	-0.0362309	0.917662	-0.0394818	0.968506	0.979941	LINC01770
ENSG00000179403	101.772	-0.689172	0.165477	-4.16477	3.11669e-05	0.000124269	VWA1
ENSG00000215915	6.22631	3.10176	0.943948	3.28594	0.00101642	0.00309681	ATAD3C
ENSG00000227408	0.101059	0.874656	7.21329	0.121256	0.903488		AMYP1
ENSG00000223635	0.539382	0.153528	2.13624	0.0718683	0.942707		NUP133-DT
ENSG00000135776	582.763	-0.518057	0.0685749	-7.55461	4.20116e-14	3.51015e-13	ABCB10
ENSG00000199672	0.152498	0	5.99633	0	1		RNU4-21P
ENSG00000201492	0.753644	-0.568015	1.9025	-0.298562	0.765274	0.831662	RNA5SP78
ENSG00000229367	0.138458	0.874657	7.11448	0.12294	0.902154		HMGN2P19
ENSG00000135763	286.092	-0.322741	0.0887486	-3.63657	0.000276293	0.000938697	URB2
ENSG00000213028	0.510911	-0.400418	2.00986	-0.199227	0.842085
ENSG00000225984	0.376687	1.57775	3.27921	0.481136	0.63042		HMGB1P26
ENSG00000178828	1.43275	2.57305	1.51294	1.70069	0.0890003	0.156232	RNF186
ENSG00000235434	0.236411	0	4.33164	0	1		RNF186-AS1
ENSG00000169914	245.444	0.14214	0.106557	1.33394	0.182224	0.279575	OTUD3
ENSG00000188784	0.097566	0.874656	7.21329	0.121256	0.903488		PLA2G2E
ENSG00000177186	0.0214564	0	7.21329	0	1		OR2M7
ENSG00000177174	0.0559283	0	7.21329	0	1		OR14C36
ENSG00000269956	6.14201	0.444529	0.580801	0.765373	0.44405	0.560271	MKNK1-AS1
ENSG00000162456	1.25332	3.17218	1.42539	2.22548	0.0260489	0.0559173	KNCN
ENSG00000079277	565.071	0.237609	0.0675092	3.51966	0.000432097	0.0014149	MKNK1
ENSG00000117407	3.28546	1.89715	1.06877	1.77508	0.0758853	0.136966	ARTN
ENSG00000237950	6.70096	0.684233	0.559974	1.2219	0.221745	0.325945	LINC02918
ENSG00000117408	954.022	0.324615	0.0654783	4.95759	7.13712e-07	3.53838e-06	IPO13
ENSG00000285649	2.67925	1.73635	1.11603	1.55583	0.119749	0.199513
ENSG00000117410	1163.99	0.408469	0.0764392	5.34371	9.1064e-08	4.94367e-07	ATP6V0B
ENSG00000159214	61.1253	0.407859	0.195682	2.0843	0.0371333	0.0754141	CCDC24
ENSG00000196517	51.3553	2.76255	0.24196	11.4174	3.42347e-30	5.4327e-29	SLC6A9
ENSG00000227163	0.0182831	0	7.21329	0	1
ENSG00000239560	0.0226681	0.874656	7.21329	0.121256	0.903488		RN7SL479P
ENSG00000196539	0.0234681	0	7.21329	0	1		OR2T3
ENSG00000229255	0.992832	2.5815	1.54989	1.6656	0.0957921	0.166183
ENSG00000203661	0.0714644	0	7.21329	0	1		OR2T5
ENSG00000224521	0.437982	0	2.58591	0	1
ENSG00000227102	0.0148781	0	7.21329	0	1		OR2AS1P
ENSG00000201602	0.0229845	0	7.21329	0	1		Y_RNA
ENSG00000187238	0.193293	0	7.21329	0	1		LCE3B
ENSG00000185962	0.10096	0	7.21329	0	1		LCE3A
ENSG00000226947	0.501916	2.1838	2.05893	1.06065	0.288851		LCEP4
ENSG00000285753	0.119478	0	7.21329	0	1		LCEP3
ENSG00000187223	0.057765	0	7.21329	0	1		LCE2D
ENSG00000159455	0.203528	0.874672	3.95197	0.221326	0.824839		LCE2B
ENSG00000187173	0.236793	0.874671	4.25922	0.205359	0.837291		LCE2A
ENSG00000204501	0.350359	0	3.25178	0	1		PRAMEF15
ENSG00000228229	0.0213956	0	7.21329	0	1
ENSG00000204481	0.874439	0.874677	1.875	0.466495	0.640862	0.734219	PRAMEF14
ENSG00000204479	0.365907	0.874676	2.40959	0.362998	0.716606		PRAMEF17
ENSG00000172031	167.411	0.123686	0.0956281	1.29341	0.195869	0.295954	EPHX4
ENSG00000233228	0.568974	2.20236	1.87147	1.17681	0.239273		LPCAT2BP
ENSG00000224678	0.0957044	0	7.21329	0	1		GAPDHP46
ENSG00000233401	0.0394343	0	7.21329	0	1		PRKAR1AP1
ENSG00000273487	0.909418	0.141564	1.47583	0.0959215	0.923583	0.949512
ENSG00000274481	0.120816	0	7.21329	0	1
ENSG00000228594	36.4364	-0.376626	0.208375	-1.80745	0.0706928	0.12929	FNDC10
ENSG00000286989	2.6911	-0.30807	0.851029	-0.361997	0.717354	0.793873
ENSG00000272106	62.7184	1.08012	0.193715	5.57582	2.46361e-08	1.40703e-07
ENSG00000189409	0.580757	3.18932	2.12695	1.49948	0.133749		MMP23B
ENSG00000272004	0.440266	0.884311	2.23617	0.395458	0.692505
ENSG00000189339	1793.69	-0.186701	0.0456956	-4.08577	4.39317e-05	0.000170865	SLC35E2B
ENSG00000269737	75.7842	0.0683215	0.209485	0.326141	0.744318	0.814849
ENSG00000215914	5.1904	4.36074	1.23665	3.52624	0.000421497	0.00138313	MMP23A
ENSG00000008128	45.4566	0.536905	0.246051	2.18209	0.0291029	0.0614247	CDK11A
ENSG00000268575	55.8767	-0.0291691	0.23199	-0.125734	0.899942	0.935797
ENSG00000227775	137.012	-0.373657	0.127538	-2.92977	0.00339216	0.00924274
ENSG00000008130	1690.85	-0.165448	0.0569873	-2.90325	0.00369312	0.00997102	NADK
ENSG00000178821	11.0345	0.877975	0.407436	2.15488	0.0311714	0.0650523	TMEM52
ENSG00000158477	0.874926	3.18058	1.44636	2.19902	0.0278765	0.0592074	CD1A
ENSG00000158481	0.952771	0.874678	1.78548	0.489884	0.624216	0.722348	CD1C
ENSG00000158485	0.216754	0	4.37455	0	1		CD1B
ENSG00000158488	0.238349	0	4.32487	0	1		CD1E
ENSG00000186306	0.177986	0.874664	5.83697	0.149849	0.880884		OR10T2
ENSG00000203758	0.283218	0	3.78138	0	1		OR10T1P
ENSG00000236257	0.0619179	0	7.21329	0	1		EI24P2
ENSG00000236656	0.263376	0	3.82934	0	1
ENSG00000198703	0.0748929	0	7.21329	0	1		OR10R3P
ENSG00000227445	0.19076	0	6.61834	0	1		OR10R1P
ENSG00000231434	0.847323	0.743914	1.67707	0.443579	0.657347	0.746257	HSP90AA3P
ENSG00000117505	1593.4	0.677907	0.0451229	15.0236	5.14521e-51	1.34769e-49	DR1
ENSG00000229635	1.04355	0.166127	1.31204	0.126617	0.899244	0.935404
ENSG00000162889	2290.36	-0.00313377	0.051182	-0.061228	0.951178	0.966277	MAPKAPK2
ENSG00000224114	2.15071	-1.73961	1.05959	-1.64178	0.100636	0.173142
ENSG00000199349	0.0575754	0	7.21329	0	1		Y_RNA
ENSG00000162892	1.30722	2.91804	1.53011	1.90708	0.0565096	0.107797	IL24
ENSG00000162894	1.92257	2.3059	1.25104	1.84319	0.0653019	0.121278	FCMR
ENSG00000226945	0.255837	0	3.09775	0	1		RPL13AP8
ENSG00000162896	3.90833	4.28661	1.15603	3.70805	0.000208857	0.000727464	PIGR
ENSG00000162897	1.93738	3.18733	1.32196	2.41106	0.0159062	0.036457	FCAMR
ENSG00000182795	3.36904	3.05299	1.22427	2.49373	0.0126408	0.0298791	C1orf116
ENSG00000198890	383.942	-0.504846	0.0740242	-6.82001	9.10349e-12	6.62915e-11	PRMT6
ENSG00000224550	13.1384	-0.132252	0.376721	-0.351062	0.725542	0.799821	NDUFA4P1
ENSG00000142669	5237.52	0.298969	0.0718542	4.16077	3.17172e-05	0.000126257	SH3BGRL3
ENSG00000169442	0.699864	2.1446	1.79933	1.19188	0.233307	0.3394	CD52
ENSG00000225854	0.0234681	0	7.21329	0	1
ENSG00000176083	1.6655	3.60107	1.31475	2.73898	0.006163	0.0157955	ZNF683
ENSG00000229167	22.7197	0.53692	0.267056	2.01051	0.0443768	0.0877654
ENSG00000142910	7395.07	-0.00625731	0.0692114	-0.0904087	0.927962	0.950814	TINAGL1
ENSG00000162517	1263.07	-0.104313	0.0495902	-2.10351	0.0354213	0.0724614	PEF1
ENSG00000235790	4.24178	0.354563	0.672558	0.527186	0.598064	0.702862	PEF1-AS1
ENSG00000264078	0.231074	0.698785	5.50477	0.126942	0.898987
ENSG00000241745	0.0387229	0	7.21329	0	1		RN7SL788P
ENSG00000228407	4.92755	-0.75897	0.668085	-1.13604	0.255941	0.366005
ENSG00000223429	0.0781201	0.874656	7.21329	0.121256	0.903488
ENSG00000224255	0.0589432	0	7.21329	0	1		PDCL3P6
ENSG00000237663	0.0402639	0	7.21329	0	1		DNAJC19P7
ENSG00000213735	0.14679	0	7.21329	0	1		ANAPC10P1
ENSG00000272100	6.63049	-0.514968	0.60182	-0.855685	0.392172	0.510031
ENSG00000287078	2.71961	-0.843108	0.805273	-1.04698	0.295107	0.411082
ENSG00000224680	2.79941	-0.85965	0.78638	-1.09317	0.274318	0.386731	PLA2G12AP1
ENSG00000085840	75.4716	-3.4271	0.181752	-18.8559	2.62601e-79	1.20451e-77	ORC1
ENSG00000283445	54.4385	-0.299478	0.239042	-1.25283	0.210269	0.312588
ENSG00000272226	1.47012	0.489403	1.01323	0.483012	0.629087	0.725698
ENSG00000231740	0.410003	1.6245	2.54766	0.637644	0.523705
ENSG00000143751	733.957	0.875427	0.0803969	10.8888	1.30319e-27	1.88717e-26	SDE2
ENSG00000272562	1.76509	1.16373	1.19047	0.977541	0.328301	0.44679	H3-3A-DT
ENSG00000163041	3633.61	-0.555705	0.0403182	-13.783	3.22716e-43	7.20946e-42	H3-3A
ENSG00000225518	2.61609	-1.64961	0.958414	-1.72119	0.0852169	0.150773	LINC01703
ENSG00000270598	0.268787	-0.568012	3.81931	-0.148721	0.881774
ENSG00000182827	1865.72	1.46905	0.050196	29.2663	2.78643e-188	4.9199e-186	ACBD3
ENSG00000234478	2.32683	1.82815	1.0091	1.81165	0.0700396	0.12828	ACBD3-AS1
ENSG00000223570	0.0190307	0	7.21329	0	1
ENSG00000185155	16.9141	0.627239	0.342971	1.82884	0.0674236	0.124484	MIXL1
ENSG00000236773	4.17405	-0.0166055	0.599864	-0.0276821	0.977916	0.986804
ENSG00000201898	0.081412	0.874656	7.21329	0.121256	0.903488		SNORA72
ENSG00000237101	1.54706	-0.299257	1.1344	-0.263801	0.791933	0.853553
ENSG00000143748	452.04	0.0616965	0.0653781	0.943688	0.345329	0.463729	NVL
ENSG00000221406	0.126599	-0.568001	7.21329	-0.0787437	0.937236		MIR320B2
ENSG00000229742	0.125546	0.153327	7.21329	0.0212563	0.983041
ENSG00000206887	0.0207461	0.874656	7.21329	0.121256	0.903488		RNU6-1008P
ENSG00000143771	1054.14	0.176003	0.0507685	3.46677	0.000526744	0.00169379	CNIH4
ENSG00000266618	0.176183	0.153328	6.70422	0.0228704	0.981754		MIR4742
ENSG00000229991	0.112647	-0.568001	7.21329	-0.0787437	0.937236		AKR1B1P1
ENSG00000233384	1.46611	0.886405	1.20704	0.734365	0.462726	0.578112	CNIH3-AS2
ENSG00000234247	0.288617	0.874673	3.65769	0.239133	0.811003		DNAJB6P6
ENSG00000183682	19.2505	1.89632	0.361713	5.24261	1.58322e-07	8.38075e-07	BMP8A
ENSG00000237624	17.7048	0.291396	0.283393	1.02824	0.303837	0.421103	OXCT2P1
ENSG00000228060	6.46979	-0.324262	0.50513	-0.641939	0.520913	0.632974	PABPC4-AS1
ENSG00000163909	4.41388	0.525996	0.740192	0.710621	0.477319	0.591478	HEYL
ENSG00000225903	0.0616618	0	7.21329	0	1
ENSG00000116983	3.65247	3.32338	1.2119	2.74229	0.00610133	0.0156511	HPCAL4
ENSG00000225333	0.890571	2.20723	1.61317	1.36826	0.171231	0.266433
ENSG00000090621	4748.24	-0.260633	0.0391096	-6.66416	2.66185e-11	1.87907e-10	PABPC4
ENSG00000275406	0.0565002	0	7.21329	0	1
[truncated: 50,922 more rows]

## Sheet: C1_24h
gene_id	baseMean	log2FoldChange	lfcSE	stat	pvalue	padj	gene_name
ENSG00000279928	1.71719	1.64777	1.0152	1.62309	0.104571	0.17249	DDX11L17
ENSG00000228037	2.88935	3.09382	1.24394	2.48712	0.0128781	0.0287215
ENSG00000142611	8.84468	5.76863	1.09028	5.29095	1.21681e-07	5.99627e-07	PRDM16
ENSG00000284616	0.248732	1.66195	4.29483	0.386965	0.698782
ENSG00000157911	429.01	0.019773	0.101446	0.194911	0.845462	0.891823	PEX10
ENSG00000269896	21.8624	2.10967	0.324959	6.49212	8.46392e-11	5.35701e-10
ENSG00000228463	7.8239	0.979469	0.5444	1.79917	0.0719913	0.126744
ENSG00000260972	0.162715	0	5.18589	0	1
ENSG00000224340	0.1399	0.918734	6.13201	0.149826	0.880902		RPL21P21
ENSG00000226374	0.468796	1.65918	2.87804	0.576497	0.56428		LINC01345
ENSG00000229280	0.0384044	0	7.21207	0	1		EEF1DP6
ENSG00000142655	451.009	-0.179313	0.0814947	-2.20031	0.0277852	0.0562304	PEX14
ENSG00000232596	0.558055	3.41292	1.95599	1.74485	0.0810102		LINC01646
ENSG00000235054	0.450099	1.65944	2.6942	0.61593	0.537941		LINC01777
ENSG00000231510	0.216859	2.23003	3.85365	0.578681	0.562805		LINC02782
ENSG00000149527	50.8033	4.24379	0.46604	9.10605	8.54361e-20	8.4616e-19	PLCH2
ENSG00000284739	0.0369428	0	7.21207	0	1
ENSG00000171621	985.073	0.0611556	0.0558119	1.09574	0.273191	0.37808	SPSB1
ENSG00000272235	0.496486	2.64089	1.93955	1.3616	0.173324
ENSG00000284694	0.308876	0.918824	3.39127	0.270938	0.786438
ENSG00000224387	0.346552	2.21734	3.03144	0.731447	0.464506
ENSG00000142583	11.1537	5.88425	1.06963	5.50122	3.77177e-08	1.95926e-07	SLC2A5
ENSG00000284674	0.108631	0	7.21207	0	1		LINC02781
ENSG00000224338	0.0637623	0	7.21207	0	1		MTCYBP45
ENSG00000287727	1.67561	1.81551	1.20921	1.5014	0.133252	0.210604
ENSG00000286448	0.0633568	0	7.21207	0	1
ENSG00000284703	1.00517	1.63156	1.73895	0.938248	0.348117	0.457203
ENSG00000226457	0.573214	0.153367	1.79869	0.0852659	0.93205		RPL22P3
ENSG00000173614	295.284	0.569178	0.0857025	6.64133	3.10875e-11	2.02811e-10	NMNAT1
ENSG00000215720	0.0405567	0	7.21207	0	1		MFFP1
ENSG00000233623	0.373745	0.19749	3.08628	0.0639895	0.948979		PGAM1P11
ENSG00000162592	2.58861	4.53977	1.20256	3.77507	0.000159962	0.000530573	CCDC27
ENSG00000204624	20.3042	1.82324	0.338723	5.3827	7.33782e-08	3.69338e-07	DISP3
ENSG00000142606	16.7961	0.533694	0.368562	1.44804	0.147605	0.229192	MMEL1
ENSG00000225931	5.25592	4.44746	1.07922	4.12101	3.77211e-05	0.000137752
ENSG00000171729	319.263	-0.0969408	0.0843008	-1.14994	0.250169	0.351755	TMEM51
ENSG00000279457	172.435	0.156426	0.136526	1.14576	0.251894	0.353755	WASH9P
ENSG00000229393	0.535572	2.24798	2.04111	1.10135	0.270745
ENSG00000037637	639.666	-0.213576	0.0543599	-3.92893	8.53238e-05	0.000296391	FBXO42
ENSG00000287586	0.610834	0.918838	2.23663	0.410814	0.681209	0.754423
ENSG00000159423	819.234	0.395205	0.0739494	5.34427	9.07846e-08	4.52669e-07	ALDH4A1
ENSG00000227169	0.0429127	0	7.21207	0	1
ENSG00000157916	2079.39	0.380149	0.0400636	9.48861	2.34126e-21	2.44997e-20	RER1
ENSG00000157881	506.29	-0.131352	0.0733392	-1.79102	0.0732896	0.128582	PANK4
ENSG00000238290	4.03213	2.78395	0.854804	3.25683	0.00112662	0.00319473	ERRFI1-DT
ENSG00000225387	0.0227418	0	7.21207	0	1
ENSG00000048707	1263.51	-0.0196169	0.114703	-0.171024	0.864205	0.90608	VPS13D
ENSG00000162444	2.22677	1.40867	1.16669	1.20741	0.227276	0.325127	RBP7
ENSG00000279625	1.27844	2.94708	1.51293	1.94793	0.0514235	0.0953592
ENSG00000180758	121.77	0.0567817	0.110888	0.512065	0.608606	0.69982	GPR157
ENSG00000184677	1383.63	0.838498	0.0852054	9.84091	7.50296e-23	8.313e-22	ZBTB40
ENSG00000288398	102.094	0.168176	0.136434	1.23265	0.217705	0.313744
ENSG00000224621	4.80235	2.01104	0.640725	3.13869	0.00169704	0.0046476
ENSG00000285833	0.0186811	0	7.21207	0	1
ENSG00000131697	219.739	-0.838765	0.0871737	-9.62177	6.47084e-22	6.93148e-21	NPHP4
ENSG00000284692	0.27309	0	3.76283	0	1
ENSG00000284745	0.436285	1.62461	2.46117	0.660098	0.509191
ENSG00000280222	0.118449	0.91868	7.21207	0.127381	0.898639
ENSG00000285945	1.50284	3.63925	1.32786	2.74069	0.00613111	0.0148344
ENSG00000197921	0.785207	1.5041	1.56514	0.960999	0.336553	0.445808	HES5
ENSG00000233755	0.145566	0	6.06394	0	1
ENSG00000233929	0.666611	-0.523817	2.40329	-0.217958	0.827462	0.877197	MT1XP1
ENSG00000235282	0.0647364	0	7.21207	0	1		DYNLL1P3
ENSG00000055070	2857.49	0.00699069	0.0494763	0.141294	0.887638	0.922693	SZRD1
ENSG00000175087	185.715	-0.196332	0.113418	-1.73105	0.0834433	0.143013	PDIK1L
ENSG00000230035	0.127783	0	7.21207	0	1		IGSF21-AS1
ENSG00000225643	1.95635	-1.53412	1.11561	-1.37514	0.169087	0.255856
ENSG00000284666	0.0210617	0	7.21207	0	1
ENSG00000228943	0.0730048	0	7.21207	0	1
ENSG00000234397	1.17805	3.24705	1.37427	2.36274	0.0181403	0.0388057	PPIAP34
ENSG00000284309	0.464773	2.25003	2.07776	1.08291	0.278848
ENSG00000162511	3327.84	2.47317	0.0639693	38.6618	0	0	LAPTM5
ENSG00000158014	1.91169	3.22835	1.31441	2.45611	0.0140448	0.0310384	SLC30A2
ENSG00000204138	1466.68	-0.887767	0.053587	-16.5668	1.21027e-61	3.44739e-60	PHACTR4
ENSG00000235263	2.2034	4.54388	1.21784	3.73111	0.000190641	0.000623939
ENSG00000228176	0.262303	-0.523814	3.43661	-0.152422	0.878854
ENSG00000142675	4.72967	1.74586	0.73472	2.37623	0.0174905	0.0375826	CNKSR1
ENSG00000197245	87.265	-2.25182	0.190407	-11.8264	2.85139e-32	4.24851e-31	FAM110D
ENSG00000130772	350.599	0.322372	0.0754004	4.27547	1.90736e-05	7.26542e-05	MED18
ENSG00000215899	0.459765	1.65108	2.56911	0.642667	0.52044		EEF1A1P46
ENSG00000271398	0.211897	0	5.63405	0	1
ENSG00000225011	0.0555526	0	7.21207	0	1
ENSG00000284676	0.708355	3.42827	1.59138	2.15428	0.0312186	0.0622648
ENSG00000237058	1.61982	3.43633	1.27997	2.68469	0.00725973	0.0172622	MMEL1-AS1
ENSG00000233399	0.535559	0.918837	2.12527	0.432338	0.665495		LINC01648
ENSG00000090020	4535	2.09643	0.066309	31.616	2.22277e-219	4.81643e-217	SLC9A1
ENSG00000157978	739.781	-1.17437	0.0670653	-17.5108	1.18547e-68	3.96498e-67	LDLRAP1
ENSG00000130770	482.071	-0.709142	0.08366	-8.47648	2.32118e-17	2.04815e-16	ATP5IF1
ENSG00000229044	0.181478	0.898222	5.78192	0.15535	0.876545
ENSG00000162512	1406.65	0.0179068	0.0855964	0.209201	0.834292	0.882618	SDC3
ENSG00000158006	235.315	0.0759948	0.0867214	0.87631	0.380861	0.489838	PAFAH2
ENSG00000214812	0.186719	0.918779	5.05603	0.181719	0.855803		ARL8BP2
ENSG00000126698	2461.79	0.0747974	0.0538796	1.38823	0.165066	0.250866	DNAJC8
ENSG00000229447	2.75176	-1.38965	0.852031	-1.63099	0.102892	0.170244
ENSG00000229607	0.52553	2.64588	2.14008	1.23634	0.216332
ENSG00000130766	1614.89	2.60233	0.0760864	34.2023	2.23391e-256	6.70971e-254	SESN2
ENSG00000168528	834.192	2.07358	0.0901708	22.9962	5.09159e-117	3.51042e-115	SERINC2
ENSG00000196581	4.68981	5.03071	1.1232	4.47892	7.50213e-06	3.01197e-05	AJAP1
ENSG00000169403	24.9595	3.03069	0.386315	7.84512	4.32551e-15	3.45403e-14	PTAFR
ENSG00000084628	12.2908	1.67852	0.491227	3.41699	0.000633178	0.00189037	NKAIN1
ENSG00000060688	772.928	-0.693297	0.0591951	-11.7121	1.10543e-31	1.60836e-30	SNRNP40
ENSG00000171612	228.175	-0.329921	0.0945614	-3.48896	0.000484905	0.00147899	SLC25A33
ENSG00000270927	0.0148781	0	7.21207	0	1
ENSG00000188910	2.84899	3.62629	1.20854	3.00055	0.00269488	0.00707075	GJB3
ENSG00000230523	0.292973	1.66066	3.41106	0.486847	0.626367		LINC01756
ENSG00000158161	870.575	-0.268601	0.0532523	-5.04393	4.56073e-07	2.12037e-06	EYA3
ENSG00000121769	25.1107	-0.357773	0.256982	-1.39221	0.163858	0.249428	FABP3
ENSG00000142627	7651.85	1.72063	0.0651229	26.4213	7.80369e-154	8.39478e-152	EPHA2
ENSG00000284668	0.326379	0.918829	3.1104	0.295405	0.767684		LINC02780
ENSG00000233234	0.0148781	0	7.21207	0	1
ENSG00000142632	147.959	-0.146698	0.135316	-1.08411	0.278315	0.383596	ARHGEF19
ENSG00000234593	0.264132	0	3.1204	0	1		KAZN-AS1
ENSG00000270605	23.1437	0.75081	0.296646	2.531	0.0113739	0.0257105
ENSG00000189337	153.996	-0.25158	0.113486	-2.21684	0.0266341	0.054208	KAZN
ENSG00000235143	0.42118	2.94489	2.9084	1.01255	0.311277
ENSG00000225478	0.0209765	0	7.21207	0	1
ENSG00000028137	1592.91	-2.67343	0.0956892	-27.9387	9.04557e-172	1.18279e-169	TNFRSF1B
ENSG00000204464	0.485171	2.96402	1.9877	1.49118	0.135914		TMEM51-AS2
ENSG00000233372	0.295773	0	3.75442	0	1
ENSG00000283259	3.23628	3.633	1.21561	2.98862	0.00280236	0.00731857
ENSG00000284543	13.801	2.0788	0.403889	5.14696	2.64739e-07	1.25998e-06	LINC01226
ENSG00000130939	1664.76	-0.674363	0.0489202	-13.7849	3.14004e-43	6.08278e-42	UBE4B
ENSG00000175147	6.06903	1.27764	0.711832	1.79486	0.0726765	0.127736	TMEM51-AS1
ENSG00000127472	6.43655	3.66433	1.11589	3.28379	0.00102422	0.00292898	PLA2G5
ENSG00000060656	471.907	2.78139	0.119234	23.3272	2.35085e-120	1.68197e-118	PTPRU
ENSG00000163867	250.505	0.489922	0.10738	4.56251	5.05454e-06	2.07602e-05	ZMYM6
ENSG00000232768	0.12975	0.91868	7.21207	0.127381	0.898639
ENSG00000189280	3.58302	2.18001	0.884109	2.46577	0.013672	0.0303139	GJB5
ENSG00000134698	627.321	-0.0948137	0.0656692	-1.44381	0.148793	0.230719	AGO4
ENSG00000272420	2.15322	2.24163	1.41793	1.58092	0.113896	0.185282
ENSG00000132881	88.962	0.0918393	0.172326	0.532938	0.594076	0.68778	CPLANE2
ENSG00000273274	6.3568	0.54002	0.564027	0.957435	0.338348	0.447648	ZBTB8B
ENSG00000236648	0.476483	2.24577	1.95402	1.14931	0.250428		LINC02810
ENSG00000232273	0.484848	1.47579	2.4093	0.612539	0.540181		FTH1P1
ENSG00000009709	7.11873	5.54559	1.10429	5.02185	5.1175e-07	2.36834e-06	PAX7
ENSG00000287396	0.0865153	0	7.21207	0	1
ENSG00000158008	6.36409	4.99133	1.16201	4.29543	1.74352e-05	6.67569e-05	EXTL1
ENSG00000130940	79.0599	0.372482	0.170045	2.19049	0.0284886	0.0574851	CASZ1
ENSG00000163879	145.646	-0.0777407	0.115424	-0.673524	0.500614	0.603362	DNALI1
ENSG00000227527	3.18351	-1.00234	0.79215	-1.26534	0.20575	0.300136
ENSG00000116954	1001.7	1.11017	0.0668656	16.603	6.62701e-62	1.90016e-60	RRAGC
ENSG00000228589	108.288	0.829256	0.464642	1.78472	0.074307	0.130074	SPCS2P4
ENSG00000163873	14.0052	6.3941	1.06648	5.99553	2.02824e-09	1.17354e-08	GRIK3
ENSG00000117215	1.79558	3.44782	1.26736	2.72047	0.00651895	0.0156678	PLA2G2D
ENSG00000227538	0.310557	2.22448	3.03164	0.733754	0.463099		HNRNPFP1
ENSG00000044012	1.33218	4.08363	1.28272	3.18357	0.00145473	0.00403684	GUCA2B
ENSG00000179051	3612.32	-0.961168	0.0391773	-24.5338	6.43917e-133	5.29373e-131	RCC2
ENSG00000215895	6.81284	0.689098	0.455041	1.51437	0.129933	0.206401	HSPA5P1
ENSG00000284650	0.633322	2.62108	1.93075	1.35755	0.174607	0.262677
ENSG00000237329	0.0420288	0	7.21207	0	1
ENSG00000236948	0.441928	2.95469	2.30363	1.28262	0.199624
ENSG00000126067	2578.62	-0.373747	0.0509584	-7.33436	2.22776e-13	1.64032e-12	PSMB2
ENSG00000274944	0.258404	0.918818	3.45914	0.26562	0.790532
ENSG00000272078	11.3479	-0.200224	0.420027	-0.476694	0.63358	0.719161
ENSG00000231606	0.432434	2.20107	2.21388	0.994214	0.320119
ENSG00000215900	0.059535	0	7.21207	0	1		SELENOWP1
ENSG00000284632	0.777011	0.918844	1.97968	0.464137	0.642549	0.726171
ENSG00000241014	8.51083	0.342175	0.515847	0.663326	0.507122	0.609125	GPR199P
ENSG00000054118	3523.33	-0.466021	0.0390192	-11.9434	7.03097e-33	1.07074e-31	THRAP3
ENSG00000254553	0.0864144	0	7.21207	0	1
ENSG00000284653	0.242539	0.918811	3.85101	0.23859	0.811424
ENSG00000237749	1.50691	0.684107	1.03044	0.663897	0.506756	0.608781	RPS27P9
ENSG00000276747	3.41858	5.0182	1.15645	4.33932	1.42921e-05	5.53583e-05	PADI6
ENSG00000284705	0.834878	1.64952	1.81105	0.91081	0.362395	0.471324
ENSG00000228776	0.0425344	0	7.21207	0	1
ENSG00000159339	10.0256	6.93646	1.05728	6.56067	5.35681e-11	3.44727e-10	PADI4
ENSG00000261781	0.0748252	0	7.21207	0	1		LINC01654
ENSG00000158315	14.1851	1.62381	0.396861	4.09162	4.28364e-05	0.000155033	RHBDL2
ENSG00000186973	6.5786	4.24169	0.915213	4.63465	3.57538e-06	1.49707e-05	CFAP144
ENSG00000146463	1556.17	-0.593967	0.0693866	-8.56026	1.12617e-17	1.00986e-16	ZMYM4
ENSG00000271741	0.0214564	0	7.21207	0	1
ENSG00000142686	604.63	0.107678	0.0610029	1.76512	0.0775428	0.134635	C1orf216
ENSG00000224751	0.130223	0.918679	7.20951	0.127426	0.898603		SHMT1P1
ENSG00000117148	3.47019	4.54852	1.17731	3.86348	0.000111782	0.000381012	ACTL8
ENSG00000230585	1.07891	2.63866	1.44221	1.82959	0.0673117	0.11982	PHB1P12
ENSG00000117000	462.387	0.329505	0.0804059	4.09802	4.16695e-05	0.000151098	RLF
ENSG00000231630	0.121752	0.918681	7.21207	0.127381	0.898639
ENSG00000092853	236.786	-2.685	0.108882	-24.6598	2.88958e-134	2.44856e-132	CLSPN
ENSG00000255811	0.0629294	0	7.21207	0	1
ENSG00000134697	1261.34	0.605445	0.0557885	10.8525	1.94015e-27	2.5024e-26	GNL2
ENSG00000187513	387.778	-5.1291	0.164793	-31.1244	1.12681e-212	2.26377e-210	GJA4
ENSG00000230138	0.151115	0.918707	6.96331	0.131935	0.895035		LINC02812
ENSG00000223390	1.41898	3.23418	1.47412	2.19396	0.028238	0.0570337
ENSG00000284720	0.183213	0	5.70111	0	1
ENSG00000225671	0.77242	2.54009	1.81685	1.39807	0.162092	0.24734	FCF1P6
ENSG00000116151	88.7569	0.360178	0.13471	2.67372	0.00750143	0.0177728	MORN1
ENSG00000006555	1.98267	4.19616	1.26238	3.32402	0.000887308	0.00257262	TTC22
ENSG00000236111	0.267381	0	4.23339	0	1		RPL6P1
ENSG00000066056	17503.9	-0.452425	0.0673577	-6.71675	1.85827e-11	1.23111e-10	TIE1
ENSG00000214114	210.79	-0.678391	0.0864707	-7.84533	4.31804e-15	3.44897e-14	MYCBP
ENSG00000116544	8.22462	1.59318	0.533025	2.98894	0.00279944	0.0073122	DLGAP3
ENSG00000231900	0.0172725	0	7.21207	0	1		GOT2P1
ENSG00000236723	2.20409	0.194572	0.94971	0.204875	0.83767	0.885111
ENSG00000232467	0.0492052	0	7.21207	0	1		TMA16P2
ENSG00000117016	19.4953	0.389466	0.354891	1.09742	0.272456	0.37727	RIMS3
ENSG00000169213	1102.09	0.662555	0.101314	6.53961	6.16802e-11	3.94587e-10	RAB3B
ENSG00000163866	1088.29	-0.141147	0.0604186	-2.33615	0.0194834	0.0412773	SMIM12
ENSG00000237130	0.0970989	0	7.21207	0	1		MRPS6P2
ENSG00000232335	0.503313	0.918835	2.20517	0.416673	0.676918
ENSG00000260971	3.02952	1.67211	0.956582	1.74801	0.0804628	0.138981
ENSG00000284696	0.632486	2.2196	1.96176	1.13143	0.257874	0.360701	LINC02808
ENSG00000238242	0.670306	3.18684	1.84158	1.73049	0.0835423	0.143159	LINC02778
ENSG00000232762	0.507185	0.290686	2.04847	0.141904	0.887156
ENSG00000162384	698.388	-0.379118	0.062767	-6.04008	1.54037e-09	8.97594e-09	CZIB
ENSG00000162391	5.28225	-0.717539	0.604625	-1.18675	0.235326	0.334451	FAM151A
ENSG00000117859	1962.36	-0.345812	0.0371226	-9.3154	1.21489e-20	1.24049e-19	OSBPL9
ENSG00000228121	0.155742	-1.21596	5.98477	-0.203175	0.838998		PHB1P3
ENSG00000253313	1.55754	3.21832	1.39473	2.30748	0.0210281	0.044146	C1orf210
ENSG00000162396	104.84	-0.020238	0.124949	-0.16197	0.871329	0.911482	PARS2
ENSG00000284686	2.03562	-0.225266	1.21109	-0.186003	0.852443	0.897003
ENSG00000162378	1064.94	-0.347853	0.0660197	-5.26893	1.37219e-07	6.72593e-07	ZYG11B
ENSG00000233079	0.259704	0.918808	4.76418	0.192857	0.847071		LINC01755
ENSG00000259818	0.367077	-1.24659	2.87859	-0.433054	0.664975		CZIB-DT
ENSG00000229444	0.310417	0.197482	2.63224	0.0750244	0.940195		ST3GAL3-AS1
ENSG00000240563	1.09578	1.6309	1.77649	0.918046	0.358595	0.467483	L1TD1
ENSG00000234318	0.607573	-0.52384	1.85769	-0.281985	0.777955	0.837534
ENSG00000284773	13.2085	0.763504	0.418151	1.82591	0.0678642	0.120662
ENSG00000234481	0.23669	2.20121	4.26015	0.516699	0.605366
ENSG00000117862	105.765	-0.509575	0.163617	-3.11444	0.00184293	0.00501319	TXNDC12
ENSG00000235612	0.0992857	0	7.21207	0	1
ENSG00000228369	0.622055	0.918838	1.92132	0.478234	0.632484	0.718318	TXNDC12-AS1
ENSG00000227485	0.0373621	0	7.21207	0	1
ENSG00000224609	7.56397	1.43915	0.553791	2.59872	0.0093572	0.0216324	FGGY-DT
ENSG00000235545	2.3079	-0.28534	1.03389	-0.275987	0.782558	0.841743	DOCK7-DT
ENSG00000238063	0.252035	0	4.25275	0	1		LINC01685
ENSG00000243725	9.97934	0.197744	0.448481	0.440919	0.659272	0.737913	TTC4
ENSG00000171872	2.15185	3.90644	1.20382	3.24504	0.00117436	0.00331768	KLF17
ENSG00000162407	683.13	-0.572596	0.0685579	-8.35201	6.71131e-17	5.80206e-16	PLPP3
ENSG00000285079	0.0864562	0.918641	7.21207	0.127376	0.898643
ENSG00000163877	499.762	0.69432	0.0586194	11.8445	2.29669e-32	3.43383e-31	SNIP1
ENSG00000228929	40.0612	0.386552	0.221118	1.74817	0.0804339	0.138947	RPS13P2
ENSG00000224570	0.734966	2.21435	1.57757	1.40364	0.160425	0.245282
ENSG00000224980	0.237552	0.918809	3.83219	0.239761	0.810516		RPL23AP85
ENSG00000278967	0.41616	0.918834	2.62726	0.349731	0.72654
ENSG00000157184	181.602	0.702016	0.0980684	7.15844	8.16024e-13	5.82332e-12	CPT2
ENSG00000198815	1075.84	-0.446248	0.0532414	-8.38161	5.22104e-17	4.53047e-16	FOXJ3
ENSG00000134744	839.824	-0.328279	0.0673988	-4.8707	1.11204e-06	4.94355e-06	TUT4
ENSG00000233910	0.690399	1.6519	1.75579	0.94083	0.346792	0.455798	GTF2F2P2
ENSG00000287703	0.405899	0.918828	2.51689	0.365065	0.715063
ENSG00000283039	1.76527	2.9606	1.31375	2.25355	0.0242245	0.0499167	KLF18
ENSG00000229032	0.0532825	0	7.21207	0	1
ENSG00000229294	0.0460392	0	7.21207	0	1
ENSG00000236973	0.138173	2.97095	7.16857	0.414442	0.678551		GAPDHP51
ENSG00000277397	0.0229845	0.918585	7.21207	0.127368	0.898649
ENSG00000235446	0.188566	2.23205	5.71257	0.390726	0.696		LINC02791
ENSG00000162385	454.404	-0.0389141	0.0718564	-0.541554	0.588126	0.683342	MAGOH
ENSG00000234264	1.87443	-1.59108	0.924203	-1.72157	0.0851466	0.145448	DEPDC1-AS1
ENSG00000223883	2.62999	5.18127	1.22262	4.23784	2.25677e-05	8.5045e-05	LINC01707
ENSG00000237227	0.0213956	0.918585	7.21207	0.127368	0.898649
ENSG00000275350	0.0429127	0	7.21207	0	1
ENSG00000116652	3.68464	-0.335942	0.62572	-0.536889	0.591344	0.686005	DLEU2L
ENSG00000123080	135.6	-4.98456	0.179427	-27.7804	7.4821e-170	9.6586e-168	CDKN2C
ENSG00000285778	0.989237	2.61459	1.51713	1.72338	0.0848202	0.145005
ENSG00000233407	0.117033	0	7.21207	0	1
ENSG00000225675	0.829346	-2.31982	1.67756	-1.38286	0.166709	0.252966	LRP8-DT
ENSG00000237622	0.143593	0	7.21207	0	1		ELOCP18
ENSG00000162598	3.27235	4.34795	1.20692	3.60252	0.000315152	0.000991852	C1orf87
ENSG00000280317	0.043961	0.918604	7.21207	0.12737	0.898647
ENSG00000162415	110.886	-0.979725	0.13343	-7.34262	2.09455e-13	1.54411e-12	ZSWIM5
ENSG00000162600	86.6666	-0.451331	0.151096	-2.98705	0.00281682	0.00734874	OMA1
ENSG00000116704	457.017	1.49894	0.0819892	18.2821	1.14876e-74	4.28119e-73	SLC35D1
ENSG00000157193	438.866	-1.23556	0.0941291	-13.1262	2.32915e-39	4.17102e-38	LRP8
ENSG00000116205	299.252	-0.463783	0.0933662	-4.96735	6.78741e-07	3.09675e-06	TCEANC2
ENSG00000198841	86.5346	0.420385	0.15229	2.76042	0.00577277	0.0140627	KTI12
ENSG00000116212	548.927	-0.23522	0.0645616	-3.64335	0.000269114	0.00085881	LRRC42
ENSG00000233099	0.481188	2.19794	2.30654	0.952918	0.340632
ENSG00000233994	4.20951	-0.396127	0.5589	-0.708763	0.478472	0.582578	GDI2P2
ENSG00000233973	0.367331	1.69728	3.37836	0.502397	0.615388		LINC01360
ENSG00000132854	4.74375	4.5672	1.19844	3.81094	0.000138441	0.000465138	KANK4
ENSG00000227556	0.0394617	0	7.21207	0	1
ENSG00000162607	695.956	-1.75858	0.0748744	-23.487	5.53842e-122	4.0291e-120	USP1
ENSG00000285954	0.169408	2.25392	7.18712	0.313605	0.753821
ENSG00000233333	0.799415	-1.58605	1.4761	-1.07449	0.282604	0.388566	RNFT1P2
ENSG00000154027	292.529	-1.58305	0.0985986	-16.0555	5.23287e-58	1.40482e-56	AK5
ENSG00000234108	0.0209765	0	7.21207	0	1		COX6A1P1
ENSG00000232676	1.04045	2.65451	1.60652	1.65234	0.0984661	0.164179	ADH5P2
ENSG00000225167	0.108451	0	7.21207	0	1		TXNP2
ENSG00000213579	0.064998	0	7.21207	0	1		RPL29P5
ENSG00000137960	654.288	-1.71947	0.0631131	-27.2443	1.94293e-163	2.34823e-161	GIPC2
ENSG00000237852	1.27244	0.00411905	1.02262	0.00402793	0.996786	1
ENSG00000116745	3.14389	4.34269	1.15473	3.76079	0.000169376	0.000558923	RPE65
ENSG00000132855	2.0301	3.63925	1.22717	2.96555	0.00302142	0.00782798	ANGPTL3
ENSG00000285407	1.53496	2.73479	1.2847	2.12873	0.0332767	0.06579
ENSG00000229636	0.0172725	0	7.21207	0	1		KRT8P21
ENSG00000116675	165.24	0.0238894	0.106097	0.225165	0.821851	0.87275	DNAJC6
ENSG00000162433	314.321	0.506843	0.0955225	5.306	1.12056e-07	5.53905e-07	AK4
ENSG00000213625	2932.4	0.325431	0.0394532	8.24854	1.60335e-16	1.36397e-15	LEPROT
ENSG00000227207	0.158031	-0.494792	5.96483	-0.0829515	0.93389		RPL31P12
ENSG00000227016	0.184759	0.918765	5.77534	0.159084	0.873602		LINC02796
ENSG00000158966	349.128	-0.708069	0.0845371	-8.37584	5.48309e-17	4.75379e-16	CACHD1
ENSG00000213703	0.102833	0	7.21207	0	1		RPL13AP9
ENSG00000203965	113.136	-0.0573355	0.162364	-0.35313	0.723991	0.790661	EFCAB7
ENSG00000223479	0.473643	0.918839	2.99734	0.306551	0.759185		LINC02238
ENSG00000153898	3.54351	3.95495	1.20064	3.29403	0.000987613	0.00283392	MCOLN2
ENSG00000117069	3.14234	3.24348	1.1987	2.70583	0.00681341	0.0163019	ST6GALNAC5
ENSG00000125703	196.537	-1.13117	0.102075	-11.0818	1.53749e-28	2.04657e-27	ATG4C
ENSG00000285041	2.55299	1.4552	0.941611	1.54544	0.12224	0.196424
ENSG00000285808	0.309757	2.20272	3.26401	0.67485	0.499771		LINC02797
ENSG00000229440	0.0185698	0	7.21207	0	1
ENSG00000234144	0.0507203	0	7.21207	0	1		COX6CP13
ENSG00000277670	0.0210617	0	7.21207	0	1
ENSG00000227466	0.253101	1.71682	4.79887	0.357754	0.720527		PDE4B-AS1
ENSG00000230498	0.284596	0.166303	3.39665	0.048961	0.96095
ENSG00000285782	0.133831	0	7.16556	0	1
ENSG00000162618	5802.91	-0.136994	0.0643447	-2.12907	0.0332487	0.0657389	ADGRL4
ENSG00000224493	0.0821197	0	7.21207	0	1
ENSG00000131233	0.362372	1.62485	2.41545	0.672691	0.501144		GJA9
ENSG00000272371	0.129823	1.68351	7.20923	0.233521	0.815357
ENSG00000287647	1.77964	-0.632917	1.09194	-0.579626	0.562167	0.66134
ENSG00000229225	0.10302	0	7.21207	0	1
ENSG00000230863	1.51948	1.99383	1.31143	1.52035	0.128424	0.204433
ENSG00000225598	0.668467	1.62929	1.88852	0.862732	0.388285	0.496872
ENSG00000225087	0.494206	2.64545	2.00593	1.31882	0.18723
ENSG00000280378	3.16959	0.0712997	0.82533	0.0863894	0.931157	0.949594
ENSG00000137941	145.07	-0.0315752	0.113605	-0.277938	0.78106	0.840345	TTLL7
ENSG00000224326	0.100773	0	7.21207	0	1
ENSG00000286548	3.10548	0.564687	0.820763	0.688002	0.491451	0.594824
ENSG00000066135	553.982	-0.133242	0.0579936	-2.29753	0.0215888	0.0451636	KDM4A
ENSG00000272094	0.129092	-0.523735	7.21207	-0.0726192	0.942109
ENSG00000228853	0.102024	0	7.21207	0	1		NEGR1-IT1
ENSG00000232453	18.7321	1.1754	0.33311	3.52858	0.000417798	0.00128922	LINC02777
ENSG00000260386	0.928746	0.918839	1.72048	0.534059	0.593301	0.687144	LDC1P
ENSG00000117174	639.963	0.14058	0.0683968	2.05536	0.0398446	0.0765321	ZNHIT6
ENSG00000237413	2.17468	1.81836	1.10702	1.64258	0.10047	0.16696	MGC27382
ENSG00000184313	1.0594	2.24784	1.3884	1.61901	0.105445	0.173686	MROH7
ENSG00000284645	0.18101	0.918779	5.08207	0.180788	0.856534
ENSG00000225446	0.470213	1.60338	2.44809	0.654949	0.512501		LINC01763
ENSG00000288543	0.209491	0.899058	4.39505	0.204562	0.837915
ENSG00000122420	26.435	0.994395	0.329685	3.0162	0.00255964	0.00675563	PTGFR
ENSG00000284240	0.814687	2.94506	1.71298	1.71927	0.0855658	0.145975	LINC02801
ENSG00000236290	0.325932	0.918821	3.00973	0.305284	0.76015		EEF1GP7
ENSG00000143013	484.991	-0.616402	0.0690756	-8.92359	4.51429e-19	4.32141e-18	LMO4
ENSG00000226084	197.4	0.276699	0.130976	2.11259	0.0346359	0.0680118	RPL17P6
ENSG00000134748	640.461	-0.71628	0.0551184	-12.9953	1.30106e-38	2.29737e-37	PRPF38A
ENSG00000142892	815.7	-0.81956	0.0914093	-8.96583	3.07947e-19	2.96568e-18	PIGK
ENSG00000219102	3.29365	-1.44568	0.718465	-2.01218	0.0442005	0.0837309	HNRNPA3P12
ENSG00000287743	0.439445	2.59699	2.42047	1.07293	0.283304
ENSG00000229332	0.856513	3.44325	1.46029	2.35791	0.0183779	0.0392422	PGBD4P8
ENSG00000229752	0.0186811	0	7.21207	0	1		RPL7P10
ENSG00000237505	9.25253	0.796357	0.486906	1.63555	0.101934	0.169023	PKN2-AS1
ENSG00000285462	0.0856922	1.66306	7.20996	0.230662	0.817578		LINC02792
ENSG00000233216	0.0241827	0	7.21207	0	1
ENSG00000197273	0.599675	1.62915	1.89997	0.85746	0.391191	0.499565	GUCA2A
ENSG00000230728	0.0835365	0.872139	7.21126	0.120941	0.903738
ENSG00000232846	0.0213956	0.918585	7.21207	0.127368	0.898649		SLC25A6P3
ENSG00000230787	2.18813	1.51049	1.04488	1.44562	0.148285	0.230083	PSAT1P3
ENSG00000116641	599.138	0.280376	0.084929	3.3013	0.000962388	0.00277045	DOCK7
ENSG00000237453	0.374049	1.65801	2.61116	0.634972	0.525447
ENSG00000172260	408.818	-0.182569	0.133562	-1.36693	0.171648	0.259048	NEGR1
ENSG00000285473	0.361582	1.6239	2.61177	0.621762	0.534099
ENSG00000231364	0.154649	0	7.21207	0	1		LINC01712
ENSG00000137944	396.729	-0.444241	0.0833644	-5.3289	9.88086e-08	4.90904e-07	KYAT3
ENSG00000229505	0.144051	1.67286	7.20961	0.232033	0.816513
ENSG00000182183	1.21865	2.62747	1.48021	1.77506	0.0758876	0.132291	SHISAL2A
ENSG00000236407	0.0185698	0	7.21207	0	1		HMGB1P18
ENSG00000067334	1302.35	0.379407	0.061355	6.1838	6.25755e-10	3.74564e-09	DNTTIP2
ENSG00000213559	0.308614	1.62385	2.62337	0.618993	0.535921		HNRNPA1P64
ENSG00000287587	0.10908	0	7.21207	0	1
ENSG00000142949	10460.7	0.167177	0.0725044	2.30574	0.0211249	0.0443339	PTPRF
ENSG00000116133	2292.95	-2.12839	0.0707105	-30.1	4.84925e-199	8.12745e-197	DHCR24
ENSG00000232882	15.2982	-0.984337	0.363483	-2.70807	0.00676765	0.0162016	PHKA1P1
ENSG00000171502	12.1833	3.40052	0.800714	4.24686	2.1679e-05	8.19201e-05	COL24A1
ENSG00000116157	259.871	-0.689488	0.0991983	-6.95061	3.63723e-12	2.51056e-11	GPX7
ENSG00000143036	16.4923	-0.925782	0.34249	-2.7031	0.00686969	0.0164253	SLC44A3
ENSG00000230817	0.450479	0	2.54348	0	1		LINC01362
ENSG00000065243	1585.85	-0.231047	0.0719194	-3.21258	0.00131548	0.00367801	PKN2
ENSG00000226759	0.418948	0.918827	2.82344	0.325428	0.744857		DAB1-AS1
ENSG00000226960	0.0213956	0.918585	7.21207	0.127368	0.898649		MTCO1P21
ENSG00000234080	0.268553	0	3.76867	0	1
ENSG00000237899	3.76834	0.56851	0.666342	0.85318	0.393559	0.501977
ENSG00000227290	0.506337	1.62844	1.95946	0.831067	0.405936		LINC01364
ENSG00000282898	0.0444535	0.918604	7.21207	0.12737	0.898647
ENSG00000285409	0.143468	0.918699	7.04162	0.130467	0.896197
ENSG00000231090	1.70842	3.43378	1.35267	2.53853	0.0111319	0.0252389	MIR4422HG
ENSG00000117528	759.596	-0.402869	0.0690485	-5.83458	5.39253e-09	3.01656e-08	ABCD3
ENSG00000271723	0.0757798	-0.523774	7.21207	-0.0726246	0.942105		MROH7-TTC4
ENSG00000172339	110.043	-0.284268	0.116994	-2.42977	0.0151084	0.0331361	ALG14
ENSG00000036549	998.677	-0.295777	0.0669559	-4.41748	9.98577e-06	3.95107e-05	ZZZ3
ENSG00000287724	0.4975	2.17107	2.04481	1.06175	0.288351
ENSG00000058799	339.514	0.708211	0.0762243	9.29115	1.52635e-20	1.55276e-19	YIPF1
ENSG00000225191	0.0430931	0.918604	7.21207	0.12737	0.898647
ENSG00000287870	1.82278	0.433763	1.01917	0.425603	0.670397	0.745962
ENSG00000232048	0.183843	0	6.63228	0	1		HNRNPCP9
ENSG00000232857	0.0419529	0	7.21207	0	1		KATNBL1P2
ENSG00000203985	0.731122	2.62615	1.68853	1.55529	0.119877	0.193282	LDLRAD1
ENSG00000228838	0.0967003	-0.523761	7.21207	-0.0726229	0.942106
ENSG00000283761	2.15297	-0.669671	0.92482	-0.72411	0.468998	0.573298
ENSG00000189433	0.739962	0.803867	1.75116	0.459049	0.646199	0.728727	GJB4
ENSG00000230759	0.227025	1.67116	4.33321	0.385664	0.699746
ENSG00000179178	2.93997	2.50159	0.884198	2.82922	0.00466621	0.011598	TMEM125
ENSG00000142700	8.81533	5.79212	1.0634	5.4468	5.12838e-08	2.62795e-07	DMRTA2
ENSG00000285525	3.33628	3.90652	1.15896	3.37072	0.00074971	0.00220487
ENSG00000236098	17.5734	0.927406	0.337922	2.74444	0.00606146	0.0146995
ENSG00000233514	1.95049	-0.309719	0.986102	-0.314084	0.753457	0.817163
ENSG00000127124	129.913	0.477001	0.131768	3.62	0.000294609	0.000932128	HIVEP3
ENSG00000266993	6.91339	0.960076	0.544647	1.76275	0.0779428	0.135252
ENSG00000223675	0.285163	0	6.21111	0	1
ENSG00000229316	0.0917918	0.918657	7.21207	0.127378	0.898641		HMGB1P45
ENSG00000287406	0.699099	2.19594	1.59581	1.37606	0.168803	0.255541
ENSG00000225767	0.230103	0.918804	4.335	0.21195	0.832146		FAF1-AS1
ENSG00000234099	0.060754	0.918622	7.21207	0.127373	0.898645		MTND4P11
ENSG00000137936	909.509	-0.411078	0.0649066	-6.33338	2.39842e-10	1.47403e-09	BCAR3
ENSG00000235308	1.49016	0.641318	1.00552	0.637797	0.523606	0.625161
ENSG00000232752	0.0372025	0	7.21207	0	1		MTCO3P21
ENSG00000235829	0.103488	0	7.21207	0	1		TBCAP2
ENSG00000143032	0.772972	2.60633	1.82015	1.43193	0.152164	0.234925	BARHL2
ENSG00000226745	1.33661	2.6393	1.41255	1.86847	0.0616967	0.111327	OAZ1P1
ENSG00000280040	0.430256	1.62658	2.15606	0.754421	0.450596
ENSG00000117519	5519.9	-0.551941	0.0394362	-13.9958	1.65396e-44	3.30749e-43	CNN3
ENSG00000270507	0.0199467	0	7.21207	0	1
ENSG00000238037	0.0947215	0	7.21207	0	1		OOSP1P1
ENSG00000215869	1.12823	2.65975	1.4687	1.81096	0.0701468	0.12408
ENSG00000134215	19.9966	0.0817744	0.286654	0.285272	0.775436	0.835296	VAV3
ENSG00000227935	0.126604	1.6676	7.2098	0.231296	0.817085
ENSG00000228502	47.4317	0.783036	0.374905	2.08862	0.0367418	0.0714257	EEF1A1P11
ENSG00000236268	1.17462	2.2119	1.53392	1.44199	0.149305	0.231407	LINC01361
ENSG00000236888	0.076797	0	7.21207	0	1		RPS20P5
ENSG00000279778	1.43494	2.24138	1.58669	1.41261	0.157771	0.242042
ENSG00000230828	0.0189194	0	7.21207	0	1
ENSG00000188641	341.931	-1.30591	0.0865531	-15.088	1.94378e-51	4.54287e-50	DPYD
ENSG00000152078	11.4059	-0.957777	0.43607	-2.19638	0.0280647	0.0567391	TLCD4
ENSG00000233359	0.312308	0	3.78115	0	1
ENSG00000237954	0.198795	0.918785	5.00523	0.183565	0.854355
ENSG00000171492	479.013	-1.16873	0.0744361	-15.7011	1.48565e-55	3.81616e-54	LRRC8D
ENSG00000233129	0.0216975	0	7.21207	0	1
ENSG00000170989	5696.09	-0.106913	0.0362121	-2.9524	0.0031531	0.00814341	S1PR1
ENSG00000233557	0.300645	2.64039	3.70736	0.712203	0.476339		NFU1P2
ENSG00000237897	0.244403	0.918812	3.46052	0.265513	0.790615		MATR3P3
ENSG00000116299	159.276	3.16554	0.165693	19.1049	2.30029e-81	9.62507e-80	ELAPOR1
ENSG00000137962	8444.78	0.026312	0.0622274	0.422836	0.672415	0.747576	ARHGAP29
ENSG00000286692	0.413212	0.918835	2.43659	0.377098	0.706101
ENSG00000260464	6.96466	-0.62689	0.46501	-1.34812	0.177619	0.266415
ENSG00000237435	0.493446	1.65755	2.45596	0.674911	0.499733		LINC02790
ENSG00000231996	0.262236	0.918804	4.1893	0.219321	0.8264
ENSG00000273204	2.12451	0.914378	0.875986	1.04383	0.296565	0.40376
ENSG00000079739	396.193	-0.931379	0.100887	-9.23189	2.65904e-20	2.69152e-19	PGM1
ENSG00000117154	1.84974	2.224	1.45919	1.52413	0.127475	0.203178	IGSF21
ENSG00000162377	671.458	0.280562	0.0634989	4.41838	9.94431e-06	3.93569e-05	COA7
ENSG00000224613	1.02037	2.20168	1.55296	1.41773	0.15627	0.240164	RNPC3-DT
ENSG00000215871	0.884451	3.41573	1.49228	2.28893	0.0220835	0.0460304
ENSG00000287372	1.06155	2.92813	1.58622	1.84598	0.0648955	0.116228
ENSG00000116774	99.0645	0.542266	0.149704	3.62227	0.000292033	0.000924752	OLFML3
ENSG00000287756	0.0190307	0	7.21207	0	1
ENSG00000284652	5.78484	-1.45867	0.585911	-2.48958	0.0127895	0.0285407
ENSG00000023909	1119.27	-0.349758	0.0807731	-4.33013	1.49019e-05	5.75806e-05	GCLM
ENSG00000069702	687.536	-1.53268	0.0786442	-19.4888	1.36535e-84	6.02899e-83	TGFBR3
ENSG00000232185	0.120117	0	7.21207	0	1		CNOT7P2
ENSG00000230489	0.363422	1.6597	3.03256	0.547292	0.584178		VAV3-AS1
ENSG00000228399	0.22198	-0.523813	3.85143	-0.136005	0.891817
ENSG00000236776	0.0412371	0	7.21207	0	1		RPL21P23
ENSG00000224685	0.0148781	0	7.21207	0	1		RPL36AP12
ENSG00000287076	0.264982	0.918818	3.83294	0.239716	0.81055
ENSG00000237480	0.583973	2.94814	1.90927	1.54412	0.12256	0.196875
ENSG00000271252	0.0777493	0	7.21207	0	1
ENSG00000230427	0.372555	1.46889	2.77266	0.529777	0.596267		ALG14-AS1
ENSG00000286758	0.0239646	0	7.21207	0	1
ENSG00000237337	0.459664	1.65708	2.44735	0.677093	0.498347		ELAVL4-AS1
ENSG00000233983	0.369305	0.197486	2.61226	0.0755996	0.939738
ENSG00000198198	895.674	0.424923	0.0794511	5.34823	8.88167e-08	4.43148e-07	SZT2
ENSG00000225183	0.202743	0	5.67765	0	1		COX7BP3
ENSG00000230402	0.0186811	0	7.21207	0	1		LINC01349
ENSG00000116793	991.792	-0.197082	0.0475767	-4.14241	3.43671e-05	0.000126172	PHTF1
ENSG00000283354	0.0216975	0	7.21207	0	1
ENSG00000183298	165.391	0.306282	0.172416	1.77641	0.0756648	0.131974	RPSAP19
ENSG00000234332	5.17852	0.609832	0.565132	1.0791	0.280545	0.386074	BCAS2P2
ENSG00000117525	15.7074	1.0817	0.38558	2.80539	0.00502564	0.012402	F3
ENSG00000225079	0.990956	3.20011	1.62249	1.97234	0.0485705	0.0908574	FTH1P22
ENSG00000226483	0.934885	1.64672	1.68121	0.979486	0.32734	0.436396
ENSG00000224238	1.20311	3.45559	1.54686	2.23394	0.0254869	0.0521776	WARS2-IT1
ENSG00000229537	0.277611	0.918788	5.23878	0.175382	0.860779		LINC01739
ENSG00000162699	0.457669	0.918831	2.65782	0.345708	0.729562		DNAJA1P5
ENSG00000162692	159.51	0.258291	0.185787	1.39026	0.164451	0.250153	VCAM1
ENSG00000203914	2.80904	1.32728	0.992831	1.33686	0.181268	0.270804	HSP90B3P
ENSG00000270457	0.113875	1.66758	7.2098	0.231293	0.817087
ENSG00000203858	0.246541	2.16496	3.4065	0.635537	0.525078		HSD3BP2
ENSG00000231987	1.04227	2.60816	1.46974	1.77458	0.0759673	0.132407	LINC01787
ENSG00000228057	5.39784	0.625822	0.549485	1.13892	0.254734	0.357066	SEC63P1
ENSG00000224445	2.13688	-0.806386	1.20113	-0.671358	0.501992	0.604567	LINC01708
ENSG00000229842	0.0579193	0	7.21207	0	1		MTATP6P13
ENSG00000270631	0.0148781	0	7.21207	0	1
ENSG00000229201	0.135248	0	7.15161	0	1		LINC02787
ENSG00000181656	4.09504	0.127021	0.632292	0.200889	0.840785	0.887877	GPR88
ENSG00000122481	31.8535	0.417639	0.257774	1.62017	0.105195	0.17335	RWDD3
ENSG00000198162	1772.15	-0.279577	0.0621883	-4.49565	6.93578e-06	2.79867e-05	MAN1A2
ENSG00000238198	8.24857	1.56773	0.575347	2.72485	0.00643313	0.0154848	LRIG2-DT
ENSG00000171517	8.05143	5.16979	1.07376	4.81466	1.47449e-06	6.44896e-06	LPAR3
ENSG00000228852	6.85386	1.34284	0.625986	2.14516	0.0319397	0.06354
ENSG00000203864	0.26728	0	3.78349	0	1		LINC02868
ENSG00000233482	0.440043	2.19972	2.36561	0.929877	0.352435
ENSG00000230250	0.109466	1.67283	7.20961	0.232028	0.816516		LINC01753
ENSG00000232878	1.84217	2.90865	1.2859	2.26195	0.0237003	0.048943	DPYD-AS1
ENSG00000143079	2634.54	-0.0526929	0.0497092	-1.06002	0.289134	0.395525	CTTNBP2NL
ENSG00000232450	16.9926	0.0400862	0.317004	0.126453	0.899373	0.930768
ENSG00000230768	0.449671	0.918834	2.57454	0.356893	0.721172		LINC01676
ENSG00000235202	0.0877096	0.918641	7.21207	0.127376	0.898643		LINC01525
ENSG00000272715	1.51719	-0.61514	1.13873	-0.540197	0.589061	0.684103
ENSG00000235038	0.12601	0	7.21207	0	1
ENSG00000085491	1265.19	-0.302923	0.0757287	-4.0001	6.33145e-05	0.000223885	SLC25A24
ENSG00000173947	9.82674	2.05472	0.511294	4.01867	5.85272e-05	0.000207999	PIFO
ENSG00000230434	0.0508178	0	7.21207	0	1		LINC01650
ENSG00000230718	0.0363344	0	7.21207	0	1
ENSG00000134198	9.77824	-0.0392819	0.433118	-0.0906956	0.927735	0.946996	TSPAN2
ENSG00000235595	0.238848	1.65345	4.85223	0.340762	0.733283		GAPDHP23
ENSG00000226053	20.7506	1.46898	0.315768	4.6521	3.28567e-06	1.38244e-05	LINC01776
ENSG00000226128	0.250605	0	4.26073	0	1		RPL26P9
ENSG00000198799	507.708	0.422051	0.0801003	5.26904	1.37139e-07	6.7231e-07	LRIG2
ENSG00000279513	1.30135	1.23625	1.4229	0.868823	0.384944	0.493687
ENSG00000117620	449.772	0.199646	0.0924171	2.16027	0.0307521	0.0614556	SLC35A3
ENSG00000280186	1.6842	-0.383616	0.969713	-0.395597	0.692402	0.763641
ENSG00000223906	0.0551113	0	7.21207	0	1
ENSG00000162688	631.806	-0.0612594	0.0729772	-0.839432	0.401227	0.509145	AGL
ENSG00000197106	12.8156	2.99753	0.549698	5.45305	4.95128e-08	2.54063e-07	SLC6A17
ENSG00000259946	4.66641	0.43094	0.657605	0.655318	0.512263	0.61423
ENSG00000236137	2.60621	-0.677676	0.827076	-0.819363	0.412579	0.519511	CD101-AS1
ENSG00000203859	1.14461	3.97049	1.50498	2.63823	0.00833396	0.0195182	HSD3B2
ENSG00000228086	0.550459	2.97933	2.01137	1.48125	0.138541
ENSG00000234020	0.543829	0.918837	2.12447	0.432502	0.665376		CHIAP3
ENSG00000231072	0.216999	-0.523808	3.89208	-0.134583	0.892942		GAPDHP64
ENSG00000273406	0.0642203	0.918622	7.21207	0.127373	0.898645
ENSG00000185946	274.611	0.576637	0.140022	4.11818	3.81876e-05	0.000139238	RNPC3
ENSG00000162627	817.267	-0.238536	0.0701582	-3.39998	0.000673911	0.00199919	SNX7
ENSG00000226715	0.767031	0.91884	2.04785	0.448685	0.653659	0.733795	LINC01709
ENSG00000162695	1115.61	0.622572	0.065	9.57803	9.89117e-22	1.04732e-20	SLC30A7
ENSG00000265808	2217.58	0.539682	0.0448004	12.0464	2.02719e-33	3.13599e-32	SEC22B
ENSG00000225923	0.0402639	0	7.21207	0	1
ENSG00000134247	3616.34	-0.27808	0.061006	-4.55824	5.15836e-06	2.11608e-05	PTGFRN
ENSG00000187481	0.552234	2.61905	1.96144	1.33527	0.181787		HSD3BP1
ENSG00000162664	711.331	0.241299	0.0762471	3.16469	0.00155246	0.00428336	ZNF326
ENSG00000236866	0.39168	2.28485	2.54756	0.896876	0.369785		TENT5C-DT
ENSG00000134253	98.9172	-0.861473	0.180183	-4.78109	1.74343e-06	7.56093e-06	TRIM45
ENSG00000223416	4.51826	-0.331599	0.530289	-0.625317	0.531763	0.63256	RPS26P15
ENSG00000179571	0.35197	1.49567	3.3577	0.445444	0.655999		NBPF17P
ENSG00000227850	7.56819	-0.313691	0.479717	-0.653909	0.51317	0.61513	SEPTIN2P1
ENSG00000235777	0.375359	0	2.58771	0	1		DPYD-AS2
ENSG00000285532	0.192895	0	5.67525	0	1		LINC02788
ENSG00000226755	0.0997953	0.91866	7.21207	0.127378	0.898641		VPS25P1
ENSG00000232650	0.16851	-0.550388	5.15041	-0.106863	0.914898		LINC01780
ENSG00000183508	29.0316	2.00255	0.27946	7.16579	7.73407e-13	5.52829e-12	TENT5C
ENSG00000277095	0.141919	0	6.10727	0	1
ENSG00000234283	0.456032	0.918834	2.37127	0.387487	0.698396		LINC01731
ENSG00000232780	0.373632	0	2.80294	0	1		GAPDHP74
ENSG00000274927	0.0239646	0	7.21207	0	1		KMT2CP3
ENSG00000264145	0.14083	0	7.21207	0	1
ENSG00000198765	3.29959	3.44406	1.21515	2.83426	0.00459316	0.0114296	SYCP1
ENSG00000224335	0.059379	0	7.21207	0	1
ENSG00000277702	41.4728	0.371525	0.20009	1.85679	0.0633408	0.113847
ENSG00000143398	1715.25	0.908268	0.0443556	20.4769	3.45751e-93	1.73367e-91	PIP5K1A
ENSG00000196505	300.131	0.438785	0.0969184	4.52737	5.97225e-06	2.43089e-05	GDAP2
ENSG00000223489	0.177138	0	5.11333	0	1		NEFHP1
ENSG00000213262	0.183056	0.918767	5.79167	0.158636	0.873956		VDAC2P3
ENSG00000287015	0.0190307	0	7.21207	0	1
ENSG00000235526	0.558283	-1.81005	1.96163	-0.922723	0.356151
ENSG00000228347	0.0886326	0	7.21207	0	1		FTLP17
ENSG00000236012	0.11014	0.918663	7.21207	0.127379	0.898641		HIGD1AP12
ENSG00000270911	0.111033	1.61904	7.21096	0.224525	0.822349
ENSG00000134200	0.133668	1.67285	7.20961	0.232031	0.816514		TSHB
ENSG00000065183	831.011	-0.173544	0.0573453	-3.02629	0.00247572	0.00655238	WDR3
ENSG00000227082	14.9817	1.39927	0.432165	3.23782	0.00120446	0.00339199	LINC02798
ENSG00000163393	4.44326	1.64864	0.718347	2.29505	0.0217301	0.0454128	SLC22A15
ENSG00000163156	530.389	0.547528	0.0769126	7.11883	1.08844e-12	7.71111e-12	SCNM1
ENSG00000143631	16.4634	2.02425	0.383836	5.27375	1.33663e-07	6.56119e-07	FLG
ENSG00000228453	0.022289	0	7.21207	0	1		RPS15AP9
ENSG00000274642	1.02556	0.197497	1.6361	0.120712	0.903919	0.933491
ENSG00000237975	9.24173	2.19766	0.509237	4.31559	1.59177e-05	6.1287e-05	FLG-AS1
ENSG00000261168	30.1516	-1.43974	0.25701	-5.60189	2.12031e-08	1.12608e-07
ENSG00000287980	0.194464	0	4.4558	0	1
ENSG00000226172	0.0741994	0	7.21207	0	1
ENSG00000079335	183.807	-0.442106	0.106046	-4.16899	3.05958e-05	0.000113107	CDC14A
ENSG00000143119	3.21172	2.76923	1.21911	2.27152	0.0231157	0.0478758	CD53
ENSG00000233432	0.143089	0	7.0609	0	1		MTIF2P1
ENSG00000227700	0.0186811	0	7.21207	0	1
ENSG00000229911	0.0649375	0.918627	7.21207	0.127374	0.898645
ENSG00000143520	2.50016	3.63029	1.27786	2.84091	0.00449856	0.0112209	FLG2
ENSG00000171943	456.038	-0.145612	0.0700199	-2.07957	0.0375647	0.0727783	SRGAP2C
ENSG00000155761	8.77094	4.28704	1.08106	3.9656	7.32106e-05	0.00025622	SPAG17
ENSG00000230806	0.827131	2.63555	1.59504	1.65234	0.0984659	0.164179	SRGAP2-AS1
ENSG00000116830	441.266	-1.22226	0.0818492	-14.933	2.00924e-50	4.59325e-49	TTF2
ENSG00000234422	0.0879178	0	7.21207	0	1		UBE2WP1
ENSG00000227091	0.142929	0	7.04712	0	1		SLC6A17-AS1
ENSG00000081026	274.718	-1.18708	0.0976444	-12.1571	5.25732e-34	8.25496e-33	MAGI3
ENSG00000224965	3.21386	-0.957737	0.701256	-1.36574	0.172019	0.259517	KCNC4-DT
ENSG00000228127	1.17951	3.63533	1.54048	2.35987	0.0182813	0.0390688	LINC01649
ENSG00000143458	146.924	0.225716	0.112309	2.00978	0.0444542	0.0841589	GABPB2
ENSG00000230932	0.0191587	0	7.21207	0	1
ENSG00000073754	1.03672	1.63366	1.62091	1.00787	0.313519	0.421938	CD5L
ENSG00000228826	0.192024	0	7.21207	0	1
ENSG00000233907	0.0824234	0.918641	7.21207	0.127376	0.898643		LINC01761
ENSG00000225036	0.0210617	0	7.21207	0	1		CDK4P1
ENSG00000228420	0.235667	2.60748	4.23732	0.615361	0.538316		LINC01768
ENSG00000233839	0.109789	0	7.21207	0	1
ENSG00000232240	0.0172725	0	7.21207	0	1
ENSG00000230921	0.0172725	0	7.21207	0	1		HAO2-IT1
ENSG00000286151	1.56419	2.22139	1.43441	1.54864	0.121467	0.195399
ENSG00000271736	1.47922	3.21552	1.36346	2.35835	0.0183565	0.0392046	LINC02772
ENSG00000233717	0.0206631	0	7.21207	0	1		RPS29P29
ENSG00000163155	87.7741	0.489271	0.128519	3.80698	0.000140671	0.000472006	LYSMD1
ENSG00000241975	5.717	0.779315	0.691995	1.12619	0.260087	0.363176	ELOCP19
ENSG00000271143	0.0406644	0.918604	7.21207	0.12737	0.898647
ENSG00000228217	2.13633	2.9165	1.24271	2.34689	0.0189306	0.040289	PNRC2P1
ENSG00000270342	0.0966696	0	7.21207	0	1
ENSG00000231100	1.26045	2.21469	1.50051	1.47595	0.139956	0.219315
ENSG00000116824	1.25965	2.63993	1.54678	1.70673	0.0878723	0.149172	CD2
ENSG00000235887	0.0734132	0	7.21207	0	1		LINC02799
ENSG00000237460	0.0421501	0	7.21207	0	1		LINC01661
ENSG00000236887	0.0936897	0	7.21207	0	1
ENSG00000024526	197.053	-5.88821	0.195327	-30.1454	1.23086e-199	2.12156e-197	DEPDC1
ENSG00000235756	0.120792	0.918678	7.21207	0.127381	0.898639
ENSG00000173810	0.337258	0	3.11577	0	1		PPIAP7
ENSG00000235005	0.146014	0	7.21207	0	1
ENSG00000271890	0.0750856	0	7.21207	0	1		OR10AE1P
ENSG00000227425	0.061046	0.918625	7.21207	0.127373	0.898645		MRPS21P2
ENSG00000225279	1.36941	4.09217	1.28547	3.1834	0.00145555	0.0040383
ENSG00000283360	0.455144	-1.23563	2.05509	-0.601253	0.547672
ENSG00000117262	160.784	0.528041	0.346155	1.52544	0.127148	0.202774	GPR89A
ENSG00000227907	0.0400072	0	7.21207	0	1
ENSG00000227970	0.261483	0.918813	3.7864	0.242661	0.808268		NR1H5P
ENSG00000261055	0.194907	0	5.01459	0	1
ENSG00000231613	0.98663	-1.24841	1.6472	-0.757897	0.448513	0.553971
ENSG00000137947	344.242	1.01416	0.0820759	12.3563	4.50278e-35	7.31635e-34	GTF2B
ENSG00000233589	1.90925	-0.791413	0.93492	-0.846503	0.397272	0.505586
ENSG00000117586	3056.04	1.97019	0.0639074	30.8289	1.07578e-208	2.07865e-206	TNFSF4
ENSG00000230946	0.396525	-0.523817	2.81986	-0.18576	0.852633		HNRNPA1P68
ENSG00000226028	0.186883	2.21583	5.74447	0.385733	0.699694		PFN1P12
ENSG00000162728	1.27297	2.61315	1.60664	1.62647	0.10385	0.171525	KCNJ9
ENSG00000229021	3.02095	1.65907	0.963844	1.7213	0.0851963	0.145505
ENSG00000203825	0.483304	1.62561	2.28971	0.709961	0.477729
ENSG00000184371	1845.68	1.06931	0.0538509	19.8568	9.61875e-88	4.46852e-86	CSF1
ENSG00000233203	0.721163	-1.83493	1.75254	-1.04701	0.295093	0.402172	DHCR24-DT
ENSG00000232499	25.8946	-0.677424	0.251489	-2.69365	0.00706737	0.0168484
ENSG00000232265	0.75306	2.25545	1.74834	1.29005	0.197034	0.28972	LINC02805
ENSG00000163154	3.89463	1.19273	0.792941	1.50418	0.132534	0.209722	TNFAIP8L2
ENSG00000232995	10.9956	0.00236768	0.3694	0.00640955	0.994886	0.999347
ENSG00000238087	0.987458	0.918847	1.97241	0.465849	0.641324	0.725507	FMO8P
ENSG00000227777	0.247692	0	4.3199	0	1		RPL7AP19
ENSG00000177173	3.26277	1.33895	0.909213	1.47265	0.140846	0.220367	NAP1L4P1
ENSG00000238022	0.130882	0	7.21207	0	1		LMX1A-AS1
ENSG00000231671	1.17106	2.23844	1.4295	1.56589	0.117375	0.189975	LINC01307
ENSG00000162729	231.258	0.130127	0.11292	1.15238	0.249165	0.350588	IGSF8
ENSG00000143158	302.449	-0.202139	0.0830975	-2.43255	0.014993	0.0329263	MPC2
ENSG00000271092	7.64269	0.207388	0.486969	0.425876	0.670198	0.745823	TLCD4-RWDD3
ENSG00000238118	0.23667	0.918811	3.86877	0.237494	0.812273		SLC25A24P2
ENSG00000276118	0.0196921	0	7.21207	0	1
ENSG00000232148	0.240324	0.918808	4.32386	0.212497	0.831719		FMO11P
ENSG00000278811	10.2374	-0.339329	0.458727	-0.739718	0.459471	0.564267	LINC00624
ENSG00000000460	84.9897	-2.64051	0.14336	-18.4186	9.31029e-76	3.53931e-74	C1orf112
ENSG00000275075	0.0560432	0	7.21207	0	1
ENSG00000135862	20385.2	0.392599	0.0584954	6.71163	1.92467e-11	1.2726e-10	LAMC1
ENSG00000232952	8.98275	-0.0224007	0.408723	-0.0548065	0.956293	0.969232
ENSG00000227722	0.260018	0.918814	3.79079	0.24238	0.808485
ENSG00000285922	19.7447	0.819771	0.332233	2.46745	0.0136078	0.0301913
ENSG00000275801	0.253157	1.62156	3.46152	0.468452	0.639461
ENSG00000143198	1167.99	-0.246772	0.0533666	-4.62409	3.76239e-06	1.57277e-05	MGST3
ENSG00000143318	6.69114	3.45144	0.821921	4.19923	2.67823e-05	9.97262e-05	CASQ1
ENSG00000232188	0.246279	0.91881	3.82882	0.239972	0.810352
ENSG00000232212	0.322753	0	4.09049	0	1		LINC01701
ENSG00000143621	4052.84	-0.439394	0.046669	-9.41513	4.72497e-21	4.89872e-20	ILF2
ENSG00000241042	1.31757	2.93252	1.39689	2.09932	0.0357885	0.0698636
ENSG00000260322	0.302472	1.66738	6.22262	0.267955	0.788734
ENSG00000223495	0.042674	0	7.21207	0	1
ENSG00000143156	270.462	-0.319223	0.0858889	-3.7167	0.000201841	0.000658465	NME7
ENSG00000198771	24.22	3.90577	0.499567	7.81832	5.3535e-15	4.25252e-14	RCSD1
ENSG00000225462	7.06502	-0.211008	0.472437	-0.446638	0.655137	0.734711	FDPSP1
ENSG00000237756	0.0408055	0	7.21207	0	1
ENSG00000213064	1149.9	-0.0846087	0.0947733	-0.892749	0.371992	0.481	SFT2D2
ENSG00000143179	858.397	-0.259137	0.0548917	-4.72089	2.34816e-06	1.00556e-05	UCK2
ENSG00000143315	375.094	0.0403612	0.0730699	0.552364	0.580699	0.677307	PIGM
ENSG00000231175	0.432756	2.2274	1.92715	1.1558	0.247761		LINC01720
ENSG00000143185	0.365368	1.59916	3.04887	0.524508	0.599925		XCL2
ENSG00000272931	2.62897	-1.52248	0.91212	-1.66916	0.0950853	0.159488	LRRC8D-DT
ENSG00000143190	273.406	-0.351778	0.120692	-2.91468	0.00356052	0.00909882	POU2F1
ENSG00000225475	2.23217	-0.504199	0.852674	-0.591316	0.554309	0.653893
ENSG00000232223	0.543691	2.93229	1.99738	1.46807	0.142085		CNN2P10
ENSG00000224698	0.019482	0	7.21207	0	1
ENSG00000075945	591.08	-0.536564	0.0742795	-7.22359	5.06338e-13	3.66332e-12	KIFAP3
ENSG00000235303	0.919609	0.918843	1.76305	0.521166	0.602251	0.694673
ENSG00000234810	6.89055	1.90355	0.686427	2.77312	0.00555212	0.0135677
ENSG00000224468	14.2675	-0.0834514	0.390026	-0.213964	0.830575	0.879668	LAMC1-AS1
ENSG00000092607	2.51137	2.51298	1.22589	2.04992	0.0403721	0.0774018	TBX15
ENSG00000238270	0.0216975	0	7.21207	0	1
ENSG00000285894	6.50807	2.14952	0.690568	3.11269	0.00185392	0.00503993
ENSG00000236025	0.0562502	0.918621	7.21207	0.127373	0.898645
ENSG00000230704	0.0441066	0.918604	7.21207	0.12737	0.898647
ENSG00000227741	19.7761	0.742809	0.356162	2.08559	0.0370156	0.0718717
ENSG00000286754	0.282074	0.918809	3.67532	0.249995	0.802592
ENSG00000117091	1.20207	2.98038	1.55288	1.91926	0.0549518	0.101044	CD48
ENSG00000235378	0.246281	0.918807	4.29141	0.214104	0.830466		MRPS10P1
ENSG00000143171	3.05326	2.4925	1.24114	2.00824	0.0446179	0.0844361	RXRG
ENSG00000047410	3468.3	-0.32151	0.0650474	-4.9427	7.70497e-07	3.4996e-06	TPR
ENSG00000231992	0.0148781	0	7.21207	0	1
ENSG00000018625	4.40204	4.87968	1.16612	4.18453	2.85761e-05	0.000106028	ATP1A2
ENSG00000171806	113.92	-0.271549	0.118401	-2.29347	0.021821	0.0455614	METTL18
ENSG00000287919	0.342883	1.65893	2.81581	0.58915	0.555761
ENSG00000233882	0.0364747	0	7.21207	0	1		LINC01680
ENSG00000198358	0.983503	1.9088	1.46693	1.30122	0.193182	0.285038
ENSG00000134216	1.82957	2.2144	1.50864	1.46782	0.142154	0.222094	CHIA
ENSG00000230748	0.103219	2.18264	7.18952	0.303586	0.761443		PRELID1P7
ENSG00000254154	3.41786	-0.972948	0.758312	-1.28305	0.199476	0.292734	CRYZL2P-SEC16B
ENSG00000162694	683.398	-1.10419	0.0918337	-12.0238	2.66279e-33	4.10042e-32	EXTL2
ENSG00000238108	0.0419529	0	7.21207	0	1
ENSG00000118197	277.597	0.422501	0.0838966	5.03598	4.75416e-07	2.20557e-06	DDX59
ENSG00000135842	267.755	2.31122	0.110806	20.8583	1.2812e-96	6.75939e-95	NIBAN1
ENSG00000229258	0.462108	1.67178	2.3487	0.71179	0.476595		LPGAT1-AS1
ENSG00000287472	0.10618	1.68348	7.20923	0.233518	0.815359
ENSG00000241318	0.230847	-0.523785	4.34197	-0.120633	0.903982		WDR82P2
ENSG00000228238	1.62628	1.2139	1.15627	1.04985	0.293789	0.400791
ENSG00000232393	0.0175821	0	7.21207	0	1		RPL5P6
ENSG00000184155	0.0938899	0	7.21207	0	1		OR10J5
ENSG00000058085	2561.48	3.299	0.0864309	38.1692	0	0	LAMC2
ENSG00000260088	4.02214	2.45862	0.796402	3.08716	0.00202078	0.00545105	DDX59-AS1
ENSG00000116815	145.179	-0.137573	0.131646	-1.04502	0.296012	0.403189	CD58
ENSG00000232917	0.0906263	0	7.21207	0	1		HSPE1P6
ENSG00000233057	1.0454	1.92229	1.65106	1.16428	0.244312	0.34504	EEF1A1P14
ENSG00000143167	3.66972	4.62544	1.16501	3.97031	7.17794e-05	0.00025153	GPA33
ENSG00000143184	1.0743	3.41755	1.53947	2.21995	0.0264223	0.0538457	XCL1
ENSG00000260976	1.68723	4.8091	1.27854	3.76141	0.000168958	0.000557748	LINC01633
ENSG00000235215	1.27987	1.60747	1.1655	1.37921	0.167829	0.254393
ENSG00000224691	0.293242	-0.52383	2.80514	-0.186739	0.851865
ENSG00000286572	0.923092	-1.84246	1.52208	-1.21049	0.226091	0.323722
ENSG00000235101	0.0396315	0	7.21207	0	1		SETP9
ENSG00000228215	1.98121	0.922904	1.58749	0.581359	0.560999	0.660218	LINC02770
ENSG00000177807	3.84222	4.07514	1.15321	3.53372	0.000409754	0.00126607	KCNJ10
ENSG00000233626	0.409518	0.918832	2.15107	0.427152	0.669269
ENSG00000143228	143.153	-5.27855	0.182821	-28.8729	2.61608e-183	3.94832e-181	NUF2
ENSG00000235827	0.129881	0.918682	7.21207	0.127381	0.898639		TUBB8P9
ENSG00000231615	0.233948	0	4.32895	0	1
ENSG00000231714	0.143936	1.5935	7.21126	0.220974	0.825112
ENSG00000174514	31.822	0.415593	0.229964	1.80721	0.0707301	0.124908	MFSD4A
ENSG00000143178	42.1336	0.486359	0.201831	2.40974	0.0159639	0.034733	TBX19
ENSG00000116833	499.915	-0.816318	0.0741942	-11.0024	3.71898e-28	4.9073e-27	NR5A2
ENSG00000227740	1.74517	-0.605317	1.32058	-0.458371	0.646686	0.728937	LINC02803
ENSG00000000457	155.781	-0.230776	0.107665	-2.14346	0.0320758	0.0637733	SCYL3
ENSG00000143507	64.808	1.19267	0.178617	6.67723	2.43508e-11	1.59997e-10	DUSP10
ENSG00000285638	1.18964	3.24978	1.5345	2.11781	0.0341912	0.0672693
ENSG00000230987	0.42393	2.13439	2.77455	0.769276	0.44173
ENSG00000232527	5.53611	1.36224	0.974885	1.39734	0.162312	0.247594	LINC02802
ENSG00000215833	0.0979008	-0.523754	7.21207	-0.0726218	0.942107		QRSL1P1
ENSG00000223344	0.764353	0.918841	1.95094	0.470973	0.63766	0.72244
ENSG00000157064	56.8511	2.02758	0.222052	9.13109	6.78104e-20	6.73354e-19	NMNAT2
ENSG00000215808	0.625832	0.197493	1.87475	0.105344	0.916103	0.939104	LINC01139
ENSG00000059588	623.506	-0.918465	0.101309	-9.06598	1.23487e-19	1.21194e-18	TARBP1
ENSG00000237379	0.747304	1.50475	1.66039	0.906267	0.364795	0.473632	CBX1P3
ENSG00000122224	1.76587	2.96066	1.32766	2.22999	0.0257484	0.0526456	LY9
ENSG00000162782	5.19469	4.9648	1.12165	4.42633	9.5852e-06	3.79936e-05	TDRD5
ENSG00000238051	0.0574124	0	7.21207	0	1		ISCUP1
ENSG00000233196	0.780504	0	1.90961	0	1	1
ENSG00000229220	0.656817	0.195378	1.71435	0.113966	0.909264	0.936365
ENSG00000143653	1117.09	-0.679693	0.0602291	-11.2851	1.55429e-29	2.12967e-28	SCCPDH
ENSG00000158711	3040.01	-1.03874	0.0680701	-15.2598	1.4165e-52	3.40768e-51	ELK4
ENSG00000227747	0.305773	2.98732	2.92606	1.02094	0.307284
ENSG00000228081	0.201097	2.23206	5.64847	0.395161	0.692724
ENSG00000228020	0.429509	1.65189	2.91301	0.567075	0.570664		HNRNPA1P46
ENSG00000234975	61.7864	0.208609	0.196717	1.06046	0.288937	0.395326	FTH1P2
ENSG00000162851	278.111	-0.143142	0.0857805	-1.6687	0.095176	0.159623	TFB2M
ENSG00000271427	2.27936	2.40931	1.071	2.24958	0.0244753	0.0503583
ENSG00000143353	264.826	0.318162	0.086204	3.69081	0.000223544	0.000722891	LYPLAL1
ENSG00000197965	2634.69	-0.601781	0.052007	-11.5711	5.77052e-31	8.23398e-30	MPZL1
ENSG00000143493	382.308	-0.810824	0.0748223	-10.8367	2.30734e-27	2.96591e-26	INTS7
ENSG00000230777	1.18985	2.34217	1.32044	1.77378	0.0760997	0.132592	RPS29P5
ENSG00000179397	25.8772	0.703466	0.312134	2.25373	0.024213	0.0498965	CATSPERE
ENSG00000224540	0.262602	0.918821	4.28624	0.214365	0.830262		TFDP1P1
ENSG00000117592	4163.59	0.0691289	0.0503426	1.37317	0.169699	0.25663	PRDX6
ENSG00000186197	3.85909	4.01107	1.12488	3.56578	0.000362771	0.00113127	EDARADD
ENSG00000229067	1.25419	0.180812	1.05217	0.171847	0.863558	0.905589
ENSG00000227711	0.403949	2.6735	2.75046	0.972022	0.33104
ENSG00000261182	0.235871	1.66242	4.89047	0.33993	0.733909
ENSG00000228879	0.214565	0.197455	4.94526	0.0399281	0.96815		RPL35AP6
ENSG00000227925	1.47856	2.95557	1.36602	2.16364	0.030492	0.0610157	LINC01655
ENSG00000162670	4.74628	4.16323	1.12852	3.68912	0.000225033	0.000727471	BRINP3
ENSG00000225712	0.0193607	0	7.21207	0	1		ATP5MC2P1
ENSG00000162761	2.83223	4.62182	1.16736	3.95921	7.51978e-05	0.000262815	LMX1A
ENSG00000143199	7.98218	4.16013	0.897271	4.63643	3.54477e-06	1.48544e-05	ADCY10
ENSG00000007908	330.511	4.24605	0.173437	24.4817	2.31228e-132	1.89071e-130	SELE
ENSG00000092978	320.193	0.356166	0.0858596	4.14824	3.35048e-05	0.000123275	GPATCH2
ENSG00000143499	395.941	-0.103797	0.0742437	-1.39805	0.162097	0.24734	SMYD2
ENSG00000188404	67.294	-1.52655	0.186602	-8.18082	2.8193e-16	2.37375e-15	SELL
ENSG00000143196	0.203446	1.67271	6.50705	0.257061	0.797132		DPT
ENSG00000228504	0.177448	2.3281	7.18475	0.324033	0.745913		LINC01760
ENSG00000274702	0.139187	0.918731	6.13054	0.149862	0.880874
ENSG00000226211	0.193011	1.68138	5.0195	0.334969	0.737648
ENSG00000236942	0.672552	-1.10965	1.68731	-0.657646	0.510766	0.612846
ENSG00000287205	0.284565	0	3.75081	0	1
ENSG00000203697	8.96037	3.59605	0.92879	3.87176	0.000108054	0.000369053	CAPN8
ENSG00000116574	56.8002	-0.9799	0.224809	-4.35882	1.30766e-05	5.09168e-05	RHOU
ENSG00000287929	8.18145	3.93417	0.894957	4.39593	1.10302e-05	4.33658e-05
ENSG00000224896	0.0620355	0	7.21207	0	1		SIGLEC30P
ENSG00000121481	539.58	-0.643598	0.0800981	-8.03512	9.34911e-16	7.67148e-15	RNF2
ENSG00000227940	0.0445781	0	7.21207	0	1		LINC01696
ENSG00000143248	19790.4	0.0896969	0.0736317	1.21818	0.223154	0.320216	RGS5
ENSG00000162814	2.71522	2.92656	1.23389	2.37182	0.0177008	0.0379727	SPATA17
ENSG00000225172	1.75229	2.62004	1.43239	1.82913	0.0673798	0.11992
ENSG00000261642	0.410403	2.22242	2.35293	0.944532	0.344898
ENSG00000228239	0.0148781	0	7.21207	0	1
ENSG00000237283	0.405581	1.65889	2.80303	0.59182	0.553971
ENSG00000116132	9.93777	2.2674	0.615423	3.6843	0.000229333	0.000740585	PRRX1
ENSG00000238042	0.418193	0.918832	2.55825	0.359164	0.719472		LINC02257
ENSG00000231877	0.864618	2.99175	1.59164	1.87966	0.060154	0.109062
ENSG00000116679	1748.96	-0.34273	0.0449289	-7.62827	2.37921e-14	1.83887e-13	IVNS1ABP
ENSG00000228536	5.33996	2.19467	0.719466	3.05041	0.0022853	0.00609962	LYPLAL1-AS1
ENSG00000230550	1.99269	2.79246	1.2434	2.24583	0.0247152	0.0507795	ERLNC1
ENSG00000229242	0.100657	0	7.21207	0	1
ENSG00000228470	1.24288	0.956999	1.28164	0.746699	0.455245	0.560429
ENSG00000152092	10.5217	4.00728	1.08554	3.69151	0.000222929	0.000721054	ASTN1
ENSG00000234984	0.168178	0.918761	5.8994	0.155738	0.876239		FMO10P
ENSG00000231648	0.382589	0	2.85913	0	1		LINC01698
ENSG00000229983	1.89444	3.27634	1.23164	2.66014	0.00781089	0.0184297
ENSG00000215149	0.117751	0	7.21207	0	1		KRT18P32
ENSG00000225122	0.0402502	0	7.21207	0	1
ENSG00000225920	5.16181	1.13815	0.612622	1.85784	0.0631921	0.113606	RIMKLBP2
ENSG00000143476	203.531	-2.89246	0.114054	-25.3605	6.88077e-142	6.40292e-140	DTL
ENSG00000121486	560.361	-0.0557148	0.0603084	-0.923831	0.355574	0.464463	TRMT1L
ENSG00000228437	0.106499	0.918663	7.21207	0.127379	0.898641		LINC02474
ENSG00000057252	919.328	-0.115853	0.0663719	-1.74551	0.0808955	0.139482	SOAT1
ENSG00000285718	0.0813954	0	7.21207	0	1
ENSG00000234070	0.0670337	0	7.21207	0	1		SPATA17-AS1
ENSG00000233620	0.0387214	0	7.21207	0	1		USH2A-AS2
ENSG00000233018	0.396767	0.934105	2.2396	0.417085	0.676616
ENSG00000224783	0.043395	0	7.21207	0	1		MIPEPP2
ENSG00000162852	494.292	0.343109	0.0769055	4.46143	8.14143e-06	3.25743e-05	CNST
ENSG00000232792	0.042655	0	7.21207	0	1		FTH1P25
ENSG00000273004	6.36112	-0.0673361	0.552226	-0.121936	0.90295	0.932934
ENSG00000143842	760.24	-1.33439	0.0611234	-21.831	1.17755e-105	7.01813e-104	SOX13
ENSG00000268062	0.438589	-0.512836	2.32665	-0.220418	0.825545		SRP14P4
ENSG00000237409	0.193713	0	5.02832	0	1
ENSG00000116962	10261.5	-1.04655	0.0580946	-18.0146	1.49548e-72	5.41371e-71	NID1
ENSG00000288078	1.40189	2.20951	1.57028	1.40708	0.159404	0.244016
ENSG00000271399	0.155278	0.918748	5.99661	0.153211	0.878232
ENSG00000229757	0.26908	1.66075	3.4553	0.480639	0.630773		RPL7AP21
ENSG00000232679	1.55656	2.20591	1.49339	1.47712	0.139643	0.218937	LINC01705
ENSG00000220749	52.6931	0.194471	0.238067	0.816873	0.414001	0.520759	RPL21P28
ENSG00000181450	172.371	-0.56886	0.106602	-5.3363	9.48622e-08	4.72148e-07	ZNF678
ENSG00000223519	6.09768	1.13289	0.596843	1.89814	0.0576775	0.105283	KIF28P
ENSG00000286285	2.6984	1.57849	0.866646	1.82138	0.0685494	0.121687
ENSG00000225300	0.829458	3.97003	1.45443	2.72961	0.00634084	0.0152894
ENSG00000223842	1.85202	0.765463	1.00447	0.76206	0.446024	0.551706
ENSG00000162753	1.30484	0.192708	1.35806	0.141899	0.88716	0.922337	SLC9C2
ENSG00000228247	0.395698	2.64588	2.14241	1.235	0.21683		UBBP2
ENSG00000231424	1.59791	2.96826	1.33908	2.21664	0.0266477	0.0542322
ENSG00000143355	2.96573	4.63749	1.16261	3.98885	6.6395e-05	0.000234014	LHX9
ENSG00000287177	0.0802841	0	7.21207	0	1
ENSG00000223490	0.0617066	0	7.21207	0	1		CHCHD2P5
ENSG00000121644	1458.06	-0.328615	0.0579213	-5.67348	1.39925e-08	7.54761e-08	DESI2
ENSG00000174502	9.16608	-0.357901	0.465238	-0.769285	0.441724	0.547489	SLC26A9
ENSG00000224286	0.826506	0	1.77534	0	1	1	LINC01142
ENSG00000158715	479.12	-0.289713	0.0848165	-3.41576	0.000636045	0.00189843	SLC45A3
ENSG00000143195	13.4072	7.03532	1.06153	6.62755	3.413e-11	2.22182e-10	ILDR2
ENSG00000162849	57.7285	2.50115	0.252969	9.88716	4.73265e-23	5.30757e-22	KIF26B
ENSG00000232824	0.0182831	0	7.21207	0	1		PRR13P1
ENSG00000273416	3.55035	0.581378	0.747508	0.777755	0.436714	0.542556
ENSG00000282111	0.404342	0.918831	3.04105	0.302142	0.762544		LINC02815
ENSG00000233410	0.129768	0	6.23253	0	1		LINC01222
ENSG00000067533	418.571	0.158075	0.0853742	1.85156	0.0640889	0.115001	RRP15
ENSG00000228955	0.415998	-0.523807	3.07384	-0.170408	0.864689		RPL7AP82
ENSG00000270443	0.0406169	0	7.21207	0	1
ENSG00000116209	3323.65	0.360489	0.0416987	8.6451	5.37604e-18	4.90341e-17	TMEM59
ENSG00000224702	0.0700933	0	7.21207	0	1		LMX1A-AS2
ENSG00000271811	0.524349	1.48456	1.84806	0.803305	0.421798
ENSG00000224278	0.0210617	0	7.21207	0	1
ENSG00000235492	0.0993787	0	7.21207	0	1		LINC01221
ENSG00000287808	5.4369	1.12139	0.660569	1.69761	0.0895821	0.151607	DHX9-AS1
ENSG00000229840	0.124794	0	7.21207	0	1		ISCA1P2
ENSG00000226486	1.09447	2.96262	1.60471	1.8462	0.0648632	0.116184	LINC01035
ENSG00000227687	0.0234681	0	7.21207	0	1
ENSG00000231814	0.20405	0	5.66384	0	1		LINC00210
ENSG00000286210	0.491374	0.918843	2.69298	0.3412	0.732953
ENSG00000287364	0.912137	2.96119	1.54499	1.91664	0.0552837	0.101525
ENSG00000260698	4.67067	1.79637	0.698297	2.57249	0.0100969	0.0231169
ENSG00000277007	4.18492	0.798981	0.7036	1.13556	0.25614	0.358704
ENSG00000152104	3264.96	0.293703	0.0858136	3.42257	0.00062032	0.00185676	PTPN14
ENSG00000236975	1.84676	2.95592	1.41117	2.09466	0.0362008	0.0705413	LINC02814
ENSG00000286541	0.305022	0	7.21207	0	1
ENSG00000117650	107.912	-5.30119	0.209957	-25.2489	1.16371e-140	1.06013e-138	NEK2
ENSG00000235021	0.14518	-0.61052	7.02549	-0.0869007	0.93075
ENSG00000203724	18.8233	-0.294362	0.327649	-0.898406	0.368969	0.477723	C1orf53
ENSG00000225006	0.143392	0.918735	6.09494	0.150737	0.880183
ENSG00000287633	1.27796	-0.204681	1.38245	-0.148056	0.882298	0.918952
ENSG00000158764	2.44027	0.224598	1.33198	0.16862	0.866095	0.907654	ITLN2
ENSG00000223375	0.104495	0.91866	7.21207	0.127378	0.898641
ENSG00000230714	0.120746	1.73044	7.20759	0.240086	0.810264
ENSG00000260855	12.8008	-1.10836	0.398432	-2.78181	0.00540567	0.0132429
ENSG00000236206	0.550886	1.66191	2.0463	0.812152	0.416705
ENSG00000168118	730.133	-0.40701	0.0594474	-6.84656	7.56485e-12	5.12248e-11	RAB4A
ENSG00000173726	3756.52	-0.213799	0.046768	-4.57149	4.84264e-06	1.9957e-05	TOMM20
ENSG00000282852	0.0815798	0	7.21207	0	1
ENSG00000152382	165.67	-0.605771	0.097497	-6.21323	5.19067e-10	3.11872e-09	TADA1
ENSG00000143839	7.11275	3.33223	0.729016	4.57086	4.85727e-06	2.00095e-05	REN
ENSG00000232100	0.151634	1.61914	6.95377	0.232844	0.815883		LINC01653
ENSG00000261024	0.617197	0.609344	1.76802	0.344647	0.730359	0.796625	GS1-279B7.1
ENSG00000230547	0.104429	0	7.21207	0	1		HMGB1P11
ENSG00000176754	1.07984	1.99003	1.39438	1.42718	0.153527	0.236656	LINC00303
ENSG00000227953	9.13955	-0.0921565	0.423773	-0.217467	0.827845	0.877512	LINC01341
ENSG00000232215	0.0945011	0	7.21207	0	1		OR2L6P
ENSG00000135829	3867.13	-0.803653	0.0520372	-15.4438	8.3034e-54	2.05124e-52	DHX9
ENSG00000228289	0.351435	2.20426	2.72983	0.807473	0.419394
ENSG00000134717	955.605	-0.113676	0.0565112	-2.01156	0.0442662	0.0838292	BTF3L4
ENSG00000232989	0.0193607	0	7.21207	0	1
ENSG00000233537	0.0916766	0	7.21207	0	1		TEDDM2P
ENSG00000116668	193.765	0.22619	0.114476	1.97587	0.0481698	0.090247	SWT1
ENSG00000278180	0.0440533	0	7.21207	0	1
ENSG00000232341	0.476224	-1.50665	1.85771	-0.811027	0.41735		RPL4P2
ENSG00000287676	2.22555	0.546087	1.14984	0.474924	0.634841	0.720188
ENSG00000236792	7.53999	0.430944	0.431623	0.998428	0.318072	0.426458
ENSG00000143207	778.631	-0.348085	0.0649229	-5.36151	8.25291e-08	4.13193e-07	COP1
ENSG00000286775	0.061329	0	7.21207	0	1
ENSG00000237492	0.0175821	0	7.21207	0	1		OR2L9P
ENSG00000230404	0.299757	0.918823	2.81953	0.325878	0.744517
ENSG00000236230	1.26915	3.22355	1.43344	2.24882	0.0245242	0.0504363
ENSG00000026751	7.33484	7.02382	1.09672	6.40438	1.50978e-10	9.40468e-10	SLAMF7
ENSG00000150681	3.68174	4.29829	1.16838	3.67883	0.000234304	0.000755432	RGS18
ENSG00000116906	1461.77	-0.212392	0.0433614	-4.89819	9.67241e-07	4.33479e-06	GNPAT
ENSG00000092969	490.769	1.80185	0.167298	10.7703	4.75684e-27	6.04033e-26	TGFB2
ENSG00000157181	448.166	0.469934	0.0979334	4.7985	1.59857e-06	6.96155e-06	ODR4
ENSG00000250762	0.216386	-1.23523	3.92133	-0.315004	0.752759
ENSG00000236720	0.0992723	0.918652	7.21207	0.127377	0.898642		LINC01741
ENSG00000227421	0.848849	2.22256	1.58402	1.40311	0.160583	0.245473	LINC01724
ENSG00000227240	0.720314	2.99489	1.878	1.59472	0.110774	0.181029
ENSG00000076258	18.2034	1.06572	0.34441	3.09434	0.00197252	0.00533272	FMO4
ENSG00000286073	3.14863	1.20225	1.11958	1.07384	0.282896	0.388833
ENSG00000231084	20.9846	1.018	0.313562	3.24657	0.00116804	0.00330231	RPL22P24
ENSG00000117697	400.445	-0.448659	0.0672114	-6.67534	2.46654e-11	1.61994e-10	NSL1
ENSG00000235083	0.669656	0.918838	1.81787	0.505447	0.613245	0.703634
ENSG00000162669	9.23262	-0.254905	0.566005	-0.450358	0.652453	0.733024	HFM1
ENSG00000132681	4.73261	3.82886	1.15896	3.30371	0.000954162	0.00274807	ATP1A4
ENSG00000225904	0.164667	1.6195	5.89293	0.274821	0.783454		MORF4L1P7
ENSG00000143641	3491.67	-0.141802	0.0621112	-2.28303	0.0224285	0.0466404	GALNT2
ENSG00000227630	18.2837	0.440855	0.2893	1.52387	0.127542	0.203252	LINC01132
ENSG00000010932	3.49268	3.91943	1.13487	3.45364	0.000553084	0.00167015	FMO1
ENSG00000282849	1.18632	2.47351	1.48	1.67129	0.0946652	0.158921
ENSG00000226640	0.0241827	0	7.21207	0	1
ENSG00000010072	424.482	0.56001	0.0708375	7.90555	2.66744e-15	2.15154e-14	SPRTN
ENSG00000135766	323.694	-0.357379	0.0959609	-3.72422	0.000195922	0.000640324	EGLN1
ENSG00000279261	0.38025	2.19707	2.79594	0.785807	0.431981		LINC02961
ENSG00000213051	0.357359	0.918829	2.81569	0.326324	0.744179		RPL5P5
ENSG00000238054	0.344912	0.918824	2.91847	0.314831	0.75289
ENSG00000163534	0.944563	1.64467	1.67115	0.984152	0.325041	0.433883	FCRL1
ENSG00000168243	8.92049	5.20161	1.07297	4.84787	1.24796e-06	5.51225e-06	GNG4
ENSG00000237469	0.207245	0.918799	3.9009	0.235535	0.813794		TUBB8P10
ENSG00000224939	3.62585	3.29489	1.02745	3.20687	0.00134187	0.00374559	LINC00184
ENSG00000227613	0.0640562	1.6728	7.20961	0.232023	0.81652		QRSL1P2
ENSG00000116183	20.53	7.27561	1.05011	6.92845	4.25479e-12	2.92352e-11	PAPPA2
ENSG00000232194	0.733904	-0.518215	2.00006	-0.2591	0.795558	0.851775
ENSG00000231612	0.142323	0	7.066	0	1
ENSG00000271036	0.0249044	0.918585	7.21207	0.127368	0.898649		CLPTM1LP1
ENSG00000230849	2.54341	0.681712	0.75782	0.899571	0.368349	0.477083	GOT2P2
ENSG00000170382	9.70386	4.5211	0.890472	5.07719	3.83061e-07	1.79665e-06	LRRN2
ENSG00000226868	0.523485	1.66569	2.33306	0.713952	0.475257
ENSG00000279401	0.127022	0.918678	7.21207	0.127381	0.898639
ENSG00000272362	0.288817	1.67022	3.78017	0.441838	0.658606
ENSG00000287450	0.0767253	-1.21565	7.21155	-0.16857	0.866135
ENSG00000237011	0.639347	2.18356	1.95921	1.11451	0.265059	0.368744
ENSG00000233583	0.124752	0.918679	7.21207	0.127381	0.898639
ENSG00000066027	1065.92	-1.15148	0.0513377	-22.4294	2.03292e-111	1.30107e-109	PPP2R5A
ENSG00000286263	2.01139	2.64155	1.21795	2.16884	0.0300948	0.0602969
ENSG00000227006	2.88487	3.20324	1.22311	2.61894	0.00882032	0.0205415
ENSG00000224525	0.558188	0.918846	2.67236	0.343834	0.730971
ENSG00000173728	3.26692	2.93473	0.955021	3.07295	0.00211954	0.00569416	C1orf100
ENSG00000225811	0.281993	0.918823	2.85673	0.321634	0.74773
ENSG00000227818	0.0425344	0	7.21207	0	1
ENSG00000135828	74.5132	0.252179	0.147434	1.71046	0.0871816	0.148206	RNASEL
ENSG00000286398	0.462837	2.60841	1.9145	1.36245	0.173057
ENSG00000185523	0.873255	-1.24588	1.86808	-0.666929	0.504818	0.607078	SPATA45
ENSG00000116711	500.172	-0.598485	0.0959501	-6.23746	4.44725e-10	2.68695e-09	PLA2G4A
ENSG00000226750	0.0795983	0	7.21207	0	1
ENSG00000285665	6.59625	0.526949	0.636367	0.828058	0.407638	0.515211	TOP1P1
ENSG00000231022	0.0229845	0.918585	7.21207	0.127368	0.898649		RPS3AP9
ENSG00000224436	0.0402203	0	7.21207	0	1
ENSG00000228208	3.32164	3.50249	1.16356	3.01015	0.00261121	0.00687499	LINC02869
ENSG00000273384	0.727248	-1.0517	1.41405	-0.743751	0.457027	0.562089
ENSG00000238061	0.59528	-0.523838	1.94073	-0.269918	0.787224	0.845325
ENSG00000234915	0.0884496	0.918641	7.21207	0.127376	0.898643
ENSG00000143845	337.863	0.27936	0.0893129	3.12788	0.00176071	0.00480634	ETNK2
ENSG00000227585	0.0815993	0	7.21207	0	1
ENSG00000157060	1.28926	-1.12374	1.42551	-0.788312	0.430514	0.536988	SHCBP1L
ENSG00000224260	0.355702	0.91883	3.06816	0.299472	0.76458
ENSG00000213045	0.0579146	0	7.21207	0	1
ENSG00000235467	0.0566293	0	7.21207	0	1		RPL10AP5
ENSG00000123684	1357.68	-0.53346	0.0563685	-9.4638	2.96955e-21	3.10101e-20	LPGAT1
ENSG00000228044	1.12711	3.81218	1.56056	2.44283	0.0145727	0.0321114
ENSG00000225338	0.273075	0	3.43672	0	1		RPL23AP18
ENSG00000237457	0.307412	1.62246	3.03936	0.533817	0.593468		BRINP3-DT
ENSG00000225171	1.15444	-1.84047	1.40228	-1.31249	0.189356	0.280346	DUTP6
ENSG00000235386	4.88006	-1.09477	0.697702	-1.56911	0.116621	0.188936
ENSG00000123836	100.627	0.373956	0.156049	2.39641	0.0165567	0.0358402	PFKFB2
ENSG00000213690	0.339688	1.62392	2.60786	0.622701	0.533481
ENSG00000229832	0.343881	0.91883	2.63579	0.348598	0.727391
ENSG00000225233	0.813368	1.90808	1.49807	1.27369	0.202773	0.296667
ENSG00000237514	0.0440637	0.918604	7.21207	0.12737	0.898647		PTP4A1P7
ENSG00000287856	0.46586	1.62212	3.18448	0.509383	0.610484
ENSG00000226375	3.46735	3.72903	1.21116	3.07889	0.00207775	0.00558982
ENSG00000203705	188.282	-0.0137924	0.0989979	-0.13932	0.889197	0.923822	TATDN3
ENSG00000224040	0.720621	-1.88999	1.99039	-0.949558	0.342337	0.451508	HMGN1P4
ENSG00000228686	1.85186	2.2124	1.06112	2.08497	0.0370718	0.0719521
ENSG00000279838	2.69529	0.230414	0.806102	0.285837	0.775003	0.834949
ENSG00000174175	67.2036	-2.2025	0.273394	-8.05613	7.87488e-16	6.49164e-15	SELP
ENSG00000236401	0.0209765	0	7.21207	0	1		SLC4A1APP2
ENSG00000241475	0.294029	1.6606	3.38349	0.490796	0.623571
ENSG00000215800	0.0874688	0	7.21207	0	1		RSL24D1P4
ENSG00000286421	1.21087	2.66249	1.53923	1.72976	0.083673	0.143342
ENSG00000270936	0.115052	0	7.21207	0	1		BPNT2P1
ENSG00000008118	4.85625	5.55068	1.14086	4.86535	1.14256e-06	5.07107e-06	CAMK1G
ENSG00000171161	634.801	0.818354	0.0696633	11.7473	7.29363e-32	1.06889e-30	ZNF672
ENSG00000241505	0.082586	0	7.21207	0	1
ENSG00000282097	1.11816	3.20803	1.39817	2.29445	0.0217648	0.0454723
ENSG00000261453	1.45845	2.95098	1.40605	2.09877	0.0358368	0.0699489	LINC01735
ENSG00000231020	0.0351642	0	7.21207	0	1
ENSG00000270818	0.0216975	0	7.21207	0	1
ENSG00000196878	1085.59	2.67735	0.0875317	30.5872	1.81068e-205	3.34932e-203	LAMB3
ENSG00000225561	0.398507	0	3.05468	0	1		LINC01710
ENSG00000074964	116.413	0.0662568	0.13199	0.501985	0.615678	0.705413	ARHGEF10L
ENSG00000223847	0.0420379	0	7.21207	0	1
ENSG00000277704	0.198188	0.918774	5.70524	0.16104	0.872062
ENSG00000259815	0.156603	0	6.91539	0	1		LINC02769
ENSG00000240963	0.0227418	0	7.21207	0	1
ENSG00000226570	0.656667	1.6539	2.09727	0.788598	0.430347	0.536823
ENSG00000198929	41.7311	-1.16132	0.249344	-4.6575	3.20076e-06	1.34765e-05	NOS1AP
ENSG00000230628	2.99787	4.64227	1.15715	4.01181	6.02541e-05	0.000213811
ENSG00000227579	4.05533	4.65223	1.15814	4.01699	5.8946e-05	0.000209365
ENSG00000174606	576.445	-0.0444135	0.0643946	-0.689708	0.490378	0.593904	ANGEL2
ENSG00000179914	2.7127	0.793515	0.922628	0.86006	0.389756	0.498194	ITLN1
ENSG00000121446	3.04927	4.15644	1.14324	3.63566	0.000277274	0.000882067	RGSL1
ENSG00000236905	0.563893	1.54496	1.95412	0.790618	0.429167
ENSG00000233304	1.17868	2.62665	1.50824	1.74154	0.081589	0.140494	LINC01346
ENSG00000227887	0.0199467	0	7.21207	0	1		RPS26P13
ENSG00000116903	511.245	0.799435	0.0764923	10.4512	1.447e-25	1.74746e-24	EXOC8
ENSG00000226196	0.544474	2.24908	2.17362	1.03471	0.300803		GAPDHP75
ENSG00000287354	0.223381	0.918794	4.89351	0.187758	0.851067
ENSG00000233827	0.695541	1.94651	2.01832	0.964422	0.334834	0.444179	CCNQP1
ENSG00000198797	4.64356	4.22536	1.19062	3.54887	0.00038689	0.00120056	BRINP2
ENSG00000151414	1199.23	-0.265361	0.0938734	-2.8268	0.00470163	0.0116765	NEK7
ENSG00000177614	7.93687	4.18735	1.09428	3.8266	0.000129927	0.000438404	PGBD5
ENSG00000287157	0.229051	1.62044	4.35431	0.372146	0.709784
ENSG00000233920	0.784048	3.21044	1.74815	1.83648	0.0662861	0.118307
ENSG00000183831	4.55318	0.517073	0.638877	0.809347	0.418315	0.525053	ANKRD45
ENSG00000225755	0.0249044	0.918585	7.21207	0.127368	0.898649
ENSG00000197472	4.62189	-3.94486	0.961917	-4.10104	4.11296e-05	0.000149229	ZNF695
ENSG00000230184	0.257338	0.900912	3.12128	0.288635	0.77286		SMYD3-IT1
ENSG00000232436	0.130982	0.918684	7.21207	0.127382	0.898638
ENSG00000231718	1.86524	3.96045	1.26866	3.12176	0.00179775	0.00490305	LINC02789
ENSG00000136643	586.7	-0.105535	0.0665884	-1.58488	0.112993	0.183992	RPS6KC1
ENSG00000232537	0.822097	2.22076	1.6953	1.30995	0.190214	0.281315
ENSG00000285521	0.379918	2.66339	2.96	0.899792	0.368231
ENSG00000236317	0.281875	-0.523797	3.79703	-0.137949	0.890281
ENSG00000176855	3.12833	4.5308	1.20446	3.76169	0.000168771	0.000557287	KRT18P28
ENSG00000227728	0.180426	1.61991	5.07111	0.319439	0.749394
ENSG00000162877	1.70333	1.52446	1.37604	1.10786	0.267923	0.372063	PM20D1
ENSG00000225401	0.602082	-0.523833	1.97046	-0.265843	0.79036	0.847851	TGIF2P1
ENSG00000228190	0.0191587	0	7.21207	0	1		RPL23AP16
ENSG00000135747	0.427966	-1.65466	2.85423	-0.579723	0.562102		ZNF670-ZNF695
ENSG00000227237	0.14434	-0.523761	6.07774	-0.086177	0.931326		ZNF692-DT
ENSG00000069248	1142.91	-0.608194	0.0552416	-11.0097	3.43129e-28	4.53163e-27	NUP133
ENSG00000232812	0.574766	2.62122	1.91742	1.36705	0.171608		LINC01717
ENSG00000242042	0.380963	2.65425	3.0124	0.881108	0.37826		LINC01743
ENSG00000234464	0.209592	2.20112	4.34695	0.50636	0.612604
ENSG00000253148	2.31638	3.44087	1.29798	2.65094	0.00802682	0.018879	RGS21
ENSG00000090104	0.978798	2.69424	1.9662	1.37028	0.1706	0.257774	RGS1
ENSG00000285280	4.26982	0.784579	0.745476	1.05245	0.292592	0.39948
ENSG00000232892	6.85606	3.89085	0.747706	5.20371	1.95349e-07	9.43648e-07	RGS5-AS1
ENSG00000236950	0.425725	1.59982	2.91887	0.548097	0.583625		LINC01774
ENSG00000236468	0.339728	3.00494	3.2505	0.924455	0.35525		EEF1A1P44
ENSG00000185220	143.027	0.656971	0.114467	5.73941	9.50092e-09	5.20911e-08	PGBD2
ENSG00000162769	209.172	-0.471462	0.0920896	-5.1196	3.06177e-07	1.44811e-06	FLVCR1
ENSG00000133065	950.586	0.0984891	0.0620115	1.58824	0.112232	0.182948	SLC41A1
ENSG00000278684	0.0771331	0	7.21207	0	1
ENSG00000236775	0.299997	0	3.34654	0	1
ENSG00000042781	19.156	5.82	1.05131	5.53594	3.09572e-08	1.61945e-07	USH2A
ENSG00000234754	1.43849	1.64573	1.59102	1.03439	0.300956	0.408602	LINC02817
ENSG00000233084	3.13248	1.43165	0.747074	1.91634	0.0553217	0.101582	RPL23AP25
ENSG00000227815	0.457383	0.221494	2.604	0.0850593	0.932214
ENSG00000287046	1.16074	2.22454	1.675	1.32809	0.184149	0.274244
ENSG00000228863	0.887024	2.63892	1.78525	1.47818	0.13936	0.218573
ENSG00000229112	0.0747133	2.32801	7.18475	0.32402	0.745923
ENSG00000233332	0.190239	0	5.03602	0	1
ENSG00000231984	0.0239646	0	7.21207	0	1
ENSG00000226876	0.379196	1.62319	2.79851	0.580021	0.561901		SMYD3-AS1
ENSG00000277462	96.6007	-0.0866905	0.12969	-0.668444	0.50385	0.606299	ZNF670
ENSG00000225591	0.098116	1.68348	7.20923	0.233518	0.815359		RPS27P7
ENSG00000035687	2833.52	-0.604554	0.0514701	-11.7457	7.42763e-32	1.08747e-30	ADSS2
ENSG00000213080	30.6359	-1.24451	0.236103	-5.27106	1.35639e-07	6.65169e-07
ENSG00000180287	3.47418	4.3376	1.17109	3.70389	0.000212319	0.000689089	PLD5
ENSG00000226693	0.576051	1.6249	2.40692	0.675095	0.499615		NXNP1
ENSG00000231272	0.251649	0.918812	3.80568	0.241432	0.809221
ENSG00000223828	0.0209765	0	7.21207	0	1		BANF1P4
ENSG00000230124	793.918	-0.235022	0.0667236	-3.52232	0.000427785	0.00131816	ACBD6
ENSG00000226723	2.19958	0.204196	0.890277	0.229362	0.818587	0.870131
ENSG00000272672	0.142603	-0.523761	6.09389	-0.0859485	0.931507
ENSG00000228982	0.0743036	-0.523773	7.21207	-0.0726245	0.942105
ENSG00000235096	0.849944	2.96321	1.69662	1.74653	0.0807182	0.139242
ENSG00000007341	234.037	-0.0400961	0.0949802	-0.422152	0.672914	0.748025	ST7L
ENSG00000286747	2.29612	2.72392	1.26989	2.14501	0.0319517	0.0635557
ENSG00000236069	0.46251	-0.525191	2.6415	-0.198823	0.842401
ENSG00000236244	0.335554	0.918824	2.7369	0.335717	0.737085		SLC35F3-AS1
ENSG00000272865	0.527364	1.65699	2.43268	0.681136	0.495786
ENSG00000143324	1337.82	-0.0877788	0.0587933	-1.49301	0.135435	0.21341	XPR1
ENSG00000229871	0.0709096	0	7.21207	0	1		RPSAP20
ENSG00000225222	0.0383342	0	7.21207	0	1		CHCHD4P5
ENSG00000118193	193.4	-4.02438	0.133618	-30.1186	2.76437e-199	4.6849e-197	KIF14
ENSG00000198842	3.18594	3.44504	1.29341	2.66353	0.00773261	0.0182635	STYXL2
ENSG00000286619	41.4639	-0.068642	0.263585	-0.260416	0.794543	0.850953
ENSG00000198756	11.5096	3.68182	0.705777	5.21669	1.82149e-07	8.82134e-07	COLGALT2
ENSG00000271558	0.0424226	0.918604	7.21207	0.12737	0.898647
ENSG00000227554	1.08329	3.81655	1.39291	2.73998	0.0061442	0.0148637
ENSG00000178596	0.451049	0.918844	3.09176	0.297191	0.76632		GAPDHP29
ENSG00000054282	442.972	0.0690737	0.0686999	1.00544	0.314684	0.423131	SDCCAG8
ENSG00000183780	3.05842	3.97203	1.22267	3.24866	0.0011595	0.00327967	SLC35F3
ENSG00000229663	0.241146	0	3.82264	0	1		DPY19L4P1
ENSG00000162702	831.197	0.30818	0.0557398	5.52891	3.22227e-08	1.68217e-07	ZNF281
ENSG00000238272	0.849677	3.46616	1.48625	2.33215	0.0196928	0.0416685
ENSG00000235060	0.0625087	0	7.21207	0	1		VDAC1P4
ENSG00000143194	3.34239	2.18838	0.878317	2.49156	0.0127183	0.0284028	MAEL
ENSG00000054267	1223.61	0.351097	0.0605677	5.79677	6.76055e-09	3.75332e-08	ARID4B
ENSG00000287921	0.0792603	0	7.21207	0	1
ENSG00000177800	0.199042	0	7.21207	0	1		TMEM78
ENSG00000232166	0.136452	0	7.13271	0	1
ENSG00000175137	1099.48	0.184499	0.0660998	2.79122	0.00525093	0.0129023	SH3BP5L
ENSG00000134245	73.4827	0.573986	0.182757	3.14071	0.00168538	0.00461859	WNT2B
ENSG00000227373	2.85951	1.08313	0.833859	1.29894	0.193965	0.28597	RABGAP1L-DT
ENSG00000228175	5.9563	-1.29133	0.610734	-2.11439	0.0344817	0.067766	GEMIN8P4
ENSG00000069275	6233.13	-1.22769	0.0574295	-21.3774	2.16866e-101	1.23199e-99	NUCKS1
ENSG00000187889	5.38271	4.81558	1.14405	4.20923	2.56239e-05	9.58466e-05	FYB2
ENSG00000097046	146.354	-2.61198	0.137195	-19.0384	8.2029e-81	3.39486e-79	CDC7
ENSG00000232113	0.488563	2.92911	2.37888	1.2313	0.218212		TEX50
ENSG00000231378	0.0583522	0.918621	7.21207	0.127373	0.898645		NDUFAF4P4
ENSG00000235605	0.0588834	0	7.21207	0	1
ENSG00000224857	0.241858	1.65299	3.86927	0.427211	0.669226		LINC01691
ENSG00000273367	0.318196	3.47096	3.55072	0.977536	0.328304
ENSG00000230604	0.206662	-1.25941	7.2103	-0.174668	0.86134		TSEN15P2
ENSG00000231605	1.64678	3.78753	1.40624	2.69337	0.00707338	0.0168601	LINC01363
ENSG00000236358	0.0193607	0	7.21207	0	1
ENSG00000203737	0.757727	-0.421551	1.65064	-0.255386	0.798425	0.854025	GPR52
ENSG00000215873	0.0823209	0	7.21207	0	1		FEN1P1
ENSG00000185420	209.434	-1.14822	0.0969367	-11.8451	2.28201e-32	3.41357e-31	SMYD3
ENSG00000076321	760.977	0.0763181	0.0541555	1.40924	0.158765	0.243235	KLHL20
ENSG00000272175	0.110185	0	7.21207	0	1
ENSG00000213070	0.201347	-0.513954	3.94314	-0.130341	0.896296		HMGB3P6
ENSG00000282265	0.176251	0.918759	5.8254	0.157716	0.87468
ENSG00000229747	0.0590985	0	7.21207	0	1
ENSG00000117280	1184.1	0.462572	0.0439221	10.5316	6.17552e-26	7.58157e-25	RAB29
ENSG00000233985	0.476078	0.918831	2.08127	0.441477	0.658868		LINC01681
ENSG00000236719	5.58918	3.52579	1.11095	3.17367	0.00150527	0.00416489	OVAAL
ENSG00000136636	793.204	-1.00172	0.0602187	-16.6347	3.90609e-62	1.12424e-60	KCTD3
ENSG00000225486	0.325474	-0.523813	3.11031	-0.168412	0.866259
ENSG00000227043	0.439479	1.65067	2.44092	0.676252	0.49888		LINC01682
ENSG00000163874	202.449	1.46075	0.120437	12.1288	7.43543e-34	1.16329e-32	ZC3H12A
ENSG00000285777	0.0853756	0	7.21207	0	1
ENSG00000286109	0.100834	0	7.21207	0	1
ENSG00000213068	0.0444446	0	7.21207	0	1
ENSG00000054392	123.101	1.38129	0.131981	10.4658	1.24039e-25	1.50394e-24	HHAT
ENSG00000122223	2.08182	4.09805	1.20602	3.398	0.000678801	0.00201213	CD244
ENSG00000188739	13.3412	0.676385	0.346866	1.94999	0.0511772	0.0949896	RBM34
ENSG00000286666	0.553773	0.918844	2.51227	0.365743	0.714557
ENSG00000273198	0.215656	-0.540467	4.94344	-0.10933	0.912941
ENSG00000203730	0.591238	-0.523835	1.99422	-0.262676	0.7928	0.849687	TEDDM1
ENSG00000225719	0.0226681	0	7.21207	0	1		NMNAT1P2
ENSG00000273483	1.57275	-0.493298	1.11164	-0.443757	0.657219	0.736477
ENSG00000203729	0.0839058	0	7.21207	0	1		LINC00272
ENSG00000232809	0.645186	3.18367	2.0646	1.54202	0.123068	0.197513	VDAC1P10
ENSG00000285981	0.0860843	0.918641	7.21207	0.127376	0.898643
ENSG00000261729	0.740189	2.24159	1.62815	1.37677	0.168583	0.255286
ENSG00000215796	0.121501	0.918676	7.21207	0.12738	0.898639
ENSG00000233047	0.10103	0	7.21207	0	1		LINC01677
ENSG00000143341	243.243	-0.412785	0.169376	-2.43709	0.014806	0.0325569	HMCN1
ENSG00000228309	0.651813	1.60474	2.32741	0.689494	0.490512	0.594019	LINC01350
ENSG00000229739	6.48524	3.09762	0.828771	3.73761	0.00018578	0.000609211	PDC-AS1
ENSG00000116703	8.39341	5.68175	1.09201	5.203	1.96097e-07	9.46957e-07	PDC
ENSG00000273874	0.01995	0	7.21207	0	1		MIR6859-2
ENSG00000264341	0.019482	0	7.21207	0	1
ENSG00000264101	0.0364461	0	7.21207	0	1		MIR4689
ENSG00000252404	0.145431	1.61943	6.06894	0.266839	0.789593
ENSG00000243267	0.238626	-0.523788	4.32757	-0.121035	0.903663		RN7SL614P
ENSG00000239149	1.41153	-0.941621	1.1514	-0.817805	0.413469	0.520305	SNORA59A
ENSG00000252956	0.119968	-0.523733	7.21207	-0.072619	0.942109		RNA5SP40
ENSG00000207237	0.0781847	0	7.21207	0	1		RNU6-110P
ENSG00000253005	0.0459691	1.65367	7.21027	0.229349	0.818597		RNU6-176P
ENSG00000238316	0.0534473	0	7.21207	0	1
ENSG00000207941	0.0172725	0	7.21207	0	1		MIR552
ENSG00000264773	0.509843	2.5971	2.25188	1.1533	0.248786		MIR4420
ENSG00000199963	0.0207461	0	7.21207	0	1		RNU6-605P
ENSG00000252368	0.0590373	0	7.21207	0	1		RNA5SP43
ENSG00000206779	0.01995	0	7.21207	0	1		Y_RNA
ENSG00000264613	0.0216975	0	7.21207	0	1		RN7SL290P
ENSG00000199240	0.0226981	0	7.21207	0	1		RNA5SP46
ENSG00000206627	0.104995	0	7.21207	0	1		RNU6-969P
ENSG00000283414	0.103358	0.197331	7.21207	0.0273612	0.978172		U6
ENSG00000207508	0.0409265	0	7.21207	0	1		RNU6-1237P
ENSG00000263675	3.45037	0.189077	0.737849	0.256255	0.797754	0.853609	MIR5581
ENSG00000206981	0.0182831	0	7.21207	0	1		RNU6-40P
ENSG00000238653	0.0239646	0	7.21207	0	1		RNU7-62P
ENSG00000212624	0.0210617	0	7.21207	0	1
ENSG00000200575	0.0239646	0	7.21207	0	1		RNU6-414P
ENSG00000212308	0.0175821	0	7.21207	0	1		RNA5SP23
ENSG00000252338	0.0396315	0	7.21207	0	1		RNU6-503P
ENSG00000239319	0.0230196	0	7.21207	0	1		RN7SL854P
ENSG00000251767	0.0644079	0	7.21207	0	1		RNU7-8P
ENSG00000202263	0.0212739	0	7.21207	0	1		RNA5SP22
ENSG00000199318	0.022289	0	7.21207	0	1		RNA5SP52
ENSG00000199666	0.476278	3.19332	2.69577	1.18456	0.23619		SNORD3G
ENSG00000242482	0.0210617	0	7.21207	0	1		RN7SL392P
ENSG00000206817	0.0230196	0	7.21207	0	1		Y_RNA
ENSG00000200839	0.0419262	0	7.21207	0	1		RNA5SP48
ENSG00000264271	0.0388841	-0.52381	7.21207	-0.0726297	0.942101		RN7SL488P
ENSG00000239504	0.0870404	0	7.21207	0	1		RN7SL583P
ENSG00000251720	0.378937	0.903448	2.42592	0.372414	0.709584		RNU7-123P
ENSG00000274321	0.0216131	0	7.21207	0	1
ENSG00000198974	0.0416106	0	7.21207	0	1		MIR30E
ENSG00000207962	0.0395462	0	7.21207	0	1		MIR30C1
ENSG00000207234	0.327002	0	2.84182	0	1		RNU6-125P
ENSG00000202259	0.0196921	0	7.21207	0	1		RNU6-1318P
ENSG00000212459	0.108906	0	7.21207	0	1		RNU6-695P
ENSG00000263526	0.0241827	0	7.21207	0	1		MIR378G
ENSG00000211575	0.137796	-0.523724	7.11983	-0.0735585	0.941362		MIR760
ENSG00000244256	0.809531	-0.802847	1.4346	-0.559631	0.575731	0.672863	RN7SL130P
ENSG00000200800	0.0190307	0	7.21207	0	1		RNU1-130P
ENSG00000207502	0.0182831	0	7.21207	0	1
ENSG00000252530	0.0172725	0	7.21207	0	1		RNU6-965P
ENSG00000252797	0.306911	0.918824	2.78923	0.329419	0.741839		RN7SKP272
ENSG00000212266	0.0664146	0	7.21207	0	1
ENSG00000222209	0.0182831	0	7.21207	0	1		RNA5SP56
ENSG00000277141	0.0656398	0	7.21207	0	1		Metazoa_SRP
ENSG00000215930	0.194761	0	6.58761	0	1		MIR942
ENSG00000264419	0.0207461	0	7.21207	0	1		MIR548AC
ENSG00000222069	0.0548437	0	7.21207	0	1		RN7SKP285
ENSG00000199879	0.019482	0	7.21207	0	1		RNVU1-22
ENSG00000252510	0.0355556	0	7.21207	0	1		RNA5SP55
ENSG00000239984	0.0396315	0	7.21207	0	1		RN7SL420P
ENSG00000283296	1.32376	0.236533	1.22453	0.193162	0.846832	0.892834	MIR4256
ENSG00000252717	0.0175821	0	7.21207	0	1		RNU6-352P
ENSG00000207472	0.0673801	0.918622	7.21207	0.127373	0.898645		RNU6-41P
ENSG00000206880	0.088376	1.66755	7.2098	0.23129	0.81709		RNU6-1310P
ENSG00000212538	0.0405722	0	7.21207	0	1		U3
ENSG00000276839	0.0233919	0.918585	7.21207	0.127368	0.898649		Metazoa_SRP
ENSG00000201493	0.0783623	0.91864	7.21207	0.127375	0.898643		RNU1-141P
ENSG00000238765	0.0297561	0	7.21207	0	1		RNA5SP57
ENSG00000201544	1.09838	0.479304	1.16231	0.412372	0.680067	0.753622	SNORA16B
ENSG00000252906	0.0208645	0	7.21207	0	1		SCARNA3
ENSG00000202329	0.034545	0	7.21207	0	1		RNU6-609P
ENSG00000242794	0.0589091	0	7.21207	0	1		RN7SL299P
ENSG00000252860	0.0810851	0.918641	7.21207	0.127376	0.898643		RNU6-570P
ENSG00000207181	1.00208	-0.533526	1.72121	-0.309972	0.756582	0.819791	SNORA14B
ENSG00000264377	0.0175821	0	7.21207	0	1		MIR4671
ENSG00000201638	0.0351642	0	7.21207	0	1		RNY4P16
ENSG00000275213	0.0572911	0	7.21207	0	1		Metazoa_SRP
ENSG00000239494	1.44385	-0.817114	1.48748	-0.549328	0.58278	0.678926	RN7SL333P
ENSG00000200033	0.445676	1.62316	2.80945	0.577751	0.563432		RNU6-403P
ENSG00000239690	0.228336	0.918757	7.21207	0.127392	0.89863		RN7SL668P
ENSG00000202184	0.0608472	0	7.21207	0	1		RNU6-1283P
ENSG00000241395	0.0216325	0	7.21207	0	1		RN7SL344P
ENSG00000200495	0.117137	-1.21561	7.21155	-0.168565	0.866139		RNU6-1205P
ENSG00000252553	0.0652025	0	7.21207	0	1		RNA5SP73
ENSG00000222240	0.0365756	0	7.21207	0	1		RN7SKP156
ENSG00000212187	0.0175821	0	7.21207	0	1
ENSG00000253097	0.0208919	0	7.21207	0	1		RNU2-19P
ENSG00000200036	0.0185698	0	7.21207	0	1		RNA5SP65
ENSG00000212610	0.0371671	0	7.21207	0	1		U3
ENSG00000201944	0.197478	0.997143	4.99019	0.199821	0.841621		SNORA72
ENSG00000206905	0.0714302	0	7.21207	0	1		Y_RNA
ENSG00000200972	0.0213956	0.918585	7.21207	0.127368	0.898649		RNU5A-8P
ENSG00000243051	0.0230196	0	7.21207	0	1		RN7SL269P
ENSG00000207326	0.0397825	0.918604	7.21207	0.12737	0.898647		Y_RNA
ENSG00000212205	0.131146	0.91868	7.19447	0.127692	0.898392		Y_RNA
ENSG00000264358	0.0561407	0	7.21207	0	1		MIR3122
ENSG00000212527	0.0172725	0	7.21207	0	1		RNA5SP63
ENSG00000252879	0.0200799	-0.523829	7.21207	-0.0726323	0.942099		RN7SKP98
ENSG00000252612	0.288584	1.59888	3.10822	0.514404	0.606969		Y_RNA
ENSG00000202264	0.0196921	0	7.21207	0	1		RNA5SP77
ENSG00000285609	0.0756138	-0.523772	7.21207	-0.0726244	0.942105		5S_rRNA
ENSG00000206762	3.10384	-1.64769	0.829224	-1.98703	0.0469192	0.08822	RNU6-418P
ENSG00000252084	0.0340367	0	7.21207	0	1		RN7SKP12
ENSG00000200085	0.0809634	0.918643	7.21207	0.127376	0.898643		Y_RNA
ENSG00000264500	7.89881	0.929737	0.600987	1.54702	0.121859	0.195904	MIR3124
ENSG00000225545	0.0415893	0	7.21207	0	1
ENSG00000230175	0.0577681	-0.523791	7.21207	-0.0726271	0.942103
ENSG00000225272	0.0794772	0	7.21207	0	1		RPL21P27
ENSG00000215838	0.541262	1.89972	1.79003	1.06127	0.288566
ENSG00000273365	0.690772	1.62829	1.9743	0.824741	0.409519	0.5168
ENSG00000224358	4.74302	0.389442	0.614425	0.633831	0.526191	0.62731	TMCO1-AS1
ENSG00000162545	593.979	0.753841	0.0706937	10.6635	1.50835e-26	1.88224e-25	CAMK2N1
ENSG00000090432	888.807	0.498627	0.0617977	8.0687	7.10534e-16	5.86953e-15	MUL1
ENSG00000215520	0.632704	1.62446	2.49244	0.651755	0.514559	0.61641	RPS4XP4
ENSG00000183114	1.88954	-0.81635	1.41809	-0.57567	0.564838	0.66345	FAM43B
ENSG00000158825	13.1022	-2.25343	0.459558	-4.90347	9.41572e-07	4.22537e-06	CDA
ENSG00000158828	419.56	-0.286351	0.103085	-2.77783	0.00547238	0.0133922	PINK1
ENSG00000117242	179.636	0.367364	0.0942652	3.89714	9.73366e-05	0.000334747	PINK1-AS
ENSG00000234473	0.621454	0.931566	2.02028	0.461106	0.644722	0.727615	ZNF101P2
ENSG00000238754	0.0392243	-0.52381	7.21207	-0.0726297	0.942101		SCARNA18B
ENSG00000134371	1185.93	0.178273	0.0556454	3.20373	0.00135661	0.0037843	CDC73
ENSG00000221680	0.0448637	0.918604	7.21207	0.12737	0.898647		MIR1278
ENSG00000162630	2.75336	2.65332	1.19411	2.22201	0.0262826	0.0535969	B3GALT2
ENSG00000276735	0.0625192	0	7.21207	0	1		Metazoa_SRP
ENSG00000232077	1.25924	3.1859	1.47722	2.15669	0.03103	0.0619252	LINC01031
ENSG00000229639	0.509484	2.19999	1.90944	1.15216	0.249253		LINC01758
ENSG00000287453	0.87146	3.21125	1.64794	1.94864	0.0513383	0.0952478
ENSG00000270615	0.0588981	0	7.21207	0	1		SGO1P1
ENSG00000287283	0.314176	2.63617	2.70396	0.974931	0.329595
ENSG00000240692	0.0595947	0	7.21207	0	1		RN7SL538P
ENSG00000229359	0.0632484	0.918622	7.21207	0.127373	0.898645		PIN1P1
ENSG00000237919	0.360419	1.65252	3.33988	0.494786	0.620751		LRRC7-AS1
ENSG00000066557	718.95	0.181604	0.0669925	2.71081	0.00671189	0.0160831	LRRC40
ENSG00000244389	0.0824115	0	7.21207	0	1		RN7SL242P
ENSG00000228988	0.132982	0	6.20009	0	1
ENSG00000118454	605.499	0.0370113	0.0644965	0.57385	0.566069	0.664517	ANKRD13C
ENSG00000226088	0.937121	1.90646	1.69031	1.12788	0.259371	0.362376	HHLA3-AS1
ENSG00000116761	56.5282	0.263145	0.166526	1.5802	0.114061	0.185517	CTH
ENSG00000278636	0.0189194	0	7.21207	0	1		Metazoa_SRP
ENSG00000271992	1.94497	0.502642	0.84902	0.592026	0.553833	0.653433
ENSG00000233020	0.281373	1.66934	3.42946	0.486764	0.626425		CHORDC1P5
ENSG00000007968	26.7784	-3.89834	0.361708	-10.7776	4.39353e-27	5.58834e-26	E2F2
ENSG00000235052	2.09315	1.53901	0.914846	1.68227	0.0925174	0.155732
ENSG00000117318	2541.01	-0.961584	0.0898189	-10.7058	9.55916e-27	1.20077e-25	ID3
ENSG00000285802	2.23488	4.09126	1.21489	3.36759	0.000758282	0.00222813
ENSG00000229239	0.25379	1.67108	4.27175	0.391194	0.695654		EEF1A1P48
ENSG00000142676	11326.8	0.16823	0.0737789	2.2802	0.0225959	0.0469275	RPL11
ENSG00000057757	733.465	0.172192	0.0558033	3.0857	0.00203071	0.00547588	PITHD1
ENSG00000011009	2232.57	0.832853	0.0748833	11.122	9.80364e-29	1.31362e-27	LYPLA2
ENSG00000117308	1348.84	1.56579	0.0896189	17.4717	2.35506e-68	7.80798e-67	GALE
ENSG00000235748	0.194894	-3.22477	6.39179	-0.504517	0.613898		SEPTIN14P12
ENSG00000237861	0.0846277	0	7.21207	0	1
ENSG00000221879	0.0474327	0	7.21207	0	1		MRPS21P3
ENSG00000230260	0.0424573	0.918604	7.21207	0.12737	0.898647
ENSG00000226919	2.9582	1.78904	0.967007	1.85008	0.064302	0.115315
ENSG00000223963	1.48512	3.42149	1.4313	2.39048	0.0168265	0.0363336	THAP12P8
ENSG00000215802	0.0189194	0	7.21207	0	1		RFKP1
ENSG00000233615	0.0358545	0	7.21207	0	1		HNRNPA1P42
ENSG00000286496	1.50156	1.9107	1.38117	1.3834	0.166544	0.25274
ENSG00000287516	19.7826	1.22194	0.336569	3.63058	0.000282788	0.000897442
ENSG00000287738	1.09335	1.50341	1.48003	1.01579	0.309727	0.417837
ENSG00000132703	0.0584618	0	7.21207	0	1		APCS
ENSG00000276632	0.0190307	0	7.21207	0	1
ENSG00000223603	0.0436446	0	7.21207	0	1		CRPP1
ENSG00000132693	4.6223	4.7291	1.13602	4.16286	3.14288e-05	0.000116045	CRP
ENSG00000235226	0.0396315	0	7.21207	0	1
ENSG00000158716	704.58	-0.995325	0.12515	-7.95303	1.8201e-15	1.47988e-14	DUSP23
ENSG00000181036	5.43184	4.23194	1.15113	3.67634	0.0002366	0.000762429	FCRL6
ENSG00000158714	0.56162	1.62565	2.28374	0.711838	0.476565		SLAMF8
ENSG00000212161	0.0214564	0	7.21207	0	1
ENSG00000243284	0.257802	0.918818	3.12524	0.294	0.768758		VSIG8
ENSG00000272668	38.0511	0.533145	0.29894	1.78345	0.0745133	0.130382
ENSG00000213085	25.7146	1.41628	0.273822	5.17227	2.31271e-07	1.10817e-06	CFAP45
ENSG00000287040	0.480256	1.66438	2.46673	0.674732	0.499846
ENSG00000279430	0.315901	-1.84623	2.97077	-0.621466	0.534293
ENSG00000162723	0.843746	2.60807	1.75528	1.48584	0.137321	0.215865	SLAMF9
ENSG00000273933	0.0233919	0.918585	7.21207	0.127368	0.898649
ENSG00000256029	1.27825	2.71858	1.34165	2.0263	0.0427345	0.0813092
ENSG00000188004	0.24141	0.91881	4.31654	0.212858	0.831438		SNHG28
ENSG00000266580	0.0601868	0	7.21207	0	1		MIR4254
ENSG00000254545	10.9307	2.25938	0.566336	3.98947	6.62204e-05	0.00023348
ENSG00000203620	1.35094	1.92998	1.42051	1.35865	0.174256	0.262266
ENSG00000269967	0.535666	0.197492	2.06823	0.0954886	0.923927
ENSG00000228634	1.11035	2.22687	1.42053	1.56763	0.116968	0.189427
ENSG00000284702	1.73369	4.64828	1.24615	3.73011	0.000191393	0.00062613
ENSG00000221040	0.465389	2.17263	2.5008	0.868776	0.38497		U3
ENSG00000287217	0.51353	2.72803	2.51322	1.08548	0.277711
ENSG00000163399	6316.76	0.226401	0.0541433	4.18151	2.89575e-05	0.000107377	ATP1A1
ENSG00000233154	0.441256	2.20116	2.20426	0.998593	0.317992		LINC01762
ENSG00000230381	0.0431876	0.918604	7.21207	0.12737	0.898647
ENSG00000224950	5.80232	0.571243	0.523381	1.09145	0.275076	0.380186
ENSG00000286276	0.783735	-1.83516	1.52865	-1.20051	0.229942	0.328074
ENSG00000177888	327.933	0.306113	0.105235	2.90886	0.00362749	0.00925512	ZBTB41
ENSG00000243364	253.012	-0.248048	0.103965	-2.38587	0.0170388	0.0367293	EFNA4
ENSG00000251246	0.0694761	0.918622	7.21207	0.127373	0.898645		EFNA4-EFNA3
ENSG00000143590	24.6857	-1.30558	0.275396	-4.74074	2.12943e-06	9.15193e-06	EFNA3
ENSG00000202027	0.0214564	0	7.21207	0	1		Y_RNA
ENSG00000169242	1539.75	-0.965199	0.0611851	-15.7751	4.6182e-56	1.20255e-54	EFNA1
ENSG00000169241	423.638	-0.275395	0.073591	-3.74224	0.000182387	0.000599187	SLC50A1
ENSG00000163463	106.871	0.213701	0.178933	1.19431	0.232358	0.330822	KRTCAP2
ENSG00000169231	279.921	0.0720217	0.134233	0.536542	0.591584	0.686099	THBS3
ENSG00000236675	185.332	1.13514	0.165702	6.85051	7.3585e-12	4.98721e-11	MTX1P1
ENSG00000177628	1923.65	0.780592	0.0569778	13.6999	1.01631e-42	1.94639e-41	GBA1
ENSG00000116521	1477.75	0.403099	0.0622139	6.47925	9.218e-11	5.81972e-10	SCAMP3
ENSG00000176444	935.243	-0.0222566	0.10285	-0.216399	0.828677	0.878117	CLK2
ENSG00000143630	62.9673	-0.535724	0.183258	-2.92333	0.00346307	0.0088692	HCN3
ENSG00000143627	4.15586	3.71154	1.13772	3.26227	0.00110525	0.00313969	PKLR
ENSG00000253074	0.0227418	0	7.21207	0	1		RNU6-586P
ENSG00000252116	0.0216975	0	7.21207	0	1		RNU4ATAC4P
ENSG00000228523	0.0198534	-0.523829	7.21207	-0.0726323	0.942099		DNAJB6P4
ENSG00000223263	0.86986	0.918847	1.80918	0.50788	0.611538	0.702313	RNU6-387P
ENSG00000238139	0.12887	0	7.21207	0	1
ENSG00000197721	2.41047	1.19373	1.1719	1.01862	0.308384	0.416508	CR1L
ENSG00000244703	0.118555	1.67285	7.20961	0.23203	0.816514		CD46P1
ENSG00000226289	0.157907	2.5616	7.17803	0.356866	0.721192		CDCA4P3
ENSG00000285239	0.0376005	0	7.21207	0	1
ENSG00000234219	0.295835	0	3.3601	0	1		CDCA4P4
ENSG00000174059	2197.53	-2.1855	0.111437	-19.612	1.22189e-85	5.46714e-84	CD34
ENSG00000285719	2.7361	0.169383	0.861519	0.19661	0.844133	0.890762
ENSG00000284237	55.1105	-1.12936	0.254049	-4.44543	8.77144e-06	3.49246e-05	LINC02767
ENSG00000158731	0.347764	-0.523825	2.79684	-0.187292	0.851432		OR10J6P
ENSG00000201746	0.519297	0.197495	2.24486	0.0879763	0.929895		RNU6-828P
ENSG00000264881	0.0172725	0	7.21207	0	1
ENSG00000199562	0.215428	-0.523764	4.95654	-0.105671	0.915843		RNU6-37P
ENSG00000284735	1.68685	-0.0888744	1.13362	-0.0783986	0.937511	0.954502
ENSG00000284642	4.55755	0.268232	0.559815	0.479143	0.631837	0.717826
ENSG00000142657	5656.99	-0.729674	0.0545897	-13.3665	9.4859e-41	1.73143e-39	PGD
ENSG00000271989	0.518105	-0.619564	1.94386	-0.318729	0.749932
ENSG00000251503	0.782551	3.23405	1.70334	1.89865	0.0576102	0.105173	CENPS-CORT
ENSG00000175279	20.5687	-1.14643	0.281544	-4.07193	4.66256e-05	0.000167925	CENPS
ENSG00000160049	1373.66	0.00110071	0.0468502	0.0234941	0.981256	0.98895	DFFA
ENSG00000236035	1.46049	2.22977	1.36254	1.63649	0.101737	0.16878	NSA2P1
ENSG00000221643	0.894659	2.27429	1.48785	1.52858	0.126369	0.201753	SNORA77
ENSG00000122188	4.83674	3.23184	0.846223	3.81914	0.000133919	0.000450696	LAX1
ENSG00000227417	0.173694	0.918736	6.75203	0.136068	0.891767
ENSG00000223505	0.404004	0.197488	2.585	0.0763976	0.939103		RPL35AP5
ENSG00000182004	852.543	-0.36613	0.0829073	-4.41614	1.00478e-05	3.97456e-05	SNRPE
ENSG00000236430	0.565984	1.16254	1.95883	0.593484	0.552857		KRT8P29
ENSG00000130768	31.6553	0.179481	0.239196	0.750351	0.453043	0.558213	SMPDL3B
ENSG00000227050	0.301857	0	3.0998	0	1
ENSG00000238231	0.405333	0.197493	2.67445	0.0738444	0.941134
ENSG00000240750	0.771054	-0.392397	1.75606	-0.223454	0.823183	0.873607	RN7SL559P
ENSG00000158156	300.126	-0.0377437	0.0845935	-0.446177	0.655469	0.734959	XKR8
ENSG00000182118	148.325	0.0254887	0.11644	0.2189	0.826728	0.876664	FAM89A
ENSG00000227934	5.83915	-0.791329	0.645488	-1.22594	0.220221	0.316648
ENSG00000229595	0.0848068	0	7.21207	0	1
ENSG00000143633	209.108	-0.195669	0.0896006	-2.18379	0.0289777	0.0583477	C1orf131
ENSG00000281912	3.35901	0.0886437	0.673764	0.131565	0.895328	0.928017	LINC01144
ENSG00000132773	219.893	-0.801742	0.101501	-7.89887	2.81442e-15	2.26889e-14	TOE1
ENSG00000070759	55.1913	-1.19467	0.185059	-6.4556	1.07788e-10	6.76987e-10	TESK2
ENSG00000280670	79.2081	0.269886	0.167267	1.61351	0.106634	0.175312	CCDC163
ENSG00000132763	93.5142	-0.744826	0.134587	-5.53417	3.12705e-08	1.63499e-07	MMACHC
ENSG00000221953	3.25627	1.66072	0.934338	1.77744	0.0754967	0.131768	LINC02897
ENSG00000226164	0.0405666	0.918604	7.21207	0.12737	0.898647		FGFR3P6
ENSG00000224014	2.04022	-0.373092	1.40204	-0.266106	0.790158	0.847753
ENSG00000215795	4.11955	0.187546	0.672907	0.27871	0.780468	0.839822
ENSG00000259865	137.339	0.104455	0.214669	0.486587	0.626551	0.713612
ENSG00000252516	2.2867	-0.562457	0.966267	-0.582093	0.560504	0.659944	RNA5SP82
ENSG00000232347	0.35439	3.0055	3.58336	0.838738	0.401616
ENSG00000214144	0.285902	0	4.24895	0	1
ENSG00000235818	0.0983659	0.918659	7.21207	0.127378	0.898641		VN1R17P
ENSG00000202079	0.378708	-2.27229	2.59077	-0.877072	0.380447		Y_RNA
ENSG00000286216	1.85383	0.778929	1.08238	0.719648	0.471742	0.575978
ENSG00000169224	3.33229	4.542	1.19506	3.80065	0.000144318	0.000483278	GCSAML
ENSG00000236817	0.0233919	0.918585	7.21207	0.127368	0.898649
ENSG00000230411	0.0403372	0	7.21207	0	1		OR3D1P
ENSG00000252254	0.340406	0.918827	2.83317	0.324311	0.745703		Y_RNA
ENSG00000227854	0.0585204	0	7.21207	0	1
ENSG00000287589	0.294547	1.67097	4.19151	0.398655	0.690147
ENSG00000259776	0.144405	0	7.02972	0	1
ENSG00000233355	1.96956	3.83555	1.4005	2.7387	0.00616833	0.0149125	CHRM3-AS2
ENSG00000234601	0.151876	0.918743	6.00907	0.152893	0.878483		CHRM3-AS1
ENSG00000231979	0.0216131	0	7.21207	0	1
ENSG00000215805	0.395197	2.66499	2.40854	1.10647	0.268521
ENSG00000287102	0.0192022	0	7.21207	0	1
ENSG00000217327	0.351906	2.59605	2.52505	1.02812	0.303894		RPS7P5
ENSG00000228818	4.58666	0.742185	0.665423	1.11536	0.264697	0.368359
ENSG00000223694	0.702514	1.92862	1.77631	1.08574	0.277592	0.382774	ADH5P3
ENSG00000233735	0.0753289	0	7.21207	0	1
ENSG00000133019	5.55435	5.09063	1.11494	4.56581	4.97558e-06	2.04663e-05	CHRM3
ENSG00000162636	193.268	-0.988041	0.126051	-7.83842	4.5626e-15	3.63379e-14	EEIG2
ENSG00000162639	71.4472	-0.832476	0.178509	-4.6635	3.10876e-06	1.31146e-05	HENMT1
ENSG00000285923	1.58343	2.23118	1.48806	1.49939	0.133773	0.211295
ENSG00000134186	1294.6	0.59172	0.0749322	7.89673	2.86312e-15	2.3057e-14	PRPF38B
ENSG00000143107	3.67893	5.10112	1.14764	4.44487	8.79451e-06	3.50118e-05	FNDC7
ENSG00000232971	0.147317	0.918736	6.05515	0.151728	0.879401
ENSG00000116266	1444.15	1.02344	0.0721744	14.1801	1.21621e-45	2.49122e-44	STXBP3
ENSG00000228076	0.153147	0	7.21207	0	1
ENSG00000203897	0.357304	0.901689	2.84626	0.316798	0.751397		SPATA42
ENSG00000237349	0.0448637	0.918604	7.21207	0.12737	0.898647
ENSG00000244716	472.442	0.00820392	0.21424	0.0382932	0.969454	0.980131	RPL17P7
ENSG00000228665	0.773522	1.65653	1.90203	0.870929	0.383793	0.492606	RPS27P6
ENSG00000228054	0.0213956	0.918585	7.21207	0.127368	0.898649		RANP5
ENSG00000273382	24.298	0.235978	0.259413	0.90966	0.363002	0.471951	TMEM167B-DT
ENSG00000215717	906.554	0.786062	0.0502564	15.641	3.82412e-55	9.74043e-54	TMEM167B
ENSG00000270066	0.0193607	0	7.21207	0	1
ENSG00000251484	0.474602	-0.517651	2.06356	-0.250853	0.801928
ENSG00000132676	1734.55	0.389285	0.0427693	9.10197	8.87077e-20	8.76845e-19	DAP3
ENSG00000227673	0.175225	0.918757	5.83557	0.157441	0.874897
ENSG00000203761	69.0253	0.256147	0.208936	1.22596	0.220214	0.316648	MSTO2P
ENSG00000234937	0.765718	2.87825	2.12794	1.3526	0.176184	0.264694
ENSG00000132718	2025.09	0.50403	0.0669932	7.52359	5.32904e-14	4.05879e-13	SYT11
ENSG00000283442	0.431911	2.30618	2.45295	0.940169	0.347131		U4
ENSG00000132680	1089.65	0.581126	0.0676378	8.59173	8.5669e-18	7.73699e-17	KHDC4
ENSG00000207475	0.346638	1.66154	3.05147	0.544506	0.586094		SNORA80E
ENSG00000277817	0.134466	0.918731	6.18325	0.148584	0.881882		MIR6738
ENSG00000273002	9.85991	0.407078	0.408262	0.997101	0.318716	0.427207	ARHGEF2-AS2
ENSG00000224276	0.876397	3.94378	1.48251	2.66021	0.00780917	0.0184271	ARHGEF2-AS1
ENSG00000285677	4.87673	-0.322442	0.600621	-0.536848	0.591373	0.686012
ENSG00000163479	3390.57	0.161417	0.0559379	2.88566	0.00390599	0.00988671	SSR2
ENSG00000160803	1402	-0.194923	0.0449054	-4.34074	1.42006e-05	5.50246e-05	UBQLN4
ENSG00000132698	1.76229	1.44033	1.21908	1.18149	0.237409	0.337001	RAB25
ENSG00000252236	0.03897	0	7.21207	0	1
ENSG00000260238	0.487379	-0.51826	1.99408	-0.259899	0.794942		PMF1-BGLAP
ENSG00000242252	2.15082	-0.100235	0.869031	-0.115341	0.908175	0.935783	BGLAP
ENSG00000198952	2306.76	0.0452484	0.0480058	0.942561	0.345906	0.455067	SMG5
ENSG00000163472	119.266	0.769204	0.139529	5.51285	3.53066e-08	1.83684e-07	TMEM79
ENSG00000163468	6415.85	-0.333489	0.0527668	-6.32006	2.61454e-10	1.60135e-09	CCT3
ENSG00000132677	2.82904	0.514315	1.06302	0.483823	0.628512	0.715254	RHBG
ENSG00000237390	0.698572	2.95179	1.91699	1.53981	0.123607	0.198215
ENSG00000254726	786.12	-0.671345	0.072941	-9.20395	3.45033e-20	3.4797e-19	MEX3A
ENSG00000186377	27.4344	-1.41273	0.260935	-5.41411	6.15926e-08	3.12558e-07	CYP4X1
ENSG00000186160	2.97833	2.10021	0.993361	2.11424	0.0344944	0.0677836	CYP4Z1
ENSG00000225154	0.0670278	0.918626	7.21207	0.127373	0.898645		TUBAP9
ENSG00000225506	3.0493	1.33942	0.897431	1.4925	0.135567	0.213595	CYP4A22-AS1
ENSG00000224805	1.34298	1.76595	1.42432	1.23985	0.21503	0.310745	LINC00853
ENSG00000162366	5.34296	0.520469	0.638363	0.815318	0.41489	0.521619	PDZK1IP1
ENSG00000226252	97.3049	-0.461562	0.207826	-2.22091	0.0263569	0.0537232
ENSG00000225762	3.13508	1.39746	0.750885	1.86109	0.062732	0.112933	LINC01389
ENSG00000186790	1.25796	2.65173	1.73261	1.53048	0.125898	0.201181	FOXE3
ENSG00000237424	41.5582	0.477727	0.212305	2.25019	0.0244368	0.0502859	FOXD2-AS1
ENSG00000189030	0.238458	2.1933	4.24043	0.517237	0.604991		VHLL
ENSG00000162763	0.727402	2.62781	1.68964	1.55525	0.119886	0.193286	LRRC52
ENSG00000143061	45.8239	1.25761	0.216573	5.80689	6.36457e-09	3.54072e-08	IGSF3
ENSG00000135821	2932.05	-0.398331	0.0448748	-8.8765	6.89964e-19	6.53882e-18	GLUL
ENSG00000203740	1.01906	1.65339	2.05573	0.804284	0.421233	0.527864	NTMT2
ENSG00000162374	3.65609	4.64458	1.14518	4.05578	4.99683e-05	0.00017905	ELAVL4
ENSG00000168275	264.286	0.430546	0.0953398	4.51592	6.30437e-06	2.55544e-05	COA6
ENSG00000241563	2.21443	2.01905	1.33685	1.51031	0.130965	0.207714	CORT
ENSG00000153207	1281.46	-0.28898	0.0678481	-4.25923	2.05135e-05	7.7797e-05	AHCTF1
ENSG00000156869	25.835	-0.118228	0.255664	-0.462437	0.643768	0.72689	FRRS1
ENSG00000033122	27.7142	0.93192	0.255522	3.64712	0.000265193	0.000847187	LRRC7
ENSG00000143278	1.59981	2.71845	1.33956	2.02937	0.0424208	0.0807935	F13B
ENSG00000116678	1172.51	-1.88401	0.0725046	-25.9847	7.3732e-149	7.43101e-147	LEPR
ENSG00000159352	2859.89	0.244374	0.0584359	4.18193	2.89049e-05	0.000107196	PSMD4
ENSG00000158710	13205.6	0.301593	0.0661417	4.5598	5.12027e-06	2.1013e-05	TAGLN2
ENSG00000162734	8717.93	1.10452	0.0457996	24.1165	1.68012e-128	1.30021e-126	PEA15
ENSG00000049239	3242.11	-0.274764	0.0511238	-5.37449	7.67999e-08	3.85793e-07	H6PD
ENSG00000186564	8.8504	2.03732	0.594429	3.42736	0.000609474	0.0018268	FOXD2
ENSG00000244038	8073.43	0.277917	0.0397817	6.98604	2.82762e-12	1.9656e-11	DDOST
ENSG00000116690	14.8021	3.47433	0.650183	5.34362	9.1111e-08	4.54222e-07	PRG4
ENSG00000126091	30.5735	0.311842	0.240692	1.29561	0.195111	0.287381	ST3GAL3
ENSG00000171163	467.868	0.695863	0.139703	4.98101	6.32525e-07	2.89853e-06	ZNF692
ENSG00000172456	90.7848	-0.57154	0.14703	-3.88724	0.000101391	0.000347744	FGGY
ENSG00000158786	2.2084	5.1749	1.27404	4.0618	4.86968e-05	0.000174804	PLA2G2F
ENSG00000118733	2.94115	4.10339	1.1873	3.45606	0.000548141	0.00165638	OLFM3
ENSG00000157870	1158.64	-0.394637	0.0855091	-4.61514	3.92828e-06	1.63783e-05	PRXL2B
ENSG00000179085	271.674	-0.582372	0.114963	-5.06573	4.0683e-07	1.90193e-06	DPM3
ENSG00000173080	2.43713	0.203413	0.778119	0.261416	0.793772	0.850367	RXFP4
ENSG00000120937	1.62886	3.94154	1.27537	3.0905	0.00199818	0.00539537	NPPB
ENSG00000224904	1.30273	2.64887	1.41042	1.87807	0.060371	0.109384	SBF1P2
ENSG00000285646	9.24653	-0.00716083	0.436982	-0.016387	0.986926	0.993673
ENSG00000201801	0.0365756	0	7.21207	0	1		RNU5E-4P
ENSG00000083444	9356.71	-0.0464077	0.0655016	-0.708497	0.478637	0.582708	PLOD1
ENSG00000287384	0.887447	0.90932	1.7907	0.507802	0.611592	0.702339
ENSG00000116691	380.012	-0.640123	0.127244	-5.03065	4.8881e-07	2.26528e-06	MIIP
ENSG00000202461	2.43215	-0.21878	0.847324	-0.258202	0.796251	0.852362	Y_RNA
ENSG00000243539	0.0233919	0.918585	7.21207	0.127368	0.898649		RN7SL649P
ENSG00000120949	15.512	0.143672	0.356167	0.403384	0.686666	0.75897	TNFRSF8
ENSG00000227875	0.0433386	0.918604	7.21207	0.12737	0.898647		RPL23AP89
ENSG00000285604	0.168875	0	6.80128	0	1
ENSG00000263676	0.0227418	0	7.21207	0	1		MIR4632
ENSG00000200591	0.340766	0.197482	3.05049	0.0647379	0.948383		Y_RNA
ENSG00000162521	2388.47	-0.545239	0.0437458	-12.4638	1.17637e-35	1.94688e-34	RBBP4
ENSG00000162520	265.166	1.59405	0.100127	15.9203	4.58167e-57	1.21494e-55	SYNC
ENSG00000224409	2.29246	4.16225	1.20441	3.45583	0.000548597	0.00165726
ENSG00000162522	1043.78	-0.308765	0.0739939	-4.17284	3.00826e-05	0.000111318	KIAA1522
ENSG00000116497	504.137	-0.138743	0.0635905	-2.18182	0.0291225	0.0586004	S100PBP
ENSG00000121905	7.43118	1.87039	0.581944	3.21403	0.00130884	0.00366181	HPCA
ENSG00000121900	445.644	0.748613	0.101551	7.37178	1.6836e-13	1.24814e-12	TMEM54
ENSG00000287691	3.84636	3.71913	1.12886	3.29459	0.000985667	0.00282887
ENSG00000278966	1.77715	2.31971	1.13421	2.04522	0.0408328	0.0781516
ENSG00000143222	1403.86	-0.00799747	0.0620829	-0.128819	0.897501	0.929584	UFC1
ENSG00000224985	2.48773	0.317873	0.794892	0.399894	0.689235	0.761144
ENSG00000143224	293.204	-0.750391	0.10008	-7.49791	6.48418e-14	4.91146e-13	PPOX
ENSG00000158850	923.795	-0.0306544	0.0618603	-0.495543	0.620217	0.708579	B4GALT3
ENSG00000158859	979.665	1.35557	0.0829821	16.3357	5.49593e-60	1.5226e-58	ADAMTS4
ENSG00000158869	8.23142	0.619722	0.496846	1.24731	0.212283	0.307689	FCER1G
ENSG00000158874	0.992614	3.9384	1.55341	2.53533	0.0112343	0.0254407	APOA2
ENSG00000158882	370.127	-0.260092	0.0796219	-3.26659	0.00108852	0.00309596	TOMM40L
ENSG00000284035	0.15143	0.918706	6.94497	0.132284	0.89476		MIR5187
ENSG00000143257	13.7896	0.454516	0.39637	1.1467	0.251508	0.353327	NR1I3
ENSG00000248485	3.19427	2.00162	0.905138	2.2114	0.0270079	0.0548695	PCP4L1
ENSG00000188931	98.4637	-0.0210422	0.157494	-0.133606	0.893714	0.92696	CFAP126
ENSG00000236484	0.599094	0.22328	2.03643	0.109643	0.912693	0.937667	RRM2P2
ENSG00000283696	9.31494	-0.298797	0.446875	-0.668636	0.503727	0.606249
ENSG00000288093	2.613	0.589132	0.877834	0.67112	0.502144	0.604702
ENSG00000215840	0.652953	-1.09681	1.57275	-0.697384	0.485563	0.589083
ENSG00000277882	0.0772303	-0.523774	7.21207	-0.0726246	0.942105
ENSG00000283317	2.84776	0.477922	0.811349	0.589045	0.555831	0.655332
ENSG00000277762	0.0212739	0	7.21207	0	1		RN7SL261P
ENSG00000227139	0.189762	0.918776	5.02262	0.182928	0.854855
ENSG00000265107	53.15	-4.66298	0.312275	-14.9323	2.03202e-50	4.64181e-49	GJA5
ENSG00000234190	0.337307	0	2.61968	0	1
ENSG00000223728	0.873373	2.93941	1.59306	1.84513	0.065019	0.116384
ENSG00000121634	1.74023	2.20566	1.49667	1.47371	0.140559	0.220032	GJA8
ENSG00000188092	75.9516	-0.479835	0.376458	-1.2746	0.20245	0.296276	GPR89B
ENSG00000273059	0.0213956	0.918585	7.21207	0.127368	0.898649
ENSG00000274372	1.39033	0.620412	1.27361	0.487129	0.626167	0.713416	LINC02804
ENSG00000206791	0.179196	-0.523776	5.09777	-0.102746	0.918164		RNU1-129P
ENSG00000206585	0.441023	0.19749	2.31994	0.0851272	0.93216		RNVU1-7
ENSG00000229828	0.819551	1.50375	1.51964	0.98954	0.322399	0.431247	PDE4DIPP1
ENSG00000225080	3.09267	1.30129	0.895485	1.45316	0.146178	0.227281	PFN1P4
ENSG00000198658	12.6613	-0.350117	0.364598	-0.960284	0.336912	0.446157	ABHD17AP1
ENSG00000238382	0.0210617	0	7.21207	0	1		RNU6-1211P
ENSG00000225919	0.0969781	0	7.21207	0	1		LINC01745
ENSG00000236497	2.87465	3.80254	1.20183	3.16396	0.00155636	0.00429295	LINC01744
ENSG00000284928	0.384566	2.29218	3.33077	0.688184	0.491337
ENSG00000223949	2.18899	1.51065	1.42405	1.06081	0.288775	0.395159	ROR1-AS1
ENSG00000116688	3081.39	0.48961	0.0332332	14.7326	3.98241e-49	8.799e-48	MFN2
ENSG00000188800	0.850391	2.52041	1.53676	1.64009	0.100987	0.167664	TMCO2
ENSG00000084073	1631.51	0.249159	0.0622741	4.001	6.30741e-05	0.000223139	ZMPSTE24
ENSG00000231296	0.39329	0.197488	2.30698	0.0856042	0.931781
ENSG00000049089	49.0128	2.00508	0.276554	7.25023	4.16058e-13	3.02602e-12	COL9A2
ENSG00000227311	0.162374	0.918751	5.92702	0.155011	0.876813		RPL21P20
ENSG00000213172	0.0189194	0	7.21207	0	1
ENSG00000284677	0.372242	-2.59677	2.6555	-0.977886	0.328131
ENSG00000187801	59.5537	0.495694	0.170688	2.90409	0.00368319	0.00938145	ZFP69B
ENSG00000260920	59.3661	0.370624	0.177501	2.08801	0.0367965	0.0715046
ENSG00000158887	55.1163	0.438325	0.202335	2.16634	0.0302854	0.0606468	MPZ
ENSG00000228172	7.44314	0.24468	0.555092	0.440791	0.659364	0.737962
ENSG00000117640	565.445	0.349866	0.0703582	4.97264	6.60472e-07	3.01839e-06	MTFR1L
ENSG00000127423	19.6636	-4.17206	0.418588	-9.96698	2.12595e-23	2.40734e-22	AUNIP
ENSG00000182749	347.624	0.831271	0.10497	7.91913	2.39183e-15	1.93283e-14	PAQR7
ENSG00000207302	0.0355412	0	7.21207	0	1		Y_RNA
ENSG00000117632	4322.35	-1.87408	0.065295	-28.7018	3.62724e-181	5.2902e-179	STMN1
ENSG00000229786	0.193572	0	6.55543	0	1		SNRPFP2
ENSG00000223624	0.132305	-0.523718	7.19862	-0.0727526	0.942003
ENSG00000199385	0.0193607	0	7.21207	0	1		RNU6-369P
ENSG00000126106	70.6602	-0.5099	0.164959	-3.09106	0.00199441	0.00538608	TMEM53
ENSG00000198520	9.03213	3.19981	0.803975	3.97999	6.89195e-05	0.000242223	ARMH1
ENSG00000199377	0.0189194	0	7.21207	0	1		RNU5F-1
ENSG00000200169	0.0210617	0	7.21207	0	1		RNU5D-1
ENSG00000142945	228.367	-4.28367	0.160001	-26.7728	6.70277e-158	7.67303e-156	KIF2C
ENSG00000142937	18252.6	0.128168	0.0647718	1.97876	0.0478428	0.089734	RPS8
ENSG00000200913	4.27729	1.06237	0.754584	1.40789	0.159162	0.243745	SNORD46
ENSG00000234093	0.499049	-0.792634	1.5993	-0.495614	0.620167		RPS15AP11
ENSG00000142959	11.7197	1.96844	0.480183	4.09936	4.14291e-05	0.000150262	BEST4
ENSG00000173846	1351.41	2.32276	0.0805998	28.8184	1.26137e-182	1.88497e-180	PLK3
ENSG00000117425	28.713	0.11238	0.265626	0.423076	0.67224	0.747491	PTCH2
ENSG00000226499	0.357315	2.17132	2.21781	0.97904	0.32756
ENSG00000070785	421.353	-0.691123	0.0774681	-8.9214	4.60448e-19	4.40358e-18	EIF2B3
ENSG00000253039	0.0430931	0.918604	7.21207	0.12737	0.898647		RNA5SP47
ENSG00000229815	0.52217	2.57662	2.12906	1.21021	0.226197		CCNB1IP1P1
ENSG00000232369	0.127701	0	7.21207	0	1		PPIAP35
ENSG00000268949	0.488556	2.73701	2.29917	1.19043	0.233876		MRPS17P1
ENSG00000126107	1969.3	-0.0407753	0.0458405	-0.889505	0.373732	0.482797	HECTD3
ENSG00000126088	1992.48	0.209943	0.0675289	3.10893	0.00187764	0.00509846	UROD
ENSG00000234315	1.48706	-0.222112	1.02047	-0.217656	0.827697	0.877416	OSTCP5
ENSG00000162408	597.181	-0.100985	0.0794692	-1.27074	0.203822	0.297897	NOL9
ENSG00000229519	2.74439	-0.200326	0.76366	-0.262324	0.793072	0.849948
ENSG00000173662	4.9094	3.35288	1.1305	2.96583	0.00301865	0.00782147	TAS1R1
ENSG00000204859	280.667	0.518073	0.0981794	5.2768	1.3146e-07	6.45719e-07	ZBTB48
ENSG00000230735	0.285588	-0.523811	3.42446	-0.152962	0.878429
ENSG00000171488	2061.89	-0.729174	0.0642139	-11.3554	6.97352e-30	9.61149e-29	LRRC8C
ENSG00000226394	0.0361519	0	7.21207	0	1
ENSG00000237200	3.21261	0.336442	0.761042	0.44208	0.658431	0.737381	ZBTB40-IT1
ENSG00000070886	7.34614	6.02606	1.11142	5.42194	5.89545e-08	3.00074e-07	EPHA8
ENSG00000276835	0.107422	0	7.21207	0	1		MIR6127
ENSG00000265422	0.037662	-0.52381	7.21207	-0.0726297	0.942101		MIR4684
ENSG00000223776	3.00273	0.351707	0.825722	0.425939	0.670152	0.745799	LGALS8-AS1
ENSG00000273058	5.87346	1.47782	0.606292	2.43748	0.0147901	0.0325267
ENSG00000230325	5.82104	0.95656	0.570178	1.67765	0.0934152	0.157087
ENSG00000119285	1441.7	-0.256707	0.0754438	-3.40262	0.000667433	0.00198172	HEATR1
ENSG00000226498	0.115381	0	7.21207	0	1		RPSAP21
ENSG00000237991	39.5345	0.0569715	0.213527	0.266812	0.789614	0.8473	RPL35P1
ENSG00000244020	0.311842	0.918825	3.70831	0.247774	0.804309		MT1HL1
ENSG00000288099	0.0226981	0	7.21207	0	1
ENSG00000225886	41.8622	2.37379	0.703616	3.3737	0.000741652	0.00218244
ENSG00000206767	0.0219351	0	7.21207	0	1		RNU6-949P
ENSG00000226662	0.0216975	0	7.21207	0	1		CHMP1AP1
ENSG00000287244	0.101768	-0.52375	7.21207	-0.0726213	0.942107
ENSG00000231344	1.52977	-0.598812	0.964034	-0.621153	0.534499	0.635317
ENSG00000230833	0.0990667	0	7.21207	0	1		RPEP3
ENSG00000117758	2830.05	1.12802	0.0519246	21.7242	1.21188e-104	7.15248e-103	STX12
ENSG00000269971	0.910369	2.52264	1.50526	1.67588	0.0937612	0.157599
ENSG00000270031	3.40909	-0.129913	0.761474	-0.170608	0.864532	0.906361
ENSG00000223062	0.0862693	0	7.21207	0	1		RNU6-1245P
ENSG00000286433	1.25138	0.782358	1.44548	0.541246	0.588338	0.683536
ENSG00000117751	983.489	0.174796	0.0502764	3.47671	0.000507613	0.00154376	PPP1R8
ENSG00000252947	0.330975	-0.523805	3.3868	-0.154661	0.877089		SCARNA1
ENSG00000130775	221.432	-0.183608	0.110845	-1.65644	0.0976332	0.163023	THEMIS2
ENSG00000117748	533.406	-0.780055	0.0648975	-12.0198	2.79664e-33	4.30436e-32	RPA2
ENSG00000223643	0.0886738	0	7.21207	0	1
ENSG00000230239	0.361114	0	6.22524	0	1		PDE4DIPP9
ENSG00000207005	0.106269	0.91866	7.21207	0.127378	0.898641		RNU1-2
ENSG00000272426	0.962971	-0.541449	1.50478	-0.35982	0.718982	0.786436
ENSG00000117122	2025.34	-0.0632271	0.0762696	-0.828995	0.407107	0.514755	MFAP2
ENSG00000286898	0.567941	-0.524694	1.96632	-0.266841	0.789592
ENSG00000226526	3.94119	1.66988	0.840691	1.98632	0.0469982	0.0883357
ENSG00000159363	1692.32	0.0507671	0.080935	0.627258	0.53049	0.631368	ATP13A2
ENSG00000117115	19.7931	4.96856	0.860427	5.77453	7.71686e-09	4.26409e-08	PADI2
ENSG00000204362	0.456804	0.91883	1.95955	0.468899	0.639142		LINC02783
ENSG00000282843	0.0508178	0	7.21207	0	1
ENSG00000142623	6.09759	5.12568	1.1164	4.59126	4.4057e-06	1.82509e-05	PADI1
ENSG00000142619	3.38701	5.08516	1.17495	4.32798	1.50482e-05	5.81026e-05	PADI3
ENSG00000266634	0.0819089	1.61902	7.21096	0.224522	0.822351		MIR3972
ENSG00000199459	0.0410502	0	7.21207	0	1		Y_RNA
ENSG00000273264	19.4903	0.419184	0.309448	1.35462	0.175539	0.263902
ENSG00000282057	34.217	1.50132	0.24643	6.09226	1.11329e-09	6.55784e-09
ENSG00000272691	3.16418	0.93225	0.860543	1.08333	0.278663	0.383955
ENSG00000199934	0.0413262	0	7.21207	0	1		SNORD81
ENSG00000230285	0.646307	1.62892	1.91835	0.849127	0.395811	0.504186
ENSG00000142871	15027.7	0.759809	0.059574	12.754	2.9608e-37	5.08313e-36	CCN1
ENSG00000226643	0.136219	0	7.13891	0	1
ENSG00000234419	0.353742	0	3.04518	0	1		CICP13
ENSG00000276997	3.96721	0.337181	0.77119	0.437222	0.661951	0.739771
ENSG00000222399	0.0378626	0.918604	7.21207	0.12737	0.898647		RNU6-791P
ENSG00000267305	0.307234	1.66823	3.10949	0.536497	0.591615
ENSG00000143512	3.05779	4.63829	1.27322	3.64296	0.00026952	0.000859835	HHIPL2
ENSG00000143498	76.7365	0.511311	0.153511	3.33078	0.000866015	0.00251618	TAF1A
ENSG00000225265	6.31626	1.98527	0.61627	3.22143	0.00127555	0.00357591	TAF1A-AS1
ENSG00000154305	1434.84	-0.0404333	0.0544028	-0.743222	0.457347	0.562296	MIA3
ENSG00000229399	0.518261	0.908083	1.87762	0.483636	0.628644
ENSG00000272750	19.2556	-0.766015	0.30487	-2.5126	0.0119846	0.0269306
ENSG00000186063	1211.61	-0.833712	0.0748408	-11.1398	8.02855e-29	1.07815e-27	AIDA
ENSG00000162819	1097.49	0.295333	0.0681571	4.33312	1.4701e-05	5.68478e-05	BROX
ENSG00000287684	0.231961	1.62151	3.48617	0.465127	0.64184
ENSG00000234523	0.11715	0	7.21207	0	1		NDUFB1P2
ENSG00000287338	10.0414	1.33055	0.595946	2.23267	0.025571	0.0523218
ENSG00000187554	15.4657	2.00329	0.459418	4.3605	1.29764e-05	5.05523e-05	TLR5
ENSG00000236846	0.0192022	0	7.21207	0	1
ENSG00000226601	0.0185698	0	7.21207	0	1
ENSG00000164010	237.007	-0.291696	0.0964765	-3.02349	0.00249874	0.00660696	ERMAP
ENSG00000164011	155.532	-0.306383	0.109372	-2.8013	0.00508977	0.0125449	ZNF691
ENSG00000233708	1.1271	2.64982	1.489	1.7796	0.0751421	0.131278
ENSG00000237090	0.327455	0.918827	3.067	0.299585	0.764494		MKRN8P
ENSG00000225099	11.16	0.313624	0.41056	0.763894	0.444931	0.550574	ATP6V1E1P1
ENSG00000284138	0.0756619	0	7.21207	0	1		ATP6V0CP4
ENSG00000283973	0.493529	0.918835	2.13057	0.431263	0.666277
ENSG00000207256	0.0226981	0	7.21207	0	1		RNU6-880P
ENSG00000277513	0.0426703	0	7.21207	0	1
ENSG00000154309	150.256	-0.154423	0.118759	-1.3003	0.193497	0.285391	DISP1
ENSG00000226967	0.122149	0.918679	7.21207	0.127381	0.898639		HAUS4P1
ENSG00000231407	4.13813	0.16762	0.775831	0.216053	0.828947	0.878311	GORAB-AS1
ENSG00000229570	0.0417512	0	7.21207	0	1		GAPDHP58
ENSG00000203857	0.69245	2.8829	1.86934	1.5422	0.123025	0.197464	HSD3B1
ENSG00000226443	0.760577	3.85406	1.58167	2.4367	0.0148221	0.0325877	GAPDHP32
ENSG00000249798	0.199766	0.918792	4.40496	0.208581	0.834775		HSD3BP3
ENSG00000239873	0.0359397	0	7.21207	0	1		GAPDHP27
ENSG00000203855	1.64506	3.39079	1.27488	2.65969	0.00782135	0.018453	HSD3BP4
ENSG00000240244	1.34297	1.53197	1.43018	1.07117	0.284091	0.390176	GAPDHP33
ENSG00000260941	33.0011	1.129	0.243361	4.63921	3.49742e-06	1.46706e-05	LINC00622
ENSG00000198857	63.7846	2.98831	0.200728	14.8873	3.98355e-50	9.02501e-49	HSD3BP5
ENSG00000143067	973.126	1.06132	0.0561359	18.9062	1.01391e-79	4.11753e-78	ZNF697
ENSG00000134240	1.65116	3.96673	1.363	2.91029	0.00361092	0.00921959	HMGCS2
ENSG00000134193	1.74966	3.64382	1.26942	2.87046	0.0040988	0.0103232	REG4
ENSG00000215864	0.506015	0.918841	2.78615	0.329789	0.74156		NBPF7P
ENSG00000227205	0.0612175	0.918622	7.21207	0.127373	0.898645		PFN1P9
ENSG00000226446	0.128421	0.918682	7.21207	0.127381	0.898639		NOTCH2P1
ENSG00000092621	457.002	-1.05655	0.0981308	-10.7667	4.9416e-27	6.26969e-26	PHGDH
ENSG00000027644	8.41936	5.1972	1.08442	4.7926	1.64637e-06	7.16149e-06	INSRR
ENSG00000234226	0.0427592	0	7.21207	0	1		NDUFS5P2
ENSG00000137970	1260.4	0.241496	0.0993094	2.43175	0.015026	0.0329832	RPL7P9
ENSG00000285698	0.122532	0	7.21207	0	1
ENSG00000228035	1.08348	2.64872	1.54925	1.70968	0.0873248	0.148383	NGF-AS1
ENSG00000287103	0.0209765	0	7.21207	0	1
ENSG00000226973	0.189897	0	5.04033	0	1
ENSG00000130764	1284.99	0.1072	0.050334	2.12977	0.0331903	0.0656533	LRRC47
ENSG00000266075	1.82729	-0.296124	1.11857	-0.264734	0.791214	0.848377	RN7SL574P
ENSG00000272153	22.7789	-0.0752976	0.294731	-0.255479	0.798353	0.853979
ENSG00000230026	0.0611445	0	7.21207	0	1
ENSG00000285177	0.26621	2.32818	7.18475	0.324045	0.745904
ENSG00000284770	17.3916	0.599059	0.341902	1.75214	0.0797502	0.13797	TBCE
ENSG00000229795	0.10524	0	7.21207	0	1		RPS21P1
ENSG00000238236	0.0229845	0.918585	7.21207	0.127368	0.898649		MTCYBP14
ENSG00000231199	0.081871	0	7.21207	0	1		MTND5P19
ENSG00000226663	0.0175821	0	7.21207	0	1		MTND4P10
ENSG00000270710	0.0452736	0.918604	7.21207	0.12737	0.898647
ENSG00000227236	0.0910162	0.918653	7.21207	0.127377	0.898642
ENSG00000198837	1121.97	0.09341	0.0696281	1.34156	0.17974	0.268999	DENND4B
ENSG00000160741	718.781	-0.0104366	0.0704592	-0.148123	0.882246	0.918951	CRTC2
ENSG00000282386	16.8856	0.429059	0.324276	1.32313	0.185792	0.276161
ENSG00000273026	11.435	1.21944	0.409749	2.97607	0.00291971	0.00759169
ENSG00000143578	90.3791	-1.2053	0.158128	-7.62231	2.4918e-14	1.92246e-13	CREB3L4
ENSG00000143543	192.718	-0.0999102	0.121332	-0.823446	0.410255	0.517312	JTB
ENSG00000285641	1.27783	0.616842	1.43357	0.430283	0.66699	0.743452
ENSG00000143545	841.04	0.127966	0.0750433	1.70523	0.0881524	0.149572	RAB13
ENSG00000177954	5707.98	0.576703	0.100699	5.72701	1.02219e-08	5.5852e-08	RPS27
ENSG00000231416	0.17391	0.918731	6.72895	0.136534	0.891399
ENSG00000162642	422.182	0.687935	0.0824326	8.34542	7.09589e-17	6.1293e-16	C1orf52
ENSG00000223254	2.85382	-0.633717	0.834413	-0.759476	0.447568	0.553164	Y_RNA
ENSG00000223653	30.3614	0.963306	0.263655	3.65366	0.00025853	0.00082747	BCL10-AS1
ENSG00000116198	899.595	0.238418	0.0607795	3.92267	8.75748e-05	0.00030355	CEP104
ENSG00000169598	144.982	-0.301065	0.106192	-2.83509	0.00458121	0.0114055	DFFB
ENSG00000272443	0.0444446	0	7.21207	0	1		OR13Z2P
ENSG00000162836	155.906	-0.643859	0.118027	-5.45518	4.89244e-08	2.51086e-07	ACP6
ENSG00000207080	0.218189	0	4.90258	0	1		Y_RNA
ENSG00000231791	0.0484144	0.918604	7.21207	0.12737	0.898647
ENSG00000271387	0.803511	-2.11001	1.45381	-1.45136	0.146678	0.227941	C1orf21-DT
ENSG00000116667	260.63	-2.35396	0.108735	-21.6487	6.24781e-104	3.66603e-102	C1orf21
ENSG00000232036	0.81702	1.62973	1.85522	0.878457	0.379696	0.48867
ENSG00000285847	2.39263	2.52843	1.22616	2.06208	0.0392003	0.0754795
ENSG00000286378	0.671453	2.51486	1.74448	1.44161	0.149413	0.231514
ENSG00000215381	0.225351	2.19326	4.27183	0.513423	0.607655		RPL29P6
ENSG00000261326	44.6968	-0.0753447	0.28668	-0.262818	0.792691	0.849599	LINC01355
ENSG00000284726	2.49338	-1.11198	1.01292	-1.0978	0.272291	0.377094
ENSG00000125945	646.437	0.0991734	0.0620289	1.59883	0.109859	0.179747	ZNF436
ENSG00000271420	2.25949	3.09372	1.30496	2.37075	0.0177522	0.0380668
ENSG00000204219	286.58	2.10635	0.116258	18.1179	2.30122e-73	8.43114e-72	TCEA3
ENSG00000232482	0.128741	0.918678	7.21207	0.127381	0.898639
ENSG00000285779	0.0421234	0	7.21207	0	1
ENSG00000162885	493.787	0.0769428	0.0576392	1.3349	0.181908	0.271492	B3GALNT2
ENSG00000270780	0.0968339	0.918659	7.21207	0.127378	0.898641		RPL13AP10
ENSG00000232895	0.15056	1.61914	6.96358	0.232515	0.816138
ENSG00000173110	12.9535	3.25183	0.546167	5.95391	2.61815e-09	1.501e-08	HSPA6
ENSG00000224203	0.0637483	0	7.21207	0	1		RPS23P10
ENSG00000224515	0.344593	2.20255	3.35106	0.65727	0.511007
ENSG00000225217	2.36973	4.63019	1.19373	3.87876	0.000104989	0.000359232	HSPA7
ENSG00000231586	0.0548592	0	7.21207	0	1		RPS23P9
ENSG00000234211	0.118435	0	7.21207	0	1
ENSG00000213075	0.400161	0.918831	2.76651	0.332126	0.739794		RPL31P11
ENSG00000143125	1.01292	1.62996	1.83839	0.886624	0.375281	0.484325	PROK1
ENSG00000282887	0.0191587	0	7.21207	0	1
ENSG00000283999	0.0754226	0.91864	7.21207	0.127375	0.898643
ENSG00000240194	0.255224	0	4.25869	0	1		CYMP
ENSG00000235407	0.701787	3.22492	2.20393	1.46326	0.143395	0.223802	CYMP-AS1
ENSG00000143105	1.14596	2.61458	1.53937	1.69847	0.089419	0.151374	KCNA10
ENSG00000199710	0.0645184	0	7.21207	0	1		Y_RNA
ENSG00000237415	1.23694	0.576219	1.09594	0.525778	0.599042	0.691998	NRBF2P3
ENSG00000232791	0.0249044	0.918585	7.21207	0.127368	0.898649		OR11I1P
ENSG00000177301	5.10456	5.59241	1.10455	5.06306	4.12579e-07	1.92672e-06	KCNA2
ENSG00000226828	2.49141	2.18694	1.22238	1.78907	0.0736029	0.129035	LINC02774
ENSG00000279774	1.27604	3.81571	1.3372	2.8535	0.00432401	0.0108247
ENSG00000229960	0.214225	0.91878	4.89288	0.187779	0.85105
ENSG00000286486	0.952198	0.918836	1.66383	0.552242	0.580782	0.677326
ENSG00000237759	0.843949	2.65225	1.57645	1.68242	0.0924871	0.155699
ENSG00000287531	0.390185	0	3.67003	0	1
ENSG00000225855	123.139	-0.308846	0.246672	-1.25205	0.210552	0.305657	RUSC1-AS1
ENSG00000207134	0.0216325	0	7.21207	0	1		RNU6-106P
ENSG00000227773	0.0365015	0	7.21207	0	1		ASH1L-IT1
ENSG00000237872	0.0802942	-0.523772	7.21207	-0.0726243	0.942105		POU5F1P4
ENSG00000271267	2.14667	-0.378814	0.84132	-0.450262	0.652522	0.733041
ENSG00000225082	0.369397	0.885767	3.03493	0.291857	0.770396		DAP3P1
ENSG00000223503	1.75093	4.09701	1.30464	3.14033	0.00168759	0.00462423
ENSG00000232519	0.460298	2.6379	2.40978	1.09466	0.273664
ENSG00000160752	1679.4	-0.5909	0.0531148	-11.125	9.48553e-29	1.27212e-27	FDPS
ENSG00000121957	152.857	-2.17856	0.0998221	-21.8244	1.3611e-105	8.09613e-104	GPSM2
ENSG00000235089	0.115457	0	7.21207	0	1
ENSG00000285179	0.638235	2.95933	1.8117	1.63345	0.102374	0.169604
ENSG00000225721	1.00974	-2.11958	1.4539	-1.45786	0.144878	0.225675
ENSG00000188396	37.1442	2.3726	0.303605	7.81476	5.50687e-15	4.37206e-14	DYNLT4
ENSG00000202167	0.0234681	0	7.21207	0	1		RNU1-114P
ENSG00000252826	0.0192022	0	7.21207	0	1		RNVU1-23
ENSG00000206737	0.0813703	0	7.21207	0	1		RNVU1-18
ENSG00000223779	0.0580259	0	7.21207	0	1
ENSG00000242352	1.5959	0.197751	1.20698	0.163839	0.869858	0.910371	FAM91A3P
ENSG00000263590	0.0847418	1.66755	7.2098	0.23129	0.81709		LINC02591
ENSG00000233430	0.0227418	0	7.21207	0	1		PDE4DIPP3
ENSG00000265531	0.656065	2.24852	1.77598	1.26607	0.205487	0.299797	FCGR1CP
ENSG00000230186	0.330115	0.91883	3.41132	0.269347	0.787662
ENSG00000268074	0.117904	0	7.21207	0	1		RPL22P5
ENSG00000270872	93.5251	-0.822028	0.167624	-4.90399	9.39099e-07	4.21615e-06	SRGAP2D
ENSG00000082482	8.77994	0.825054	0.506533	1.62882	0.10335	0.17082	KCNK2
ENSG00000116747	1206.99	0.470497	0.0765583	6.14561	7.96592e-10	4.7346e-09	RO60
ENSG00000134207	2.68263	4.53558	1.18615	3.82377	0.000131426	0.000442797	SYT6
ENSG00000163467	9.81229	-0.0262906	0.46046	-0.0570964	0.954468	0.967707	TSACC
ENSG00000243710	70.3556	1.76462	0.207037	8.52319	1.55217e-17	1.38003e-16	CFAP57
ENSG00000117395	1234.78	-0.0967417	0.0624296	-1.54961	0.121234	0.195086	EBNA1BP2
ENSG00000116874	277.19	-0.745434	0.0964438	-7.72921	1.08219e-14	8.48963e-14	WARS2
ENSG00000065600	319.549	0.200767	0.0862705	2.32718	0.0199559	0.0421457	PACC1
ENSG00000009780	179.69	0.284084	0.107835	2.63444	0.00842771	0.0197164	FAM76A
ENSG00000023572	361.742	0.132856	0.0976124	1.36105	0.173497	0.261347	GLRX2
ENSG00000134644	2453.38	-0.00475238	0.0462857	-0.102675	0.918221	0.940131	PUM1
ENSG00000215788	818.254	1.27704	0.174192	7.33121	2.28082e-13	1.67817e-12	TNFRSF25
ENSG00000117625	552.097	-0.10353	0.0724935	-1.42813	0.153255	0.236309	RCOR3
ENSG00000179902	1.67096	2.96508	1.42298	2.08371	0.0371865	0.0721515	CFAP276
ENSG00000121766	566.783	-0.230607	0.0769195	-2.99803	0.0027173	0.00712279	ZCCHC17
ENSG00000143157	1131.86	-0.325056	0.0467186	-6.95773	3.45802e-12	2.39012e-11	POGK
ENSG00000160781	40.7272	0.711085	0.267169	2.66156	0.00777806	0.0183642	PAQR6
ENSG00000143344	1441.71	0.419982	0.0493612	8.50834	1.76441e-17	1.56506e-16	RGL1
ENSG00000116882	1.36799	4.3344	1.26805	3.41816	0.00063045	0.00188334	HAO2
ENSG00000142856	199.592	-0.207839	0.0962795	-2.1587	0.0308733	0.0616572	ITGB3BP
ENSG00000158022	3.08624	4.54387	1.22255	3.71671	0.000201833	0.000658465	TRIM63
ENSG00000116396	744.461	-0.41099	0.0726456	-5.65746	1.53625e-08	8.25283e-08	KCNC4
ENSG00000163875	883.958	-0.0440326	0.0488898	-0.900649	0.367775	0.476522	MEAF6
ENSG00000282872	0.452132	1.65214	3.05458	0.540874	0.588595		C1orf232
ENSG00000131238	2878.73	-0.601783	0.0511516	-11.7647	5.93333e-32	8.72062e-31	PPT1
ENSG00000171680	2641.6	1.17198	0.0872954	13.4254	4.29157e-41	7.91904e-40	PLEKHG5
ENSG00000116977	1351.23	0.0534198	0.060658	0.880671	0.378496	0.487519	LGALS8
ENSG00000229348	0.689164	0.200944	1.83969	0.109228	0.913022	0.937847	HYI-AS1
ENSG00000242485	973.905	-0.120324	0.070291	-1.7118	0.0869337	0.147909	MRPL20
ENSG00000272455	54.2458	0.181195	0.229375	0.78995	0.429557	0.536124	MRPL20-DT
ENSG00000225905	0.922238	0.798361	1.51364	0.527444	0.597885	0.691082	ANKRD65-AS1
ENSG00000225285	2.04515	-0.397515	0.962882	-0.412838	0.679725	0.753412	LINC01770
ENSG00000179403	101.772	-0.678586	0.16614	-4.08443	4.41847e-05	0.000159589	VWA1
ENSG00000215915	6.22631	3.07188	0.946449	3.24568	0.00117169	0.0033112	ATAD3C
ENSG00000227408	0.101059	0	7.21207	0	1		AMYP1
ENSG00000223635	0.539382	0.778537	2.059	0.378115	0.705345		NUP133-DT
ENSG00000135776	582.763	-0.523951	0.0688519	-7.60982	2.74471e-14	2.11382e-13	ABCB10
ENSG00000199672	0.152498	0.918736	5.99563	0.153234	0.878213		RNU4-21P
ENSG00000201492	0.753644	0.197499	1.90248	0.103811	0.917319	0.93962	RNA5SP78
ENSG00000229367	0.138458	0	7.11331	0	1		HMGN2P19
ENSG00000135763	286.092	-0.352213	0.0893153	-3.94348	8.03092e-05	0.000279773	URB2
ENSG00000213028	0.510911	0.209268	1.92931	0.108468	0.913625
ENSG00000225984	0.376687	2.98215	3.18429	0.936519	0.349006		HMGB1P26
ENSG00000178828	1.43275	4.41738	1.38287	3.19435	0.00140146	0.00389971	RNF186
ENSG00000235434	0.236411	1.59567	4.32998	0.368517	0.712488		RNF186-AS1
ENSG00000169914	245.444	0.34273	0.105596	3.24567	0.00117174	0.0033112	OTUD3
ENSG00000188784	0.097566	0	7.21207	0	1		PLA2G2E
ENSG00000177186	0.0214564	0	7.21207	0	1		OR2M7
ENSG00000177174	0.0559283	0	7.21207	0	1		OR14C36
ENSG00000269956	6.14201	0.603784	0.574537	1.05091	0.293302	0.40027	MKNK1-AS1
ENSG00000162456	1.25332	3.2411	1.4233	2.27717	0.022776	0.0472523	KNCN
ENSG00000079277	565.071	0.319451	0.0673294	4.74459	2.08928e-06	8.98757e-06	MKNK1
ENSG00000117407	3.28546	3.73665	0.99742	3.74632	0.00017945	0.000590049	ARTN
ENSG00000237950	6.70096	1.15331	0.539033	2.1396	0.0323872	0.0642955	LINC02918
ENSG00000117408	954.022	0.432377	0.0652798	6.62344	3.50926e-11	2.28252e-10	IPO13
ENSG00000285649	2.67925	2.5217	1.07342	2.34921	0.0188131	0.0400754
ENSG00000117410	1163.99	0.622877	0.0761273	8.18205	2.79062e-16	2.35026e-15	ATP6V0B
ENSG00000159214	61.1253	0.600524	0.193166	3.10885	0.00187817	0.00509944	CCDC24
ENSG00000196517	51.3553	3.12303	0.239995	13.0129	1.03324e-38	1.82659e-37	SLC6A9
ENSG00000227163	0.0182831	0	7.21207	0	1
ENSG00000239560	0.0226681	0	7.21207	0	1		RN7SL479P
ENSG00000196539	0.0234681	0	7.21207	0	1		OR2T3
ENSG00000229255	0.992832	3.22929	1.49083	2.1661	0.0303032	0.0606745
ENSG00000203661	0.0714644	0	7.21207	0	1		OR2T5
ENSG00000224521	0.437982	1.65112	2.58094	0.639737	0.522343
ENSG00000227102	0.0148781	0	7.21207	0	1		OR2AS1P
ENSG00000201602	0.0229845	0.918585	7.21207	0.127368	0.898649		Y_RNA
ENSG00000187238	0.193293	0.918728	7.21207	0.127388	0.898634		LCE3B
ENSG00000185962	0.10096	0	7.21207	0	1		LCE3A
ENSG00000226947	0.501916	2.65722	2.01517	1.31861	0.1873		LCEP4
ENSG00000285753	0.119478	0	7.21207	0	1		LCEP3
ENSG00000187223	0.057765	0	7.21207	0	1		LCE2D
ENSG00000159455	0.203528	0	3.95177	0	1		LCE2B
ENSG00000187173	0.236793	0	4.25897	0	1		LCE2A
ENSG00000204501	0.350359	0.918824	3.25166	0.28257	0.777506		PRAMEF15
ENSG00000228229	0.0213956	0.918585	7.21207	0.127368	0.898649
ENSG00000204481	0.874439	2.97109	1.69963	1.74807	0.0804512	0.138969	PRAMEF14
ENSG00000204479	0.365907	1.6734	2.40201	0.696667	0.486011		PRAMEF17
ENSG00000172031	167.411	0.208235	0.095215	2.187	0.0287426	0.0579283	EPHX4
ENSG00000233228	0.568974	2.22244	1.87452	1.18561	0.235778		LPCAT2BP
ENSG00000224678	0.0957044	0	7.21207	0	1		GAPDHP46
ENSG00000233401	0.0394343	0	7.21207	0	1		PRKAR1AP1
ENSG00000273487	0.909418	-0.19396	1.52797	-0.12694	0.898988	0.930457
ENSG00000274481	0.120816	0	7.21207	0	1
ENSG00000228594	36.4364	-0.162721	0.204253	-0.796662	0.425647	0.532368	FNDC10
ENSG00000286989	2.6911	0.649675	0.775201	0.838073	0.40199	0.509772
ENSG00000272106	62.7184	1.40739	0.19083	7.37508	1.64247e-13	1.21854e-12
ENSG00000189409	0.580757	0.918844	2.28455	0.402199	0.687538		MMP23B
ENSG00000272004	0.440266	0.197488	2.24175	0.0880953	0.929801
ENSG00000189339	1793.69	-0.263038	0.0460278	-5.71477	1.0985e-08	5.9828e-08	SLC35E2B
ENSG00000269737	75.7842	0.0531676	0.210301	0.252816	0.80041	0.855455
ENSG00000215914	5.1904	4.00097	1.24872	3.20405	0.00135508	0.00378038	MMP23A
ENSG00000008128	45.4566	0.743343	0.243319	3.05501	0.00225053	0.00601728	CDK11A
ENSG00000268575	55.8767	0.137629	0.229867	0.598734	0.54935	0.64923
ENSG00000227775	137.012	-0.224067	0.125987	-1.77849	0.0753234	0.131519
ENSG00000008130	1690.85	-0.109312	0.0569594	-1.91912	0.0549695	0.10107	NADK
ENSG00000178821	11.0345	1.35921	0.393257	3.4563	0.000547654	0.00165524	TMEM52
ENSG00000158477	0.874926	3.217	1.447	2.22322	0.026201	0.0534629	CD1A
ENSG00000158481	0.952771	3.49192	1.56067	2.23745	0.0252569	0.0517489	CD1C
ENSG00000158485	0.216754	0	4.37428	0	1		CD1B
ENSG00000158488	0.238349	2.12129	4.29048	0.494417	0.621011		CD1E
ENSG00000186306	0.177986	0	5.83632	0	1		OR10T2
ENSG00000203758	0.283218	2.29416	3.73083	0.614919	0.538608		OR10T1P
ENSG00000236257	0.0619179	0	7.21207	0	1		EI24P2
ENSG00000236656	0.263376	0	3.82916	0	1
ENSG00000198703	0.0748929	0	7.21207	0	1		OR10R3P
ENSG00000227445	0.19076	0.918751	6.6174	0.138839	0.889578		OR10R1P
ENSG00000231434	0.847323	-0.519352	1.77766	-0.292155	0.770168	0.830891	HSP90AA3P
ENSG00000117505	1593.4	0.828065	0.044924	18.4326	7.19782e-76	2.75004e-74	DR1
ENSG00000229635	1.04355	0.729186	1.26241	0.577613	0.563526	0.662447
ENSG00000162889	2290.36	0.0526817	0.0511609	1.02973	0.303139	0.410977	MAPKAPK2
ENSG00000224114	2.15071	-2.27127	1.20133	-1.89063	0.0586735	0.106787
ENSG00000199349	0.0575754	0	7.21207	0	1		Y_RNA
ENSG00000162892	1.30722	2.21094	1.62029	1.36453	0.1724	0.260001	IL24
ENSG00000162894	1.92257	3.58456	1.19612	2.99683	0.00272806	0.00714851	FCMR
ENSG00000226945	0.255837	0.918816	3.09765	0.296617	0.766759		RPL13AP8
ENSG00000162896	3.90833	4.64607	1.14227	4.06739	4.75422e-05	0.000171062	PIGR
ENSG00000162897	1.93738	3.985	1.26776	3.14335	0.00167025	0.00458085	FCAMR
ENSG00000182795	3.36904	4.57371	1.16261	3.93401	8.35406e-05	0.000290463	C1orf116
ENSG00000198890	383.942	-0.569532	0.0748572	-7.60825	2.77822e-14	2.13854e-13	PRMT6
ENSG00000224550	13.1384	0.0473315	0.370787	0.127651	0.898425	0.930134	NDUFA4P1
ENSG00000142669	5237.52	0.336273	0.0718576	4.67971	2.87277e-06	1.21733e-05	SH3BGRL3
ENSG00000169442	0.699864	2.20466	1.79715	1.22675	0.219915	0.31635	CD52
ENSG00000225854	0.0234681	0	7.21207	0	1
ENSG00000176083	1.6655	3.81222	1.30393	2.92363	0.00345971	0.00886136	ZNF683
ENSG00000229167	22.7197	0.670182	0.264723	2.53163	0.0113533	0.0256681
ENSG00000142910	7395.07	0.0344014	0.0692126	0.49704	0.619161	0.707879	TINAGL1
ENSG00000162517	1263.07	-0.0987881	0.0497015	-1.98763	0.0468528	0.0881224	PEF1
ENSG00000235790	4.24178	0.392269	0.67302	0.582849	0.559995	0.659437	PEF1-AS1
ENSG00000264078	0.231074	0.205999	5.5317	0.0372397	0.970294
ENSG00000241745	0.0387229	0	7.21207	0	1		RN7SL788P
ENSG00000228407	4.92755	0.573141	0.556816	1.02932	0.303331	0.4112
ENSG00000223429	0.0781201	0	7.21207	0	1
ENSG00000224255	0.0589432	0	7.21207	0	1		PDCL3P6
ENSG00000237663	0.0402639	0	7.21207	0	1		DNAJC19P7
ENSG00000213735	0.14679	1.73051	7.20758	0.240096	0.810256		ANAPC10P1
ENSG00000272100	6.63049	-0.473628	0.602018	-0.786734	0.431438	0.537748
ENSG00000287078	2.71961	-0.630887	0.784792	-0.80389	0.42146	0.528083
ENSG00000224680	2.79941	-1.49584	0.879895	-1.70002	0.089127	0.150913	PLA2G12AP1
ENSG00000085840	75.4716	-3.36918	0.181262	-18.5874	4.06515e-77	1.58509e-75	ORC1
ENSG00000283445	54.4385	-0.322452	0.240296	-1.3419	0.179629	0.268859
ENSG00000272226	1.47012	-0.619054	1.14656	-0.539923	0.58925	0.684177
ENSG00000231740	0.410003	0.918832	2.55427	0.359724	0.719054
ENSG00000143751	733.957	0.961806	0.0802927	11.9787	4.59214e-33	7.03216e-32	SDE2
ENSG00000272562	1.76509	-0.396066	1.44721	-0.273675	0.784334	0.842966	H3-3A-DT
ENSG00000163041	3633.61	-0.587411	0.0404339	-14.5277	8.09056e-48	1.73575e-46	H3-3A
ENSG00000225518	2.61609	-0.439508	0.793462	-0.553911	0.57964	0.676436	LINC01703
ENSG00000270598	0.268787	1.49534	3.7741	0.39621	0.69195
ENSG00000182827	1865.72	1.57705	0.050117	31.4674	2.42844e-217	5.11592e-215	ACBD3
ENSG00000234478	2.32683	2.00094	1.00221	1.99653	0.0458758	0.0864993	ACBD3-AS1
ENSG00000223570	0.0190307	0	7.21207	0	1
ENSG00000185155	16.9141	0.718189	0.341512	2.10297	0.0354685	0.0693326	MIXL1
ENSG00000236773	4.17405	0.540199	0.566617	0.953376	0.3404	0.449637
ENSG00000201898	0.081412	0	7.21207	0	1		SNORA72
ENSG00000237101	1.54706	-1.01974	1.25446	-0.812888	0.416282	0.522999
ENSG00000143748	452.04	0.0729324	0.065577	1.11216	0.266068	0.3699	NVL
ENSG00000221406	0.126599	-0.523733	7.21207	-0.0726189	0.942109		MIR320B2
ENSG00000229742	0.125546	-0.523739	7.21207	-0.0726198	0.942109
ENSG00000206887	0.0207461	0	7.21207	0	1		RNU6-1008P
ENSG00000143771	1054.14	0.190287	0.0508694	3.7407	0.000183506	0.000602473	CNIH4
ENSG00000266618	0.176183	-0.523716	6.70324	-0.0781288	0.937726		MIR4742
ENSG00000229991	0.112647	-0.523754	7.21207	-0.0726219	0.942107		AKR1B1P1
ENSG00000233384	1.46611	0.198735	1.31645	0.150963	0.880005	0.917383	CNIH3-AS2
ENSG00000234247	0.288617	0	3.65753	0	1		DNAJB6P6
ENSG00000183682	19.2505	2.10789	0.358073	5.88676	3.93838e-09	2.2261e-08	BMP8A
ENSG00000237624	17.7048	0.317114	0.283997	1.11661	0.264161	0.36786	OXCT2P1
ENSG00000228060	6.46979	-0.686142	0.537571	-1.27638	0.201823	0.295516	PABPC4-AS1
ENSG00000163909	4.41388	0.873932	0.719279	1.21501	0.224362	0.321702	HEYL
ENSG00000225903	0.0616618	1.6728	7.20961	0.232023	0.81652
ENSG00000116983	3.65247	3.61238	1.19957	3.0114	0.0026005	0.00685096	HPCAL4
ENSG00000225333	0.890571	1.6504	1.71354	0.963153	0.335471	0.44473
ENSG00000090621	4748.24	-0.359429	0.03926	-9.15511	5.43032e-20	5.41533e-19	PABPC4
ENSG00000275406	0.0565002	0	7.21207	0	1
[truncated: 50,922 more rows]

## Sheet: C3_48h
gene_id	baseMean	log2FoldChange	lfcSE	stat	pvalue	padj	gene_name
ENSG00000279928	1.71719	2.1654	1.33264	1.6249	0.104184	0.202226	DDX11L17
ENSG00000228037	2.88935	1.30463	0.955747	1.36504	0.17224	0.296696
ENSG00000142611	8.84468	4.88845	1.1106	4.40161	1.07449e-05	5.95656e-05	PRDM16
ENSG00000284616	0.248732	0	4.29857	0	1
ENSG00000157911	429.01	0.325393	0.100181	3.24806	0.00116197	0.00435306	PEX10
ENSG00000269896	21.8624	0.834276	0.295628	2.82204	0.00477188	0.0152113
ENSG00000228463	7.8239	0.866667	0.541478	1.60056	0.109475	0.210471
ENSG00000260972	0.162715	0	5.18634	0	1
ENSG00000224340	0.1399	0	6.13276	0	1		RPL21P21
ENSG00000226374	0.468796	0.84831	2.8831	0.294235	0.768578		LINC01345
ENSG00000229280	0.0384044	0	7.21329	0	1		EEF1DP6
ENSG00000142655	451.009	-0.0422277	0.0805382	-0.524319	0.600057	0.734027	PEX14
ENSG00000232596	0.558055	0.848312	2.13584	0.397179	0.691235		LINC01646
ENSG00000235054	0.450099	0	2.69962	0	1		LINC01777
ENSG00000231510	0.216859	0.848307	3.89877	0.217583	0.827754		LINC02782
[truncated: 52,906 more rows]

## Sheet: C2_48h
gene_id	baseMean	log2FoldChange	lfcSE	stat	pvalue	padj	gene_name
[truncated: 52,921 more rows]

[truncated: 5 more sheets: C1_48h, C3_72h, C2_72h, C1_72h, Legend]
