# Supplementary material for: Endothelial sensitivity to pro-fibrotic signals links systemic exposure to pulmonary fibrosis
Source: Cell Death Dis. 2025 Jul 7;16(1):500. doi: 10.1038/s41419-025-07824-5 (PMC12234957; doi:10.1038/s41419-025-07824-5)
Supplement: Supplementary file 6 — Supplemental table 5 [file 41419_2025_7824_MOESM6_ESM.xlsx]

## Sheet: C3_24h
gene_id	baseMean	log2FoldChange	lfcSE	stat	pvalue	padj	gene_name
ENSG00000279928	1.29117	0.245583	1.38635	0.177144	0.859395		DDX11L17
ENSG00000228037	0.719288	-1.64104	1.72067	-0.953722	0.340225
ENSG00000142611	0.106981	0	7.21329	0	1		PRDM16
ENSG00000157911	399.444	-0.245166	0.144478	-1.69691	0.0897129	0.464458	PEX10
ENSG00000269896	8.80095	-0.296713	0.458776	-0.64675	0.517794
ENSG00000228463	6.68773	0.472842	0.507852	0.931063	0.351821
ENSG00000142655	529.79	-0.00980429	0.107909	-0.090857	0.927606	0.97305	PEX14
ENSG00000149527	10.5825	0.704754	0.475243	1.48293	0.138092		PLCH2
ENSG00000171621	1372.64	-0.628489	0.108949	-5.76866	7.99038e-09	9.11169e-06	SPSB1
ENSG00000224387	0.206708	-0.270773	7.08788	-0.0382022	0.969526
ENSG00000142583	0.779566	-0.84409	1.44177	-0.585455	0.558242		SLC2A5
ENSG00000287727	1.70702	0.569698	1.37016	0.41579	0.677564
ENSG00000226457	0.64151	0.00704328	1.66166	0.00423871	0.996618		RPL22P3
ENSG00000173614	275.339	0.00469147	0.103825	0.0451862	0.963959	0.986402	NMNAT1
ENSG00000233623	0.334524	1.4539	3.14869	0.461749	0.644262		PGAM1P11
ENSG00000162592	0.106898	0	7.21329	0	1		CCDC27
ENSG00000204624	7.86035	-1.30932	0.639111	-2.04865	0.0404962		DISP3
ENSG00000142606	5.72451	-0.669314	0.604447	-1.10732	0.268157		MMEL1
ENSG00000225931	0.713151	1.35144	1.86479	0.724716	0.468626
ENSG00000171729	330.813	0.00972183	0.117522	0.0827235	0.934071	0.974896	TMEM51
ENSG00000279457	158.396	-0.155481	0.207935	-0.747738	0.454618	0.747446	WASH9P
ENSG00000229393	0.0958934	0	7.21329	0	1
ENSG00000037637	719.843	0.0105367	0.0699172	0.150702	0.880211	0.953515	FBXO42
ENSG00000159423	689.596	0.0142792	0.120291	0.118705	0.905509	0.963714	ALDH4A1
ENSG00000157916	2162.06	-0.0357004	0.0694021	-0.5144	0.606972	0.832951	RER1
ENSG00000157881	530.308	-0.221684	0.112733	-1.96645	0.0492467	0.408527	PANK4
ENSG00000238290	1.70632	1.18007	1.04116	1.13342	0.257038		ERRFI1-DT
ENSG00000048707	961.097	-0.0594838	0.153512	-0.387485	0.698397	0.873339	VPS13D
ENSG00000162444	0.291263	-0.617249	3.32748	-0.1855	0.852837		RBP7
ENSG00000180758	154.025	-0.00429182	0.117019	-0.0366763	0.970743	0.989176	GPR157
ENSG00000184677	1060.52	-0.00197628	0.0994082	-0.0198805	0.984139	0.99534	ZBTB40
ENSG00000288398	93.9798	-0.259244	0.166993	-1.55242	0.120561	0.50122
ENSG00000224621	2.33174	0.336551	1.09295	0.30793	0.758136
ENSG00000131697	311.989	-0.171053	0.114718	-1.49107	0.135944	0.515795	NPHP4
ENSG00000285945	0.0244949	-0.617236	7.21329	-0.0855693	0.931809
ENSG00000197921	0.0691535	-0.617236	7.21329	-0.0855693	0.931809		HES5
ENSG00000233929	0.388623	1.56814	2.51592	0.623286	0.533097		MT1XP1
ENSG00000235282	0.147733	-0.37864	7.20896	-0.0525235	0.958112		DYNLL1P3
ENSG00000055070	3110.14	-0.14022	0.0867407	-1.61654	0.105977	0.485176	SZRD1
ENSG00000175087	197.15	0.244018	0.132619	1.84	0.0657687	0.437123	PDIK1L
ENSG00000225643	1.74614	-0.688265	0.943671	-0.729349	0.465788
ENSG00000234397	0.0493905	0	7.21329	0	1		PPIAP34
ENSG00000284309	0.0449752	-1.47971	7.20492	-0.205376	0.837279
ENSG00000162511	1057.63	-0.232449	0.0858172	-2.70865	0.00675568	0.223787	LAPTM5
ENSG00000158014	0.0440863	0	7.21329	0	1		SLC30A2
ENSG00000204138	2046.12	0.0757241	0.0845882	0.895209	0.370675	0.695566	PHACTR4
ENSG00000228176	0.118096	0	7.21329	0	1
ENSG00000142675	1.80821	-0.763604	1.18642	-0.643619	0.519823		CNKSR1
ENSG00000197245	97.2643	-0.619524	0.216488	-2.8617	0.00421378	0.194906	FAM110D
ENSG00000130772	331.801	0.00301231	0.122599	0.0245705	0.980398	0.993466	MED18
ENSG00000215899	0.0193443	0	7.21329	0	1		EEF1A1P46
ENSG00000271398	0.445314	0.717346	2.15459	0.332939	0.739181
ENSG00000237058	0.30178	-0.617247	3.96349	-0.155733	0.876243		MMEL1-AS1
ENSG00000233399	0.0137757	-0.617236	7.21329	-0.0855693	0.931809		LINC01648
ENSG00000090020	2211.23	-0.173616	0.0937156	-1.85258	0.0639424	0.434762	SLC9A1
ENSG00000157978	943.252	0.104075	0.0808713	1.28692	0.198121	0.571356	LDLRAP1
ENSG00000130770	657.256	0.0700917	0.10223	0.68563	0.492947	0.771416	ATP5IF1
ENSG00000229044	0.287611	-2.00832	4.46603	-0.449688	0.652935
ENSG00000162512	1059.05	-0.353892	0.13234	-2.67412	0.00749266	0.232942	SDC3
ENSG00000158006	188.604	0.18078	0.11963	1.51116	0.130749	0.512766	PAFAH2
ENSG00000214812	0.270893	0.825437	3.62466	0.227728	0.819858		ARL8BP2
ENSG00000126698	2504.37	0.115554	0.0815788	1.41647	0.156638	0.532325	DNAJC8
ENSG00000229447	2.75834	0.434552	0.790243	0.549897	0.58239
ENSG00000130766	715.632	0.00110205	0.0979812	0.0112475	0.991026	0.997881	SESN2
ENSG00000168528	239.853	-0.457698	0.137169	-3.33675	0.000847653	0.0805505	SERINC2
ENSG00000169403	4.94886	0.0870294	0.689895	0.126149	0.899614		PTAFR
ENSG00000084628	2.02682	-0.261836	0.89332	-0.293105	0.769442		NKAIN1
ENSG00000060688	1118.96	0.0386662	0.0770788	0.501645	0.615917	0.83672	SNRNP40
ENSG00000171612	283.152	-0.079975	0.093061	-0.859383	0.390129	0.708083	SLC25A33
ENSG00000270927	0.0220023	0	7.21329	0	1
ENSG00000188910	0.304694	-1.39098	3.13734	-0.443365	0.657502		GJB3
ENSG00000158161	984.695	0.0619127	0.1078	0.574329	0.565745	0.813207	EYA3
ENSG00000121769	20.1448	-0.317349	0.317975	-0.998031	0.318264	0.660869	FABP3
ENSG00000142627	5958.49	-0.258705	0.140573	-1.84036	0.0657152	0.437123	EPHA2
ENSG00000142632	177.75	-0.273785	0.144283	-1.89755	0.0577549	0.424901	ARHGEF19
ENSG00000270605	27.7729	0.359566	0.33313	1.07936	0.280428	0.629757
ENSG00000189337	74.0156	-0.0376353	0.179477	-0.209694	0.833906	0.937502	KAZN
ENSG00000028137	1472.48	-0.145173	0.109166	-1.32983	0.183573	0.55712	TNFRSF1B
ENSG00000204464	0.016026	0	7.21329	0	1		TMEM51-AS2
ENSG00000284543	9.28773	0.612506	0.437048	1.40146	0.161076		LINC01226
ENSG00000130939	2050.14	-0.0521668	0.0712395	-0.732274	0.464002	0.753101	UBE4B
ENSG00000175147	2.36521	0.720812	1.11184	0.648307	0.516786		TMEM51-AS1
ENSG00000127472	0.440684	0	3.24764	0	1		PLA2G5
ENSG00000060656	211.345	-0.350556	0.176086	-1.99082	0.0465008	0.404882	PTPRU
ENSG00000163867	247.336	0.294555	0.143317	2.05527	0.0398527	0.389206	ZMYM6
ENSG00000232768	0.0664456	0.825421	7.21329	0.114431	0.908896
ENSG00000189280	0.688133	1.35417	1.81646	0.745503	0.455967		GJB5
ENSG00000134698	528.331	0.0610448	0.104487	0.584236	0.559062	0.81109	AGO4
ENSG00000272420	1.67567	1.29625	1.21772	1.06449	0.287105
ENSG00000132881	80.2329	-0.245874	0.234939	-1.04654	0.295311	0.642791	CPLANE2
ENSG00000273274	4.75789	-0.4888	0.807492	-0.605332	0.544959		ZBTB8B
ENSG00000232273	0.212945	0.825422	7.02864	0.117437	0.906514		FTH1P1
ENSG00000009709	0.0449752	-1.47971	7.20492	-0.205376	0.837279		PAX7
ENSG00000158008	1.65906	0.0738221	1.36073	0.0542518	0.956735		EXTL1
ENSG00000130940	36.414	-0.0056385	0.289916	-0.0194487	0.984483	0.995394	CASZ1
ENSG00000163879	149.048	-0.114903	0.162432	-0.707391	0.479323	0.761914	DNALI1
ENSG00000227527	4.50056	-0.829823	0.756399	-1.09707	0.27261
ENSG00000116954	653.253	0.281467	0.107667	2.61424	0.0089426	0.24923	RRAGC
ENSG00000228589	148.41	-0.107137	0.435967	-0.245745	0.80588	0.924829	SPCS2P4
ENSG00000163873	0.0182278	0	7.21329	0	1		GRIK3
ENSG00000117215	0.016026	0	7.21329	0	1		PLA2G2D
ENSG00000179051	4669.34	-0.132072	0.0675212	-1.95601	0.0504642	0.410017	RCC2
ENSG00000215895	14.4579	0.0232822	0.350551	0.0664161	0.947047		HSPA5P1
ENSG00000126067	3366.52	0.0263227	0.0724745	0.3632	0.716456	0.884038	PSMB2
ENSG00000274944	0.0242773	0	7.21329	0	1
ENSG00000272078	7.41955	0.303867	0.498206	0.609923	0.541913
ENSG00000215900	0.056852	1.51979	7.21182	0.210736	0.833093		SELENOWP1
ENSG00000241014	4.90867	-0.575135	0.852986	-0.674261	0.500146		GPR199P
ENSG00000054118	4343.48	-0.0367333	0.069316	-0.52994	0.596154	0.827541	THRAP3
ENSG00000254553	0.0407255	0	7.21329	0	1
ENSG00000237749	2.33775	-0.982237	0.909039	-1.08052	0.27991		RPS27P9
ENSG00000158315	4.49271	-0.114129	0.773458	-0.147557	0.882692		RHBDL2
ENSG00000186973	0.531447	0.6024	2.59082	0.232513	0.81614		CFAP144
ENSG00000146463	2036.38	0.1131	0.099704	1.13436	0.256643	0.611297	ZMYM4
ENSG00000271741	0.0572745	0	7.21329	0	1
ENSG00000142686	633.455	-0.0782369	0.087929	-0.889774	0.373587	0.696329	C1orf216
ENSG00000117148	0.0222523	0	7.21329	0	1		ACTL8
ENSG00000230585	0.372455	0	2.93214	0	1		PHB1P12
ENSG00000117000	406.467	0.145298	0.128152	1.13379	0.256882	0.611653	RLF
ENSG00000092853	538.181	0.0614505	0.115017	0.534271	0.593154	0.826213	CLSPN
ENSG00000255811	0.0765772	0	7.21329	0	1
ENSG00000134697	1324.7	-0.00861546	0.0619171	-0.139145	0.889335	0.957111	GNL2
ENSG00000187513	779.063	-0.218871	0.251138	-0.871518	0.383471	0.703219	GJA4
ENSG00000223390	0.56949	0.00681873	2.34669	0.00290568	0.997682
ENSG00000225671	0.656814	-0.546007	2.17002	-0.251613	0.80134		FCF1P6
ENSG00000116151	69.8432	-0.0489366	0.198641	-0.246357	0.805406	0.924469	MORN1
ENSG00000236111	0.146473	0	6.57134	0	1		RPL6P1
ENSG00000066056	20391.2	-0.279151	0.099528	-2.80475	0.00503559	0.203249	TIE1
ENSG00000214114	327.642	0.111778	0.113129	0.98806	0.323123	0.664206	MYCBP
ENSG00000116544	3.59774	-0.658945	0.868715	-0.758528	0.448135		DLGAP3
ENSG00000236723	2.20546	0.408712	1.17577	0.347613	0.728131
ENSG00000232467	0.0195427	0	7.21329	0	1		TMA16P2
ENSG00000117016	9.65186	0.124107	0.512072	0.242363	0.808499		RIMS3
ENSG00000169213	1202.96	0.0266202	0.14753	0.180438	0.856808	0.945072	RAB3B
ENSG00000163866	1083.69	-0.18048	0.0998828	-1.80692	0.0707746	0.441825	SMIM12
ENSG00000232335	0.0883353	-0.617236	7.21329	-0.0855693	0.931809
ENSG00000260971	2.06228	-0.338564	1.18798	-0.284992	0.77565
ENSG00000232762	0.4623	0.45812	2.10527	0.217606	0.827736
ENSG00000162384	776.199	-0.00191862	0.101003	-0.0189958	0.984844	0.995539	CZIB
ENSG00000162391	5.90351	-0.306639	0.534786	-0.573386	0.566383		FAM151A
ENSG00000117859	1867.47	0.115553	0.075698	1.5265	0.126885	0.506503	OSBPL9
ENSG00000228121	0.286101	-1.11101	4.009	-0.277129	0.781681		PHB1P3
ENSG00000253313	0.017229	0	7.21329	0	1		C1orf210
ENSG00000162396	96.5732	0.0230367	0.160531	0.143503	0.885893	0.955766	PARS2
ENSG00000284686	3.35278	0.606464	0.923056	0.657017	0.51117
ENSG00000162378	1108.91	0.0998695	0.128652	0.776279	0.437585	0.736939	ZYG11B
ENSG00000259818	0.271405	1.61167	4.52483	0.356183	0.721703		CZIB-DT
ENSG00000229444	0.0499726	0	7.21329	0	1		ST3GAL3-AS1
ENSG00000240563	0.0239852	0	7.21329	0	1		L1TD1
ENSG00000234318	0.233946	-1.49879	4.06947	-0.368301	0.712649
ENSG00000284773	10.3171	0.807654	0.491303	1.6439	0.100196
ENSG00000117862	127.728	-0.420971	0.237242	-1.77443	0.0759914	0.448643	TXNDC12
ENSG00000235612	0.0569355	0	7.21329	0	1
ENSG00000228369	0.360109	2.1764	3.42215	0.635974	0.524794		TXNDC12-AS1
ENSG00000224609	4.50763	0.331827	0.683821	0.485255	0.627496		FGGY-DT
ENSG00000235545	1.24747	0.281676	1.45849	0.193129	0.846858		DOCK7-DT
ENSG00000243725	11.4378	0.0602234	0.40982	0.146951	0.883171		TTC4
ENSG00000171872	0.0594175	0	7.21329	0	1		KLF17
ENSG00000162407	1543.02	0.253702	0.0626729	4.04804	5.16492e-05	0.0117795	PLPP3
ENSG00000163877	386.238	-0.106915	0.0797264	-1.34103	0.179912	0.554428	SNIP1
ENSG00000228929	65.3328	0.556205	0.272677	2.0398	0.0413705	0.39411	RPS13P2
ENSG00000224570	0.181247	-0.378652	7.20896	-0.0525251	0.95811
ENSG00000224980	0.0186713	0	7.21329	0	1		RPL23AP85
ENSG00000278967	0.133776	-0.617236	7.21329	-0.0855693	0.931809
ENSG00000157184	164.604	0.0780207	0.113736	0.685983	0.492724	0.771416	CPT2
ENSG00000198815	1305.71	0.0411721	0.0950104	0.433343	0.664765	0.861437	FOXJ3
ENSG00000134744	937.197	0.210194	0.134899	1.55816	0.119196	0.499204	TUT4
ENSG00000236973	0.0260977	0	7.21329	0	1		GAPDHP51
ENSG00000162385	534.336	-0.0961674	0.140293	-0.685476	0.493043	0.771416	MAGOH
ENSG00000234264	3.41903	0.803768	0.607579	1.3229	0.185867		DEPDC1-AS1
ENSG00000223883	0.238548	0.825434	4.6243	0.178499	0.858331		LINC01707
ENSG00000116652	4.76801	2.78703	0.990511	2.81373	0.0048971		DLEU2L
ENSG00000123080	180.14	-0.18977	0.130496	-1.45422	0.145886	0.525073	CDKN2C
ENSG00000225675	0.680475	2.1692	1.99684	1.08631	0.27734		LRP8-DT
ENSG00000237622	0.0183978	0	7.21329	0	1		ELOCP18
ENSG00000162415	108.79	-0.0648106	0.188476	-0.343868	0.730946	0.890832	ZSWIM5
ENSG00000162600	84.6899	0.15667	0.197587	0.792913	0.427828	0.730419	OMA1
ENSG00000116704	281.371	0.0283914	0.115816	0.245142	0.806347	0.925054	SLC35D1
ENSG00000157193	829.298	-0.0204707	0.114851	-0.178237	0.858537	0.945547	LRP8
ENSG00000116205	311.606	0.00285165	0.0946491	0.0301286	0.975964	0.9915	TCEANC2
ENSG00000198841	94.8302	0.161296	0.145723	1.10687	0.268351	0.619356	KTI12
ENSG00000116212	622.753	-0.043142	0.10071	-0.428377	0.668376	0.862326	LRRC42
ENSG00000233994	6.83613	0.421572	0.525506	0.80222	0.422426		GDI2P2
ENSG00000162607	1129.18	0.118954	0.0964691	1.23308	0.217545	0.583884	USP1
ENSG00000233333	0.555066	0	2.14273	0	1		RNFT1P2
ENSG00000154027	558.486	0.20324	0.0928533	2.18883	0.0286092	0.363407	AK5
ENSG00000232676	0.319891	0.82544	2.72222	0.303223	0.76172		ADH5P2
ENSG00000213579	0.0464728	-0.617236	7.21329	-0.0855693	0.931809		RPL29P5
ENSG00000137960	715.646	0.279218	0.0938249	2.97595	0.00292083	0.169923	GIPC2
ENSG00000237852	1.13492	0.47749	1.31598	0.36284	0.716725
ENSG00000116745	0.0807581	0.825421	7.21329	0.114431	0.908896		RPE65
ENSG00000132855	0.366189	2.91108	6.26541	0.464627	0.642198		ANGPTL3
ENSG00000116675	148.809	0.338861	0.138715	2.44286	0.0145715	0.306101	DNAJC6
ENSG00000162433	351.94	0.0663809	0.109554	0.60592	0.544568	0.803127	AK4
ENSG00000213625	2307.4	0.131324	0.0748086	1.75547	0.0791789	0.454203	LEPROT
ENSG00000227207	0.0612084	0	7.21329	0	1		RPL31P12
ENSG00000158966	390.27	-0.0125871	0.110065	-0.11436	0.908952	0.965466	CACHD1
ENSG00000213703	0.119695	0	7.21329	0	1		RPL13AP9
ENSG00000203965	108.68	0.275528	0.143806	1.91597	0.0553695	0.422713	EFCAB7
ENSG00000223479	0.0163246	0	7.21329	0	1		LINC02238
ENSG00000153898	0.0796409	0	7.21329	0	1		MCOLN2
ENSG00000117069	0.129555	0	7.21329	0	1		ST6GALNAC5
ENSG00000125703	294.587	0.230342	0.115434	1.99544	0.0459951	0.403818	ATG4C
ENSG00000285041	0.568206	-2.59875	1.98529	-1.309	0.190535
ENSG00000285808	0.0253462	0	7.21329	0	1		LINC02797
ENSG00000230498	0.303426	1.18206	4.34989	0.271745	0.785818
ENSG00000162618	9250.89	0.0611898	0.108491	0.564006	0.57275	0.817064	ADGRL4
ENSG00000224493	0.0253462	0	7.21329	0	1
ENSG00000131233	0.33046	0.770248	3.30125	0.23332	0.815513		GJA9
ENSG00000272371	0.195605	0	6.1722	0	1
ENSG00000287647	1.07605	0.114505	1.36192	0.0840766	0.932996
ENSG00000230863	0.491748	1.55675	2.55988	0.608132	0.5431
ENSG00000280378	2.20551	1.41071	1.48773	0.948226	0.343014
ENSG00000230053	0.0239063	0.825421	7.21329	0.114431	0.908896
ENSG00000137941	185.753	0.269077	0.152633	1.76291	0.0779164	0.45218	TTLL7
ENSG00000286548	1.52433	-0.473717	1.04347	-0.453981	0.649842
ENSG00000066135	615.36	-0.0920401	0.0649962	-1.41608	0.156751	0.532325	KDM4A
ENSG00000232453	14.5993	0.327547	0.37604	0.871042	0.383731		LINC02777
ENSG00000117174	716.798	0.114816	0.080414	1.42781	0.153347	0.530499	ZNHIT6
ENSG00000237413	0.853491	-2.75998	1.8285	-1.50942	0.131192		MGC27382
ENSG00000184313	0.111055	0	7.21329	0	1		MROH7
ENSG00000288543	0.030188	0	7.21329	0	1
ENSG00000122420	23.8997	-0.248046	0.277746	-0.893068	0.371821	0.696285	PTGFR
ENSG00000236290	0.0387231	0	7.21329	0	1		EEF1GP7
ENSG00000143013	564.665	-0.0338339	0.0705527	-0.479555	0.631544	0.845579	LMO4
ENSG00000226084	486.347	0.236291	0.199954	1.18173	0.237312	0.595741	RPL17P6
ENSG00000134748	919.04	0.160675	0.0614158	2.61618	0.00889197	0.24923	PRPF38A
ENSG00000142892	1131.34	0.191606	0.107656	1.7798	0.0751082	0.44803	PIGK
ENSG00000219102	4.15822	-0.00509205	0.576858	-0.00882722	0.992957		HNRNPA3P12
ENSG00000287743	0.0492528	0	7.21329	0	1
ENSG00000229752	0.0406481	-0.617236	7.21329	-0.0855693	0.931809		RPL7P10
ENSG00000237505	3.86782	0.0590735	0.77723	0.0760051	0.939415		PKN2-AS1
ENSG00000230728	0.0211303	0	7.21329	0	1
ENSG00000230787	1.66804	-1.02498	1.13612	-0.902181	0.366961		PSAT1P3
ENSG00000116641	692.978	0.0487046	0.122118	0.398833	0.690016	0.871177	DOCK7
ENSG00000172260	905.256	-0.0474286	0.133905	-0.354197	0.723191	0.887467	NEGR1
ENSG00000137944	483.76	0.182702	0.118693	1.53929	0.123735	0.503191	KYAT3
ENSG00000182183	0.221176	0.825434	4.64219	0.177811	0.858871		SHISAL2A
ENSG00000067334	1323.71	0.167089	0.101137	1.6521	0.0985137	0.477749	DNTTIP2
ENSG00000213559	0.0610206	0	7.21329	0	1		HNRNPA1P64
ENSG00000287587	0.0203208	0	7.21329	0	1
ENSG00000142949	8222.72	-0.157643	0.125916	-1.25197	0.210579	0.580221	PTPRF
ENSG00000116133	3784.87	0.0624459	0.0896468	0.696577	0.486068	0.766549	DHCR24
ENSG00000232882	21.2688	0.0796809	0.352558	0.226008	0.821195	0.931671	PHKA1P1
ENSG00000171502	3.06587	0.652674	0.824511	0.791589	0.4286		COL24A1
ENSG00000116157	405.946	-0.217832	0.0949697	-2.2937	0.0218075	0.336354	GPX7
ENSG00000143036	14.0483	0.168239	0.500893	0.335878	0.736963		SLC44A3
ENSG00000065243	1721.44	0.177114	0.120279	1.47253	0.140878	0.520036	PKN2
ENSG00000234080	0.212517	-1.25647	5.24153	-0.239713	0.810552
ENSG00000237899	1.65048	2.66703	1.40044	1.90443	0.056854
ENSG00000227290	0.0441373	0	7.21329	0	1		LINC01364
ENSG00000231090	0.127589	-0.617236	7.21329	-0.0855693	0.931809		MIR4422HG
ENSG00000117528	809.754	0.154987	0.10337	1.49935	0.133783	0.514126	ABCD3
ENSG00000271723	0.0775382	0	7.21329	0	1		MROH7-TTC4
ENSG00000172339	138.157	-0.152418	0.119987	-1.27029	0.203983	0.575614	ALG14
ENSG00000036549	1291.49	0.230257	0.11043	2.08509	0.037061	0.381885	ZZZ3
ENSG00000287724	0.137829	-0.617236	7.21329	-0.0855693	0.931809
ENSG00000058799	315.721	-0.0194866	0.119042	-0.163695	0.869971	0.950019	YIPF1
ENSG00000287870	1.57621	-0.986554	1.18846	-0.830114	0.406475
ENSG00000228838	0.172319	0	7.21329	0	1
ENSG00000283761	2.03021	1.14788	1.0767	1.06611	0.286373
ENSG00000189433	0.151277	-0.617236	7.21329	-0.0855693	0.931809		GJB4
ENSG00000179178	1.11439	0.392262	1.62763	0.241002	0.809554		TMEM125
ENSG00000142700	0.334621	0.886603	3.5363	0.250715	0.802035		DMRTA2
ENSG00000285525	0.231077	0.404736	5.23867	0.0772593	0.938417
ENSG00000236098	13.6811	-0.168717	0.364359	-0.46305	0.643329
ENSG00000233514	3.85591	-0.146874	0.668565	-0.219686	0.826116
ENSG00000127124	159.621	-0.0436714	0.115935	-0.376688	0.706406	0.87813	HIVEP3
ENSG00000266993	8.06689	-0.246183	0.511128	-0.481646	0.630057
ENSG00000229316	0.016026	0	7.21329	0	1		HMGB1P45
ENSG00000225767	0.0248617	0	7.21329	0	1		FAF1-AS1
ENSG00000137936	1705.55	0.0670165	0.0766925	0.873834	0.382209	0.702179	BCAR3
ENSG00000235308	1.3849	2.15057	1.46213	1.47084	0.141334
ENSG00000226745	0.0428373	0	7.21329	0	1		OAZ1P1
ENSG00000280040	0.698132	0.290465	1.85629	0.156476	0.875658
ENSG00000117519	5004.01	0.0149062	0.0444725	0.335177	0.737492	0.894033	CNN3
ENSG00000134215	30.331	0.112347	0.291957	0.384806	0.700381	0.874773	VAV3
ENSG00000228502	62.4624	1.38798	0.403525	3.43963	0.000582508	0.0664253	EEF1A1P11
ENSG00000279778	0.0454076	0	7.21329	0	1
ENSG00000188641	537.527	0.16215	0.112183	1.44541	0.148342	0.526703	DPYD
ENSG00000152078	1.67077	0.171652	1.27728	0.134389	0.893095		TLCD4
ENSG00000171492	918.448	0.159891	0.107433	1.48829	0.136674	0.515979	LRRC8D
ENSG00000170989	6109.44	0.0243771	0.0523454	0.465697	0.641432	0.85145	S1PR1
ENSG00000237897	0.130256	0.825421	7.21329	0.114431	0.908896		MATR3P3
ENSG00000116299	35.1485	-0.0423153	0.236052	-0.179263	0.857731	0.945176	ELAPOR1
ENSG00000137962	9013.71	0.123461	0.128801	0.958544	0.337789	0.673888	ARHGAP29
ENSG00000227832	0.016294	0	7.21329	0	1		ST13P21
ENSG00000286692	0.193437	-2.18332	7.15948	-0.304955	0.760401
ENSG00000260464	11.2107	0.164606	0.437068	0.376614	0.70646
ENSG00000273204	1.50368	0.0708729	1.08126	0.0655466	0.947739
ENSG00000079739	677.965	0.059984	0.0831001	0.721829	0.4704	0.756772	PGM1
ENSG00000162377	841.214	0.00592241	0.0592933	0.0998833	0.920437	0.969836	COA7
ENSG00000224613	0.0534809	0	7.21329	0	1		RNPC3-DT
ENSG00000232542	0.0367661	0	7.21329	0	1		DPYD-IT1
ENSG00000116774	42.496	0.0204029	0.265579	0.076824	0.938764	0.976627	OLFML3
ENSG00000287756	0.0326492	0	7.21329	0	1
ENSG00000284652	6.24705	-0.691496	0.733468	-0.942775	0.345796
ENSG00000023909	1373.49	0.18609	0.0977892	1.90297	0.0570446	0.424686	GCLM
ENSG00000069702	647.175	0.281375	0.117561	2.39344	0.0166911	0.318108	TGFBR3
ENSG00000228399	0.144689	0	6.57054	0	1
ENSG00000236776	0.0930516	1.61506	7.20953	0.224017	0.822744		RPL21P23
ENSG00000287076	0.064104	0	7.21329	0	1
ENSG00000230427	0.224057	-0.882515	5.97741	-0.147642	0.882626		ALG14-AS1
ENSG00000233983	0.11834	0	7.21329	0	1
ENSG00000198198	660.116	-0.0208469	0.160025	-0.130273	0.896351	0.960692	SZT2
ENSG00000225183	0.108759	0.825421	7.21329	0.114431	0.908896		COX7BP3
ENSG00000116793	938.561	0.0560182	0.0652741	0.858199	0.390782	0.708424	PHTF1
ENSG00000238122	0.021885	0	7.21329	0	1
ENSG00000183298	324.447	0.472467	0.260792	1.81167	0.0700379	0.440009	RPSAP19
ENSG00000234332	5.37912	0.160228	0.614389	0.260792	0.794253		BCAS2P2
ENSG00000117525	16.3547	0.17642	0.378698	0.465858	0.641317		F3
ENSG00000225079	0.04377	0	7.21329	0	1		FTH1P22
ENSG00000226483	0.0205626	0	7.21329	0	1
ENSG00000224238	0.110459	-1.47971	7.20492	-0.205375	0.837279		WARS2-IT1
ENSG00000162692	38.3035	0.197289	0.255083	0.773432	0.439267	0.737176	VCAM1
ENSG00000203914	8.48649	-0.160767	0.564926	-0.284581	0.775965		HSP90B3P
ENSG00000270457	0.117425	0	7.21329	0	1
ENSG00000228057	7.76313	0.139051	0.495116	0.280845	0.778829		SEC63P1
ENSG00000224445	0.969314	3.38008	1.51156	2.23616	0.0253416		LINC01708
ENSG00000181656	8.97489	-0.420739	0.488794	-0.860769	0.389365		GPR88
ENSG00000122481	35.6554	0.0265515	0.287957	0.0922066	0.926534	0.972665	RWDD3
ENSG00000198162	2029.76	0.107666	0.135529	0.794417	0.426952	0.729937	MAN1A2
ENSG00000238198	3.40852	-0.515213	0.653623	-0.788241	0.430556		LRIG2-DT
ENSG00000171517	0.0477586	0	7.21329	0	1		LPAR3
ENSG00000228852	5.56996	0.155281	0.692174	0.224338	0.822495
ENSG00000233482	0.0344016	0	7.21329	0	1
ENSG00000232878	0.464231	2.0894	2.3335	0.895394	0.370577		DPYD-AS1
ENSG00000143079	2388.18	0.0534432	0.104295	0.512424	0.608355	0.833168	CTTNBP2NL
ENSG00000232450	13.7245	0.0851694	0.423276	0.201215	0.840531
ENSG00000223575	0.0449752	-1.47971	7.20492	-0.205376	0.837279		RBMX2P3
ENSG00000272715	1.51917	-0.530667	1.06727	-0.497221	0.619033
ENSG00000085491	1319.35	0.154821	0.100756	1.53659	0.124393	0.503616	SLC25A24
ENSG00000173947	2.57931	-0.114011	0.992015	-0.114929	0.908502		PIFO
ENSG00000230718	0.0181605	0	7.21329	0	1
ENSG00000134198	0.950211	1.11574	1.53418	0.727257	0.467068		TSPAN2
ENSG00000235595	0.0183978	0	7.21329	0	1		GAPDHP23
ENSG00000226053	15.9243	0.247392	0.334344	0.739932	0.459341		LINC01776
ENSG00000198799	421.196	0.0586716	0.125448	0.467695	0.640003	0.851098	LRIG2
ENSG00000279513	0.676831	-0.804651	1.60786	-0.500448	0.616759
ENSG00000117620	390.535	0.124085	0.133579	0.928926	0.352927	0.684641	SLC35A3
ENSG00000280186	2.15012	-0.668998	0.938758	-0.712641	0.476068
ENSG00000223906	0.0181828	0	7.21329	0	1
ENSG00000162688	598.024	0.160703	0.142371	1.12876	0.258998	0.613278	AGL
ENSG00000197106	2.18373	-0.938752	0.878198	-1.06895	0.285091		SLC6A17
ENSG00000259946	2.89757	0.109436	0.955481	0.114535	0.908813
ENSG00000236137	1.35395	-0.837878	1.12921	-0.742004	0.458085		CD101-AS1
ENSG00000228086	0.0606429	0	7.21329	0	1
ENSG00000234020	0.0877716	-0.617236	7.21329	-0.0855693	0.931809		CHIAP3
ENSG00000236804	0.0460181	0	7.21329	0	1		RPS3AP12
ENSG00000185946	230.776	0.232627	0.15261	1.52432	0.127428	0.507782	RNPC3
ENSG00000162627	881.14	0.11483	0.0942078	1.2189	0.222882	0.587416	SNX7
ENSG00000162695	1180.13	0.0804351	0.123616	0.650686	0.515249	0.785415	SLC30A7
ENSG00000265808	2221.15	0.126481	0.069957	1.80799	0.0706086	0.441594	SEC22B
ENSG00000134247	3650.55	-0.0738167	0.0710564	-1.03885	0.298876	0.644701	PTGFRN
ENSG00000162664	771.769	0.0411976	0.0876278	0.470143	0.638253	0.8503	ZNF326
ENSG00000134253	114.856	0.0620664	0.160491	0.386729	0.698957	0.87367	TRIM45
ENSG00000223416	10.303	0.108462	0.471104	0.230229	0.817914		RPS26P15
ENSG00000227850	16.0698	-0.0039819	0.383149	-0.0103926	0.991708		SEPTIN2P1
ENSG00000235777	0.0506923	0	7.21329	0	1		DPYD-AS2
ENSG00000226755	0.17177	0	7.21329	0	1		VPS25P1
ENSG00000183508	31.317	0.46549	0.253066	1.8394	0.065856	0.437123	TENT5C
ENSG00000277095	0.197726	0	7.21329	0	1
ENSG00000234283	0.0626321	0	7.21329	0	1		LINC01731
ENSG00000198765	0.145485	0	7.21329	0	1		SYCP1
ENSG00000224335	0.0163246	0	7.21329	0	1
ENSG00000277702	63.7692	0.0166524	0.230844	0.0721368	0.942493	0.977856
ENSG00000143398	1668.05	-0.00856508	0.0976459	-0.0877157	0.930103	0.973706	PIP5K1A
ENSG00000196505	287.738	0.177903	0.102965	1.7278	0.0840244	0.458266	GDAP2
ENSG00000213262	0.0181605	0	7.21329	0	1		VDAC2P3
ENSG00000235526	0.239973	-0.617246	4.58002	-0.134769	0.892794
ENSG00000270911	0.0849468	0.825421	7.21329	0.114431	0.908896
ENSG00000065183	1237.01	0.0943742	0.0798144	1.18242	0.237039	0.595382	WDR3
ENSG00000227082	13.3602	0.506637	0.366359	1.3829	0.166695		LINC02798
ENSG00000226126	0.0172008	0	7.21329	0	1		PSMC1P12
ENSG00000163393	0.0585909	0	7.21329	0	1		SLC22A15
ENSG00000163156	518.977	-0.0849272	0.106028	-0.800986	0.42314	0.727783	SCNM1
ENSG00000143631	6.91714	-0.452049	0.547339	-0.825903	0.408859		FLG
ENSG00000274642	0.262001	-0.617249	3.32013	-0.185911	0.852514
ENSG00000237975	3.674	-0.827202	0.793289	-1.04275	0.297064		FLG-AS1
ENSG00000261168	41.8406	0.106693	0.216006	0.493937	0.621351	0.83976
ENSG00000079335	200.06	0.0199085	0.107291	0.185556	0.852793	0.943907	CDC14A
ENSG00000143119	0.178008	0	7.21329	0	1		CD53
ENSG00000233432	0.125771	1.57719	7.2105	0.218735	0.826856		MTIF2P1
ENSG00000143520	0.0423231	0	7.21329	0	1		FLG2
ENSG00000171943	533.899	0.132568	0.0963512	1.37588	0.168859	0.545514	SRGAP2C
ENSG00000155761	1.1103	-0.725194	1.46353	-0.495509	0.620241		SPAG17
ENSG00000230806	0.753034	-1.25862	1.75814	-0.715881	0.474065		SRGAP2-AS1
ENSG00000116830	642.243	0.0117889	0.111042	0.106166	0.915451	0.968248	TTF2
ENSG00000234422	0.021667	0	7.21329	0	1		UBE2WP1
ENSG00000081026	364.124	0.188275	0.11324	1.66262	0.0963888	0.475138	MAGI3
ENSG00000224965	4.02242	0.0968507	0.700431	0.138273	0.890025		KCNC4-DT
ENSG00000143458	121.737	-0.0368531	0.142932	-0.257837	0.796533	0.920504	GABPB2
ENSG00000233839	0.20592	2.87761	6.02049	0.47797	0.632672
ENSG00000286151	0.244297	0.852309	3.65992	0.232876	0.815857
ENSG00000163155	71.9189	-0.0832334	0.174763	-0.476265	0.633885	0.847493	LYSMD1
ENSG00000241975	5.76162	-0.573751	0.676008	-0.848734	0.396029		ELOCP19
ENSG00000228217	5.92248	-0.291712	0.561301	-0.519707	0.603268		PNRC2P1
ENSG00000231100	0.0652196	-0.617236	7.21329	-0.0855693	0.931809
ENSG00000116824	0.120651	-0.617236	7.21329	-0.0855693	0.931809		CD2
ENSG00000235887	0.0205626	0	7.21329	0	1		LINC02799
ENSG00000024526	664.544	0.158149	0.13347	1.18491	0.236055	0.594328	DEPDC1
ENSG00000173810	0.0407045	0	7.21329	0	1		PPIAP7
ENSG00000235005	0.0239852	0	7.21329	0	1
ENSG00000271890	0.0181828	0	7.21329	0	1		OR10AE1P
ENSG00000225279	0.0208938	0	7.21329	0	1
ENSG00000283360	0.453218	-1.5171	2.86094	-0.530282	0.595916
ENSG00000117262	168.286	0.100343	0.295858	0.339161	0.734488	0.892584	GPR89A
ENSG00000231613	0.349899	0.900045	2.66791	0.33736	0.735846
ENSG00000137947	290.13	0.00338612	0.117572	0.0288003	0.977024	0.991957	GTF2B
ENSG00000233589	2.51763	1.75285	1.00962	1.73615	0.0825371
ENSG00000117586	1359.37	0.00548006	0.0705657	0.077659	0.938099	0.976408	TNFSF4
ENSG00000230946	0.386995	-1.13951	3.51118	-0.324539	0.74553		HNRNPA1P68
ENSG00000162728	0.104772	0	7.21329	0	1		KCNJ9
ENSG00000229021	1.87697	1.10154	1.12098	0.982658	0.325776
ENSG00000184371	620.157	0.0355915	0.143169	0.248599	0.803671	0.923999	CSF1
ENSG00000233203	1.12872	1.61527	1.54343	1.04655	0.295309		DHCR24-DT
ENSG00000232499	44.004	0.0388899	0.251498	0.154633	0.87711	0.952673
ENSG00000232265	0.23326	0.104094	5.21659	0.0199544	0.98408		LINC02805
ENSG00000163154	4.79456	1.17283	0.687676	1.70549	0.0881024		TNFAIP8L2
ENSG00000232995	8.20518	0.209349	0.465387	0.449838	0.652827
ENSG00000177173	2.44982	0.121067	0.938611	0.128985	0.89737		NAP1L4P1
ENSG00000231671	0.163739	-0.61724	6.3995	-0.0964513	0.923162		LINC01307
ENSG00000162729	190.309	-0.435404	0.195589	-2.22612	0.0260064	0.355704	IGSF8
ENSG00000143158	312.913	0.184237	0.111136	1.65777	0.0973637	0.476642	MPC2
ENSG00000271092	9.13536	0.631212	0.534655	1.1806	0.237763		TLCD4-RWDD3
ENSG00000278811	9.62896	0.402374	0.501482	0.80237	0.422339		LINC00624
ENSG00000000460	170.337	0.0428852	0.110374	0.388546	0.697612	0.873339	C1orf112
ENSG00000135862	21202.1	0.0305122	0.0952819	0.32023	0.748794	0.899866	LAMC1
ENSG00000232952	14.3942	0.215977	0.410867	0.525661	0.599124
ENSG00000227722	0.0489899	-1.56347	7.20302	-0.217058	0.828163
ENSG00000285922	17.7621	0.259191	0.277733	0.93324	0.350696	0.68303
ENSG00000143198	1368.04	0.0485669	0.0979581	0.495793	0.620041	0.839273	MGST3
ENSG00000143318	0.602925	-1.69804	1.97667	-0.85904	0.390319		CASQ1
ENSG00000232188	0.016026	0	7.21329	0	1
ENSG00000143621	5489.21	-0.0404053	0.0608184	-0.66436	0.50646	0.780058	ILF2
ENSG00000241042	0.297647	-1.11478	3.62168	-0.307807	0.75823
ENSG00000143156	391.729	-0.00595565	0.104466	-0.0570103	0.954537	0.983576	NME7
ENSG00000198771	1.73346	0.0565259	1.66565	0.0339361	0.972928		RCSD1
ENSG00000225462	8.78136	0.115678	0.451399	0.256266	0.797745		FDPSP1
ENSG00000237756	0.021667	0	7.21329	0	1
ENSG00000213064	988.979	-0.0394278	0.095388	-0.413341	0.679357	0.866736	SFT2D2
ENSG00000143179	1050.59	-0.15847	0.0667357	-2.37459	0.0175682	0.321086	UCK2
ENSG00000143315	444.485	0.113298	0.0841583	1.34625	0.17822	0.552763	PIGM
ENSG00000272931	2.69893	-0.526968	0.789893	-0.667138	0.504684		LRRC8D-DT
ENSG00000143190	225.764	-0.00255534	0.162288	-0.0157457	0.987437	0.996614	POU2F1
ENSG00000225475	14.9237	0.778659	0.578371	1.3463	0.178206
ENSG00000075945	667.031	0.128114	0.10309	1.24275	0.213961	0.58278	KIFAP3
ENSG00000235303	0.0771702	0	7.21329	0	1
ENSG00000234810	0.0498764	-0.617236	7.21329	-0.0855693	0.931809
ENSG00000224468	15.887	-0.0963581	0.441228	-0.218386	0.827128		LAMC1-AS1
ENSG00000092607	0.115258	0	7.21329	0	1		TBX15
ENSG00000285894	3.41966	-0.486982	0.761028	-0.639899	0.522238
ENSG00000227741	12.6518	0.675563	0.519788	1.29969	0.193707
ENSG00000235378	0.0260977	0	7.21329	0	1		MRPS10P1
ENSG00000143171	0.0235169	0	7.21329	0	1		RXRG
ENSG00000047410	3599.31	0.125299	0.108315	1.15681	0.247351	0.604851	TPR
ENSG00000018625	0.0182278	0	7.21329	0	1		ATP1A2
ENSG00000171806	116.675	0.281499	0.16055	1.75334	0.0795432	0.454601	METTL18
ENSG00000287919	0.080507	0	7.21329	0	1
ENSG00000198358	0.167739	-0.617236	7.21329	-0.0855693	0.931809
ENSG00000254154	4.30121	0.121261	0.832318	0.145691	0.884166		CRYZL2P-SEC16B
ENSG00000162694	1387.74	0.100946	0.091177	1.10715	0.26823	0.619356	EXTL2
ENSG00000118197	248.759	0.095366	0.100253	0.951253	0.341476	0.67731	DDX59
ENSG00000135842	92.5818	0.423239	0.226212	1.87098	0.0613478	0.429992	NIBAN1
ENSG00000241318	0.2469	0.104094	4.57793	0.0227382	0.981859		WDR82P2
ENSG00000228238	0.843575	-0.717123	1.63684	-0.438116	0.661302
ENSG00000058085	811.827	0.0230374	0.0691004	0.33339	0.73884	0.894995	LAMC2
ENSG00000260088	1.62863	-0.824602	1.48111	-0.556745	0.577702		DDX59-AS1
ENSG00000116815	161.312	0.319323	0.151256	2.11114	0.0347607	0.37812	CD58
ENSG00000232917	0.397015	0.326749	2.53516	0.128887	0.897447		HSPE1P6
ENSG00000233057	0.508997	-0.442562	2.07032	-0.213766	0.83073		EEF1A1P14
ENSG00000143167	0.207724	0	7.21329	0	1		GPA33
ENSG00000235215	0.822012	1.38674	1.57462	0.880684	0.378489
ENSG00000224691	0.114394	0	7.21329	0	1
ENSG00000286572	0.15023	0	7.21329	0	1
ENSG00000228215	0.021885	0	7.21329	0	1		LINC02770
ENSG00000177807	0.262619	0.825437	3.62877	0.227471	0.820058		KCNJ10
ENSG00000233626	0.374927	1.43128	3.39133	0.422041	0.672995
ENSG00000143228	494.898	0.111159	0.117756	0.943977	0.345181	0.679641	NUF2
ENSG00000231615	0.0834037	0	7.21329	0	1
ENSG00000174514	19.2643	0.207232	0.352976	0.587099	0.557137	0.810373	MFSD4A
ENSG00000143178	31.3413	0.582206	0.286724	2.03054	0.0423015	0.397019	TBX19
ENSG00000116833	912.154	0.260463	0.102683	2.53658	0.011194	0.278506	NR5A2
ENSG00000227740	2.65847	0.69686	0.891673	0.78152	0.434497		LINC02803
ENSG00000000457	158.694	0.234764	0.139655	1.68103	0.0927573	0.470017	SCYL3
ENSG00000143507	27.45	-0.194018	0.252445	-0.768555	0.442158	0.739216	DUSP10
ENSG00000285638	0.0391219	-0.617236	7.21329	-0.0855693	0.931809
ENSG00000230987	0.204437	0	5.35583	0	1
ENSG00000232527	12.0928	-0.441265	0.599769	-0.735726	0.461898		LINC02802
ENSG00000157064	31.8177	0.0910042	0.248012	0.366934	0.713668	0.882907	NMNAT2
ENSG00000215808	0.0224876	-0.617236	7.21329	-0.0855693	0.931809		LINC01139
ENSG00000059588	730.818	0.190628	0.108198	1.76185	0.0780947	0.452434	TARBP1
ENSG00000237379	0.148053	-0.617236	7.21329	-0.0855693	0.931809		CBX1P3
ENSG00000162782	0.021899	0	7.21329	0	1		TDRD5
ENSG00000233196	0.316015	0.104095	3.58382	0.0290457	0.976828
ENSG00000229220	1.09528	1.55142	1.63365	0.949663	0.342284
ENSG00000143653	1542.8	0.0054535	0.0670753	0.0813042	0.9352	0.975416	SCCPDH
ENSG00000158711	3557.6	0.137311	0.119603	1.14805	0.250948	0.607245	ELK4
ENSG00000227747	0.139455	1.64462	7.20851	0.228149	0.81953
ENSG00000228081	0.751702	1.16968	1.7679	0.661621	0.508214
ENSG00000228020	0.0193443	0	7.21329	0	1		HNRNPA1P46
ENSG00000234975	76.4597	0.453262	0.209236	2.16627	0.0302907	0.366956	FTH1P2
ENSG00000162851	387.096	0.0847824	0.0755271	1.12254	0.261632	0.6152	TFB2M
ENSG00000271427	1.83583	0.16521	1.32793	0.124412	0.900989
ENSG00000143353	206.824	0.270119	0.151042	1.78837	0.0737169	0.444756	LYPLAL1
ENSG00000197965	3114.7	-0.0197863	0.0673606	-0.293737	0.768959	0.907913	MPZL1
ENSG00000143493	521.261	0.136013	0.10462	1.30006	0.193579	0.568074	INTS7
ENSG00000230777	1.33869	3.53221	1.37832	2.56269	0.0103866		RPS29P5
ENSG00000179397	24.0705	-0.111464	0.298628	-0.373255	0.708959	0.878908	CATSPERE
ENSG00000224540	0.116234	-1.51146	7.20431	-0.2098	0.833824		TFDP1P1
ENSG00000117592	5228.61	0.109963	0.0679344	1.61866	0.105521	0.484908	PRDX6
ENSG00000186197	0.0942693	-0.617236	7.21329	-0.0855693	0.931809		EDARADD
ENSG00000229067	0.937103	0.835256	1.75522	0.475871	0.634166
ENSG00000228879	0.236337	-2.63165	5.06256	-0.519826	0.603185		RPL35AP6
ENSG00000162670	1.44766	-2.07311	1.53919	-1.34689	0.178017		BRINP3
ENSG00000225712	0.0442477	-0.617236	7.21329	-0.0855693	0.931809		ATP5MC2P1
ENSG00000162761	0.0225427	0	7.21329	0	1		LMX1A
ENSG00000143199	1.22294	0.0264884	1.288	0.0205655	0.983592		ADCY10
ENSG00000007908	21.2382	-0.306172	0.477613	-0.641047	0.521492	0.788606	SELE
ENSG00000092978	326.889	0.289831	0.0846047	3.4257	0.000613208	0.0693117	GPATCH2
ENSG00000143499	889.876	0.0163863	0.0631644	0.259423	0.795309	0.920111	SMYD2
ENSG00000188404	82.5716	0.315777	0.208426	1.51506	0.129758	0.511262	SELL
ENSG00000227735	0.0424378	0	7.21329	0	1		CYCSP5
ENSG00000143196	0.0193443	0	7.21329	0	1		DPT
ENSG00000236942	0.920082	-1.63879	1.65156	-0.992268	0.321067
ENSG00000287205	0.130046	1.64466	7.20851	0.228155	0.819525
ENSG00000203697	0.871274	1.82361	2.11744	0.861232	0.38911		CAPN8
ENSG00000116574	90.0726	0.322667	0.197039	1.63758	0.101509	0.482748	RHOU
ENSG00000287929	3.16409	0.311793	0.836876	0.372568	0.70947
ENSG00000121481	703.615	0.18708	0.0996084	1.87816	0.0603594	0.429992	RNF2
ENSG00000143248	41053.7	0.270616	0.116136	2.33017	0.0197972	0.33046	RGS5
ENSG00000162814	0.823543	2.1444	1.64232	1.30571	0.191652		SPATA17
ENSG00000237283	0.0377705	0	7.21329	0	1
ENSG00000116132	98.2124	0.381837	0.316447	1.20664	0.227572	0.58998	PRRX1
ENSG00000116679	3288.84	0.0942449	0.0636245	1.48127	0.138535	0.516684	IVNS1ABP
ENSG00000228536	2.60082	-0.165059	0.813186	-0.202979	0.839152		LYPLAL1-AS1
ENSG00000230550	0.431165	-0.617251	2.36557	-0.260931	0.794146		ERLNC1
ENSG00000228470	0.888935	-1.492	1.72511	-0.864875	0.387108
ENSG00000152092	0.564843	0.866227	1.94366	0.445669	0.655837		ASTN1
ENSG00000229983	0.1699	0.825421	7.21329	0.114431	0.908896
ENSG00000225920	2.20663	-1.71479	1.32467	-1.29451	0.195489		RIMKLBP2
ENSG00000143476	435.488	0.123676	0.117115	1.05602	0.290959	0.638877	DTL
ENSG00000121486	540.999	0.0959403	0.113011	0.848949	0.395909	0.711068	TRMT1L
ENSG00000057252	1065.54	0.0831938	0.0796707	1.04422	0.296383	0.643216	SOAT1
ENSG00000233018	0.343681	-0.81648	3.25426	-0.250896	0.801895
ENSG00000162852	430.273	0.164461	0.12146	1.35403	0.175726	0.551034	CNST
ENSG00000273004	6.85548	-0.476203	0.614221	-0.775296	0.438165
ENSG00000143842	851.779	-0.151898	0.10398	-1.46084	0.14406	0.522449	SOX13
ENSG00000268062	0.124489	0	7.21329	0	1		SRP14P4
ENSG00000237409	0.0510818	0	7.21329	0	1
ENSG00000116962	10108	-0.105105	0.119115	-0.882381	0.377571	0.698899	NID1
ENSG00000220749	82.6005	0.638486	0.274626	2.32493	0.0200755	0.330754	RPL21P28
ENSG00000181450	208.277	0.0913129	0.176612	0.517026	0.605138	0.832283	ZNF678
ENSG00000223519	4.24173	0.445531	0.641851	0.694134	0.487598		KIF28P
ENSG00000286285	0.818697	0.0688486	1.88192	0.0365843	0.970816
ENSG00000225300	0.10577	0	7.21329	0	1
ENSG00000223842	1.32491	0.226049	1.27667	0.177061	0.85946
ENSG00000162753	0.0408834	0	7.21329	0	1		SLC9C2
ENSG00000228247	0.105023	0	7.21329	0	1		UBBP2
ENSG00000143355	0.174254	-0.617236	7.21329	-0.0855693	0.931809		LHX9
ENSG00000287177	0.015094	0	7.21329	0	1
ENSG00000121644	1864.21	0.0589284	0.0949416	0.620681	0.53481	0.796628	DESI2
ENSG00000174502	10.8248	-0.196177	0.468142	-0.419054	0.675177		SLC26A9
ENSG00000158715	664.359	-0.253885	0.120107	-2.11382	0.0345307	0.37812	SLC45A3
ENSG00000143195	0.0977251	0	7.21329	0	1		ILDR2
ENSG00000162849	25.0295	-0.449835	0.341164	-1.31853	0.187326	0.561419	KIF26B
ENSG00000273416	5.25897	-0.354081	0.623392	-0.567991	0.570041
ENSG00000233410	0.106171	0.825421	7.21329	0.114431	0.908896		LINC01222
ENSG00000067533	518.319	0.0897328	0.0929158	0.965743	0.334173	0.671346	RRP15
ENSG00000228955	0.564708	-2.41306	2.18105	-1.10637	0.268565		RPL7AP82
ENSG00000116209	3064.26	0.0978363	0.0691449	1.41495	0.157084	0.532503	TMEM59
ENSG00000271811	1.40922	2.14946	1.59501	1.34761	0.177783
ENSG00000224278	0.0234754	0	7.21329	0	1
ENSG00000287808	3.18207	0.32659	0.895233	0.36481	0.715253		DHX9-AS1
ENSG00000229840	0.161503	1.55942	7.21092	0.216258	0.828787		ISCA1P2
ENSG00000260698	2.53972	-0.884884	0.77274	-1.14512	0.252158
ENSG00000277007	2.03843	0.105242	0.98357	0.107	0.914789
ENSG00000152104	3335.88	0.0157116	0.148899	0.105519	0.915964	0.968248	PTPN14
ENSG00000286541	0.113981	0	7.21329	0	1
ENSG00000117650	305.454	0.0670638	0.0981352	0.683382	0.494365	0.772248	NEK2
ENSG00000203724	24.7559	-0.105378	0.289232	-0.364336	0.715607	0.883548	C1orf53
ENSG00000225006	0.0851362	0	7.21329	0	1
ENSG00000287633	0.316208	-0.524725	7.14775	-0.0734112	0.941479
ENSG00000158764	0.808433	0.192331	1.88477	0.102045	0.918721		ITLN2
ENSG00000223375	0.207421	-1.55158	7.17999	-0.216098	0.828911
ENSG00000260855	14.7769	0.182267	0.406052	0.448875	0.653522
ENSG00000236206	0.27214	2.08017	3.98282	0.522286	0.601471
ENSG00000168118	861.775	0.0495841	0.0904743	0.548046	0.58366	0.82131	RAB4A
ENSG00000173726	4182.11	0.0603736	0.0758986	0.79545	0.426351	0.729425	TOMM20
ENSG00000282852	0.0183978	0	7.21329	0	1
ENSG00000152382	203.792	0.0909661	0.114103	0.797229	0.425318	0.729113	TADA1
ENSG00000143839	0.345374	2.21169	2.90506	0.761323	0.446464		REN
ENSG00000261024	0.251535	0	5.13057	0	1		GS1-279B7.1
ENSG00000176754	0.585555	0	2.11585	0	1		LINC00303
ENSG00000227953	7.64858	0.977296	0.577855	1.69125	0.0907896		LINC01341
ENSG00000135829	5759.06	0.0573736	0.0698867	0.820951	0.411674	0.720425	DHX9
ENSG00000228289	0.0211303	0	7.21329	0	1
ENSG00000134717	1066.34	0.0786977	0.09178	0.85746	0.391191	0.708424	BTF3L4
ENSG00000116668	158.616	0.080562	0.173324	0.464805	0.642071	0.851471	SWT1
ENSG00000232341	1.39429	-0.597792	1.21668	-0.49133	0.623193		RPL4P2
ENSG00000287676	1.2559	-0.475905	1.64929	-0.288551	0.772925
ENSG00000236792	9.62244	-0.419627	0.485407	-0.864485	0.387322
ENSG00000143207	1038.79	0.0753622	0.0733149	1.02792	0.303985	0.649041	COP1
ENSG00000286775	0.0224876	-0.617236	7.21329	-0.0855693	0.931809
ENSG00000236230	0.162112	-0.61724	6.41971	-0.0961475	0.923403
ENSG00000026751	0.0591714	0.825421	7.21329	0.114431	0.908896		SLAMF7
ENSG00000150681	0.032052	0	7.21329	0	1		RGS18
ENSG00000116906	1707.01	0.0195983	0.0761014	0.257529	0.79677	0.920573	GNPAT
ENSG00000092969	109.012	-0.576895	0.20486	-2.81604	0.00486199	0.203249	TGFB2
ENSG00000157181	428.159	0.16825	0.116475	1.44452	0.148592	0.526942	ODR4
ENSG00000250762	0.16577	-0.61724	6.39582	-0.0965067	0.923118
ENSG00000227240	0.114511	-2.50506	7.17418	-0.349177	0.726956
ENSG00000076258	9.45386	0.196511	0.489042	0.401828	0.687811		FMO4
ENSG00000286073	0.0992507	0	7.21329	0	1
ENSG00000231084	14.2085	-0.228722	0.366651	-0.623813	0.53275		RPL22P24
ENSG00000117697	465.04	0.150464	0.0854331	1.76119	0.0782059	0.452503	NSL1
ENSG00000235083	0.0216919	0	7.21329	0	1
ENSG00000162669	7.8585	-0.837075	0.611142	-1.36969	0.170784		HFM1
ENSG00000132681	0.0373425	0	7.21329	0	1		ATP1A4
ENSG00000143641	3788.7	-0.168125	0.0937531	-1.79327	0.0729298	0.443733	GALNT2
ENSG00000227630	13.3128	-0.345611	0.430767	-0.802315	0.422371		LINC01132
ENSG00000010932	0.585356	1.08705	1.77736	0.611609	0.540797		FMO1
ENSG00000282849	0.0193443	0	7.21329	0	1
ENSG00000010072	452.033	0.0777646	0.100518	0.773641	0.439143	0.737149	SPRTN
ENSG00000135766	296.644	-0.0355068	0.156192	-0.227328	0.820169	0.931076	EGLN1
ENSG00000279261	0.0389532	0	7.21329	0	1		LINC02961
ENSG00000213051	0.291029	-0.617249	3.26557	-0.189017	0.850079		RPL5P5
ENSG00000163534	0.0253462	0	7.21329	0	1		FCRL1
ENSG00000168243	0.674231	1.37216	1.74247	0.787476	0.431003		GNG4
ENSG00000224939	0.649906	1.36833	2.3125	0.591709	0.554046		LINC00184
ENSG00000116183	0.669914	0.466678	2.07862	0.224513	0.822358		PAPPA2
ENSG00000232194	0.418087	0	3.27198	0	1
ENSG00000231612	0.278311	-0.617249	3.29255	-0.187469	0.851293
ENSG00000230849	3.74738	-0.916816	0.820354	-1.11759	0.263744		GOT2P2
ENSG00000170382	0.704178	-0.523823	1.83405	-0.28561	0.775177		LRRN2
ENSG00000287450	0.016026	0	7.21329	0	1
ENSG00000233583	0.0406019	0	7.21329	0	1
ENSG00000066027	1329.09	0.145402	0.0766257	1.89756	0.057754	0.424901	PPP2R5A
ENSG00000227006	2.21478	0.597269	1.08081	0.552615	0.580527
ENSG00000173728	5.60797	0.580274	0.673525	0.861547	0.388937		C1orf100
ENSG00000135828	80.9063	0.0353565	0.172033	0.205522	0.837165	0.938843	RNASEL
ENSG00000185523	0.541093	0.848774	1.89803	0.447186	0.654741		SPATA45
ENSG00000116711	407.331	0.280384	0.0978044	2.86679	0.00414662	0.194667	PLA2G4A
ENSG00000285665	13.7914	-0.0356864	0.373438	-0.0955618	0.923869		TOP1P1
ENSG00000228208	0.021885	0	7.21329	0	1		LINC02869
ENSG00000273384	0.468603	1.56549	2.25264	0.694955	0.487083
ENSG00000238061	0.611275	-0.706971	2.04144	-0.34631	0.72911
ENSG00000234915	0.191727	0	7.21329	0	1
ENSG00000143845	206.914	-0.114443	0.135447	-0.844923	0.398154	0.711763	ETNK2
ENSG00000157060	0.422234	-0.617251	2.31537	-0.266589	0.789786		SHCBP1L
ENSG00000224260	0.027214	0	7.21329	0	1
ENSG00000230063	0.0450853	0	7.21329	0	1
ENSG00000123684	1339.63	0.0832438	0.106323	0.782935	0.433665	0.733745	LPGAT1
ENSG00000228044	0.185121	0.825431	5.43121	0.151979	0.879203
ENSG00000225338	0.330087	-0.61725	2.66964	-0.231211	0.817151		RPL23AP18
ENSG00000237457	0.0858695	0	7.21329	0	1		BRINP3-DT
ENSG00000225171	0.934577	0.104095	1.71031	0.0608633	0.951468		DUTP6
ENSG00000235386	17.4074	-0.223237	0.375264	-0.594879	0.551925	0.806348
ENSG00000123836	63.3472	-0.425794	0.187048	-2.27639	0.0228226	0.341903	PFKFB2
ENSG00000213690	0.259979	0	2.98638	0	1
ENSG00000229832	0.701972	1.43399	1.72969	0.829046	0.407078
ENSG00000225233	0.0193443	0	7.21329	0	1
ENSG00000287856	0.079405	0	7.21329	0	1
ENSG00000226375	1.57801	0.358403	1.35166	0.265158	0.790888
ENSG00000203705	181.547	0.0790867	0.120828	0.654541	0.512763	0.784408	TATDN3
ENSG00000224040	1.47311	0.121984	1.05346	0.115794	0.907816		HMGN1P4
ENSG00000228686	2.06304	-0.17457	1.23126	-0.141782	0.887252
ENSG00000279838	5.14456	-0.96429	0.602801	-1.59968	0.109669
ENSG00000174175	236.338	0.167515	0.141864	1.18082	0.237675	0.595883	SELP
ENSG00000008118	1.12897	1.86265	1.4156	1.31581	0.188239		CAMK1G
ENSG00000171161	498.636	-0.197896	0.0961855	-2.05744	0.0396442	0.389162	ZNF672
ENSG00000282097	0.197986	0	4.72706	0	1
ENSG00000261453	0.0203208	0	7.21329	0	1		LINC01735
ENSG00000196878	1504.33	0.0183749	0.113421	0.162006	0.871301	0.950088	LAMB3
ENSG00000074964	85.0027	-0.222847	0.215867	-1.03234	0.301915	0.647198	ARHGEF10L
ENSG00000198929	46.5048	-0.708037	0.281437	-2.51579	0.0118766	0.284721	NOS1AP
ENSG00000227579	0.0183978	0	7.21329	0	1
ENSG00000174606	613.665	0.149762	0.0994529	1.50586	0.132103	0.513735	ANGEL2
ENSG00000179914	0.0182278	0	7.21329	0	1		ITLN1
ENSG00000121446	0.0578993	0	7.21329	0	1		RGSL1
ENSG00000236905	0.265253	-0.617247	4.01461	-0.15375	0.877807
ENSG00000227887	0.0745523	0	7.21329	0	1		RPS26P13
ENSG00000116903	397.423	0.0891134	0.113386	0.78593	0.431908	0.732371	EXOC8
ENSG00000198797	0.793792	-1.29055	1.82027	-0.708987	0.478333		BRINP2
ENSG00000151414	1422.65	0.177623	0.131632	1.34938	0.177214	0.551386	NEK7
ENSG00000177614	0.606146	0	1.96209	0	1		PGBD5
ENSG00000287157	0.0248617	0	7.21329	0	1
ENSG00000233920	0.0195427	0	7.21329	0	1
ENSG00000183831	3.16939	1.18282	1.03747	1.1401	0.254243		ANKRD45
ENSG00000225755	0.0506923	0	7.21329	0	1
ENSG00000197472	11.3879	-0.0802619	0.420292	-0.190967	0.848551		ZNF695
ENSG00000136643	700.509	0.0281879	0.0808799	0.348515	0.727454	0.889825	RPS6KC1
ENSG00000285521	0.0163246	0	7.21329	0	1
ENSG00000236317	0.170166	1.52004	6.34308	0.239637	0.810612
ENSG00000176855	0.223955	-0.617244	5.25646	-0.117426	0.906523		KRT18P28
ENSG00000162877	0.377323	-2.9388	3.46739	-0.847556	0.396685		PM20D1
ENSG00000225401	1.60086	-0.629958	1.29959	-0.484737	0.627863		TGIF2P1
ENSG00000135747	0.694886	1.39329	1.6881	0.825361	0.409166		ZNF670-ZNF695
ENSG00000227237	0.0708068	0	7.21329	0	1		ZNF692-DT
ENSG00000069248	1364.3	0.104202	0.0745089	1.39852	0.161957	0.540108	NUP133
ENSG00000090104	0.0877835	-1.99817	7.18817	-0.277981	0.781027		RGS1
ENSG00000285280	0.868357	1.8238	1.59014	1.14694	0.251405
ENSG00000232892	2.09142	-0.4538	1.10502	-0.41067	0.681315		RGS5-AS1
ENSG00000236468	0.0604538	-1.2498	7.20758	-0.173401	0.862336		EEF1A1P44
ENSG00000185220	118.413	-0.167337	0.144459	-1.15837	0.246713	0.603988	PGBD2
ENSG00000162769	244.905	0.101161	0.11064	0.91432	0.360548	0.689136	FLVCR1
ENSG00000133065	858.63	-0.0378906	0.113295	-0.334443	0.738046	0.894308	SLC41A1
ENSG00000042781	0.851918	0.762513	1.92709	0.395681	0.692341		USH2A
ENSG00000234754	0.0579336	0	7.21329	0	1		LINC02817
ENSG00000233084	1.97342	2.79327	1.3548	2.06176	0.0392303		RPL23AP25
ENSG00000227815	0.0579468	0	7.21329	0	1
ENSG00000228863	0.0195427	0	7.21329	0	1
ENSG00000229112	0.013607	0	7.21329	0	1
ENSG00000226876	0.0446058	0	7.21329	0	1		SMYD3-AS1
ENSG00000277462	112.301	0.104575	0.153767	0.68009	0.496447	0.773521	ZNF670
ENSG00000225591	0.0919462	0.104093	7.21329	0.0144307	0.988486		RPS27P7
ENSG00000035687	4606.2	0.168971	0.0646545	2.61345	0.00896341	0.24923	ADSS2
ENSG00000213080	50.5669	0.050293	0.208805	0.240861	0.809663	0.926509
ENSG00000180287	0.0209383	0	7.21329	0	1		PLD5
ENSG00000223828	0.0222523	0	7.21329	0	1		BANF1P4
ENSG00000230124	922.421	-0.00275147	0.090382	-0.0304427	0.975714	0.9915	ACBD6
ENSG00000226723	5.45369	0.897282	0.53714	1.67048	0.0948244
ENSG00000272672	0.231927	0.91184	5.22366	0.17456	0.861426
ENSG00000007341	226.062	-0.00818357	0.100047	-0.081797	0.934808	0.975349	ST7L
ENSG00000286747	0.694922	-1.27703	1.81441	-0.703829	0.481539
ENSG00000236069	0.343241	-1.68698	2.64216	-0.638484	0.523158
ENSG00000143324	1391.27	0.0630768	0.117056	0.538858	0.589985	0.823536	XPR1
ENSG00000229871	0.103687	0	7.21329	0	1		RPSAP20
ENSG00000225222	0.0275515	-1.09998	7.20896	-0.152586	0.878725		CHCHD4P5
ENSG00000118193	470.74	0.215473	0.140508	1.53353	0.125145	0.503842	KIF14
ENSG00000286619	40.7634	0.159828	0.242255	0.65975	0.509414	0.782225
ENSG00000198756	3.30207	0.751182	0.978873	0.767395	0.442847		COLGALT2
ENSG00000178596	0.0566538	0	7.21329	0	1		GAPDHP29
ENSG00000054282	643.139	0.0926756	0.0870002	1.06524	0.286769	0.635902	SDCCAG8
ENSG00000229663	0.0235169	0	7.21329	0	1		DPY19L4P1
ENSG00000162702	797.828	0.124811	0.132215	0.943996	0.345172	0.679641	ZNF281
ENSG00000238272	0.0458054	0.825421	7.21329	0.114431	0.908896
ENSG00000235060	0.0497799	0.825421	7.21329	0.114431	0.908896		VDAC1P4
ENSG00000143194	0.035506	0	7.21329	0	1		MAEL
ENSG00000054267	1153.08	0.184418	0.107268	1.71922	0.0855741	0.460514	ARID4B
ENSG00000177800	0.0260977	0	7.21329	0	1		TMEM78
ENSG00000175137	934.591	-0.242507	0.133906	-1.81102	0.070138	0.440009	SH3BP5L
ENSG00000134245	51.5097	-0.0172503	0.206067	-0.083712	0.933285	0.974891	WNT2B
ENSG00000227373	0.590831	-0.625637	1.97521	-0.316744	0.751438		RABGAP1L-DT
ENSG00000228175	4.97843	0.714671	0.719631	0.993108	0.320657		GEMIN8P4
ENSG00000069275	8667.12	0.146591	0.0859001	1.70653	0.0879094	0.461974	NUCKS1
ENSG00000187889	0.016026	0	7.21329	0	1		FYB2
ENSG00000097046	312.009	0.106873	0.108514	0.984877	0.324684	0.665715	CDC7
ENSG00000282718	0.0364555	0	7.21329	0	1
ENSG00000235605	0.150159	-0.617242	5.65572	-0.109136	0.913095
ENSG00000224857	0.162091	2.16183	7.18831	0.300743	0.763611		LINC01691
ENSG00000273367	0.0431026	0	7.21329	0	1
ENSG00000230604	0.0952888	1.51978	7.21182	0.210735	0.833094		TSEN15P2
ENSG00000203737	0.147376	0	7.21329	0	1		GPR52
ENSG00000215873	0.037761	-0.617236	7.21329	-0.0855693	0.931809		FEN1P1
ENSG00000185420	357.166	-0.00774895	0.109983	-0.0704561	0.943831	0.978537	SMYD3
ENSG00000076321	715.738	0.0695053	0.093174	0.745973	0.455684	0.74794	KLHL20
ENSG00000272175	0.177512	0	7.21329	0	1
ENSG00000213070	0.286289	0.680623	3.18184	0.213909	0.830618		HMGB3P6
ENSG00000282265	0.154972	2.10818	7.19011	0.293206	0.769364
ENSG00000117280	1067.13	0.0615781	0.0557554	1.10443	0.269406	0.620004	RAB29
ENSG00000236719	0.994563	1.07743	1.47609	0.72992	0.465439		OVAAL
ENSG00000136636	1138.31	0.160797	0.0763558	2.10589	0.0352141	0.37812	KCTD3
ENSG00000225486	0.692696	0.104095	1.80826	0.0575665	0.954094
ENSG00000163874	104.156	-0.170026	0.135374	-1.25597	0.209126	0.580221	ZC3H12A
ENSG00000285777	0.104522	0	7.21329	0	1
ENSG00000054392	63.7808	-0.278746	0.232485	-1.19898	0.230535	0.591786	HHAT
ENSG00000188739	16.6777	0.497074	0.399873	1.24308	0.213838		RBM34
ENSG00000273198	0.0495797	0	7.21329	0	1
ENSG00000203730	0.0258736	0	7.21329	0	1		TEDDM1
ENSG00000273483	1.60293	0.49223	1.29199	0.380985	0.703214
ENSG00000261729	0.244792	0	4.59586	0	1
ENSG00000215796	0.124809	-0.617236	7.21329	-0.0855693	0.931809
ENSG00000143341	146.242	-0.787941	0.232179	-3.39368	0.000689605	0.0719392	HMCN1
ENSG00000228309	0.0244949	-0.617236	7.21329	-0.0855693	0.931809		LINC01350
ENSG00000229739	4.1464	-0.139276	0.695647	-0.200211	0.841316		PDC-AS1
ENSG00000116703	0.230504	3.10259	5.87721	0.527902	0.597568		PDC
ENSG00000273874	0.0918027	0	7.21329	0	1		MIR6859-2
ENSG00000264101	0.0440046	0	7.21329	0	1		MIR4689
ENSG00000243267	0.403953	0	2.84579	0	1		RN7SL614P
ENSG00000239149	2.23789	0.355002	1.08631	0.326797	0.743821		SNORA59A
ENSG00000252956	0.122341	0	7.21329	0	1		RNA5SP40
ENSG00000207237	0.104048	0	7.21329	0	1		RNU6-110P
ENSG00000252691	0.032052	0	7.21329	0	1
ENSG00000264773	0.119864	0	7.21329	0	1		MIR4420
ENSG00000206627	0.0893282	0	7.21329	0	1		RNU6-969P
ENSG00000283414	0.171514	0.825421	7.21329	0.114431	0.908896		U6
ENSG00000263675	3.41032	0.431008	0.890117	0.484216	0.628233		MIR5581
ENSG00000251767	0.185903	0.825427	6.23915	0.132298	0.894749		RNU7-8P
ENSG00000200839	0.0224876	-0.617236	7.21329	-0.0855693	0.931809		RNA5SP48
ENSG00000264963	0.0234754	0	7.21329	0	1		RN7SL440P
ENSG00000264271	0.0555848	0	7.21329	0	1		RN7SL488P
ENSG00000251720	0.627898	-0.0611683	2.17768	-0.0280887	0.977591		RNU7-123P
ENSG00000274321	0.0334998	0	7.21329	0	1
ENSG00000207234	0.27834	-1.46972	3.60925	-0.407208	0.683855		RNU6-125P
ENSG00000202259	0.0183978	0	7.21329	0	1		RNU6-1318P
ENSG00000263526	0.0209383	0	7.21329	0	1		MIR378G
ENSG00000211575	0.120776	-0.617236	7.21329	-0.0855693	0.931809		MIR760
ENSG00000244256	0.75565	0.877628	2.07301	0.423359	0.672034		RN7SL130P
ENSG00000252797	0.129755	0	7.21329	0	1		RN7SKP272
ENSG00000215930	0.188307	1.64457	7.20851	0.228142	0.819536		MIR942
ENSG00000222069	0.0657726	0	7.21329	0	1		RN7SKP285
ENSG00000199879	0.0217602	0	7.21329	0	1		RNVU1-22
ENSG00000283296	1.10819	3.86492	1.38446	2.79164	0.00524423		MIR4256
ENSG00000276839	0.0660674	0	7.21329	0	1		Metazoa_SRP
ENSG00000201544	0.954383	-2.98355	1.50758	-1.97902	0.0478132		SNORA16B
ENSG00000252906	0.258826	0.825434	4.54153	0.181753	0.855777		SCARNA3
ENSG00000252860	0.209845	0	7.21329	0	1		RNU6-570P
ENSG00000207181	2.51421	0.293843	1.03231	0.284645	0.775916		SNORA14B
ENSG00000275213	0.0892739	0	7.21329	0	1		Metazoa_SRP
ENSG00000239494	1.25092	-2.1961	1.50154	-1.46257	0.143586		RN7SL333P
ENSG00000202184	0.0242773	0	7.21329	0	1		RNU6-1283P
ENSG00000241395	0.0314186	0	7.21329	0	1		RN7SL344P
ENSG00000222407	0.0206901	0.825421	7.21329	0.114431	0.908896		RNA5SP80
ENSG00000200495	0.0182278	0	7.21329	0	1		RNU6-1205P
ENSG00000201944	0.292375	1.3518	3.97065	0.340449	0.733519		SNORA72
ENSG00000200972	0.0552545	0.825421	7.21329	0.114431	0.908896		RNU5A-8P
ENSG00000207326	0.0555319	0	7.21329	0	1		Y_RNA
ENSG00000212205	0.0605734	0	7.21329	0	1		Y_RNA
ENSG00000264358	0.0941493	0	7.21329	0	1		MIR3122
ENSG00000252879	0.0377705	0	7.21329	0	1		RN7SKP98
ENSG00000252612	0.318957	-0.617236	7.21329	-0.0855693	0.931809		Y_RNA
ENSG00000202264	0.015094	0	7.21329	0	1		RNA5SP77
ENSG00000285609	0.0186713	0	7.21329	0	1		5S_rRNA
ENSG00000206762	3.40643	0.764983	0.908188	0.842318	0.39961		RNU6-418P
ENSG00000264500	5.50795	0.503429	0.66122	0.761364	0.44644		MIR3124
ENSG00000230175	0.143174	-0.617236	7.21329	-0.0855693	0.931809
ENSG00000225272	0.0500829	0	7.21329	0	1		RPL21P27
ENSG00000215838	0.212833	-0.617246	4.65582	-0.132575	0.894529
ENSG00000273365	0.157474	1.64461	7.20851	0.228148	0.819531
ENSG00000224358	3.46137	1.7214	0.787056	2.18714	0.0287325		TMCO1-AS1
ENSG00000230659	0.0433682	0	7.21329	0	1
ENSG00000162545	306.45	0.191742	0.152239	1.25948	0.207857	0.579763	CAMK2N1
ENSG00000090432	710.302	-0.0760434	0.0916605	-0.82962	0.406754	0.717918	MUL1
ENSG00000183114	2.15379	0.53758	1.25475	0.428437	0.668333		FAM43B
ENSG00000158825	19.7845	0.574012	0.365246	1.57158	0.116049	0.495803	CDA
ENSG00000158828	398.955	-0.216436	0.167756	-1.29018	0.196987	0.570156	PINK1
ENSG00000117242	148.927	0.00686445	0.113737	0.0603535	0.951874	0.98255	PINK1-AS
ENSG00000234473	0.38612	-0.617249	3.24586	-0.190165	0.84918		ZNF101P2
ENSG00000238754	0.0618468	0	7.21329	0	1		SCARNA18B
ENSG00000134371	1361.37	0.170128	0.107312	1.58537	0.112883	0.494953	CDC73
ENSG00000162630	0.174745	0.825421	7.21329	0.114431	0.908896		B3GALT2
ENSG00000276735	0.0774539	0	7.21329	0	1		Metazoa_SRP
ENSG00000232077	0.523588	0.0403578	2.03774	0.0198052	0.984199		LINC01031
ENSG00000287453	0.0209383	0	7.21329	0	1
ENSG00000066557	757.45	0.102927	0.119183	0.863601	0.387807	0.706343	LRRC40
ENSG00000244389	0.0205626	0	7.21329	0	1		RN7SL242P
ENSG00000228988	0.050004	0.825421	7.21329	0.114431	0.908896
ENSG00000118454	635.425	0.116845	0.0805419	1.45073	0.146855	0.525189	ANKRD13C
ENSG00000226088	0.439403	0.804566	2.46842	0.325944	0.744467		HHLA3-AS1
ENSG00000116761	73.9327	0.0773415	0.175536	0.440602	0.659501	0.859928	CTH
ENSG00000271992	2.66226	-0.185287	0.96313	-0.19238	0.847444
ENSG00000233020	0.0795292	-0.617236	7.21329	-0.0855693	0.931809		CHORDC1P5
ENSG00000007968	45.1474	-0.154387	0.196523	-0.785593	0.432106	0.732524	E2F2
ENSG00000235052	1.3924	-1.84898	1.22457	-1.5099	0.131069
ENSG00000117318	2744.66	-0.219353	0.135195	-1.62249	0.104699	0.484777	ID3
ENSG00000285802	0.0273338	-0.617236	7.21329	-0.0855693	0.931809
ENSG00000142676	12380.7	0.0416655	0.114884	0.362674	0.716848	0.884204	RPL11
ENSG00000057757	691.048	-0.0501283	0.0824656	-0.607869	0.543274	0.802046	PITHD1
ENSG00000011009	2280.71	-0.246068	0.137863	-1.78487	0.0742819	0.445603	LYPLA2
ENSG00000117308	728.653	-0.163795	0.124324	-1.31749	0.187674	0.561419	GALE
ENSG00000235748	0.41377	1.42952	2.91412	0.490549	0.623745		SEPTIN14P12
ENSG00000237861	0.047528	0	7.21329	0	1
ENSG00000226919	0.842868	-2.02283	1.42216	-1.42236	0.154922
ENSG00000223963	0.145109	0.838087	7.21092	0.116225	0.907474		THAP12P8
ENSG00000238085	0.0222523	0	7.21329	0	1
ENSG00000286496	0.582467	2.49734	2.81481	0.887216	0.374963
ENSG00000287516	11.3805	-0.706845	0.459115	-1.53958	0.123662
ENSG00000287738	0.399853	-0.0769094	2.74003	-0.0280688	0.977607
ENSG00000132693	1.44286	-0.0718183	1.14866	-0.0625238	0.950146		CRP
ENSG00000158716	1482.06	-0.310253	0.183548	-1.69031	0.0909685	0.466797	DUSP23
ENSG00000181036	0.70936	-0.433172	2.2	-0.196896	0.843909		FCRL6
ENSG00000158714	0.0386886	0	7.21329	0	1		SLAMF8
ENSG00000212161	0.0239063	0.825421	7.21329	0.114431	0.908896
ENSG00000243284	0.0619192	-1.2498	7.20758	-0.173401	0.862336		VSIG8
ENSG00000272668	24.3693	0.400483	0.373244	1.07298	0.28328	0.633692
ENSG00000213085	22.9941	-0.0172152	0.291555	-0.0590461	0.952915	0.982936	CFAP45
ENSG00000287040	0.0496239	1.64462	7.20851	0.22815	0.81953
ENSG00000279430	0.308899	-1.71017	4.44708	-0.38456	0.700564
ENSG00000162723	0.0137757	-0.617236	7.21329	-0.0855693	0.931809		SLAMF9
ENSG00000256029	0.842673	-1.56284	1.96818	-0.794051	0.427166
ENSG00000188004	0.231951	0.825432	5.20589	0.158557	0.874018		SNHG28
ENSG00000266580	0.0186713	0	7.21329	0	1		MIR4254
ENSG00000254545	13.019	0.348785	0.352606	0.989163	0.322583
ENSG00000203620	0.0516747	0	7.21329	0	1
ENSG00000269967	0.427023	0	2.6832	0	1
ENSG00000228634	0.620503	-1.17318	1.96741	-0.596309	0.550969
ENSG00000284702	0.0182278	0	7.21329	0	1
ENSG00000163399	7187.81	0.0120937	0.125897	0.0960603	0.923473	0.971142	ATP1A1
ENSG00000233154	0.230486	1.57709	6.92308	0.227802	0.8198		LINC01762
ENSG00000224950	7.70396	0.951071	0.524624	1.81286	0.0698528
ENSG00000286276	0.581704	0.808559	2.00189	0.403898	0.686288
ENSG00000177888	230.759	0.152964	0.164926	0.927471	0.353682	0.684682	ZBTB41
ENSG00000243364	268.881	-0.430877	0.18854	-2.28534	0.0222929	0.338845	EFNA4
ENSG00000251246	0.169507	-0.617236	7.21329	-0.0855693	0.931809		EFNA4-EFNA3
ENSG00000143590	27.0483	0.346915	0.289563	1.19806	0.230893	0.591786	EFNA3
ENSG00000169242	1297.08	-0.239669	0.115802	-2.06964	0.0384856	0.385465	EFNA1
ENSG00000169241	515.298	0.110698	0.0855159	1.29448	0.1955	0.569749	SLC50A1
ENSG00000223452	0.0209383	0	7.21329	0	1		HMGN2P18
ENSG00000163463	105.676	0.243822	0.192883	1.26409	0.206198	0.578199	KRTCAP2
ENSG00000169231	312.247	-0.287103	0.117635	-2.44062	0.014662	0.306334	THBS3
ENSG00000236675	140.62	-0.277764	0.217778	-1.27544	0.202152	0.573673	MTX1P1
ENSG00000177628	1305.97	-0.16017	0.0648359	-2.47039	0.0134968	0.296452	GBA1
ENSG00000116521	1379.85	-0.0644283	0.0760447	-0.847244	0.396859	0.711527	SCAMP3
ENSG00000176444	1060.26	0.0170863	0.0797526	0.214241	0.830359	0.935658	CLK2
ENSG00000143630	52.3265	-0.0306571	0.233128	-0.131503	0.895377	0.960256	HCN3
ENSG00000143627	0.246657	-2.41342	7.17636	-0.336301	0.736644		PKLR
ENSG00000228523	0.036028	-0.617236	7.21329	-0.0855693	0.931809		DNAJB6P4
ENSG00000223263	1.28134	0.267111	1.21747	0.219398	0.82634		RNU6-387P
ENSG00000197721	0.116115	-0.932474	7.20034	-0.129504	0.896959		CR1L
ENSG00000244703	0.0606238	0	7.21329	0	1		CD46P1
ENSG00000234219	0.0420241	0	7.21329	0	1		CDCA4P4
ENSG00000174059	1707.25	-0.152311	0.0779317	-1.95442	0.0506518	0.410017	CD34
ENSG00000285719	0.983645	0.658735	1.63885	0.401951	0.68772
ENSG00000284237	65.6572	-0.192431	0.215886	-0.891355	0.372739	0.696329	LINC02767
ENSG00000158731	0.343805	-1.27318	3.48706	-0.365116	0.715025		OR10J6P
ENSG00000201746	0.361695	-1.52458	2.98701	-0.510403	0.609769		RNU6-828P
ENSG00000199562	0.509911	2.19179	2.49385	0.878876	0.379468		RNU6-37P
ENSG00000284735	1.93988	0.121492	1.12642	0.107857	0.914109
ENSG00000284642	4.55152	0.257997	0.699591	0.368782	0.71229
ENSG00000142657	8218.91	0.0521446	0.0560661	0.930055	0.352342	0.684088	PGD
ENSG00000271989	0.181147	-0.617243	5.44294	-0.113403	0.909711
ENSG00000251503	1.30519	0.0688744	1.24667	0.0552465	0.955942		CENPS-CORT
ENSG00000175279	35.9261	0.117984	0.277379	0.425353	0.67058	0.863318	CENPS
ENSG00000160049	1684.95	-0.0296289	0.0581059	-0.509912	0.610113	0.83408	DFFA
ENSG00000236035	2.09799	0.0393002	0.868887	0.0452305	0.963924		NSA2P1
ENSG00000221643	1.19473	0.409877	1.49958	0.273328	0.784601		SNORA77
ENSG00000122188	0.946331	0.751499	1.65444	0.454232	0.649662		LAX1
ENSG00000227417	0.0705009	-1.47971	7.20492	-0.205375	0.837279
ENSG00000223505	0.578715	0.104095	2.23534	0.0465679	0.962858		RPL35AP5
ENSG00000182004	1140.38	0.0931248	0.118815	0.783783	0.433167	0.733506	SNRPE
ENSG00000236430	0.351945	-2.12769	3.14976	-0.675509	0.499353		KRT8P29
ENSG00000130768	19.4226	0.0184367	0.405054	0.0455168	0.963695	0.986402	SMPDL3B
ENSG00000227050	0.0727312	0	7.21329	0	1
ENSG00000238231	0.535347	-0.00595855	2.39459	-0.00248834	0.998015
ENSG00000240750	0.498872	-0.7922	2.05505	-0.385489	0.699875		RN7SL559P
ENSG00000158156	330.693	-0.247181	0.111882	-2.2093	0.0271541	0.357516	XKR8
ENSG00000182118	115.173	-0.302242	0.168639	-1.79225	0.0730935	0.443733	FAM89A
ENSG00000227934	6.06209	-0.158306	0.595205	-0.265969	0.790263
ENSG00000229595	0.015094	0	7.21329	0	1
ENSG00000143633	250.388	0.0681617	0.123832	0.550437	0.58202	0.820391	C1orf131
ENSG00000281912	2.69931	-0.668992	0.791108	-0.84564	0.397754		LINC01144
ENSG00000132773	347.898	-0.132627	0.0986751	-1.34408	0.178923	0.553592	TOE1
ENSG00000070759	58.5658	-0.051378	0.203709	-0.252213	0.800877	0.92266	TESK2
ENSG00000280670	87.4789	-0.0727358	0.177713	-0.409288	0.682328	0.867296	CCDC163
ENSG00000132763	128.772	0.240126	0.121218	1.98094	0.0475977	0.407215	MMACHC
ENSG00000221953	1.29792	2.40654	1.37737	1.74719	0.0806036		LINC02897
ENSG00000226164	0.0368318	0	7.21329	0	1		FGFR3P6
ENSG00000224014	2.4893	-0.118864	0.899244	-0.132182	0.89484
ENSG00000215795	5.98689	-0.20998	0.530913	-0.395508	0.692468
ENSG00000259865	177.211	0.246045	0.179434	1.37123	0.170304	0.54758
ENSG00000252516	2.34594	0.605046	1.05154	0.575392	0.565026		RNA5SP82
ENSG00000232347	0.0832006	1.98725	7.1944	0.276222	0.782378
ENSG00000214144	0.285789	0	4.04236	0	1
ENSG00000202079	0.449557	1.52518	2.77373	0.549868	0.58241		Y_RNA
ENSG00000286216	1.13323	-0.29142	1.64244	-0.177431	0.85917
ENSG00000169224	0.0224876	-0.617236	7.21329	-0.0855693	0.931809		GCSAML
ENSG00000252254	0.282351	0.104094	4.05042	0.0256996	0.979497		Y_RNA
ENSG00000227854	0.0420303	-0.617236	7.21329	-0.0855693	0.931809
ENSG00000228818	6.84251	-0.239387	0.430296	-0.556331	0.577985
ENSG00000223694	0.488855	0.844357	2.271	0.3718	0.710042		ADH5P3
ENSG00000133019	0.046005	-0.617236	7.21329	-0.0855693	0.931809		CHRM3
ENSG00000162636	230.985	-0.123607	0.133968	-0.922661	0.356184	0.686073	EEIG2
ENSG00000162639	104.048	-0.0568396	0.152942	-0.371641	0.71016	0.879824	HENMT1
ENSG00000285923	1.71965	0.887608	0.935097	0.949214	0.342512
ENSG00000134186	1346.81	0.152519	0.0861105	1.7712	0.0765268	0.449316	PRPF38B
ENSG00000143107	0.314265	-0.617249	3.24527	-0.1902	0.849153		FNDC7
ENSG00000232971	0.0248119	0.825421	7.21329	0.114431	0.908896
ENSG00000116266	1171.91	0.236591	0.0998516	2.36942	0.0178159	0.321086	STXBP3
ENSG00000228076	0.0615108	0.825421	7.21329	0.114431	0.908896
ENSG00000203897	0.0424767	0	7.21329	0	1		SPATA42
ENSG00000237349	0.0617406	0	7.21329	0	1
ENSG00000244716	649.681	-0.0415485	0.172237	-0.241228	0.809378	0.926509	RPL17P7
ENSG00000228665	0.13315	0.104093	7.21329	0.0144307	0.988486		RPS27P6
ENSG00000273382	25.756	0.287472	0.260585	1.10318	0.269949	0.620164	TMEM167B-DT
ENSG00000215717	729.51	0.0483711	0.0828427	0.583891	0.559294	0.811169	TMEM167B
ENSG00000251484	0.518602	0.82544	2.3428	0.352331	0.72459
ENSG00000132676	1813.03	0.0210023	0.0738977	0.284207	0.776252	0.911293	DAP3
ENSG00000203761	74.0176	0.158405	0.185227	0.855195	0.392443	0.708656	MSTO2P
ENSG00000234937	0.847935	0.589249	1.6515	0.356797	0.721244
ENSG00000132718	1490.66	0.0603782	0.0580811	1.03955	0.298549	0.644701	SYT11
ENSG00000283442	0.397901	-2.90835	2.83319	-1.02653	0.304642		U4
ENSG00000132680	1032.91	0.152304	0.0826111	1.84362	0.0652379	0.437123	KHDC4
ENSG00000207475	1.19014	1.21092	1.30048	0.93113	0.351786		SNORA80E
ENSG00000277817	0.0828978	0	7.21329	0	1		MIR6738
ENSG00000273002	6.04548	0.850151	0.660023	1.28806	0.197724		ARHGEF2-AS2
ENSG00000224276	0.182493	0.825431	5.4313	0.151977	0.879205		ARHGEF2-AS1
ENSG00000285677	4.94968	-0.0335529	0.635538	-0.0527945	0.957896
ENSG00000163479	4100.27	-0.124312	0.0934386	-1.33041	0.183383	0.556898	SSR2
ENSG00000160803	1609.48	-0.10324	0.0789786	-1.30719	0.19115	0.565596	UBQLN4
ENSG00000132698	0.527304	0.104095	2.74191	0.0379644	0.969716		RAB25
ENSG00000252236	0.0449752	-1.47971	7.20492	-0.205376	0.837279
ENSG00000260238	0.850946	0.659587	1.50778	0.437455	0.661781		PMF1-BGLAP
ENSG00000242252	2.30417	0.493801	1.08748	0.454077	0.649773		BGLAP
ENSG00000198952	2663.4	-0.13065	0.0849576	-1.53783	0.124091	0.503543	SMG5
ENSG00000163472	87.5713	-0.382973	0.164699	-2.32529	0.0200565	0.330754	TMEM79
ENSG00000163468	9684.27	0.000806275	0.0580357	0.0138928	0.988916	0.997015	CCT3
ENSG00000132677	0.0183978	0	7.21329	0	1		RHBG
ENSG00000254726	1118.99	-0.273674	0.119394	-2.29219	0.0218944	0.336608	MEX3A
ENSG00000186377	31.0333	-0.325608	0.240766	-1.35239	0.176252	0.551208	CYP4X1
ENSG00000186160	0.0752101	0.83809	7.21092	0.116225	0.907474		CYP4Z1
ENSG00000225154	0.0380811	0	7.21329	0	1		TUBAP9
ENSG00000225506	2.68508	0.202884	0.89873	0.225746	0.821399		CYP4A22-AS1
ENSG00000224805	0.707637	0.477892	1.6967	0.281659	0.778205		LINC00853
ENSG00000162366	1.6026	-3.09427	1.56809	-1.97328	0.0484642		PDZK1IP1
ENSG00000226252	100.021	0.14336	0.203445	0.704664	0.481019	0.763073
ENSG00000225762	3.19726	0.926083	0.859427	1.07756	0.281231		LINC01389
ENSG00000186790	0.360949	3.07447	3.74544	0.820856	0.411728		FOXE3
ENSG00000237424	33.28	-0.266469	0.237066	-1.12403	0.261	0.614697	FOXD2-AS1
ENSG00000189030	0.0830801	0	7.21329	0	1		VHLL
ENSG00000143061	18.5896	-0.0885039	0.350759	-0.252321	0.800793	0.92266	IGSF3
ENSG00000135821	3154.59	-0.017685	0.0461294	-0.383378	0.70144	0.875645	GLUL
ENSG00000168275	276.254	0.0710295	0.139868	0.507832	0.611571	0.834455	COA6
ENSG00000241563	2.17612	-0.0572588	0.912233	-0.0627678	0.949951		CORT
ENSG00000153207	1440.1	0.0825986	0.134763	0.612918	0.53993	0.799438	AHCTF1
ENSG00000156869	18.6645	0.180869	0.303539	0.595867	0.551264	0.806131	FRRS1
ENSG00000033122	15.8662	0.436397	0.40423	1.07958	0.280331		LRRC7
ENSG00000143278	0.0273338	-0.617236	7.21329	-0.0855693	0.931809		F13B
ENSG00000116678	980.632	0.307182	0.135847	2.26123	0.0237449	0.346033	LEPR
ENSG00000159352	2549.88	-0.0429747	0.118903	-0.361426	0.717781	0.884716	PSMD4
ENSG00000158710	13230.3	-0.169335	0.078612	-2.15407	0.031235	0.369053	TAGLN2
ENSG00000162734	7518.49	-0.151743	0.0633796	-2.39419	0.016657	0.318108	PEA15
ENSG00000049239	3530.09	-0.116757	0.0991839	-1.17718	0.239125	0.597422	H6PD
ENSG00000186564	3.17099	-0.678795	0.836221	-0.811741	0.41694		FOXD2
ENSG00000244038	8079.62	-0.0968351	0.0615138	-1.5742	0.115441	0.495202	DDOST
ENSG00000116690	2.00799	0.0691212	1.17028	0.0590637	0.952901		PRG4
ENSG00000126091	29.4573	-0.316215	0.256906	-1.23086	0.218376	0.584161	ST3GAL3
ENSG00000171163	580.73	-0.0401561	0.145151	-0.27665	0.782049	0.914331	ZNF692
ENSG00000172456	105.727	-0.256986	0.188985	-1.35982	0.173887	0.549666	FGGY
ENSG00000158786	0.0185384	0	7.21329	0	1		PLA2G2F
ENSG00000157870	1219.85	-0.265023	0.140528	-1.8859	0.0593082	0.428875	PRXL2B
ENSG00000179085	305.983	-0.271205	0.20236	-1.34021	0.180177	0.554428	DPM3
ENSG00000173080	0.870906	2.07691	1.61017	1.28987	0.197095		RXFP4
ENSG00000285646	6.97232	0.037275	0.476983	0.0781474	0.937711
ENSG00000083444	10731.8	-0.243189	0.100349	-2.42343	0.0153749	0.309398	PLOD1
ENSG00000287384	1.22744	0.423823	1.18308	0.358235	0.720167
ENSG00000116691	496.068	-0.368683	0.176211	-2.09229	0.0364129	0.381235	MIIP
ENSG00000202461	2.07463	0.0178514	1.37439	0.0129886	0.989637		Y_RNA
ENSG00000243539	0.0181828	0	7.21329	0	1		RN7SL649P
ENSG00000120949	2.93316	-0.565542	1.2087	-0.467895	0.63986		TNFRSF8
ENSG00000200591	0.581958	-0.617251	2.18138	-0.282963	0.777205		Y_RNA
ENSG00000162521	2900.9	0.106277	0.0723285	1.46936	0.141734	0.520627	RBBP4
ENSG00000162520	95.8316	0.195994	0.186011	1.05367	0.292034	0.639639	SYNC
ENSG00000224409	0.195125	0	4.20016	0	1
ENSG00000162522	993.426	-0.0490935	0.0988472	-0.49666	0.619429	0.838902	KIAA1522
ENSG00000116497	501.771	0.122575	0.0823096	1.48919	0.136437	0.515972	S100PBP
ENSG00000121905	1.83154	0.379687	1.13869	0.333441	0.738801		HPCA
ENSG00000121900	370.305	-0.216182	0.170501	-1.26792	0.204826	0.576834	TMEM54
ENSG00000287691	2.70613	-0.349335	0.751812	-0.464657	0.642177
ENSG00000278966	1.65829	1.03163	1.02359	1.00786	0.313524
ENSG00000143222	1615.12	-0.0313251	0.0913761	-0.342815	0.731738	0.891321	UFC1
ENSG00000224985	4.61519	-0.385831	0.660818	-0.583868	0.559309
ENSG00000143224	377.045	-0.147787	0.137882	-1.07184	0.283793	0.633719	PPOX
ENSG00000158850	1282.31	-0.134165	0.0798743	-1.6797	0.0930155	0.470017	B4GALT3
ENSG00000158859	3158.04	-0.142652	0.127354	-1.12012	0.262664	0.615779	ADAMTS4
ENSG00000158869	8.31729	-0.214868	0.489055	-0.439354	0.660405		FCER1G
ENSG00000158874	0.0762181	0	7.21329	0	1		APOA2
ENSG00000158882	506.033	-0.147019	0.110683	-1.3283	0.184081	0.557395	TOMM40L
ENSG00000284035	0.516556	1.527	2.30237	0.663231	0.507183		MIR5187
ENSG00000143257	12.7449	-0.210869	0.381727	-0.552407	0.58067		NR1I3
ENSG00000248485	0.294255	0	3.25147	0	1		PCP4L1
ENSG00000188931	79.5224	0.0595354	0.222189	0.267949	0.788739	0.916654	CFAP126
ENSG00000236484	0.384566	-0.225965	3.45506	-0.0654011	0.947855		RRM2P2
ENSG00000283696	8.7821	1.6098	0.678969	2.37095	0.0177423
ENSG00000288093	1.54351	2.61698	1.35636	1.92942	0.0536785
ENSG00000215840	0.963914	-2.64353	1.46514	-1.80428	0.0711867
ENSG00000277882	0.0331497	0	7.21329	0	1
ENSG00000283317	1.4819	0.104095	1.59087	0.065433	0.947829
ENSG00000227139	0.0185384	0	7.21329	0	1
ENSG00000265107	23.799	-0.220149	0.37474	-0.587471	0.556887	0.810341	GJA5
ENSG00000188092	87.2368	-0.0782478	0.316116	-0.247529	0.804499	0.924174	GPR89B
ENSG00000274372	0.464394	-0.546944	2.12417	-0.257486	0.796804		LINC02804
ENSG00000206791	0.0760971	-0.617236	7.21329	-0.0855693	0.931809		RNU1-129P
ENSG00000229828	0.045992	0	7.21329	0	1		PDE4DIPP1
ENSG00000225080	1.9931	-0.423807	1.21657	-0.348364	0.727567		PFN1P4
ENSG00000198658	18.7726	-0.285016	0.309168	-0.921883	0.356589	0.686104	ABHD17AP1
ENSG00000284928	0.027214	0	7.21329	0	1
ENSG00000223949	0.0248119	0.825421	7.21329	0.114431	0.908896		ROR1-AS1
ENSG00000116688	2787.98	-0.0968363	0.0546463	-1.77206	0.076385	0.449184	MFN2
ENSG00000188800	0.197634	1.55942	7.14789	0.218165	0.827301		TMCO2
ENSG00000084073	1876.99	0.137836	0.0998111	1.38097	0.167288	0.543618	ZMPSTE24
ENSG00000231296	0.396785	0.104095	3.55544	0.0292775	0.976643
ENSG00000049089	16.5695	-0.408658	0.4216	-0.969303	0.332394		COL9A2
ENSG00000227311	0.686763	0.859315	1.60682	0.534792	0.592794		RPL21P20
ENSG00000284677	0.15141	-0.842146	7.20302	-0.116916	0.906927
ENSG00000187801	64.022	0.0299699	0.233711	0.128235	0.897963	0.960954	ZFP69B
ENSG00000260920	66.9385	0.139871	0.169012	0.827584	0.407906	0.718767
ENSG00000158887	63.4049	0.0370146	0.246022	0.150453	0.880408	0.953653	MPZ
ENSG00000228172	6.78896	0.245062	0.587834	0.41689	0.676759
ENSG00000117640	590.237	0.141303	0.0690054	2.04771	0.0405882	0.390641	MTFR1L
ENSG00000127423	50.0975	-0.0157693	0.196485	-0.0802569	0.936033	0.975631	AUNIP
ENSG00000182749	287.741	-0.205768	0.138445	-1.48628	0.137206	0.516282	PAQR7
ENSG00000117632	6695.06	0.0393009	0.10698	0.367367	0.713345	0.882834	STMN1
ENSG00000229786	0.247426	0.277584	5.19188	0.0534649	0.957361		SNRPFP2
ENSG00000223624	0.385468	0.104095	3.22233	0.0323042	0.974229
ENSG00000126106	66.6423	-0.37584	0.224466	-1.67438	0.0940566	0.470652	TMEM53
ENSG00000198520	1.8321	0.737957	1.52787	0.482998	0.629097		ARMH1
ENSG00000199377	0.0442097	0	7.21329	0	1		RNU5F-1
ENSG00000200169	0.0840571	0	7.21329	0	1		RNU5D-1
ENSG00000142945	642.572	-0.0509896	0.0725012	-0.703293	0.481873	0.763685	KIF2C
ENSG00000142937	19670.7	0.0406002	0.106006	0.383001	0.701719	0.875805	RPS8
ENSG00000200913	5.72706	-0.703706	0.606244	-1.16076	0.245738		SNORD46
ENSG00000202031	0.0930255	0.825421	7.21329	0.114431	0.908896		SNORD38A
ENSG00000234093	0.808398	-1.62543	1.76812	-0.919296	0.357941		RPS15AP11
ENSG00000142959	4.46953	0.401087	0.886644	0.452365	0.651006		BEST4
ENSG00000173846	606.101	-0.295848	0.0990313	-2.98742	0.00281342	0.169923	PLK3
ENSG00000117425	19.5462	0.274195	0.433763	0.63213	0.527302	0.79213	PTCH2
ENSG00000226499	0.20366	0.104094	4.15992	0.0250231	0.980037
ENSG00000070785	626.251	0.0419531	0.0816929	0.513546	0.607569	0.832951	EIF2B3
ENSG00000229815	0.0183978	0	7.21329	0	1		CCNB1IP1P1
ENSG00000232369	0.0899383	0	7.21329	0	1		PPIAP35
ENSG00000268949	0.567772	0.513736	1.96496	0.261449	0.793746		MRPS17P1
ENSG00000126107	1937.81	-0.107288	0.0830109	-1.29246	0.196198	0.569749	HECTD3
ENSG00000126088	2166.89	-0.130749	0.112079	-1.16658	0.243381	0.601377	UROD
ENSG00000234315	1.43326	0.394104	0.989818	0.398158	0.690514		OSTCP5
ENSG00000162408	636.74	-0.119511	0.117278	-1.01904	0.308182	0.652307	NOL9
ENSG00000229519	2.38082	-0.369223	1.05656	-0.349457	0.726747
ENSG00000173662	0.368973	-1.84859	2.81284	-0.657198	0.511054		TAS1R1
ENSG00000204859	256.722	-0.270448	0.161324	-1.67643	0.0936545	0.470017	ZBTB48
ENSG00000230735	0.127152	1.55942	7.21092	0.216258	0.828786
ENSG00000171488	1867.92	0.187569	0.125706	1.49212	0.135667	0.515795	LRRC8C
ENSG00000237200	2.11915	-1.27781	1.07177	-1.19224	0.233167		ZBTB40-IT1
ENSG00000070886	0.0406415	0	7.21329	0	1		EPHA8
ENSG00000265422	0.0334998	0	7.21329	0	1		MIR4684
ENSG00000223776	1.5754	-1.20474	1.48244	-0.812675	0.416404		LGALS8-AS1
ENSG00000273058	4.47044	-0.429157	0.648701	-0.661563	0.508251
ENSG00000230325	5.50438	0.854775	0.761976	1.12179	0.261953
ENSG00000119285	2207.93	0.124901	0.137845	0.906095	0.364886	0.69243	HEATR1
ENSG00000226498	0.0644141	0	7.21329	0	1		RPSAP21
ENSG00000237991	38.7941	-0.170753	0.325629	-0.52438	0.600015	0.830108	RPL35P1
ENSG00000225886	1.92065	-0.592822	1.10361	-0.537168	0.591152
ENSG00000287244	0.0799177	0	7.21329	0	1
ENSG00000231344	2.26159	-0.169073	0.949642	-0.178038	0.858693
ENSG00000230833	0.126639	0	7.21329	0	1		RPEP3
ENSG00000117758	2183.74	0.175306	0.0885769	1.97913	0.0478009	0.407215	STX12
ENSG00000269971	0.452237	2.6067	2.44771	1.06495	0.286897
ENSG00000270031	2.73452	-0.18597	0.851627	-0.21837	0.827141
ENSG00000223062	0.013607	0	7.21329	0	1		RNU6-1245P
ENSG00000286433	1.24583	-2.47235	1.72824	-1.43056	0.152556
ENSG00000117751	1046.9	-0.0173873	0.0531772	-0.326969	0.743691	0.896766	PPP1R8
ENSG00000252947	0.698867	-2.18771	2.02216	-1.08187	0.279311		SCARNA1
ENSG00000130775	188.866	-0.0910763	0.188967	-0.481969	0.629828	0.844841	THEMIS2
ENSG00000117748	742.443	0.0467541	0.0774615	0.603579	0.546124	0.803738	RPA2
ENSG00000223643	0.0465637	0.825421	7.21329	0.114431	0.908896
ENSG00000230239	0.0380542	0	7.21329	0	1		PDE4DIPP9
ENSG00000207005	0.0575259	0	7.21329	0	1		RNU1-2
ENSG00000272426	0.774738	-0.372748	1.45324	-0.256494	0.79757
ENSG00000117122	2455.17	-0.431781	0.158078	-2.73144	0.00630586	0.221255	MFAP2
ENSG00000286898	0.647173	2.15776	1.79943	1.19914	0.230474
ENSG00000226526	3.90548	-1.09431	0.817336	-1.33887	0.180612
ENSG00000159363	1654.92	-0.403868	0.115797	-3.48773	0.000487133	0.0574648	ATP13A2
ENSG00000117115	0.533043	-0.617251	2.14014	-0.288416	0.773029		PADI2
ENSG00000142623	0.252942	0.364202	4.58898	0.0793645	0.936743		PADI1
ENSG00000142619	0.0913483	0	7.21329	0	1		PADI3
ENSG00000199459	0.0273338	-0.617236	7.21329	-0.0855693	0.931809		Y_RNA
ENSG00000273264	14.0625	-0.124064	0.389534	-0.318494	0.75011
ENSG00000282057	18.0804	0.30947	0.344259	0.898946	0.368681	0.694223
ENSG00000272691	2.01662	0.464986	0.911463	0.510154	0.609944
ENSG00000199934	0.0273338	-0.617236	7.21329	-0.0855693	0.931809		SNORD81
ENSG00000230285	0.0260977	0	7.21329	0	1
ENSG00000142871	10497.1	-0.212575	0.112091	-1.89644	0.0579014	0.424901	CCN1
ENSG00000226643	0.0273827	-0.617236	7.21329	-0.0855693	0.931809
ENSG00000234419	0.269152	0.104095	3.27109	0.0318226	0.974614		CICP13
ENSG00000276997	2.62718	-0.472465	1.07987	-0.437522	0.661733
ENSG00000267305	0.105412	0.825421	7.21329	0.114431	0.908896
ENSG00000143512	0.591688	-0.355527	2.112	-0.168337	0.866318		HHIPL2
ENSG00000143498	83.0133	0.129143	0.158298	0.815822	0.414602	0.722393	TAF1A
ENSG00000225265	3.36309	1.60322	1.0822	1.48145	0.138486		TAF1A-AS1
ENSG00000154305	1317.5	0.0875036	0.0881907	0.992209	0.321095	0.663326	MIA3
ENSG00000229399	0.300566	0	4.47286	0	1
ENSG00000272750	26.8326	0.135695	0.267236	0.507774	0.611612	0.834455
ENSG00000186063	1541.67	0.0783271	0.107564	0.728191	0.466497	0.75527	AIDA
ENSG00000162819	1017.92	0.152045	0.116934	1.30027	0.19351	0.568074	BROX
ENSG00000287684	0.016026	0	7.21329	0	1
ENSG00000234523	0.11657	0.104093	7.21329	0.0144307	0.988486		NDUFB1P2
ENSG00000287338	1.3724	3.10276	1.64987	1.88061	0.0600251
ENSG00000187554	5.5193	-0.334868	0.79753	-0.419881	0.674572		TLR5
ENSG00000164010	196.906	-0.0820574	0.128586	-0.63815	0.523376	0.788942	ERMAP
ENSG00000164011	155.053	-0.0202103	0.14019	-0.144164	0.885371	0.955399	ZNF691
ENSG00000225099	11.09	0.569261	0.434558	1.30998	0.190203		ATP6V1E1P1
ENSG00000284138	0.0882198	0.104093	7.21329	0.0144307	0.988486		ATP6V0CP4
ENSG00000283973	0.0566718	-0.617236	7.21329	-0.0855693	0.931809
ENSG00000207256	0.016026	0	7.21329	0	1		RNU6-880P
ENSG00000154309	130.816	0.105421	0.134002	0.786712	0.431451	0.731906	DISP1
ENSG00000231407	1.97989	-2.1599	1.30729	-1.6522	0.098494		GORAB-AS1
ENSG00000226443	0.06213	0	7.21329	0	1		GAPDHP32
ENSG00000239873	0.0225427	0	7.21329	0	1		GAPDHP27
ENSG00000203855	0.0861104	0	7.21329	0	1		HSD3BP4
ENSG00000240244	0.438594	1.57349	3.5994	0.437153	0.662		GAPDHP33
ENSG00000260941	15.171	0.0699285	0.369455	0.189275	0.849877		LINC00622
ENSG00000198857	10.4855	-0.951096	0.556373	-1.70946	0.0873666		HSD3BP5
ENSG00000143067	778.671	-0.0258263	0.0760107	-0.339772	0.734028	0.892522	ZNF697
ENSG00000134240	0.037693	0	7.21329	0	1		HMGCS2
ENSG00000215864	0.0195427	0	7.21329	0	1		NBPF7P
ENSG00000092621	616.872	-0.317102	0.115753	-2.73946	0.006154	0.217867	PHGDH
ENSG00000027644	0.107112	-1.41374	7.20622	-0.196183	0.844467		INSRR
ENSG00000137970	1910.44	0.343265	0.232859	1.47413	0.140446	0.519307	RPL7P9
ENSG00000130764	1261.9	-0.12544	0.0750898	-1.67054	0.0948131	0.472226	LRRC47
ENSG00000266075	1.44424	0.0229351	1.21684	0.0188482	0.984962		RN7SL574P
ENSG00000272153	18.2437	-0.186983	0.403146	-0.46381	0.642784	0.851769
ENSG00000230026	0.0172008	0	7.21329	0	1
ENSG00000285177	0.0616334	0	7.21329	0	1
ENSG00000284770	18.9095	-0.499177	0.390776	-1.2774	0.201461	0.573615	TBCE
ENSG00000229795	0.0591503	0.104093	7.21329	0.0144307	0.988486		RPS21P1
ENSG00000238236	0.0195427	0	7.21329	0	1		MTCYBP14
ENSG00000198837	1182.05	-0.158092	0.108627	-1.45536	0.145568	0.524839	DENND4B
ENSG00000160741	735.072	-0.0380494	0.100084	-0.380175	0.703816	0.877061	CRTC2
ENSG00000282386	10.407	0.0789058	0.402747	0.195919	0.844674
ENSG00000273026	7.27719	-0.352524	0.488972	-0.72095	0.47094
ENSG00000143578	106.612	-0.153323	0.186041	-0.824136	0.409862	0.719475	CREB3L4
ENSG00000143543	261.155	0.380002	0.161559	2.35209	0.0186682	0.323772	JTB
ENSG00000285641	1.78331	-1.30699	1.41859	-0.92133	0.356878
ENSG00000143545	694.667	0.0433385	0.141603	0.306057	0.759561	0.903501	RAB13
ENSG00000177954	4109.36	0.204387	0.143242	1.42686	0.153619	0.530577	RPS27
ENSG00000231416	0.0519482	0	7.21329	0	1
ENSG00000162642	420.98	0.108304	0.091539	1.18315	0.236751	0.594915	C1orf52
ENSG00000223254	7.2471	-0.651485	0.543571	-1.19853	0.230711		Y_RNA
ENSG00000223653	16.6794	-0.380671	0.316562	-1.20252	0.229163		BCL10-AS1
ENSG00000116198	858.783	0.039015	0.0605501	0.644342	0.519353	0.787486	CEP104
ENSG00000169598	185.35	-0.211359	0.115723	-1.82643	0.0677862	0.4384	DFFB
ENSG00000162836	187.983	0.0831906	0.120742	0.688996	0.490826	0.770066	ACP6
ENSG00000231791	0.246189	0	7.21329	0	1
ENSG00000271387	1.34378	-1.47922	1.41144	-1.04802	0.294627		C1orf21-DT
ENSG00000116667	665.04	0.189486	0.0946552	2.00185	0.0453006	0.40279	C1orf21
ENSG00000285847	2.64729	2.03302	1.18646	1.71351	0.0866186
ENSG00000286378	1.51856	0.839256	1.701	0.493391	0.621737
ENSG00000215381	0.059251	0	7.21329	0	1		RPL29P6
ENSG00000261326	38.0959	-0.00966804	0.253753	-0.0381003	0.969608	0.988557	LINC01355
ENSG00000284726	2.21815	1.15158	1.07672	1.06952	0.284834
ENSG00000125945	596.244	0.036043	0.0999883	0.360472	0.718494	0.884877	ZNF436
ENSG00000271420	0.618696	2.14522	1.95645	1.09649	0.272865
ENSG00000204219	59.7259	0.401297	0.272298	1.47374	0.140552	0.519307	TCEA3
ENSG00000232482	0.016294	0	7.21329	0	1
ENSG00000285779	0.0172008	0	7.21329	0	1
ENSG00000162885	509.764	-0.0351087	0.0821697	-0.427271	0.669182	0.862803	B3GALNT2
ENSG00000173110	5.19913	-0.507011	0.653961	-0.775292	0.438167		HSPA6
ENSG00000225217	0.31181	-1.11482	3.61777	-0.308151	0.757968		HSPA7
ENSG00000213075	0.0216919	0	7.21329	0	1		RPL31P11
ENSG00000237415	1.37054	0.294531	1.10546	0.266432	0.789906		NRBF2P3
ENSG00000177301	0.0834887	-1.99817	7.18817	-0.277981	0.781027		KCNA2
ENSG00000226828	0.795855	-0.668832	1.5524	-0.430838	0.666586		LINC02774
ENSG00000279774	0.134621	0	7.21329	0	1
ENSG00000225855	133.167	0.0744735	0.177116	0.420478	0.674136	0.864887	RUSC1-AS1
ENSG00000227773	0.08487	0.825421	7.21329	0.114431	0.908896		ASH1L-IT1
ENSG00000237872	0.0629065	0.825421	7.21329	0.114431	0.908896		POU5F1P4
ENSG00000271267	1.06923	-0.210352	1.32939	-0.158232	0.874274
ENSG00000225082	0.0905447	0.825421	7.21329	0.114431	0.908896		DAP3P1
ENSG00000223503	0.113548	-1.09997	7.20896	-0.152584	0.878726
ENSG00000232519	0.515828	0.869461	2.49491	0.348493	0.72747
ENSG00000160752	1839.52	-0.0970917	0.091365	-1.06268	0.287927	0.637075	FDPS
ENSG00000121957	259.548	0.0471327	0.106075	0.444333	0.656802	0.859579	GPSM2
ENSG00000235089	0.021667	0	7.21329	0	1
ENSG00000225721	1.28918	-0.29224	1.27058	-0.230004	0.818088
ENSG00000188396	11.3396	-0.0321263	0.492796	-0.0651919	0.948021		DYNLT4
ENSG00000206737	0.0445045	0	7.21329	0	1		RNVU1-18
ENSG00000242352	0.760565	-0.996651	1.52668	-0.652823	0.513871		FAM91A3P
ENSG00000265531	0.0419371	0	7.21329	0	1		FCGR1CP
ENSG00000230186	0.132967	-1.58011	7.20251	-0.219383	0.826352
ENSG00000270872	112.502	0.00537771	0.210955	0.0254922	0.979662	0.992941	SRGAP2D
ENSG00000276674	0.0273338	-0.617236	7.21329	-0.0855693	0.931809		IGKV1OR1-1
ENSG00000082482	14.1017	-0.222292	0.408212	-0.544551	0.586062		KCNK2
ENSG00000116747	1090.81	0.0937776	0.139919	0.670226	0.502714	0.777951	RO60
ENSG00000163467	10.2012	-0.0769789	0.421788	-0.182506	0.855186		TSACC
ENSG00000243710	25.851	0.123604	0.325533	0.379697	0.70417	0.877242	CFAP57
ENSG00000117395	1800.49	-0.0619533	0.102797	-0.602676	0.546724	0.804091	EBNA1BP2
ENSG00000116874	380.162	0.171979	0.106671	1.61224	0.10691	0.487273	WARS2
ENSG00000065600	353.225	-0.0582312	0.0931754	-0.624964	0.531995	0.794453	PACC1
ENSG00000009780	166.276	-0.0857208	0.131641	-0.651168	0.514938	0.78529	FAM76A
ENSG00000023572	447.277	0.140185	0.129531	1.08225	0.279141	0.628854	GLRX2
ENSG00000134644	2687.75	-0.000492963	0.0960349	-0.00513317	0.995904	0.998907	PUM1
ENSG00000215788	752.931	-0.138015	0.141076	-0.978303	0.327925	0.668851	TNFRSF25
ENSG00000117625	535.719	0.23657	0.101782	2.32429	0.0201102	0.330754	RCOR3
ENSG00000179902	0.27125	0	7.21329	0	1		CFAP276
ENSG00000121766	706.862	-0.0142474	0.093701	-0.152052	0.879146	0.953192	ZCCHC17
ENSG00000143157	1311.08	0.0348018	0.0788689	0.441262	0.659024	0.859928	POGK
ENSG00000160781	25.1383	-0.575927	0.338335	-1.70224	0.0887107	0.463579	PAQR6
ENSG00000143344	1193.25	-0.0733331	0.09649	-0.760007	0.44725	0.743106	RGL1
ENSG00000116882	0.0248119	0.825421	7.21329	0.114431	0.908896		HAO2
ENSG00000142856	241.111	0.0744223	0.153879	0.483641	0.628641	0.844435	ITGB3BP
ENSG00000158022	0.0811132	0	7.21329	0	1		TRIM63
ENSG00000116396	796.943	-0.0763265	0.0986367	-0.773814	0.439041	0.737149	KCNC4
ENSG00000163875	920.149	0.0139997	0.0749473	0.186793	0.851823	0.943628	MEAF6
ENSG00000282872	0.0223944	0	7.21329	0	1		C1orf232
ENSG00000131238	3906.68	0.0933262	0.0508516	1.83527	0.0664663	0.437123	PPT1
ENSG00000171680	2255.14	-0.21948	0.124276	-1.76608	0.077383	0.45218	PLEKHG5
ENSG00000116977	1179.38	0.207704	0.0950523	2.18515	0.0288779	0.363407	LGALS8
ENSG00000229372	0.0829022	0	7.21329	0	1		SZT2-AS1
ENSG00000229348	0.342784	0.104095	3.26678	0.0318646	0.97458		HYI-AS1
ENSG00000242485	1163.3	-0.0898611	0.130981	-0.68606	0.492675	0.771416	MRPL20
ENSG00000272455	53.642	-0.322451	0.219211	-1.47096	0.141302	0.520493	MRPL20-DT
ENSG00000225905	0.0428961	0	7.21329	0	1		ANKRD65-AS1
ENSG00000225285	0.51915	-0.756038	2.36454	-0.31974	0.749166		LINC01770
ENSG00000179403	30.3171	-0.393457	0.369782	-1.06403	0.287317	0.636806	VWA1
ENSG00000215915	0.674699	0.555876	1.57003	0.354055	0.723298		ATAD3C
ENSG00000227408	0.0239063	0.825421	7.21329	0.114431	0.908896		AMYP1
ENSG00000223635	0.17644	0.82543	5.48048	0.150613	0.880281		NUP133-DT
ENSG00000135776	705.896	0.204549	0.0900449	2.27163	0.0231089	0.343688	ABCB10
ENSG00000199672	0.111953	-0.617236	7.21329	-0.0855693	0.931809		RNU4-21P
ENSG00000201492	0.413667	0.825439	3.15931	0.261272	0.793883		RNA5SP78
ENSG00000229367	0.0224876	-0.617236	7.21329	-0.0855693	0.931809		HMGN2P19
ENSG00000135763	456.578	0.0179116	0.105005	0.170578	0.864555	0.947735	URB2
ENSG00000213028	0.236465	-1.46304	5.88651	-0.248541	0.803716
ENSG00000178828	0.0172008	0	7.21329	0	1		RNF186
ENSG00000169914	270.142	0.0176852	0.118458	0.149295	0.88132	0.954045	OTUD3
ENSG00000269956	3.52946	1.71407	0.946513	1.81093	0.0701521		MKNK1-AS1
ENSG00000079277	501.01	0.173456	0.0811625	2.13714	0.0325864	0.370934	MKNK1
ENSG00000117407	1.58748	-0.626878	1.25372	-0.500014	0.617065		ARTN
ENSG00000237950	4.83306	0.552976	0.643515	0.859306	0.390172		LINC02918
ENSG00000117408	876.023	-0.202476	0.074327	-2.72412	0.00644725	0.222462	IPO13
ENSG00000285649	0.824286	-0.333896	1.65452	-0.201808	0.840066
ENSG00000117410	1082.48	-0.225221	0.122774	-1.83443	0.0665898	0.437123	ATP6V0B
ENSG00000159214	49.3249	-0.308976	0.25531	-1.2102	0.226202	0.58978	CCDC24
ENSG00000196517	37.1349	-0.635252	0.353553	-1.79677	0.0723727	0.443631	SLC6A9
ENSG00000187173	0.021899	0	7.21329	0	1		LCE2A
ENSG00000172031	213.08	0.0296263	0.140531	0.210816	0.833031	0.937175	EPHX4
ENSG00000233228	0.173143	0.764533	7.21222	0.106005	0.915578		LPCAT2BP
ENSG00000273487	0.721362	-0.654533	2.06922	-0.316319	0.75176
ENSG00000228594	52.4165	-0.111393	0.232709	-0.478681	0.632165	0.845838	FNDC10
ENSG00000286989	1.62092	-0.669069	0.965023	-0.693319	0.488109
ENSG00000272106	39.6957	-0.302908	0.213916	-1.41601	0.156772	0.532325
ENSG00000189409	0.445369	-1.34392	3.18112	-0.422466	0.672685		MMP23B
ENSG00000272004	0.236362	0	5.96849	0	1
ENSG00000189339	2050.17	-0.0967139	0.11484	-0.842162	0.399697	0.71338	SLC35E2B
ENSG00000269737	78.9249	-0.132721	0.290996	-0.456092	0.648324	0.854389
ENSG00000215914	2.45976	2.59834	1.55436	1.67165	0.0945938		MMP23A
ENSG00000008128	46.3356	-0.00732092	0.259134	-0.0282515	0.977462	0.992107	CDK11A
ENSG00000268575	47.8032	-0.00385695	0.241252	-0.0159872	0.987245	0.996566
ENSG00000227775	133.077	-0.075265	0.181319	-0.415097	0.678071	0.86597
ENSG00000008130	1894.35	-0.0999277	0.0877342	-1.13898	0.254711	0.609666	NADK
ENSG00000178821	9.01576	-0.375735	0.501074	-0.749859	0.45334		TMEM52
ENSG00000158477	0.032052	0	7.21329	0	1		CD1A
ENSG00000158485	0.016026	0	7.21329	0	1		CD1B
ENSG00000158488	0.048078	0	7.21329	0	1		CD1E
ENSG00000236257	0.1084	-0.617236	7.21329	-0.0855693	0.931809		EI24P2
ENSG00000231434	1.34831	1.16621	1.22675	0.95065	0.341782		HSP90AA3P
ENSG00000117505	1458.2	0.0112638	0.0725285	0.155302	0.876583	0.952375	DR1
ENSG00000229635	0.532123	-0.51027	1.86609	-0.273443	0.784513
ENSG00000162889	2479.03	-0.129196	0.0883928	-1.46161	0.143847	0.522449	MAPKAPK2
ENSG00000224114	5.88411	0.403116	0.585819	0.688124	0.491375
ENSG00000162894	0.4182	2.36021	2.7881	0.846532	0.397256		FCMR
ENSG00000226945	0.472174	1.06334	2.05272	0.518016	0.604447		RPL13AP8
ENSG00000162896	0.481947	-4.6618	7.1483	-0.652155	0.514301		PIGR
ENSG00000182795	0.193128	0	7.15299	0	1		C1orf116
ENSG00000198890	514.398	-0.152407	0.0738344	-2.06417	0.0390019	0.387483	PRMT6
ENSG00000224550	16.883	0.205857	0.339051	0.607155	0.543748		NDUFA4P1
ENSG00000142669	5637.07	-0.175835	0.102383	-1.71742	0.0859029	0.460514	SH3BGRL3
ENSG00000169442	0.109909	0.825421	7.21329	0.114431	0.908896		CD52
ENSG00000229167	18.1053	0.240649	0.396778	0.606509	0.544177	0.802773
ENSG00000142910	9568.26	-0.171243	0.146046	-1.17253	0.240986	0.599029	TINAGL1
ENSG00000162517	1519.83	-0.0786333	0.0748582	-1.05043	0.29352	0.640951	PEF1
ENSG00000235790	2.57516	-0.410491	0.753214	-0.544986	0.585763		PEF1-AS1
ENSG00000264078	0.203	0	7.21329	0	1
ENSG00000228407	6.23771	0.450277	0.55157	0.816355	0.414297
ENSG00000224255	0.208223	0	7.21329	0	1		PDCL3P6
ENSG00000237663	0.0498214	-1.51146	7.20431	-0.2098	0.833824		DNAJC19P7
ENSG00000213735	0.293675	0.801911	3.25201	0.246589	0.805226		ANAPC10P1
ENSG00000272100	5.67128	-0.491147	0.763023	-0.643685	0.51978
ENSG00000287078	1.90179	-0.617125	0.970164	-0.636103	0.524709
ENSG00000224680	3.21775	1.09097	0.782744	1.39378	0.163385		PLA2G12AP1
ENSG00000085840	197.568	-0.0805633	0.105998	-0.760047	0.447226	0.743106	ORC1
ENSG00000283445	73.186	0.347057	0.264998	1.30966	0.190311	0.565096
ENSG00000272226	1.63345	0.0936645	1.00201	0.093477	0.925525
ENSG00000143751	548.56	0.0100938	0.10555	0.0956306	0.923814	0.971339	SDE2
ENSG00000272562	0.827803	1.0783	1.5624	0.690155	0.490096		H3-3A-DT
ENSG00000163041	4085.94	0.0397472	0.0653833	0.60791	0.543247	0.802046	H3-3A
ENSG00000225518	2.38513	1.61519	1.16387	1.38778	0.165205		LINC01703
ENSG00000270598	0.0385687	0	7.21329	0	1
ENSG00000182827	1178.98	0.0337953	0.0853424	0.395997	0.692107	0.871531	ACBD3
ENSG00000234478	1.69552	0.0763377	0.947971	0.0805275	0.935818		ACBD3-AS1
ENSG00000223570	0.0163246	0	7.21329	0	1
ENSG00000185155	18.4121	-0.269598	0.334111	-0.806911	0.419718	0.725454	MIXL1
ENSG00000236773	4.34678	-0.0967082	0.611986	-0.158024	0.874438
ENSG00000237101	0.924123	2.34854	1.8842	1.24643	0.212605
ENSG00000143748	535.334	0.113431	0.0730711	1.55234	0.120582	0.50122	NVL
ENSG00000221406	0.226968	-1.42784	5.20166	-0.274496	0.783703		MIR320B2
ENSG00000229742	0.037925	0	7.21329	0	1
ENSG00000143771	1068.22	0.0095954	0.0781783	0.122737	0.902315	0.962301	CNIH4
ENSG00000266618	0.021899	0	7.21329	0	1		MIR4742
ENSG00000229991	0.26295	0.104095	3.61803	0.028771	0.977047		AKR1B1P1
ENSG00000233384	0.772202	-0.431295	1.81989	-0.23699	0.812665		CNIH3-AS2
ENSG00000183682	7.31659	-0.392767	0.545939	-0.719435	0.471873		BMP8A
ENSG00000237624	21.0999	-0.220577	0.327045	-0.674453	0.500023	0.776158	OXCT2P1
ENSG00000228060	9.71419	0.0372401	0.522174	0.0713175	0.943145		PABPC4-AS1
ENSG00000163909	0.771151	0.72079	1.81038	0.398143	0.690524		HEYL
ENSG00000116983	0.0512198	0	7.21329	0	1		HPCAL4
ENSG00000225333	0.0206901	0.825421	7.21329	0.114431	0.908896
ENSG00000090621	5673.02	-0.0177871	0.0427662	-0.415915	0.677472	0.865789	PABPC4
ENSG00000177770	2.17338	0.447691	0.933126	0.479775	0.631387		CDKN2AIPNLP1
ENSG00000287627	0.0441795	-0.617236	7.21329	-0.0855693	0.931809
ENSG00000143369	103.714	-0.156472	0.14955	-1.04628	0.295432	0.642791	ECM1
ENSG00000228126	1.28366	0.534009	1.45942	0.365904	0.714437		FALEC
ENSG00000237781	24.7343	0.386708	0.319911	1.2088	0.22674	0.58998	ADAMTSL4-AS2
ENSG00000264553	1.65448	-0.568901	1.19952	-0.474275	0.635304		MIR4257
ENSG00000277452	0.103423	-1.2498	7.20758	-0.173401	0.862337		RN7SL473P
ENSG00000274963	0.17819	-2.54623	7.17324	-0.354962	0.722618		RN7SL600P
ENSG00000253047	0.384418	0.825438	3.25683	0.253449	0.799922
ENSG00000143420	2338.41	0.0329647	0.0837622	0.393551	0.693913	0.872183	ENSA
ENSG00000276103	0.0798976	0	7.21329	0	1		U4
ENSG00000143457	995.993	0.216267	0.0729475	2.96469	0.0030299	0.169923	GOLPH3L
ENSG00000143452	0.0440046	0	7.21329	0	1		HORMAD1
ENSG00000236713	0.198091	0.765695	5.36548	0.142707	0.886521
ENSG00000224690	0.518081	-0.68599	2.22275	-0.308623	0.757609		UBE2D3P3
ENSG00000203804	0.110518	-0.617236	7.21329	-0.0855693	0.931809		ADAMTSL4-AS1
ENSG00000143384	6733.27	-0.000630942	0.0535845	-0.0117747	0.990605	0.997677	MCL1
ENSG00000154342	0.110955	-0.617236	7.21329	-0.0855693	0.931809		WNT3A
ENSG00000276255	0.349942	0.80657	2.18994	0.368306	0.712645		LINC02809
ENSG00000143793	436.813	-0.211655	0.183517	-1.15332	0.248777	0.605344	C1orf35
ENSG00000162910	436.544	-0.154366	0.160735	-0.960377	0.336865	0.67314	MRPL55
ENSG00000224566	0.199318	0.825427	6.15303	0.13415	0.893284		CIAO2AP2
ENSG00000287895	0.685551	0	1.98071	0	1
ENSG00000280157	1.70694	-0.639772	1.60602	-0.398359	0.690365
ENSG00000198835	15.6491	0.107453	0.452361	0.237537	0.81224		GJC2
ENSG00000203684	1.73583	-0.238455	1.19268	-0.199932	0.841534		IBA57-DT
ENSG00000181873	253.264	-0.131497	0.110541	-1.18959	0.234209	0.593715	IBA57
ENSG00000162913	0.326578	3.13437	3.78757	0.827542	0.40793		OBSCN-AS1
ENSG00000269934	58.7975	-0.149843	0.218562	-0.685583	0.492976	0.771416
ENSG00000270110	0.18368	0	6.26027	0	1
ENSG00000287315	0.58613	-0.585311	1.83121	-0.319632	0.749247
ENSG00000270104	0.764033	0.805138	1.94522	0.413907	0.678942
ENSG00000154370	374.721	-0.23018	0.164131	-1.40242	0.160789	0.538614	TRIM11
ENSG00000162931	3.62857	-0.457836	0.803631	-0.569709	0.568875		TRIM17
ENSG00000279306	1.2311	-1.53147	1.29093	-1.18632	0.235494
ENSG00000215811	0.0942322	1.61506	7.20953	0.224017	0.822744		BTNL10P
ENSG00000251823	0.0255257	0	7.21329	0	1		RNA5SP162
ENSG00000171960	285.585	-0.0103664	0.125978	-0.0822875	0.934418	0.975107	PPIH
ENSG00000234917	0.457809	1.38693	2.06291	0.67232	0.50138
ENSG00000065978	23162.9	-0.0765098	0.0745437	-1.02638	0.304715	0.649199	YBX1
ENSG00000164007	0.016026	0	7.21329	0	1		CLDN19
ENSG00000117385	4669.31	-0.182317	0.0700966	-2.60093	0.00929708	0.255255	P3H1
ENSG00000001460	176.182	0.0276352	0.118549	0.233112	0.815674	0.929134	STPG1
ENSG00000001461	587.784	0.12549	0.0992114	1.26488	0.205915	0.577801	NIPAL3
ENSG00000117602	52.5349	-0.29226	0.189066	-1.54581	0.122151	0.502397	RCAN3
ENSG00000184454	0.0434932	0.825421	7.21329	0.114431	0.908896		NCMAP
ENSG00000116539	868.604	0.0949321	0.168156	0.564548	0.572381	0.81688	ASH1L
ENSG00000250135	0.0659191	0	7.21329	0	1
ENSG00000084652	2574.44	-0.0371876	0.0624615	-0.595369	0.551597	0.806243	TXLNA
ENSG00000224066	2.44712	-1.0405	1.18338	-0.87926	0.37926
ENSG00000160051	39.1917	0.0703882	0.245143	0.287132	0.774012	0.910454	IQCC
ENSG00000183615	81.2249	-0.158212	0.289946	-0.545659	0.585301	0.821765	FAM167B
ENSG00000116478	2938.66	0.0447541	0.0479497	0.933353	0.350637	0.68303	HDAC1
ENSG00000175130	8798.05	-0.243312	0.115609	-2.10461	0.0353252	0.37812	MARCKSL1
ENSG00000233775	0.397175	0.825439	2.95592	0.27925	0.780053
ENSG00000162526	2.4462	-0.229452	1.18826	-0.193099	0.846882		TSSK3
ENSG00000168679	47.8995	0.439128	0.229916	1.90995	0.0561398	0.422713	SLC16A4
ENSG00000273373	17.9012	0.104339	0.36437	0.286355	0.774606	0.910671	SLC16A4-AS1
ENSG00000206651	0.651685	-2.50194	2.01427	-1.24211	0.214196		Y_RNA
ENSG00000134248	1022.39	0.0545273	0.113719	0.479491	0.631589	0.845579	LAMTOR5
ENSG00000252777	0.0628934	0	7.21329	0	1
ENSG00000198492	2656.37	0.056552	0.0608542	0.929304	0.352732	0.684455	YTHDF2
ENSG00000233427	0.64987	-1.01979	1.8299	-0.557296	0.577325
ENSG00000199756	0.0208097	0	7.21329	0	1		Y_RNA
ENSG00000225616	1.50788	-1.7691	1.14952	-1.53899	0.123807
ENSG00000277958	0.0137757	-0.617236	7.21329	-0.0855693	0.931809		Metazoa_SRP
ENSG00000253304	15.6187	-0.12944	0.423668	-0.305523	0.759968		TMEM200B
ENSG00000225750	0.0946879	0	7.21329	0	1
ENSG00000116353	418.169	-0.0248295	0.137871	-0.180092	0.85708	0.945174	MECR
ENSG00000237934	1.6293	-2.31243	1.31203	-1.76248	0.0779885
ENSG00000272823	0.591672	-0.617251	2.12631	-0.290292	0.771593
ENSG00000238078	2.50831	-0.236035	1.01973	-0.231467	0.816952		LINC01352
ENSG00000257551	1.15493	-1.59607	1.49182	-1.06988	0.284672		HLX-AS1
ENSG00000136630	231.787	-0.27823	0.164002	-1.6965	0.0897906	0.464458	HLX
ENSG00000116141	180.996	0.111871	0.12792	0.874535	0.381827	0.702142	MARK1
ENSG00000233012	0.163035	-1.80265	7.19501	-0.250542	0.802168		HDAC1P2
ENSG00000162817	1426.63	0.0297977	0.0993767	0.299846	0.764295	0.905742	C1orf115
ENSG00000117593	867.584	0.0233838	0.0741893	0.315191	0.752617	0.902138	DARS2
ENSG00000270084	12.5875	-0.41606	0.39228	-1.06062	0.288863		GAS5-AS1
ENSG00000135870	616.62	-0.0147817	0.131186	-0.112678	0.910286	0.966283	RC3H1
ENSG00000236535	0.0239063	0.825421	7.21329	0.114431	0.908896		RC3H1-IT1
ENSG00000215867	0.0260977	0	7.21329	0	1		KRT18P57
ENSG00000197852	888.878	0.102753	0.0820239	1.25272	0.210308	0.580221	INKA2
ENSG00000227811	6.3181	-0.35808	0.60476	-0.592103	0.553781		INKA2-AS1
ENSG00000284830	2.00976	-1.57513	1.04239	-1.51108	0.130767
ENSG00000276600	4.2214	0.383558	0.724322	0.529541	0.59643		RAB7B
ENSG00000228548	0.0811387	0.825421	7.21329	0.114431	0.908896		ITPKB-AS1
ENSG00000287259	0.0546676	-1.65381	7.20034	-0.229685	0.818337
ENSG00000228525	0.043334	0	7.21329	0	1
ENSG00000287532	0.255441	0.104093	7.21329	0.0144307	0.988486
ENSG00000158769	3155.73	0.0309871	0.0729679	0.424667	0.67108	0.863684	F11R
ENSG00000270149	9.87914	-0.405953	0.520562	-0.779836	0.435488
ENSG00000232879	0.268771	0	3.64146	0	1		GLRX5P2
ENSG00000215845	209.062	0.247308	0.189577	1.30453	0.192053	0.566447	TSTD1
ENSG00000158773	920.675	-0.169136	0.121336	-1.39394	0.163336	0.54066	USF1
ENSG00000186517	1.76518	0.871998	0.926572	0.941101	0.346653		ARHGAP30
ENSG00000143217	1.56836	-1.71407	1.39218	-1.23122	0.218242		NECTIN4
ENSG00000162755	16.9052	-0.14615	0.368727	-0.396364	0.691837		KLHDC9
ENSG00000143256	1090.8	-0.0129861	0.144391	-0.0899369	0.928337	0.97314	PFDN2
ENSG00000158793	327.574	0.212151	0.0877787	2.41688	0.0156541	0.310661	NIT1
ENSG00000158796	867.795	-0.0226708	0.0612963	-0.369856	0.71149	0.880929	DEDD
ENSG00000238934	0.137957	0	7.21329	0	1
ENSG00000196188	2.65915	-0.34187	0.77751	-0.439698	0.660156		CTSE
ENSG00000163050	3.77956	0.285226	0.786741	0.362541	0.716948		COQ8A
ENSG00000174574	1670.94	0.0865247	0.0554183	1.5613	0.118452	0.498428	AKIRIN1
ENSG00000168653	2453.47	-0.0208472	0.119087	-0.175059	0.861034	0.946389	NDUFS5
ENSG00000206654	0.0417876	0	7.21329	0	1		RNU6-608P
ENSG00000287422	0.0940385	0	7.21329	0	1
ENSG00000226438	0.0217602	0	7.21329	0	1
ENSG00000217897	0.0615565	0	7.21329	0	1		HSPE1P8
ENSG00000288674	2.16579	-1.79629	1.05781	-1.69813	0.0894842
ENSG00000228625	0.0674267	0.825421	7.21329	0.114431	0.908896
ENSG00000261654	6.4119	0.642684	0.570131	1.12726	0.259634
ENSG00000232811	11.1721	0.538382	0.53535	1.00566	0.314577
ENSG00000121931	363.664	0.208291	0.13364	1.55859	0.119093	0.499204	LRIF1
ENSG00000273010	1.77826	-0.747885	0.987615	-0.757263	0.448892
ENSG00000162777	12.1779	0.201098	0.526131	0.382221	0.702298		DENND2D
ENSG00000064886	0.140322	0.825421	7.21329	0.114431	0.908896		CHI3L2
ENSG00000156171	546.397	0.146872	0.113088	1.29874	0.194034	0.568337	DRAM2
ENSG00000238365	1.80794	0.188136	1.2623	0.149042	0.88152		RNU7-57P
ENSG00000226855	1.79134	-0.55099	0.851631	-0.646982	0.517644		RPSAP17
ENSG00000228013	0.985221	-0.483024	1.73039	-0.279142	0.780136		IL6R-AS1
ENSG00000228264	0.188923	0.104094	5.40259	0.0192674	0.984628		PSMD8P1
ENSG00000169291	3273.25	0.15633	0.0650839	2.40198	0.0163066	0.316062	SHE
ENSG00000227066	0.0239852	0	7.21329	0	1
ENSG00000187980	0.28163	-1.51568	2.87092	-0.527943	0.597539		PLA2G2C
ENSG00000288670	66.143	0.0242773	0.177944	0.136432	0.891479	0.958664
ENSG00000143437	1012.21	0.0508097	0.0874997	0.580684	0.561453	0.811931	ARNT
ENSG00000224800	0.0786644	0	7.21329	0	1		RPS27AP6
ENSG00000229357	0.013607	0	7.21329	0	1		CYCSP51
ENSG00000143799	4447.28	-0.0184279	0.0373385	-0.493537	0.621633	0.839828	PARP1
ENSG00000158864	2399.31	-0.0414114	0.0754908	-0.548562	0.583306	0.82131	NDUFS2
ENSG00000117450	5963.91	-0.0177358	0.0854688	-0.207512	0.83561	0.938608	PRDX1
ENSG00000281133	0.295885	-1.96	3.45203	-0.567781	0.570184
ENSG00000280836	0.738302	-2.20588	1.69329	-1.30271	0.192673
ENSG00000132780	2203.05	-0.0421476	0.0764031	-0.551648	0.58119	0.820072	NASP
ENSG00000281825	0.032588	0	7.21329	0	1
ENSG00000159588	25.7093	-0.314152	0.329262	-0.954109	0.340028	0.676365	CCDC17
ENSG00000159592	1825.26	0.0725524	0.0613508	1.18258	0.236974	0.595329	GPBP1L1
ENSG00000225447	1.65568	0.104095	1.61459	0.0644717	0.948595		RPS15AP10
ENSG00000234329	3.47284	-0.37351	1.14275	-0.326851	0.743781		RPL7AP16
ENSG00000159596	561.033	0.112601	0.0941207	1.19635	0.23156	0.592273	TMEM69
ENSG00000230896	21.4103	0.0797085	0.292405	0.272596	0.785164	0.915489
ENSG00000143570	28.5892	-0.771168	0.263623	-2.92527	0.00344158	0.178389	SLC39A1
ENSG00000142864	11878.1	0.0554035	0.0383004	1.44655	0.148023	0.526436	SERBP1
ENSG00000198160	1180.11	0.137929	0.117362	1.17524	0.239899	0.597901	MIER1
ENSG00000162426	50.5633	-0.471225	0.23757	-1.98352	0.047309	0.407215	SLC45A1
ENSG00000117245	15.16	0.134661	0.419555	0.320961	0.74824		KIF17
ENSG00000188295	111.152	0.117849	0.176549	0.667513	0.504445	0.778998	ZNF669
ENSG00000116750	955.167	0.246672	0.0986998	2.49922	0.0124467	0.286862	UCHL5
ENSG00000235169	7.08548	0.396773	0.596371	0.665312	0.505851		SMIM1
ENSG00000116514	1140.12	-0.0245434	0.0681543	-0.360115	0.718761	0.884888	RNF19B
ENSG00000162419	406.126	0.0115777	0.115594	0.100158	0.920219	0.969756	GMEB1
ENSG00000154222	801.245	-0.178888	0.0880154	-2.03246	0.0421071	0.397004	CC2D1B
ENSG00000173406	0.0211303	0	7.21329	0	1		DAB1
ENSG00000197147	793.303	0.27816	0.138398	2.00985	0.0444466	0.40076	LRRC8B
ENSG00000189195	57.2664	0.11405	0.26173	0.435755	0.663015	0.860542	BTBD8
ENSG00000058673	18.775	-0.0852128	0.321592	-0.264972	0.791031	0.917717	ZC3H11A
ENSG00000131236	7428.6	0.0542149	0.0559177	0.969548	0.332272	0.670643	CAP1
ENSG00000081870	237.94	0.0632184	0.139323	0.453756	0.650004	0.855087	IFT25
ENSG00000133216	4725.11	-0.145757	0.086011	-1.69463	0.0901454	0.464958	EPHB2
ENSG00000143183	1311.82	0.0467483	0.0864348	0.54085	0.588611	0.823339	TMCO1
ENSG00000248333	957.859	-0.121998	0.0986895	-1.23618	0.216393	0.583366	CDK11B
ENSG00000162390	123.705	-0.109821	0.141698	-0.775039	0.438316	0.737027	ACOT11
ENSG00000117448	1666.07	-0.130688	0.108076	-1.20922	0.226577	0.58998	AKR1A1
ENSG00000162687	36.8833	-0.0903154	0.336873	-0.268099	0.788623	0.916654	KCNT2
ENSG00000143387	107.305	-0.0918302	0.152607	-0.601743	0.547345	0.804584	CTSK
ENSG00000176256	0.0521954	0	7.21329	0	1		HMGB4
ENSG00000217644	1.95421	0.152216	0.926105	0.164362	0.869446
ENSG00000239670	0.563808	0.760818	2.32358	0.327433	0.74334
ENSG00000276645	0.0454243	0	7.21329	0	1		Metazoa_SRP
ENSG00000278997	5.47822	-0.229866	0.576364	-0.398821	0.690025
ENSG00000116525	263.335	-0.249286	0.12478	-1.9978	0.0457382	0.403369	TRIM62
ENSG00000279179	4.49581	-0.65062	0.837328	-0.77702	0.437147
ENSG00000225934	0.0244949	-0.617236	7.21329	-0.0855693	0.931809		FAM133FP
ENSG00000215812	0.0216919	0	7.21329	0	1		ZNF847P
ENSG00000230005	0.175321	-0.617243	5.49426	-0.112343	0.910551		SNAP47-AS1
ENSG00000163131	58.5526	-0.156997	0.208181	-0.754139	0.450766	0.744862	CTSS
ENSG00000183814	197.632	-0.00738062	0.143424	-0.0514603	0.958959	0.985165	LIN9
ENSG00000179412	0.0205626	0	7.21329	0	1		HNRNPCL4
ENSG00000213516	272.722	0.115553	0.124089	0.931207	0.351746	0.683804	RBMXL1
ENSG00000117226	374.638	0.151049	0.0888447	1.70015	0.0891032	0.463579	GBP3
ENSG00000117228	481.37	0.127972	0.0909344	1.4073	0.15934	0.535726	GBP1
ENSG00000234518	91.8651	0.00595366	0.153265	0.0388457	0.969013	0.988371	PTGES3P1
ENSG00000162645	1145.95	0.14947	0.0844953	1.76897	0.0768984	0.450521	GBP2
ENSG00000286802	0.0400898	0	7.21329	0	1
ENSG00000162654	53.7139	0.0576277	0.228818	0.251849	0.801158	0.92266	GBP4
ENSG00000126705	701.985	-0.254556	0.120488	-2.1127	0.0346266	0.37812	AHDC1
ENSG00000000938	2.44584	2.11682	1.02327	2.06868	0.0385762		FGR
ENSG00000235912	63.5411	0.138691	0.278268	0.498409	0.618196	0.837978
ENSG00000233975	0.0900879	0	7.21329	0	1		LINC02574
ENSG00000126709	252.379	-0.246659	0.391563	-0.629934	0.528738	0.792765	IFI6
ENSG00000235400	0.225296	-2.34858	4.56722	-0.514226	0.607094
ENSG00000137959	96.4888	0.641829	0.511539	1.2547	0.209587	0.580221	IFI44L
ENSG00000174151	271.031	-0.0892889	0.111118	-0.803551	0.421656	0.726915	CYB561D1
ENSG00000181754	103.913	0.231934	0.152195	1.52393	0.127527	0.50803	AMIGO1
ENSG00000206832	0.308792	-0.617236	7.21329	-0.0855693	0.931809		RNU6V
ENSG00000235045	0.0393614	0.825421	7.21329	0.114431	0.908896		RPL7P8
ENSG00000134183	16.7635	0.211286	0.449674	0.469865	0.638451		GNAT2
ENSG00000073756	220.075	0.131644	0.163123	0.80702	0.419655	0.725437	PTGS2
ENSG00000153904	2545.52	0.134872	0.10921	1.23498	0.216837	0.583366	DDAH1
ENSG00000228040	0.186807	-0.61724	6.22372	-0.0991754	0.920999
ENSG00000155380	4352.02	0.0782942	0.059915	1.30675	0.191296	0.565596	SLC16A1
ENSG00000229020	2.55801	0.677102	0.771353	0.877811	0.380046		AKR7A2P1
ENSG00000287807	0.380733	-0.602446	2.89843	-0.207853	0.835344
ENSG00000272438	1.01894	-0.782085	1.32189	-0.591641	0.554091
ENSG00000230699	2.91204	-0.114876	0.801735	-0.143284	0.886066
ENSG00000241180	0.0828313	1.48586	7.21222	0.20602	0.836775
ENSG00000223764	1.51489	-1.67866	1.30516	-1.28617	0.198384		LINC02593
ENSG00000188976	2066.95	-0.220948	0.112184	-1.96951	0.0488944	0.408527	NOC2L
ENSG00000187583	33.6625	-0.241707	0.261789	-0.923289	0.355857	0.686073	PLEKHN1
ENSG00000272512	4.75123	-0.952605	0.691289	-1.37801	0.1682
ENSG00000188290	177.206	-0.437467	0.248744	-1.7587	0.0786284	0.453033	HES4
ENSG00000187608	491.408	-0.111393	0.22412	-0.497022	0.619173	0.838722	ISG15
ENSG00000231702	0.150593	-0.617236	7.21329	-0.0855693	0.931809
ENSG00000224969	2.29742	-1.21428	0.849793	-1.42892	0.153028
ENSG00000188157	5242.95	-0.328628	0.166394	-1.97499	0.0482688	0.407521	AGRN
ENSG00000256407	0.330856	0	3.62175	0	1
ENSG00000280425	0.372933	0	2.93711	0	1
ENSG00000116221	2298.19	-0.0689775	0.0758844	-0.908981	0.36336	0.691598	MRPL37
ENSG00000198711	12.5642	-0.508023	0.434629	-1.16887	0.242457		SSBP3-AS1
ENSG00000235741	0.0253462	0	7.21329	0	1		LINC02784
ENSG00000227453	0.0182278	0	7.21329	0	1		HNRNPA1P63
ENSG00000117601	1.05581	-0.825142	1.24824	-0.661042	0.508585		SERPINC1
ENSG00000135775	381.691	0.0422559	0.103712	0.407437	0.683687	0.868112	COG2
ENSG00000244137	0.0137757	-0.617236	7.21329	-0.0855693	0.931809
ENSG00000135773	0.279448	0.104094	4.53169	0.0229703	0.981674		CAPN9
ENSG00000225656	0.0211303	0	7.21329	0	1
ENSG00000119280	394.18	0.0667742	0.104341	0.639965	0.522196	0.788842	C1orf198
ENSG00000223393	0.351929	2.53545	3.12823	0.810506	0.417649
ENSG00000137965	334.5	0.16996	0.156991	1.08261	0.278983	0.628826	IFI44
ENSG00000163239	100.366	-0.0842907	0.180353	-0.467366	0.640238	0.851131	TDRD10
ENSG00000160714	2132.96	0.0155025	0.0503993	0.307593	0.758392	0.903501	UBE2Q1
ENSG00000229780	5.50636	-0.607321	0.658105	-0.922834	0.356094		UBE2Q1-AS1
ENSG00000287064	0.499551	-1.14694	2.46695	-0.464922	0.641987
ENSG00000160710	6282.4	0.0207378	0.0847298	0.244752	0.806649	0.925245	ADAR
ENSG00000233647	0.138657	0	7.21329	0	1		NENFP1
ENSG00000186118	0.514558	-0.762198	2.42739	-0.313999	0.753522		TEX38
ENSG00000228237	0.043552	0	7.21329	0	1		EFCAB14-AS1
ENSG00000159658	2740.39	0.0800053	0.0965344	0.828775	0.407232	0.718484	EFCAB14
ENSG00000143801	16.9308	0.269961	0.343562	0.785772	0.432001		PSEN2
ENSG00000132185	0.0198928	0	7.21329	0	1		FCRLA
ENSG00000241347	0.0386886	0	7.21329	0	1		RN7SL466P
ENSG00000081721	298.098	0.00318774	0.11901	0.0267854	0.978631	0.99246	DUSP12
ENSG00000229808	5.12519	0.355244	0.654991	0.542365	0.587567
ENSG00000082512	420.111	0.0303655	0.138642	0.219021	0.826634	0.93423	TRAF5
ENSG00000236809	3.48585	0.319596	0.807946	0.395566	0.692425		SNX25P1
ENSG00000238137	1.467	-1.95335	1.26772	-1.54084	0.123355		ARPC3P2
ENSG00000170385	1325.71	0.0799073	0.10684	0.747914	0.454512	0.74742	SLC30A1
ENSG00000261314	0.0789527	-0.617236	7.21329	-0.0855693	0.931809
ENSG00000228792	0.498537	0.807998	2.20075	0.367146	0.71351
ENSG00000227764	16.9654	0.0397042	0.419318	0.0946876	0.924563		NTRAS
ENSG00000224763	0.452313	-0.816933	3.26799	-0.249981	0.802602		FDPSP8
ENSG00000118217	3864.17	0.135533	0.105239	1.28786	0.197794	0.570895	ATF6
ENSG00000137955	1155.32	0.0472458	0.0806784	0.585607	0.558139	0.810774	RABGGTB
ENSG00000057468	2.275	1.05303	1.15996	0.907816	0.363975		MSH4
ENSG00000213047	76.9942	-0.0431625	0.192877	-0.223782	0.822927	0.932273	DENND1B
ENSG00000235582	0.0528978	0	7.21329	0	1
ENSG00000233040	0.411326	-0.61725	2.49003	-0.247889	0.80422		FAM204BP
ENSG00000134376	0.757964	0.95173	2.08014	0.457532	0.647288		CRB1
ENSG00000117400	3.38064	1.14586	1.20061	0.954396	0.339883		MPL
ENSG00000287113	0.149698	0.104093	7.21329	0.0144307	0.988486
ENSG00000117399	1883.93	-0.11268	0.0756105	-1.49027	0.136153	0.515795	CDC20
ENSG00000066322	2567.54	-0.0843361	0.0825589	-1.02153	0.307005	0.651133	ELOVL1
ENSG00000159479	715.67	0.0329192	0.0820375	0.40127	0.688221	0.870644	MED8
ENSG00000229431	9.0194	0.734748	0.478637	1.53508	0.124763		MED8-AS1
ENSG00000116337	1483.09	-0.160751	0.138679	-1.15917	0.246388	0.603765	AMPD2
ENSG00000066279	1378.85	0.173206	0.156544	1.10644	0.268536	0.619356	ASPM
ENSG00000224727	0.927271	-0.94564	1.47203	-0.642403	0.520611		FCF1P7
ENSG00000265201	0.708914	0.0481553	1.9097	0.0252161	0.979883		MIR4677
ENSG00000236031	0.522212	0.825441	1.84049	0.44849	0.653799
ENSG00000226766	0.0827277	0	7.21329	0	1		FABP7P1
ENSG00000232184	0.0193443	0	7.21329	0	1
ENSG00000228939	0.0674606	-0.617236	7.21329	-0.0855693	0.931809		AKT3-IT1
ENSG00000117020	2296.86	0.0507598	0.102668	0.494407	0.621018	0.839553	AKT3
ENSG00000198912	589.626	0.155282	0.0816886	1.90091	0.0573141	0.424901	C1orf174
ENSG00000260460	0.0206901	0.825421	7.21329	0.114431	0.908896
ENSG00000183856	767.512	-0.150675	0.130024	-1.15882	0.246529	0.603921	IQGAP3
ENSG00000163382	1455.35	-0.106071	0.147078	-0.721189	0.470793	0.756772	NAXE
ENSG00000272971	0.0447888	0	7.21329	0	1
ENSG00000132702	0.472365	0.104095	2.52212	0.0412727	0.967078		HAPLN2
ENSG00000272068	2.89798	1.41015	0.901688	1.5639	0.11784		BCAN-AS1
ENSG00000132692	6.50455	-0.777443	0.614928	-1.26428	0.206129		BCAN
ENSG00000272405	31.4182	0.22314	0.274566	0.8127	0.41639	0.723174
ENSG00000229953	4.56409	-0.302195	0.714134	-0.423163	0.672176		BCAN-AS2
ENSG00000132688	12495.3	-0.256816	0.118023	-2.17599	0.0295557	0.364487	NES
ENSG00000237588	0.036321	0	7.21329	0	1
ENSG00000285570	0.0193443	0	7.21329	0	1
ENSG00000143320	7.96255	-0.493586	0.517866	-0.953115	0.340532		CRABP2
ENSG00000223356	0.864947	-0.436975	1.71707	-0.254489	0.799118
ENSG00000143319	986.039	-0.136362	0.0712484	-1.9139	0.0556334	0.422713	ISG20L2
ENSG00000143303	191.311	-0.318698	0.126893	-2.51154	0.0120204	0.286862	METTL25B
ENSG00000143314	725.719	-0.0013063	0.146772	-0.0089002	0.992899	0.998538	MRPL24
ENSG00000143294	1442.5	-0.138961	0.0953963	-1.45667	0.145208	0.524144	PRCC
ENSG00000287624	0.0684208	0	7.21329	0	1
ENSG00000027869	15.7492	-0.381698	0.372421	-1.02491	0.305405		SH2D2A
ENSG00000213478	0.121451	1.51979	7.21182	0.210736	0.833093		CFL1P2
ENSG00000203356	1.42992	-0.232887	1.34576	-0.173052	0.862611		LINC01562
ENSG00000123091	2888.94	0.13925	0.0691307	2.0143	0.0439778	0.399597	RNF11
ENSG00000233406	1.1877	-2.08984	1.44725	-1.44401	0.148737
ENSG00000236434	0.282267	0	3.65427	0	1
ENSG00000232027	1.93272	-3.10952	1.43222	-2.17112	0.0299219
ENSG00000238140	0.522309	-2.34457	2.3693	-0.989565	0.322387
ENSG00000237491	12.0231	-0.285185	0.446613	-0.638552	0.523114		LINC01409
ENSG00000177757	2.1301	0.301258	0.851953	0.353609	0.723632		FAM87B
ENSG00000288531	0.089479	0	7.21329	0	1
ENSG00000230368	0.163546	0	6.39157	0	1		FAM41C
ENSG00000273443	0.996424	-3.10605	1.46411	-2.12146	0.0338828
ENSG00000237330	0.0364555	0	7.21329	0	1		RNF223
ENSG00000131591	224.333	-0.402022	0.151968	-2.64545	0.00815834	0.24112	C1orf159
ENSG00000285812	1.22842	0.748911	1.19448	0.626976	0.530675
ENSG00000272141	0.016026	0	7.21329	0	1
ENSG00000085831	64.7244	0.310598	0.226608	1.37064	0.170488	0.547899	TTC39A
ENSG00000187634	0.60059	-1.37493	1.99827	-0.68806	0.491415		SAMD11
ENSG00000156875	38.8028	-0.470034	0.36374	-1.29222	0.19628	0.569749	MFSD14A
ENSG00000156876	138.978	0.154845	0.121063	1.27904	0.200883	0.572803	SASS6
ENSG00000226952	0.105973	0.825421	7.21329	0.114431	0.908896
ENSG00000137992	516.821	0.150117	0.11643	1.28933	0.197282	0.5703	DBT
ENSG00000271415	0.454103	1.42881	2.6979	0.529599	0.59639		RPL23AP90
ENSG00000225169	0.298504	-2.63947	3.91232	-0.674657	0.499894		BRI3P1
ENSG00000285530	0.553507	-2.08548	2.55184	-0.817244	0.413789
ENSG00000230287	0.0478579	0	7.21329	0	1
ENSG00000137996	1010.72	0.104118	0.0670096	1.55378	0.120236	0.500877	RTCA
ENSG00000207750	0.752255	-1.19064	1.73495	-0.686267	0.492545		MIR553
ENSG00000137948	0.702053	0.0181468	1.85935	0.00975977	0.992213		BRDT
ENSG00000121774	5470.11	-0.0238233	0.0386195	-0.616873	0.537319	0.798141	KHDRBS1
ENSG00000203325	0.7692	-0.481128	1.56606	-0.307221	0.758675
ENSG00000121775	818.191	-0.043371	0.077138	-0.562252	0.573944	0.817639	TMEM39B
ENSG00000266203	0.021885	0	7.21329	0	1		MIR5585
ENSG00000276493	0.0674724	0.825421	7.21329	0.114431	0.908896		Metazoa_SRP
ENSG00000025800	2344.79	-0.023636	0.0760309	-0.310873	0.755897	0.903428	KPNA6
ENSG00000160050	154.692	-0.114279	0.222956	-0.512563	0.608257	0.833168	CCDC28B
ENSG00000231346	1.1958	1.14991	1.43194	0.803043	0.42195		LINC01160
ENSG00000064703	807.249	0.0871421	0.0820902	1.06154	0.288444	0.637075	DDX20
ENSG00000122406	20396.8	0.0530479	0.0974328	0.544456	0.586128	0.82178	RPL5
ENSG00000154511	27.6195	-0.188255	0.255803	-0.73594	0.461767	0.752041	DIPK1A
ENSG00000207523	4.7944	-0.453204	0.785593	-0.576894	0.564011		SNORA66
ENSG00000229052	0.0244949	-0.617236	7.21329	-0.0855693	0.931809
ENSG00000143033	642.471	0.132357	0.0932362	1.41959	0.155727	0.531926	MTF2
ENSG00000189410	14.5692	-0.0614019	0.355552	-0.172695	0.862891		SH2D5
ENSG00000233069	0.0137757	-0.617236	7.21329	-0.0855693	0.931809
ENSG00000233072	0.0666623	0.825421	7.21329	0.114431	0.908896		RPS15AP6
ENSG00000236073	0.0239063	0.825421	7.21329	0.114431	0.908896
ENSG00000235112	0.0193443	0	7.21329	0	1		HSPE1P27
ENSG00000287192	0.778187	-1.37154	1.62534	-0.843845	0.398756
ENSG00000117298	26677.2	-0.193298	0.079745	-2.42396	0.0153524	0.309398	ECE1
ENSG00000236936	0.42196	-0.61725	2.5098	-0.245937	0.805731
ENSG00000231105	3.16082	0.42446	0.887686	0.478164	0.632533		ECE1-AS1
ENSG00000143502	0.214087	0	6.98603	0	1		SUSD4
ENSG00000206835	0.0208938	0	7.21329	0	1		RNU1-74P
ENSG00000162620	7.26604	-0.0699638	0.554594	-0.126153	0.899611		LRRIQ3
ENSG00000116783	0.0433839	0	7.21329	0	1		TNNI3K
ENSG00000237324	0.0508719	0	7.21329	0	1
ENSG00000272864	1.17539	2.39198	1.43059	1.67202	0.0945199
ENSG00000116791	568.325	0.13904	0.0891705	1.55926	0.118934	0.498924	CRYZ
ENSG00000162623	521.187	0.17931	0.091351	1.96287	0.0496613	0.408527	TYW3
ENSG00000259030	2.38487	1.26055	1.0559	1.19381	0.232551		FPGT-TNNI3K
ENSG00000253085	0.0211303	0	7.21329	0	1
ENSG00000212237	2.66315	-0.271705	0.908898	-0.298939	0.764987		RNA5SP18
ENSG00000183929	4.52321	0.128778	0.739568	0.174126	0.861767		DUSP5P1
ENSG00000206878	0.457511	2.21045	2.80363	0.788426	0.430448
ENSG00000154358	104.875	-0.134951	0.206814	-0.652524	0.514063	0.784663	OBSCN
ENSG00000275557	0.926504	0.899459	1.56046	0.576405	0.564341
ENSG00000206828	1.08455	-1.11597	1.33255	-0.837471	0.402328		RNVU1-30
ENSG00000183598	0.301142	-2.00258	3.19406	-0.626971	0.530679		H3C13
ENSG00000264207	0.8425	1.61008	1.28847	1.24961	0.211442
ENSG00000184260	13.1187	0.165137	0.402335	0.410446	0.681479		H2AC20
ENSG00000184270	0.422161	-1.42566	3.165	-0.450445	0.65239		H2AC21
ENSG00000178096	100.93	-0.337005	0.171299	-1.96735	0.0491427	0.408527	BOLA1
ENSG00000159164	95.4714	0.0159185	0.202571	0.0785823	0.937365	0.976395	SV2A
ENSG00000143368	1356.96	-0.164405	0.0860917	-1.90965	0.0561784	0.422713	SF3B4
ENSG00000150337	0.0163246	0	7.21329	0	1		FCGR1A
ENSG00000224228	0.93759	0.0157052	1.47128	0.0106745	0.991483
ENSG00000227177	0.191113	0.825427	6.18591	0.133437	0.893848		AIMP1P2
ENSG00000224000	1.92186	-0.437923	1.081	-0.405111	0.685396
ENSG00000231333	0.54517	1.42729	2.37322	0.601415	0.547564		RPL34P6
ENSG00000233217	0.021899	0	7.21329	0	1		MROH3P
ENSG00000116852	266.105	-0.194493	0.132596	-1.46681	0.142428	0.521104	KIF21B
ENSG00000229191	0.346711	0.906612	2.92793	0.309643	0.756833
ENSG00000116857	871.227	-0.218674	0.105756	-2.06772	0.038666	0.385686	TMEM9
ENSG00000163395	0.134522	0	7.21329	0	1		IGFN1
ENSG00000081248	0.0244949	-0.617236	7.21329	-0.0855693	0.931809		CACNA1S
ENSG00000226970	1.15981	-0.500267	1.33204	-0.375566	0.707239		NEDD8P1
ENSG00000203943	47.1439	0.263088	0.23611	1.11426	0.265168	0.617942	SAMD13
ENSG00000249237	0.0758361	-0.617236	7.21329	-0.0855693	0.931809
ENSG00000240520	5.64643	-0.0587574	0.633794	-0.0927075	0.926136		UOX
ENSG00000285361	0.0973662	0	7.21329	0	1
ENSG00000174529	33.0539	0.0795291	0.25978	0.30614	0.759498	0.903501	TMEM81
ENSG00000271580	1.89072	1.45176	1.281	1.1333	0.257087
ENSG00000116984	1681.27	-0.0122843	0.10952	-0.112166	0.910692	0.966442	MTR
ENSG00000227496	0.211037	2.59725	6.03438	0.430409	0.666898
ENSG00000226349	0.0416402	0	7.21329	0	1
ENSG00000143742	4698.36	0.114468	0.103774	1.10305	0.270003	0.620164	SRP9
ENSG00000234112	0.265953	0.104095	3.63208	0.0286597	0.977136		LEFTY3P
ENSG00000242861	20.0212	-0.732624	0.460464	-1.59106	0.111597	0.494194
ENSG00000196187	825.041	-0.0523146	0.0978246	-0.53478	0.592802	0.82606	TMEM63A
ENSG00000243709	0.134866	0	7.21329	0	1		LEFTY1
ENSG00000143768	1.12119	-0.420904	1.40922	-0.298679	0.765185		LEFTY2
ENSG00000143819	752.068	0.0374222	0.0935062	0.40021	0.689002	0.870681	EPHX1
ENSG00000116649	3169.29	-0.168485	0.0818165	-2.0593	0.0394653	0.389162	SRM
ENSG00000171824	1821.65	0.00242089	0.0770296	0.031428	0.974928	0.9915	EXOSC10
ENSG00000226849	2.90478	-2.58895	1.24426	-2.08071	0.0374608
ENSG00000225602	0.180437	0	7.21329	0	1		MTOR-AS1
ENSG00000231953	0.0466218	0	7.21329	0	1
ENSG00000117614	949.737	0.0999521	0.108338	0.922592	0.35622	0.686073	SYF2
ENSG00000284602	5.78216	0.162802	0.636647	0.255718	0.798169
ENSG00000284657	0.678172	-0.349236	1.56565	-0.22306	0.823489
ENSG00000117616	1287.37	0.203411	0.116828	1.74112	0.0816632	0.457153	RSRP1
ENSG00000272432	1.86459	0.873516	1.01538	0.860287	0.389631
ENSG00000261349	4.71732	-0.876648	0.66877	-1.31084	0.189913
ENSG00000187010	17.2591	-0.126659	0.353355	-0.358447	0.720008	0.885547	RHD
ENSG00000224183	16.5981	-0.332372	0.332704	-0.999002	0.317794		SDHDP6
ENSG00000259984	1.16009	1.41538	1.37681	1.02801	0.303944
ENSG00000183726	2820.49	-0.00654925	0.0448679	-0.145967	0.883947	0.954876	TMEM50A
ENSG00000238084	2.30303	-0.609449	1.07349	-0.567727	0.570221
ENSG00000204178	892.742	0.00386539	0.0619893	0.0623558	0.95028	0.98185	MACO1
ENSG00000198860	485.714	0.131868	0.0835206	1.57887	0.114365	0.494953	TSEN15
ENSG00000286655	0.270176	0	4.55279	0	1
ENSG00000160838	12.0824	-0.548177	0.385331	-1.42261	0.154848		LRRC71
ENSG00000211581	0.632462	-0.617251	1.9229	-0.320999	0.748211		MIR765
ENSG00000155816	0.3189	-1.48707	3.2289	-0.460551	0.645121		FMN2
ENSG00000143382	170.432	0.0440962	0.239073	0.184446	0.853663	0.944047	ADAMTSL4
ENSG00000184007	3817.81	0.0959548	0.0705441	1.36021	0.173764	0.549666	PTP4A2
ENSG00000157077	809.812	0.155373	0.10923	1.42244	0.1549	0.53124	ZFYVE9
ENSG00000162542	208.772	-0.126046	0.125757	-1.00229	0.316202	0.658635	TMCO4
ENSG00000121753	64.8795	-0.350836	0.190782	-1.83894	0.0659241	0.437123	ADGRB2
ENSG00000162631	0.8001	-0.0197419	2.0782	-0.00949954	0.992421		NTNG1
ENSG00000163374	652.574	0.0975302	0.0797229	1.22336	0.221192	0.586109	YY1AP1
ENSG00000235098	3.34886	-0.719436	0.97758	-0.735936	0.46177		ANKRD65
ENSG00000143740	644.514	-0.16964	0.0789697	-2.14816	0.0317007	0.369053	SNAP47
ENSG00000117411	1969.48	-0.249653	0.106927	-2.33479	0.0195546	0.330353	B4GALT2
ENSG00000162745	28.3971	-0.26666	0.292562	-0.911464	0.362051	0.690495	OLFML2B
ENSG00000187862	0.199585	-0.382413	5.40186	-0.0707927	0.943563		TTC24
ENSG00000137976	0.800735	0.167769	1.61383	0.103957	0.917203		DNASE2B
ENSG00000203663	0.413756	0.104095	2.24091	0.0464521	0.96295		OR2L2
ENSG00000198128	0.015094	0	7.21329	0	1		OR2L3
ENSG00000157873	745.738	-0.178758	0.145439	-1.22909	0.219039	0.584718	TNFRSF14
ENSG00000168264	2575.73	0.0315558	0.0794335	0.39726	0.691176	0.871531	IRF2BP2
ENSG00000162775	293.267	0.0575607	0.106519	0.540379	0.588936	0.823439	RBM15
ENSG00000081692	101.986	-0.207427	0.168256	-1.23281	0.217648	0.583884	JMJD4
ENSG00000173171	289.856	-0.14386	0.148967	-0.965717	0.334186	0.671346	MTX1
ENSG00000143862	744.871	-0.227215	0.117936	-1.9266	0.0540295	0.420953	ARL8A
ENSG00000170075	0.126937	-0.617236	7.21329	-0.0855693	0.931809		GPR37L1
ENSG00000143376	614.794	0.0119477	0.117442	0.101732	0.918969	0.969334	SNX27
ENSG00000250734	0.063391	0	7.21329	0	1
ENSG00000159409	1.25891	-0.78662	1.45274	-0.541473	0.588182		CELF3
ENSG00000227045	0.0765957	0	7.21329	0	1
ENSG00000143436	923.199	-0.0107874	0.0834911	-0.129204	0.897196	0.960878	MRPL9
ENSG00000143450	41.4006	-0.403625	0.275946	-1.46269	0.143551	0.522301	OAZ3
ENSG00000249602	8.63043	-0.142734	0.529069	-0.269783	0.787327
ENSG00000268288	0.909339	1.79308	1.608	1.1151	0.264808
ENSG00000269489	1.2757	0	1.62951	0	1
ENSG00000213171	0.016026	0	7.21329	0	1		LINGO4
ENSG00000234614	33.4485	0.0266029	0.250269	0.106297	0.915346	0.968248	C2CD4D-AS1
ENSG00000196407	39.402	-0.365754	0.260894	-1.40192	0.160938	0.53865	THEM5
ENSG00000159445	630.238	-0.0105017	0.0705099	-0.14894	0.881601	0.954266	THEM4
ENSG00000285651	0.691049	0.309074	2.05628	0.150307	0.880523
ENSG00000197747	7277.94	0.13952	0.103425	1.349	0.177338	0.551547	S100A10
ENSG00000123473	555.304	0.0894607	0.101097	0.884897	0.376212	0.698309	STIL
ENSG00000236274	0.0172008	0	7.21329	0	1
ENSG00000020129	809.809	-0.173556	0.12417	-1.39773	0.162195	0.540108	NCDN
ENSG00000116819	2.5201	0.325244	0.959789	0.338871	0.734707		TFAP2E
ENSG00000174876	0.233617	0	4.6015	0	1		AMY1B
ENSG00000186603	103.375	-0.107024	0.184694	-0.579466	0.562275	0.812306	HPDL
ENSG00000117643	76.7007	0.154805	0.259946	0.595526	0.551492	0.806243	MAN1C1
ENSG00000233478	0.0670514	-0.617236	7.21329	-0.0855693	0.931809
ENSG00000162430	8281.42	-0.220124	0.103151	-2.13401	0.0328419	0.372586	SELENON
ENSG00000173212	0.0820518	0	7.21329	0	1		MAB21L3
ENSG00000163531	0.546838	0.825441	2.31444	0.356648	0.721355		NFASC
ENSG00000184144	0.0399323	0.825421	7.21329	0.114431	0.908896		CNTN2
ENSG00000143028	0.944107	2.42021	1.67044	1.44885	0.147381		SYPL2
ENSG00000237481	0.27483	0.104094	4.04627	0.025726	0.979476
ENSG00000154429	196.289	0.055785	0.148786	0.374935	0.707709	0.878745	CCSAP
ENSG00000143632	1.47808	-1.14503	1.72179	-0.665024	0.506035		ACTA1
ENSG00000279667	0.618577	0.970863	2.09767	0.462829	0.643487
ENSG00000187815	72.2787	0.0277712	0.200021	0.138841	0.889575	0.957219	ZFP69
ENSG00000238287	6.97922	-0.294344	0.587354	-0.501135	0.616276		EXO5-DT
ENSG00000227278	0.252491	0.825421	7.21329	0.114431	0.908896
ENSG00000238186	4.97913	0.589449	0.602053	0.979065	0.327548
ENSG00000117010	82.0458	0.116675	0.164315	0.710069	0.477661	0.760516	ZNF684
ENSG00000286838	0.0253462	0	7.21329	0	1
ENSG00000229820	0.115861	0	7.21329	0	1		DNAJC8P4
ENSG00000221216	0.0802149	0.825421	7.21329	0.114431	0.908896		RNU6ATAC27P
ENSG00000242125	1219.01	0.178665	0.0802331	2.22682	0.0259594	0.355704	SNHG3
ENSG00000200087	21.8991	0.597244	0.29646	2.01458	0.0439484	0.399597	SNORA73B
ENSG00000231468	2.03971	-0.962083	1.08057	-0.890349	0.373279		PRDX3P2
ENSG00000279443	13.3334	0.235752	0.338834	0.695773	0.486571
ENSG00000180098	448.754	-0.00173471	0.0987732	-0.0175626	0.985988	0.995728	TRNAU1AP
ENSG00000221539	2.98146	-0.236595	0.793881	-0.298024	0.765685		SNORD99
ENSG00000188060	13.6107	-0.0145216	0.403488	-0.0359902	0.97129		RAB42
ENSG00000229388	2.03606	-0.33509	0.909113	-0.368591	0.712433		TAF12-DT
ENSG00000117266	6.05569	-0.498535	0.610674	-0.816368	0.41429		CDK18
ENSG00000174567	0.626473	0.161943	1.60253	0.101055	0.919507		GOLT1A
ENSG00000143850	301.582	0.133211	0.11171	1.19247	0.233077	0.593609	PLEKHA6
ENSG00000231691	0.0546676	-1.65381	7.20034	-0.229685	0.818337
ENSG00000219133	1.26856	0.335054	1.14121	0.293596	0.769067		RPL21P19
ENSG00000280924	2.02367	-0.64405	0.936717	-0.687561	0.49173		LINC00628
ENSG00000226330	9.80681	0.383808	0.488094	0.786342	0.431667		PPP1R15B-AS1
ENSG00000237848	0.243928	1.63295	5.19948	0.31406	0.753475
ENSG00000236779	0.472278	-0.757787	2.12946	-0.355858	0.721947
ENSG00000200408	0.0220023	0	7.21329	0	1		RNA5SP74
ENSG00000240710	0.155356	-0.617236	7.21329	-0.0855693	0.931809
ENSG00000240219	0.250551	-0.617247	4.09367	-0.150781	0.880149
ENSG00000228729	0.113308	0	7.21329	0	1
ENSG00000197056	437.242	0.187206	0.158944	1.17781	0.238872	0.597422	ZMYM1
ENSG00000228348	0.273107	0.825437	3.62872	0.227474	0.820056		EFCAB14P1
ENSG00000284640	0.0235169	0	7.21329	0	1
ENSG00000201868	0.0828657	-0.617236	7.21329	-0.0855693	0.931809		Y_RNA
ENSG00000203910	0.858128	0.595182	1.39075	0.427956	0.668683		C1orf146
ENSG00000174842	267.814	0.171865	0.123068	1.39651	0.162562	0.540321	GLMN
ENSG00000122484	458.581	0.196493	0.124058	1.58388	0.113221	0.494953	RPAP2
ENSG00000223787	0.475209	-0.617251	2.39411	-0.25782	0.796546
ENSG00000229992	0.043591	0	7.21329	0	1		HMGB3P9
ENSG00000225505	0.0749076	-0.617236	7.21329	-0.0855693	0.931809
ENSG00000203757	0.0137757	-0.617236	7.21329	-0.0855693	0.931809		OR6K3
ENSG00000196266	0.0988968	0	7.21329	0	1		OR10J3
ENSG00000162722	0.394961	-0.617248	3.56004	-0.173383	0.862351		TRIM58
ENSG00000238243	0.0248617	0	7.21329	0	1		OR2W3
ENSG00000224830	0.0205626	0	7.21329	0	1		OR2X1P
ENSG00000121903	128.75	-0.00427812	0.145311	-0.0294412	0.976513	0.991806	ZSCAN20
ENSG00000034971	0.138732	-0.617236	7.21329	-0.0855693	0.931809		MYOC
ENSG00000116809	751.825	-0.178025	0.119783	-1.48622	0.13722	0.516282	ZBTB17
ENSG00000234607	0.089101	1.51979	7.21182	0.210736	0.833093
ENSG00000183888	0.0273338	-0.617236	7.21329	-0.0855693	0.931809		SRARP
ENSG00000173641	0.0182278	0	7.21329	0	1		HSPB7
ENSG00000186510	0.127326	0.825421	7.21329	0.114431	0.908896		CLCNKA
ENSG00000232456	1.60837	-1.04276	1.22133	-0.853789	0.393222		FAM131C2P
ENSG00000185519	15.7141	0.106236	0.378767	0.280479	0.77911		FAM131C
ENSG00000278480	0.348507	0.825421	7.21329	0.114431	0.908896		ZBTB2P1
ENSG00000233485	0.0182278	0	7.21329	0	1		FHAD1-AS1
ENSG00000236045	0.269943	0	5.08569	0	1
ENSG00000228140	2.73146	0.937635	0.775936	1.20839	0.226896		EFHD2-AS1
ENSG00000142634	2593.17	-0.0797656	0.14783	-0.539578	0.589488	0.823536	EFHD2
ENSG00000162438	1.15134	0.360121	1.53487	0.234626	0.814499		CTRC
ENSG00000235749	0.016026	0	7.21329	0	1
ENSG00000228336	0.017229	0	7.21329	0	1		OR9H1P
ENSG00000173285	0.0225549	0.825421	7.21329	0.114431	0.908896		OR10K1
ENSG00000160062	271.601	-0.0531586	0.133788	-0.397334	0.691121	0.871531	ZBTB8A
ENSG00000176261	271.515	-0.0477709	0.11643	-0.410296	0.681589	0.86689	ZBTB8OS
ENSG00000213281	3827.6	0.168662	0.101419	1.66302	0.0963087	0.474915	NRAS
ENSG00000201900	0.695662	0.84834	1.88826	0.449271	0.653236		RNY1P13
ENSG00000052723	1018.16	0.0936108	0.101433	0.922884	0.356068	0.686073	SIKE1
ENSG00000227232	78.7727	-0.56598	0.27623	-2.04894	0.0404679	0.390641	WASH7P
ENSG00000278267	6.05921	-0.77649	0.839486	-0.924959	0.354987		MIR6859-1
ENSG00000243485	0.0649659	0.825421	7.21329	0.114431	0.908896		MIR1302-2HG
ENSG00000237613	0.0185384	0	7.21329	0	1		FAM138A
ENSG00000238009	0.497489	1.59031	2.47638	0.642192	0.520749
ENSG00000233750	0.729227	-0.631561	1.90259	-0.331948	0.739928		CICP27
ENSG00000268903	7.21618	-0.115573	0.506082	-0.228368	0.81936
ENSG00000269981	9.3292	-0.455678	0.450771	-1.01088	0.312072
ENSG00000239906	2.21665	2.78029	1.23868	2.24456	0.0247963
ENSG00000241860	1.99915	-0.31308	1.029	-0.304257	0.760932
ENSG00000222623	0.0847952	0	7.21329	0	1		RNU6-1100P
ENSG00000188558	0.017229	0	7.21329	0	1		OR2G6
ENSG00000198967	0.445159	-0.61725	2.61468	-0.236071	0.813377		OR10Z1
ENSG00000163554	18.7746	-0.130474	0.321537	-0.405783	0.684902	0.869082	SPTA1
ENSG00000235079	1.95703	1.26945	1.20135	1.05669	0.290653		ZRANB2-AS1
ENSG00000132485	2111.62	0.20015	0.10155	1.97096	0.0487286	0.408527	ZRANB2
ENSG00000207721	11.0363	-0.0817603	0.525922	-0.155461	0.876458		MIR186
ENSG00000229956	1.86599	-0.0219632	0.994424	-0.0220864	0.982379		ZRANB2-DT
ENSG00000143418	1638.86	-0.0706217	0.104004	-0.679027	0.497121	0.773829	CERS2
ENSG00000231073	2.93467	-0.991987	1.03642	-0.957127	0.338503
ENSG00000143412	59.8918	-0.333484	0.205026	-1.62654	0.103834	0.483273	ANXA9
ENSG00000143363	238.745	-0.09885	0.0994235	-0.994232	0.32011	0.662906	PRUNE1
ENSG00000200759	0.0975072	0	7.21329	0	1		RNU6-884P
ENSG00000163141	6.96611	-1.77911	0.714568	-2.48977	0.0127827		BNIPL
ENSG00000143443	84.4429	-0.218083	0.153479	-1.42093	0.155337	0.531926	C1orf56
ENSG00000197622	2037.3	-0.0432888	0.0725716	-0.596498	0.550843	0.806091	CDC42SE1
ENSG00000213190	1541.31	-0.0686279	0.0861975	-0.79617	0.425933	0.729425	MLLT11
ENSG00000162783	952.892	-0.231155	0.145604	-1.58756	0.112386	0.494953	IER5
ENSG00000160785	890.279	0.00749886	0.0639122	0.117331	0.906598	0.964388	SLC25A44
ENSG00000091483	1889.26	0.107325	0.0825037	1.30086	0.193308	0.567895	FH
ENSG00000117009	3.377	1.57016	1.11421	1.40921	0.158772		KMO
ENSG00000054277	140.509	-0.153897	0.161524	-0.952783	0.3407	0.676849	OPN3
ENSG00000203668	604.73	0.0857051	0.138171	0.620282	0.535072	0.796727	CHML
ENSG00000287513	1.89288	0.708901	1.18709	0.597174	0.550391
ENSG00000197785	1378.03	-0.29711	0.152709	-1.94559	0.0517035	0.411946	ATAD3A
ENSG00000160075	2908.91	-0.096043	0.0942138	-1.01942	0.308006	0.652135	SSU72
ENSG00000215014	20.8815	0.0571845	0.336005	0.170189	0.864861	0.947801
ENSG00000197530	859.707	-0.279328	0.167193	-1.67069	0.0947829	0.472226	MIB2
ENSG00000116128	458.463	-0.140384	0.143767	-0.976468	0.328833	0.66908	BCL9
ENSG00000229022	0.0918683	0.104093	7.21329	0.0144307	0.988486		RPL6P3
ENSG00000174371	201.767	0.119914	0.133093	0.900975	0.367602	0.693429	EXO1
ENSG00000235990	0.0603286	0	7.21329	0	1		RPL23AP20
ENSG00000213026	1.74144	0.147258	0.920295	0.160012	0.872872		CFL1P4
ENSG00000197769	0.424468	-0.280392	2.16092	-0.129756	0.896759		MAP1LC3C
ENSG00000162843	0.352623	0.104095	3.47632	0.0299439	0.976112		WDR64
ENSG00000288723	0.021885	0	7.21329	0	1
ENSG00000264720	0.0639277	0	7.21329	0	1		MIR3117
ENSG00000248458	1.91658	-0.828064	1.39805	-0.592298	0.553651
ENSG00000152760	130.349	0.0257185	0.152434	0.168719	0.866018	0.948322	DYNLT5
ENSG00000152763	32.0456	0.606629	0.277363	2.18713	0.0287332	0.363407	DNAI4
ENSG00000118473	488.653	0.0750892	0.130366	0.575988	0.564624	0.813141	SGIP1
ENSG00000229400	0.0163246	0	7.21329	0	1		CNIH3-AS1
ENSG00000225334	0.0535501	0	7.21329	0	1		LINC02813
ENSG00000143815	2727.19	0.204707	0.0952289	2.14963	0.0315846	0.369053	LBR
ENSG00000282418	0.0409235	0	7.21329	0	1
ENSG00000185842	79.8536	0.0633293	0.182927	0.3462	0.729192	0.890282	DNAH14
ENSG00000222046	4.4659	0.141936	0.653485	0.217199	0.828053		DCDC2B
ENSG00000143479	514.486	-0.0642215	0.104132	-0.616734	0.53741	0.798141	DYRK3
ENSG00000120337	476.498	0.168735	0.133278	1.26604	0.2055	0.577187	TNFSF18
ENSG00000212916	102.07	0.197988	0.153439	1.29034	0.196934	0.570156	MAP10
ENSG00000117600	0.317277	-0.0987606	3.20477	-0.0308167	0.975416		PLPPR4
ENSG00000119283	0.393084	1.82731	2.70716	0.67499	0.499682		TRIM67
ENSG00000254685	214.977	0.0716722	0.162717	0.440473	0.659595	0.859928	FPGT
ENSG00000163125	1066.64	-0.0447135	0.129831	-0.344398	0.730547	0.890756	RPRD2
ENSG00000172410	0.0216919	0	7.21329	0	1		INSL5
ENSG00000196418	213.954	0.146147	0.11508	1.26996	0.204098	0.575614	ZNF124
ENSG00000196427	0.0910332	0	7.21329	0	1		NBPF4
ENSG00000263513	21.726	0.0122356	0.313788	0.0389932	0.968896	0.988324	FAM72C
ENSG00000197241	0.0711408	0.825421	7.21329	0.114431	0.908896		SLC2A7
ENSG00000226029	12.9711	0.101801	0.43634	0.233306	0.815524		LINC01772
[truncated: 35,990 more rows]

## Sheet: C2_24h
gene_id	baseMean	log2FoldChange	lfcSE	stat	pvalue	padj	gene_name
ENSG00000279928	1.29117	0.0961675	1.39434	0.0689698	0.945014		DDX11L17
ENSG00000228037	0.719288	-1.02053	1.72067	-0.593104	0.553112
ENSG00000142611	0.106981	0	7.21329	0	1		PRDM16
ENSG00000157911	399.444	-0.308717	0.144356	-2.13858	0.0324696	0.243324	PEX10
ENSG00000269896	8.80095	-0.26645	0.451345	-0.590346	0.554959
ENSG00000228463	6.68773	0.00233586	0.525457	0.00444538	0.996453
ENSG00000142655	529.79	-0.0346204	0.107666	-0.321555	0.74779	0.86461	PEX14
ENSG00000149527	10.5825	0.378881	0.481039	0.787631	0.430912		PLCH2
ENSG00000171621	1372.64	-0.660124	0.108826	-6.06585	1.31259e-09	1.33567e-06	SPSB1
ENSG00000224387	0.206708	-1.75343	7.08896	-0.247346	0.804641
ENSG00000142583	0.779566	-2.2721	1.56069	-1.45583	0.14544		SLC2A5
ENSG00000287727	1.70702	1.01607	1.30942	0.775972	0.437766
ENSG00000226457	0.64151	-2.11147	1.76158	-1.19862	0.230674		RPL22P3
ENSG00000173614	275.339	0.0224476	0.102971	0.217999	0.82743	0.913127	NMNAT1
ENSG00000233623	0.334524	0.64534	3.20258	0.201506	0.840303		PGAM1P11
ENSG00000162592	0.106898	0	7.21329	0	1		CCDC27
ENSG00000204624	7.86035	0.0766822	0.559579	0.137035	0.891003		DISP3
ENSG00000142606	5.72451	-1.30809	0.651252	-2.00858	0.0445816		MMEL1
ENSG00000225931	0.713151	0.00325194	1.94814	0.00166925	0.998668
ENSG00000171729	330.813	0.0896626	0.116589	0.769046	0.441866	0.649435	TMEM51
ENSG00000279457	158.396	-0.348296	0.208615	-1.66956	0.0950062	0.328625	WASH9P
ENSG00000229393	0.0958934	0	7.21329	0	1
ENSG00000037637	719.843	0.152898	0.0690026	2.21583	0.026703	0.23391	FBXO42
ENSG00000159423	689.596	-2.84242e-05	0.120078	-0.000236715	0.999811	0.999811	ALDH4A1
ENSG00000157916	2162.06	-0.0741602	0.0693302	-1.06967	0.284769	0.527149	RER1
ENSG00000157881	530.308	-0.113687	0.112061	-1.01451	0.310342	0.548557	PANK4
ENSG00000238290	1.70632	-0.472952	1.19305	-0.396422	0.691794		ERRFI1-DT
ENSG00000048707	961.097	0.00747721	0.153309	0.0487721	0.961101	0.981435	VPS13D
ENSG00000162444	0.291263	-0.718092	3.32748	-0.215806	0.829139		RBP7
ENSG00000180758	154.025	0.00718586	0.116017	0.061938	0.950612	0.976254	GPR157
ENSG00000184677	1060.52	-0.0286403	0.0992806	-0.288478	0.772981	0.880491	ZBTB40
ENSG00000288398	93.9798	-0.454961	0.168446	-2.70093	0.00691451	0.154075
ENSG00000224621	2.33174	0.989943	1.03608	0.955474	0.339338
ENSG00000131697	311.989	-0.0567862	0.113379	-0.500852	0.616475	0.780473	NPHP4
ENSG00000285945	0.0244949	-0.718077	7.21329	-0.0995492	0.920702
ENSG00000197921	0.0691535	-0.718077	7.21329	-0.0995492	0.920702		HES5
ENSG00000233929	0.388623	1.42087	2.51566	0.564811	0.572202		MT1XP1
ENSG00000235282	0.147733	-1.20081	7.20896	-0.166572	0.867707		DYNLL1P3
ENSG00000055070	3110.14	-0.11154	0.0866508	-1.28723	0.198014	0.445252	SZRD1
ENSG00000175087	197.15	0.176655	0.132393	1.33432	0.1821	0.428197	PDIK1L
ENSG00000225643	1.74614	-1.21968	0.984817	-1.23849	0.215536
ENSG00000234397	0.0493905	0	7.21329	0	1		PPIAP34
ENSG00000284309	0.0449752	-1.58056	7.20492	-0.219372	0.82636
ENSG00000162511	1057.63	-0.202619	0.0855471	-2.36851	0.0178599	0.216442	LAPTM5
ENSG00000158014	0.0440863	0	7.21329	0	1		SLC30A2
ENSG00000204138	2046.12	0.0777269	0.0844876	0.91998	0.357583	0.586258	PHACTR4
ENSG00000228176	0.118096	0.724581	7.21329	0.100451	0.919986
ENSG00000142675	1.80821	0.127253	1.09945	0.115742	0.907857		CNKSR1
ENSG00000197245	97.2643	-0.70148	0.216248	-3.24387	0.00117918	0.0714739	FAM110D
ENSG00000130772	331.801	-0.118547	0.122708	-0.96609	0.333999	0.567073	MED18
ENSG00000215899	0.0193443	0	7.21329	0	1		EEF1A1P46
ENSG00000271398	0.445314	-1.36709	2.22869	-0.613407	0.539607
ENSG00000237058	0.30178	-0.71809	3.96349	-0.181176	0.856229		MMEL1-AS1
ENSG00000233399	0.0137757	-0.718077	7.21329	-0.0995492	0.920702		LINC01648
ENSG00000090020	2211.23	-0.193073	0.0936423	-2.06182	0.0392253	0.254427	SLC9A1
ENSG00000157978	943.252	0.0276724	0.0808206	0.342394	0.732055	0.855173	LDLRAP1
ENSG00000130770	657.256	0.036163	0.102066	0.354311	0.723106	0.84935	ATP5IF1
ENSG00000229044	0.287611	-2.10916	4.46603	-0.472268	0.636736
ENSG00000162512	1059.05	-0.285591	0.132038	-2.16296	0.0305445	0.238496	SDC3
ENSG00000158006	188.604	0.13838	0.119186	1.16104	0.245625	0.49176	PAFAH2
ENSG00000214812	0.270893	0	3.62466	0	1		ARL8BP2
ENSG00000126698	2504.37	0.0851471	0.0815245	1.04444	0.296284	0.538622	DNAJC8
ENSG00000229447	2.75834	-0.06196	0.821468	-0.0754259	0.939876
ENSG00000130766	715.632	0.00910106	0.0976251	0.0932246	0.925725	0.963181	SESN2
ENSG00000168528	239.853	-0.442017	0.136496	-3.23833	0.00120233	0.0714739	SERINC2
ENSG00000169403	4.94886	1.02152	0.64788	1.5767	0.114864		PTAFR
ENSG00000084628	2.02682	-1.01575	0.946991	-1.07261	0.283446		NKAIN1
ENSG00000060688	1118.96	-0.0596314	0.0770812	-0.773618	0.439157	0.647494	SNRNP40
ENSG00000171612	283.152	-0.0704749	0.092361	-0.763037	0.445441	0.651625	SLC25A33
ENSG00000270927	0.0220023	0	7.21329	0	1
ENSG00000188910	0.304694	-1.49183	3.13734	-0.475507	0.634425		GJB3
ENSG00000158161	984.695	0.0640654	0.10763	0.595239	0.551683	0.733037	EYA3
ENSG00000121769	20.1448	-0.226879	0.312343	-0.726379	0.467606		FABP3
ENSG00000142627	5958.49	-0.257123	0.140549	-1.82942	0.0673371	0.299437	EPHA2
ENSG00000142632	177.75	-0.272291	0.143406	-1.89874	0.0575993	0.285383	ARHGEF19
ENSG00000270605	27.7729	0.524489	0.326514	1.60633	0.108202
ENSG00000189337	74.0156	-0.148789	0.179638	-0.828269	0.407518	0.624067	KAZN
ENSG00000028137	1472.48	-0.120317	0.10898	-1.10403	0.269582	0.513613	TNFRSF1B
ENSG00000204464	0.016026	0	7.21329	0	1		TMEM51-AS2
ENSG00000284543	9.28773	0.13988	0.451514	0.309802	0.756711		LINC01226
ENSG00000130939	2050.14	-0.0153329	0.0710615	-0.215769	0.829168	0.913772	UBE4B
ENSG00000175147	2.36521	1.02137	1.07351	0.951424	0.341389		TMEM51-AS1
ENSG00000127472	0.440684	1.41709	3.24188	0.437118	0.662026		PLA2G5
ENSG00000060656	211.345	-0.298542	0.175114	-1.70485	0.0882232	0.32293	PTPRU
ENSG00000163867	247.336	0.226659	0.143163	1.58322	0.113372	0.352981	ZMYM6
ENSG00000232768	0.0664456	0.724581	7.21329	0.100451	0.919986
ENSG00000189280	0.688133	0.00325194	1.90231	0.00170947	0.998636		GJB5
ENSG00000134698	528.331	0.0156244	0.104266	0.14985	0.880883	0.938488	AGO4
ENSG00000272420	1.67567	0.888566	1.23799	0.717746	0.472914
ENSG00000132881	80.2329	-0.147181	0.232338	-0.633478	0.526421	0.712811	CPLANE2
ENSG00000273274	4.75789	0.590866	0.711728	0.830186	0.406433		ZBTB8B
ENSG00000232273	0.212945	2.53058	6.98961	0.362048	0.717316		FTH1P1
ENSG00000009709	0.0449752	-1.58056	7.20492	-0.219372	0.82636		PAX7
ENSG00000158008	1.65906	-0.0563811	1.3655	-0.0412896	0.967065		EXTL1
ENSG00000130940	36.414	0.301821	0.282458	1.06855	0.285272		CASZ1
ENSG00000163879	149.048	0.144707	0.158439	0.91333	0.361069	0.589774	DNALI1
ENSG00000227527	4.50056	-0.790457	0.739898	-1.06833	0.285371
ENSG00000116954	653.253	0.199795	0.107631	1.8563	0.0634104	0.294973	RRAGC
ENSG00000228589	148.41	-0.0247903	0.435395	-0.0569376	0.954595	0.978556	SPCS2P4
ENSG00000163873	0.0182278	0	7.21329	0	1		GRIK3
ENSG00000117215	0.016026	0	7.21329	0	1		PLA2G2D
ENSG00000179051	4669.34	-0.14017	0.0674654	-2.07766	0.0377406	0.252521	RCC2
ENSG00000215895	14.4579	-0.514273	0.365611	-1.40661	0.159543		HSPA5P1
ENSG00000126067	3366.52	0.0409759	0.0724004	0.565962	0.57142	0.746667	PSMB2
ENSG00000274944	0.0242773	0	7.21329	0	1
ENSG00000272078	7.41955	-0.108291	0.513155	-0.211031	0.832863
ENSG00000215900	0.056852	0	7.21329	0	1		SELENOWP1
ENSG00000241014	4.90867	-0.332556	0.819975	-0.405568	0.68506		GPR199P
ENSG00000054118	4343.48	-0.0389889	0.0692572	-0.562959	0.573463	0.748376	THRAP3
ENSG00000254553	0.0407255	0	7.21329	0	1
ENSG00000237749	2.33775	-0.386598	0.833586	-0.463777	0.642807		RPS27P9
ENSG00000158315	4.49271	-0.0195151	0.756272	-0.0258043	0.979413		RHBDL2
ENSG00000186973	0.531447	-1.72359	2.71761	-0.634231	0.52593		CFAP144
ENSG00000146463	2036.38	0.18781	0.0995454	1.88668	0.0592039	0.287909	ZMYM4
ENSG00000271741	0.0572745	0	7.21329	0	1
ENSG00000142686	633.455	-0.118259	0.0877231	-1.34809	0.177628	0.422151	C1orf216
ENSG00000117148	0.0222523	0.724581	7.21329	0.100451	0.919986		ACTL8
ENSG00000230585	0.372455	0	2.93214	0	1		PHB1P12
ENSG00000117000	406.467	0.111974	0.127918	0.875362	0.381377	0.605906	RLF
ENSG00000092853	538.181	0.160026	0.114621	1.39613	0.162675	0.407036	CLSPN
ENSG00000255811	0.0765772	0	7.21329	0	1
ENSG00000134697	1324.7	0.0208498	0.0616505	0.338194	0.735217	0.857472	GNL2
ENSG00000187513	779.063	-0.230062	0.251021	-0.916503	0.359403	0.588294	GJA4
ENSG00000223390	0.56949	-0.10844	2.34411	-0.0462609	0.963102
ENSG00000225671	0.656814	1.48891	2.01496	0.738928	0.459951		FCF1P6
ENSG00000116151	69.8432	-0.0603883	0.197306	-0.306064	0.759556	0.87246	MORN1
ENSG00000236111	0.146473	0	6.57134	0	1		RPL6P1
ENSG00000066056	20391.2	-0.295075	0.0995179	-2.96505	0.00302637	0.107001	TIE1
ENSG00000214114	327.642	0.0914675	0.112788	0.810966	0.417385	0.631091	MYCBP
ENSG00000116544	3.59774	0.0120881	0.781309	0.0154716	0.987656		DLGAP3
ENSG00000236723	2.20546	0.343199	1.17218	0.292787	0.769685
ENSG00000232467	0.0195427	0	7.21329	0	1		TMA16P2
ENSG00000117016	9.65186	0.0304075	0.511547	0.0594423	0.9526		RIMS3
ENSG00000169213	1202.96	0.10432	0.147361	0.707925	0.478992	0.67712	RAB3B
ENSG00000163866	1083.69	-0.15574	0.0996594	-1.56273	0.118117	0.357618	SMIM12
ENSG00000232335	0.0883353	0.00325186	7.21329	0.000450815	0.99964
ENSG00000260971	2.06228	-0.139632	1.14655	-0.121784	0.90307
ENSG00000232762	0.4623	-1.7288	2.25126	-0.767925	0.442532
ENSG00000162384	776.199	-0.0309261	0.100822	-0.306739	0.759042	0.872157	CZIB
ENSG00000162391	5.90351	-0.0269247	0.511661	-0.0526221	0.958033		FAM151A
ENSG00000117859	1867.47	0.128386	0.075549	1.69937	0.0892487	0.323676	OSBPL9
ENSG00000228121	0.286101	0.311298	3.99937	0.0778366	0.937958		PHB1P3
ENSG00000253313	0.017229	0	7.21329	0	1		C1orf210
ENSG00000162396	96.5732	0.10339	0.158106	0.65393	0.513157	0.702012	PARS2
ENSG00000284686	3.35278	-0.414969	0.986821	-0.420511	0.674112
ENSG00000162378	1108.91	0.176972	0.128433	1.37794	0.168223	0.4119	ZYG11B
ENSG00000259818	0.271405	1.97863	4.49546	0.44014	0.659835		CZIB-DT
ENSG00000229444	0.0499726	0	7.21329	0	1		ST3GAL3-AS1
ENSG00000240563	0.0239852	0	7.21329	0	1		L1TD1
ENSG00000234318	0.233946	-0.878291	4.06947	-0.215825	0.829125
ENSG00000284773	10.3171	0.144954	0.514555	0.281707	0.778168
ENSG00000117862	127.728	-0.453215	0.236753	-1.91429	0.0555826	0.280768	TXNDC12
ENSG00000235612	0.0569355	0	7.21329	0	1
ENSG00000228369	0.360109	0	3.47533	0	1		TXNDC12-AS1
ENSG00000224609	4.50763	0.401296	0.672444	0.596772	0.55066		FGGY-DT
ENSG00000235545	1.24747	-0.54924	1.55094	-0.354134	0.723239		DOCK7-DT
ENSG00000243725	11.4378	0.54236	0.389037	1.39411	0.163284		TTC4
ENSG00000171872	0.0594175	0	7.21329	0	1		KLF17
ENSG00000162407	1543.02	0.196278	0.0625867	3.1361	0.00171209	0.0813475	PLPP3
ENSG00000163877	386.238	-0.0206682	0.0785412	-0.263151	0.792435	0.892	SNIP1
ENSG00000228929	65.3328	0.321887	0.273915	1.17514	0.23994	0.486345	RPS13P2
ENSG00000224570	0.181247	-1.20082	7.20896	-0.166573	0.867706
ENSG00000224980	0.0186713	0	7.21329	0	1		RPL23AP85
ENSG00000278967	0.133776	0.00325186	7.21329	0.000450815	0.99964
ENSG00000157184	164.604	-0.143768	0.114941	-1.2508	0.211008	0.458882	CPT2
ENSG00000198815	1305.71	0.00424926	0.0949164	0.0447684	0.964292	0.983214	FOXJ3
ENSG00000134744	937.197	0.127465	0.134878	0.945037	0.34464	0.575862	TUT4
ENSG00000236973	0.0260977	0	7.21329	0	1		GAPDHP51
ENSG00000162385	534.336	-0.0922007	0.140055	-0.658316	0.510335	0.700355	MAGOH
ENSG00000234264	3.41903	0.279679	0.625426	0.447182	0.654744		DEPDC1-AS1
ENSG00000223883	0.238548	1.36085	4.62182	0.29444	0.768422		LINC01707
ENSG00000116652	4.76801	2.68667	0.990475	2.71251	0.00667759		DLEU2L
ENSG00000123080	180.14	-0.164248	0.129701	-1.26636	0.205384	0.452492	CDKN2C
ENSG00000225675	0.680475	1.41783	2.07682	0.682694	0.4948		LRP8-DT
ENSG00000237622	0.0183978	0.724581	7.21329	0.100451	0.919986		ELOCP18
ENSG00000162415	108.79	-0.185786	0.1887	-0.984557	0.324842	0.558446	ZSWIM5
ENSG00000162600	84.6899	0.08779	0.197236	0.445102	0.656246	0.806614	OMA1
ENSG00000116704	281.371	0.118578	0.114794	1.03296	0.301623	0.54211	SLC35D1
ENSG00000157193	829.298	0.0494662	0.114593	0.43167	0.665981	0.813522	LRP8
ENSG00000116205	311.606	0.0437594	0.0936674	0.467178	0.640372	0.796049	TCEANC2
ENSG00000198841	94.8302	0.028602	0.146089	0.195785	0.844779	0.921103	KTI12
ENSG00000116212	622.753	0.00897071	0.100237	0.089495	0.928689	0.965043	LRRC42
ENSG00000233994	6.83613	0.340729	0.524739	0.64933	0.516125		GDI2P2
ENSG00000162607	1129.18	0.151664	0.0962931	1.57502	0.115251	0.355387	USP1
ENSG00000233333	0.555066	0.724598	2.14273	0.338166	0.735238		RNFT1P2
ENSG00000154027	558.486	0.236591	0.0924268	2.55977	0.0104742	0.181635	AK5
ENSG00000232676	0.319891	1.41952	2.71514	0.522817	0.601102		ADH5P2
ENSG00000213579	0.0464728	-0.718077	7.21329	-0.0995492	0.920702		RPL29P5
ENSG00000137960	715.646	0.24941	0.0935898	2.66492	0.00770063	0.160677	GIPC2
ENSG00000237852	1.13492	0.929574	1.25145	0.742798	0.457604
ENSG00000116745	0.0807581	0.724581	7.21329	0.100451	0.919986		RPE65
ENSG00000132855	0.366189	0.724585	6.31592	0.114724	0.908664		ANGPTL3
ENSG00000116675	148.809	0.238912	0.13872	1.72226	0.085023	0.320137	DNAJC6
ENSG00000162433	351.94	0.0380807	0.109216	0.348673	0.727335	0.852105	AK4
ENSG00000213625	2307.4	0.142029	0.0746826	1.90177	0.057201	0.284746	LEPROT
ENSG00000227207	0.0612084	0.724581	7.21329	0.100451	0.919986		RPL31P12
ENSG00000158966	390.27	-0.0228803	0.10969	-0.20859	0.834768	0.916883	CACHD1
ENSG00000213703	0.119695	0	7.21329	0	1		RPL13AP9
ENSG00000203965	108.68	0.230829	0.143118	1.61286	0.106775	0.345125	EFCAB7
ENSG00000223479	0.0163246	0	7.21329	0	1		LINC02238
ENSG00000153898	0.0796409	0.724581	7.21329	0.100451	0.919986		MCOLN2
ENSG00000117069	0.129555	0.724581	7.21329	0.100451	0.919986		ST6GALNAC5
ENSG00000125703	294.587	0.178227	0.115201	1.5471	0.12184	0.362169	ATG4C
ENSG00000285041	0.568206	-1.99993	1.97505	-1.0126	0.311253
ENSG00000285808	0.0253462	0	7.21329	0	1		LINC02797
ENSG00000230498	0.303426	-0.932611	4.42001	-0.210997	0.832889
ENSG00000162618	9250.89	0.0780937	0.108471	0.719948	0.471557	0.672528	ADGRL4
ENSG00000224493	0.0253462	0	7.21329	0	1
ENSG00000131233	0.33046	0.00325193	3.30375	0.000984315	0.999215		GJA9
ENSG00000272371	0.195605	0	6.1722	0	1
ENSG00000287647	1.07605	-1.04356	1.53183	-0.681254	0.495711
ENSG00000230863	0.491748	0.724597	2.56648	0.282331	0.77769
ENSG00000280378	2.20551	2.72154	1.3346	2.03921	0.0414286
ENSG00000230053	0.0239063	0	7.21329	0	1
ENSG00000137941	185.753	0.240865	0.152162	1.58294	0.113434	0.352993	TTLL7
ENSG00000286548	1.52433	-1.59432	1.19886	-1.32986	0.183563
ENSG00000066135	615.36	-0.101857	0.0645113	-1.5789	0.114358	0.354032	KDM4A
ENSG00000232453	14.5993	-0.0336855	0.385535	-0.0873734	0.930375		LINC02777
ENSG00000117174	716.798	0.129409	0.0800877	1.61584	0.106128	0.344411	ZNHIT6
ENSG00000237413	0.853491	-1.43743	1.81708	-0.791063	0.428907		MGC27382
ENSG00000184313	0.111055	0	7.21329	0	1		MROH7
ENSG00000288543	0.030188	0	7.21329	0	1
ENSG00000122420	23.8997	0.142741	0.265933	0.536755	0.591437		PTGFR
ENSG00000236290	0.0387231	0.724581	7.21329	0.100451	0.919986		EEF1GP7
ENSG00000143013	564.665	-9.89126e-05	0.0698752	-0.00141556	0.998871	0.999264	LMO4
ENSG00000226084	486.347	0.0586254	0.200111	0.292964	0.76955	0.878879	RPL17P6
ENSG00000134748	919.04	0.0760167	0.0613722	1.23862	0.215487	0.462852	PRPF38A
ENSG00000142892	1131.34	0.246363	0.107451	2.2928	0.0218594	0.225339	PIGK
ENSG00000219102	4.15822	-0.684862	0.618099	-1.10801	0.267856		HNRNPA3P12
ENSG00000287743	0.0492528	0	7.21329	0	1
ENSG00000229752	0.0406481	-0.718077	7.21329	-0.0995492	0.920702		RPL7P10
ENSG00000237505	3.86782	0.911182	0.71652	1.27168	0.203488		PKN2-AS1
ENSG00000230728	0.0211303	0	7.21329	0	1
ENSG00000230787	1.66804	-1.20278	1.14587	-1.04967	0.293872		PSAT1P3
ENSG00000116641	692.978	0.0760677	0.121894	0.62405	0.532595	0.717115	DOCK7
ENSG00000172260	905.256	0.00918474	0.133739	0.0686765	0.945247	0.973386	NEGR1
ENSG00000137944	483.76	0.201318	0.118323	1.70142	0.0888638	0.323676	KYAT3
ENSG00000182183	0.221176	0	4.64219	0	1		SHISAL2A
ENSG00000067334	1323.71	0.162115	0.101032	1.6046	0.108583	0.347752	DNTTIP2
ENSG00000213559	0.0610206	0	7.21329	0	1		HNRNPA1P64
ENSG00000287587	0.0203208	0	7.21329	0	1
ENSG00000142949	8222.72	-0.11305	0.125891	-0.898002	0.369185	0.595848	PTPRF
ENSG00000116133	3784.87	0.134067	0.0895795	1.49663	0.134489	0.376089	DHCR24
ENSG00000232882	21.2688	0.186749	0.347691	0.537113	0.59119		PHKA1P1
ENSG00000171502	3.06587	0.789372	0.80686	0.978326	0.327913		COL24A1
ENSG00000116157	405.946	-0.344845	0.0951639	-3.6237	0.000290418	0.0293305	GPX7
ENSG00000143036	14.0483	0.397382	0.487005	0.81597	0.414517		SLC44A3
ENSG00000065243	1721.44	0.247384	0.120135	2.05922	0.0394735	0.254763	PKN2
ENSG00000234080	0.212517	-2.07864	5.24153	-0.396572	0.691683
ENSG00000237899	1.65048	2.06019	1.44321	1.42751	0.153433
ENSG00000227290	0.0441373	0.724581	7.21329	0.100451	0.919986		LINC01364
ENSG00000231090	0.127589	-0.718077	7.21329	-0.0995492	0.920702		MIR4422HG
ENSG00000117528	809.754	0.211108	0.103052	2.04856	0.0405048	0.257389	ABCD3
ENSG00000271723	0.0775382	0	7.21329	0	1		MROH7-TTC4
ENSG00000172339	138.157	-0.0173722	0.117682	-0.14762	0.882643	0.939337	ALG14
ENSG00000036549	1291.49	0.259038	0.110282	2.34888	0.0188302	0.218288	ZZZ3
ENSG00000287724	0.137829	0.00325186	7.21329	0.000450815	0.99964
ENSG00000058799	315.721	0.0378087	0.118276	0.319666	0.749221	0.865129	YIPF1
ENSG00000287870	1.57621	-0.552489	1.1203	-0.493162	0.621898
ENSG00000228838	0.172319	1.53262	7.20777	0.212634	0.831612
ENSG00000283761	2.03021	1.86707	1.02161	1.82758	0.0676133
ENSG00000189433	0.151277	-0.718077	7.21329	-0.0995492	0.920702		GJB4
ENSG00000179178	1.11439	-1.46568	1.78382	-0.82165	0.411276		TMEM125
ENSG00000142700	0.334621	1.63023	3.47476	0.469164	0.638952		DMRTA2
ENSG00000285525	0.231077	-1.20513	5.24376	-0.229821	0.818231
ENSG00000236098	13.6811	-0.178928	0.361696	-0.494692	0.620817
ENSG00000233514	3.85591	0.324655	0.6335	0.512478	0.608317
ENSG00000127124	159.621	-0.0498453	0.115115	-0.433004	0.665012	0.813123	HIVEP3
ENSG00000266993	8.06689	0.480227	0.470883	1.01984	0.307802
ENSG00000229316	0.016026	0	7.21329	0	1		HMGB1P45
ENSG00000225767	0.0248617	0.724581	7.21329	0.100451	0.919986		FAF1-AS1
ENSG00000137936	1705.55	0.0758529	0.0765442	0.990969	0.321701	0.556188	BCAR3
ENSG00000235308	1.3849	-0.073204	1.63151	-0.0448689	0.964212
ENSG00000226745	0.0428373	0	7.21329	0	1		OAZ1P1
ENSG00000280040	0.698132	0.202406	1.85529	0.109097	0.913126
ENSG00000117519	5004.01	0.0546572	0.044357	1.23221	0.21787	0.464869	CNN3
ENSG00000134215	30.331	0.0404798	0.291267	0.138978	0.889467		VAV3
ENSG00000228502	62.4624	-0.505359	0.414806	-1.2183	0.223109	0.468878	EEF1A1P11
ENSG00000279778	0.0454076	0	7.21329	0	1
ENSG00000188641	537.527	0.149028	0.111918	1.33159	0.182996	0.429067	DPYD
ENSG00000152078	1.67077	1.22857	1.1576	1.06131	0.288551		TLCD4
ENSG00000171492	918.448	0.242532	0.107138	2.26374	0.0235901	0.228785	LRRC8D
ENSG00000170989	6109.44	0.00946215	0.0522954	0.180936	0.856418	0.926539	S1PR1
ENSG00000237897	0.130256	0.724581	7.21329	0.100451	0.919986		MATR3P3
ENSG00000116299	35.1485	-0.315928	0.239455	-1.31936	0.187049		ELAPOR1
ENSG00000137962	9013.71	0.209355	0.128773	1.62576	0.104001	0.341752	ARHGAP29
ENSG00000227832	0.016294	0	7.21329	0	1		ST13P21
ENSG00000286692	0.193437	-2.28416	7.15948	-0.31904	0.749696
ENSG00000260464	11.2107	0.140651	0.434107	0.324001	0.745938
ENSG00000273204	1.50368	-0.0700792	1.08563	-0.0645514	0.948531
ENSG00000079739	677.965	0.0385032	0.0828326	0.464831	0.642052	0.797185	PGM1
ENSG00000162377	841.214	0.108032	0.0586545	1.84184	0.0654992	0.297007	COA7
ENSG00000224613	0.0534809	0	7.21329	0	1		RNPC3-DT
ENSG00000232542	0.0367661	0	7.21329	0	1		DPYD-IT1
ENSG00000116774	42.496	-0.152864	0.266959	-0.572612	0.566908	0.743157	OLFML3
ENSG00000287756	0.0326492	0	7.21329	0	1
ENSG00000284652	6.24705	0.524641	0.619687	0.846622	0.397206
ENSG00000023909	1373.49	0.291399	0.097575	2.98641	0.00282278	0.104136	GCLM
ENSG00000069702	647.175	0.380159	0.116995	3.24937	0.00115661	0.0714739	TGFBR3
ENSG00000228399	0.144689	0.724584	6.57054	0.110278	0.912189
ENSG00000236776	0.0930516	0	7.21329	0	1		RPL21P23
ENSG00000287076	0.064104	0	7.21329	0	1
ENSG00000230427	0.224057	-1.70469	5.97741	-0.285189	0.775499		ALG14-AS1
ENSG00000233983	0.11834	0.724581	7.21329	0.100451	0.919986
ENSG00000198198	660.116	-0.0612544	0.159912	-0.383051	0.701682	0.836252	SZT2
ENSG00000225183	0.108759	0	7.21329	0	1		COX7BP3
ENSG00000116793	938.561	0.00084201	0.0651415	0.0129259	0.989687	0.994574	PHTF1
ENSG00000238122	0.021885	0	7.21329	0	1
ENSG00000183298	324.447	0.362009	0.26082	1.38797	0.165147	0.409049	RPSAP19
ENSG00000234332	5.37912	0.353585	0.601822	0.587525	0.556851		BCAS2P2
ENSG00000117525	16.3547	0.535241	0.363081	1.47416	0.140438		F3
ENSG00000225079	0.04377	0	7.21329	0	1		FTH1P22
ENSG00000226483	0.0205626	0.724581	7.21329	0.100451	0.919986
ENSG00000224238	0.110459	-0.859223	7.20492	-0.119255	0.905073		WARS2-IT1
ENSG00000162692	38.3035	0.394582	0.248532	1.58765	0.112365	0.351458	VCAM1
ENSG00000203914	8.48649	-0.0212478	0.556214	-0.0382008	0.969528		HSP90B3P
ENSG00000270457	0.117425	0	7.21329	0	1
ENSG00000228057	7.76313	-0.619226	0.530624	-1.16698	0.243219		SEC63P1
ENSG00000224445	0.969314	3.41324	1.50306	2.27087	0.0231551		LINC01708
ENSG00000181656	8.97489	-0.136396	0.474626	-0.287376	0.773824		GPR88
ENSG00000122481	35.6554	0.169386	0.283054	0.598425	0.549557		RWDD3
ENSG00000198162	2029.76	0.188088	0.135411	1.38901	0.164829	0.408842	MAN1A2
ENSG00000238198	3.40852	-1.17634	0.713579	-1.64851	0.0992487		LRIG2-DT
ENSG00000171517	0.0477586	0	7.21329	0	1		LPAR3
ENSG00000228852	5.56996	-0.242927	0.719771	-0.337505	0.735736
ENSG00000233482	0.0344016	0	7.21329	0	1
ENSG00000232878	0.464231	1.42187	2.39399	0.593931	0.552558		DPYD-AS1
ENSG00000143079	2388.18	0.120911	0.104166	1.16075	0.245742	0.49176	CTTNBP2NL
ENSG00000232450	13.7245	0.285729	0.40742	0.701313	0.483108
ENSG00000223575	0.0449752	-1.58056	7.20492	-0.219372	0.82636		RBMX2P3
ENSG00000272715	1.51917	-0.933603	1.11108	-0.840263	0.400761
ENSG00000085491	1319.35	0.248553	0.100524	2.47258	0.013414	0.197348	SLC25A24
ENSG00000173947	2.57931	-0.212985	0.991291	-0.214856	0.82988		PIFO
ENSG00000230718	0.0181605	0	7.21329	0	1
ENSG00000134198	0.950211	2.06567	1.44104	1.43345	0.151728		TSPAN2
ENSG00000235595	0.0183978	0.724581	7.21329	0.100451	0.919986		GAPDHP23
ENSG00000226053	15.9243	0.0763541	0.336555	0.22687	0.820525		LINC01776
ENSG00000198799	421.196	0.225972	0.124408	1.81638	0.0693117	0.302515	LRIG2
ENSG00000279513	0.676831	0.369089	1.4161	0.260638	0.794372
ENSG00000117620	390.535	0.163624	0.133107	1.22927	0.218972	0.465841	SLC35A3
ENSG00000280186	2.15012	-0.606111	0.92169	-0.657608	0.51079
ENSG00000223906	0.0181828	0	7.21329	0	1
ENSG00000162688	598.024	0.236766	0.142028	1.66704	0.0955065	0.329038	AGL
ENSG00000197106	2.18373	-1.01266	0.875315	-1.15691	0.24731		SLC6A17
ENSG00000259946	2.89757	0.542985	0.929966	0.583876	0.559304
ENSG00000236137	1.35395	-1.62738	1.23835	-1.31415	0.188795		CD101-AS1
ENSG00000228086	0.0606429	0	7.21329	0	1
ENSG00000234020	0.0877716	-0.718077	7.21329	-0.0995492	0.920702		CHIAP3
ENSG00000236804	0.0460181	0	7.21329	0	1		RPS3AP12
ENSG00000185946	230.776	0.233865	0.152024	1.53835	0.123964	0.364752	RNPC3
ENSG00000162627	881.14	0.112324	0.0940017	1.19491	0.232121	0.477554	SNX7
ENSG00000162695	1180.13	0.075859	0.123505	0.61422	0.53907	0.722091	SLC30A7
ENSG00000265808	2221.15	0.137115	0.0698319	1.9635	0.0495876	0.270561	SEC22B
ENSG00000134247	3650.55	-0.0562591	0.0709507	-0.792933	0.427817	0.638779	PTGFRN
ENSG00000162664	771.769	0.0689804	0.0872869	0.790271	0.429369	0.640018	ZNF326
ENSG00000134253	114.856	-0.0685978	0.160899	-0.426341	0.669859	0.8156	TRIM45
ENSG00000223416	10.303	-0.0865431	0.474572	-0.18236	0.8553		RPS26P15
ENSG00000227850	16.0698	-0.242228	0.38716	-0.625653	0.531542		SEPTIN2P1
ENSG00000235777	0.0506923	0	7.21329	0	1		DPYD-AS2
ENSG00000226755	0.17177	0	7.21329	0	1		VPS25P1
ENSG00000183508	31.317	0.31209	0.254288	1.22731	0.219707		TENT5C
ENSG00000277095	0.197726	0	7.21329	0	1
ENSG00000234283	0.0626321	0.724581	7.21329	0.100451	0.919986		LINC01731
ENSG00000198765	0.145485	0	7.21329	0	1		SYCP1
ENSG00000224335	0.0163246	0	7.21329	0	1
ENSG00000277702	63.7692	0.00638725	0.229606	0.0278182	0.977807	0.989722
ENSG00000143398	1668.05	0.00648361	0.0975266	0.0664805	0.946995	0.974105	PIP5K1A
ENSG00000196505	287.738	0.15044	0.10253	1.46727	0.142302	0.386145	GDAP2
ENSG00000213262	0.0181605	0	7.21329	0	1		VDAC2P3
ENSG00000235526	0.239973	1.19787	4.54856	0.263351	0.79228
ENSG00000270911	0.0849468	0	7.21329	0	1
ENSG00000065183	1237.01	0.0617312	0.0797081	0.774465	0.438656	0.647146	WDR3
ENSG00000227082	13.3602	-0.0275327	0.376983	-0.0730343	0.941779		LINC02798
ENSG00000226126	0.0172008	0	7.21329	0	1		PSMC1P12
ENSG00000163393	0.0585909	0.724581	7.21329	0.100451	0.919986		SLC22A15
ENSG00000163156	518.977	-0.100096	0.105744	-0.946587	0.343849	0.575092	SCNM1
ENSG00000143631	6.91714	-0.416801	0.539413	-0.772694	0.439703		FLG
ENSG00000274642	0.262001	0.00325193	3.32013	0.000979458	0.999219
ENSG00000237975	3.674	-1.72491	0.920757	-1.87336	0.0610191		FLG-AS1
ENSG00000261168	41.8406	-0.0366512	0.217027	-0.168879	0.865892	0.930758
ENSG00000079335	200.06	0.101263	0.105673	0.958268	0.337928	0.56995	CDC14A
ENSG00000143119	0.178008	0	7.21329	0	1		CD53
ENSG00000233432	0.125771	0	7.21329	0	1		MTIF2P1
ENSG00000143520	0.0423231	0	7.21329	0	1		FLG2
ENSG00000171943	533.899	0.248684	0.0956226	2.60069	0.00930377	0.172134	SRGAP2C
ENSG00000155761	1.1103	-0.336737	1.39147	-0.242001	0.808779		SPAG17
ENSG00000230806	0.753034	-1.02703	1.71765	-0.597928	0.549888		SRGAP2-AS1
ENSG00000116830	642.243	0.0942252	0.110682	0.851315	0.394595	0.614953	TTF2
ENSG00000234422	0.021667	0	7.21329	0	1		UBE2WP1
ENSG00000081026	364.124	0.34405	0.112148	3.06782	0.00215627	0.0904817	MAGI3
ENSG00000224965	4.02242	-0.935444	0.762751	-1.22641	0.220045		KCNC4-DT
ENSG00000143458	121.737	-0.127247	0.142847	-0.890791	0.373041	0.59948	GABPB2
ENSG00000233839	0.20592	0	6.07226	0	1
ENSG00000286151	0.244297	0.760013	3.65727	0.207809	0.835378
ENSG00000163155	71.9189	-0.122181	0.173772	-0.703107	0.481989	0.67963	LYSMD1
ENSG00000241975	5.76162	-0.140575	0.650616	-0.216065	0.828937		ELOCP19
ENSG00000228217	5.92248	-0.519242	0.567747	-0.914566	0.36042		PNRC2P1
ENSG00000231100	0.0652196	-0.718077	7.21329	-0.0995492	0.920702
ENSG00000116824	0.120651	-0.718077	7.21329	-0.0995492	0.920702		CD2
ENSG00000235887	0.0205626	0.724581	7.21329	0.100451	0.919986		LINC02799
ENSG00000024526	664.544	0.288808	0.133151	2.16903	0.0300805	0.237589	DEPDC1
ENSG00000173810	0.0407045	0	7.21329	0	1		PPIAP7
ENSG00000235005	0.0239852	0	7.21329	0	1
ENSG00000271890	0.0181828	0	7.21329	0	1		OR10AE1P
ENSG00000225279	0.0208938	0	7.21329	0	1
ENSG00000283360	0.453218	-0.202576	2.85428	-0.0709728	0.943419
ENSG00000117262	168.286	0.0391526	0.295731	0.132393	0.894674	0.946365	GPR89A
ENSG00000231613	0.349899	-1.23208	2.73229	-0.450934	0.652037
ENSG00000137947	290.13	0.0772522	0.11665	0.662258	0.507806	0.698214	GTF2B
ENSG00000233589	2.51763	1.23332	1.03324	1.19364	0.232617
ENSG00000117586	1359.37	0.0199521	0.070388	0.283459	0.776825	0.882024	TNFSF4
ENSG00000230946	0.386995	-1.9884	3.51675	-0.565407	0.571797		HNRNPA1P68
ENSG00000162728	0.104772	1.63442	7.20445	0.226863	0.82053		KCNJ9
ENSG00000229021	1.87697	-0.402571	1.2983	-0.310075	0.756504
ENSG00000184371	620.157	-0.00225686	0.142982	-0.0157842	0.987407	0.993672	CSF1
ENSG00000233203	1.12872	0.889505	1.58339	0.561774	0.57427		DHCR24-DT
ENSG00000232499	44.004	-0.0999839	0.252079	-0.396637	0.691635	0.829623
ENSG00000232265	0.23326	0.0032519	5.21659	0.000623376	0.999503		LINC02805
ENSG00000163154	4.79456	0.381398	0.720223	0.529556	0.59642		TNFAIP8L2
ENSG00000232995	8.20518	0.741715	0.439007	1.68953	0.0911185
ENSG00000177173	2.44982	0.758151	0.888531	0.853264	0.393513		NAP1L4P1
ENSG00000231671	0.163739	0.00325188	6.3995	0.000508146	0.999595		LINC01307
ENSG00000162729	190.309	-0.418542	0.194895	-2.14753	0.0317514	0.242105	IGSF8
ENSG00000143158	312.913	0.165786	0.110728	1.49724	0.13433	0.375873	MPC2
ENSG00000271092	9.13536	0.355873	0.541004	0.657801	0.510666		TLCD4-RWDD3
ENSG00000278811	9.62896	-0.0464282	0.518921	-0.0894708	0.928708		LINC00624
ENSG00000000460	170.337	0.0556018	0.109492	0.507816	0.611582	0.776706	C1orf112
ENSG00000135862	21202.1	0.0659108	0.0952686	0.691842	0.489037	0.684741	LAMC1
ENSG00000232952	14.3942	0.853113	0.390931	2.18226	0.0290905
ENSG00000227722	0.0489899	-1.66432	7.20302	-0.231058	0.81727
ENSG00000285922	17.7621	0.0787646	0.279804	0.281499	0.778327
ENSG00000143198	1368.04	0.0369167	0.0978385	0.377323	0.705934	0.8387	MGST3
ENSG00000143318	0.602925	0.875879	1.81952	0.48138	0.630247		CASQ1
ENSG00000232188	0.016026	0	7.21329	0	1
ENSG00000143621	5489.21	-0.0651405	0.0607797	-1.07175	0.283833	0.526564	ILF2
ENSG00000241042	0.297647	-0.494275	3.62168	-0.136477	0.891444
ENSG00000143156	391.729	0.00351961	0.103986	0.033847	0.972999	0.987228	NME7
ENSG00000198771	1.73346	-0.0132818	1.65698	-0.00801565	0.993605		RCSD1
ENSG00000225462	8.78136	0.14842	0.446122	0.332689	0.739369		FDPSP1
ENSG00000237756	0.021667	0	7.21329	0	1
ENSG00000213064	988.979	-0.0284002	0.0951983	-0.298327	0.765453	0.876332	SFT2D2
ENSG00000143179	1050.59	-0.107513	0.0663353	-1.62075	0.105071	0.342871	UCK2
ENSG00000143315	444.485	0.123242	0.0836598	1.47313	0.140715	0.384184	PIGM
ENSG00000272931	2.69893	0.234704	0.722018	0.325067	0.745131		LRRC8D-DT
ENSG00000143190	225.764	0.140184	0.161027	0.870566	0.383991	0.607609	POU2F1
ENSG00000225475	14.9237	0.414632	0.582602	0.71169	0.476657
ENSG00000075945	667.031	0.149075	0.102748	1.45088	0.146813	0.390914	KIFAP3
ENSG00000235303	0.0771702	0	7.21329	0	1
ENSG00000234810	0.0498764	-0.718077	7.21329	-0.0995492	0.920702
ENSG00000224468	15.887	0.295694	0.427984	0.690898	0.48963		LAMC1-AS1
ENSG00000092607	0.115258	0	7.21329	0	1		TBX15
ENSG00000285894	3.41966	-0.813063	0.776395	-1.04723	0.294994
ENSG00000227741	12.6518	0.465203	0.523239	0.889083	0.373959
ENSG00000235378	0.0260977	0	7.21329	0	1		MRPS10P1
ENSG00000143171	0.0235169	0	7.21329	0	1		RXRG
ENSG00000047410	3599.31	0.167751	0.108254	1.54961	0.121235	0.361375	TPR
ENSG00000018625	0.0182278	0	7.21329	0	1		ATP1A2
ENSG00000171806	116.675	0.342443	0.15892	2.15482	0.0311761	0.239817	METTL18
ENSG00000287919	0.080507	0	7.21329	0	1
ENSG00000198358	0.167739	-0.718077	7.21329	-0.0995492	0.920702
ENSG00000254154	4.30121	-0.293094	0.865674	-0.338573	0.734931		CRYZL2P-SEC16B
ENSG00000162694	1387.74	0.0845975	0.0910651	0.928979	0.3529	0.582279	EXTL2
ENSG00000118197	248.759	0.0251755	0.100055	0.251617	0.801337	0.89701	DDX59
ENSG00000135842	92.5818	0.361807	0.225863	1.60189	0.10918	0.347981	NIBAN1
ENSG00000241318	0.2469	0.00325191	4.57793	0.000710345	0.999433		WDR82P2
ENSG00000228238	0.843575	-1.4374	1.7309	-0.830435	0.406293
ENSG00000058085	811.827	0.0325895	0.0686943	0.474414	0.635205	0.792934	LAMC2
ENSG00000260088	1.62863	1.5337	1.16989	1.31098	0.189864		DDX59-AS1
ENSG00000116815	161.312	0.417143	0.14989	2.783	0.00538595	0.139339	CD58
ENSG00000232917	0.397015	0.269987	2.52863	0.106772	0.91497		HSPE1P6
ENSG00000233057	0.508997	0.719458	1.99036	0.361472	0.717747		EEF1A1P14
ENSG00000143167	0.207724	0	7.21329	0	1		GPA33
ENSG00000235215	0.822012	2.54996	1.43823	1.77298	0.0762319
ENSG00000224691	0.114394	0	7.21329	0	1
ENSG00000286572	0.15023	0	7.21329	0	1
ENSG00000228215	0.021885	0	7.21329	0	1		LINC02770
ENSG00000177807	0.262619	0.724595	3.62877	0.199681	0.84173		KCNJ10
ENSG00000233626	0.374927	0.391699	3.43965	0.113878	0.909335
ENSG00000143228	494.898	0.158218	0.117439	1.34724	0.177904	0.422314	NUF2
ENSG00000231615	0.0834037	0	7.21329	0	1
ENSG00000174514	19.2643	0.287299	0.346779	0.828478	0.4074		MFSD4A
ENSG00000143178	31.3413	0.563642	0.2849	1.97839	0.0478852		TBX19
ENSG00000116833	912.154	0.319554	0.10243	3.11973	0.00181016	0.0827862	NR5A2
ENSG00000227740	2.65847	0.5031	0.89817	0.56014	0.575384		LINC02803
ENSG00000000457	158.694	0.207919	0.139009	1.49572	0.134726	0.376548	SCYL3
ENSG00000143507	27.45	-0.0640089	0.245889	-0.260316	0.79462		DUSP10
ENSG00000285638	0.0391219	-0.718077	7.21329	-0.0995492	0.920702
ENSG00000230987	0.204437	1.48476	5.35028	0.277511	0.781388
ENSG00000232527	12.0928	-0.495182	0.598005	-0.828055	0.407639		LINC02802
ENSG00000157064	31.8177	-0.015892	0.248142	-0.0640441	0.948935		NMNAT2
ENSG00000215808	0.0224876	-0.718077	7.21329	-0.0995492	0.920702		LINC01139
ENSG00000059588	730.818	0.176705	0.107974	1.63655	0.101725	0.338095	TARBP1
ENSG00000237379	0.148053	-0.718077	7.21329	-0.0995492	0.920702		CBX1P3
ENSG00000162782	0.021899	0	7.21329	0	1		TDRD5
ENSG00000233196	0.316015	0.00325192	3.58382	0.000907389	0.999276
ENSG00000229220	1.09528	1.62618	1.61975	1.00397	0.315392
ENSG00000143653	1542.8	0.0394693	0.0668324	0.590572	0.554807	0.735347	SCCPDH
ENSG00000158711	3557.6	0.172135	0.119537	1.44002	0.149863	0.393852	ELK4
ENSG00000227747	0.139455	0	7.21329	0	1
ENSG00000228081	0.751702	0.0497816	1.89834	0.0262237	0.979079
ENSG00000228020	0.0193443	0	7.21329	0	1		HNRNPA1P46
ENSG00000234975	76.4597	0.387105	0.208886	1.85319	0.0638552	0.295568	FTH1P2
ENSG00000162851	387.096	0.0146843	0.0753584	0.19486	0.845503	0.921331	TFB2M
ENSG00000271427	1.83583	1.46376	1.15462	1.26774	0.20489
ENSG00000143353	206.824	0.26071	0.150541	1.73182	0.0833048	0.317192	LYPLAL1
ENSG00000197965	3114.7	0.0532829	0.0672063	0.792826	0.427879	0.638779	MPZL1
ENSG00000143493	521.261	0.183531	0.104201	1.76132	0.078185	0.312025	INTS7
ENSG00000230777	1.33869	3.03915	1.40772	2.15892	0.0308566		RPS29P5
ENSG00000179397	24.0705	-0.159219	0.296677	-0.536673	0.591493		CATSPERE
ENSG00000224540	0.116234	-1.6123	7.20431	-0.223797	0.822915		TFDP1P1
ENSG00000117592	5228.61	0.0912475	0.0678963	1.34393	0.178972	0.423941	PRDX6
ENSG00000186197	0.0942693	0.00325186	7.21329	0.000450815	0.99964		EDARADD
ENSG00000229067	0.937103	2.91644	1.51753	1.92183	0.0546269
ENSG00000228879	0.236337	-0.309252	5.01191	-0.0617034	0.950799		RPL35AP6
ENSG00000162670	1.44766	-0.523965	1.36927	-0.38266	0.701972		BRINP3
ENSG00000225712	0.0442477	-0.718077	7.21329	-0.0995492	0.920702		ATP5MC2P1
ENSG00000162761	0.0225427	0	7.21329	0	1		LMX1A
ENSG00000143199	1.22294	0.511998	1.21933	0.419902	0.674557		ADCY10
ENSG00000007908	21.2382	0.638717	0.43765	1.45943	0.144448		SELE
ENSG00000092978	326.889	0.220895	0.0843885	2.6176	0.00885507	0.170999	GPATCH2
ENSG00000143499	889.876	0.0393469	0.0627336	0.627206	0.530524	0.715748	SMYD2
ENSG00000188404	82.5716	0.552174	0.20393	2.70767	0.00677579	0.152655	SELL
ENSG00000227735	0.0424378	0	7.21329	0	1		CYCSP5
ENSG00000143196	0.0193443	0	7.21329	0	1		DPT
ENSG00000236942	0.920082	-0.0966583	1.49549	-0.0646334	0.948466
ENSG00000287205	0.130046	0	7.21329	0	1
ENSG00000203697	0.871274	0.00325194	2.23666	0.00145392	0.99884		CAPN8
ENSG00000116574	90.0726	0.399695	0.193591	2.06464	0.0389572	0.254157	RHOU
ENSG00000287929	3.16409	0.32334	0.827507	0.39074	0.69599
ENSG00000121481	703.615	0.216687	0.0992756	2.18268	0.0290593	0.236412	RNF2
ENSG00000143248	41053.7	0.295802	0.116131	2.54714	0.0108611	0.183945	RGS5
ENSG00000162814	0.823543	0.724598	1.74655	0.414873	0.678235		SPATA17
ENSG00000237283	0.0377705	0	7.21329	0	1
ENSG00000116132	98.2124	0.339108	0.315945	1.07331	0.283131	0.525827	PRRX1
ENSG00000116679	3288.84	0.0291749	0.0635961	0.458753	0.646411	0.799972	IVNS1ABP
ENSG00000228536	2.60082	0.232712	0.781892	0.297626	0.765988		LYPLAL1-AS1
ENSG00000230550	0.431165	-0.718094	2.36557	-0.30356	0.761463		ERLNC1
ENSG00000228470	0.888935	-0.854484	1.64005	-0.52101	0.60236
ENSG00000152092	0.564843	0.837499	1.93512	0.432789	0.665168		ASTN1
ENSG00000229983	0.1699	0	7.21329	0	1
ENSG00000225920	2.20663	-0.229634	1.04504	-0.219737	0.826076		RIMKLBP2
ENSG00000143476	435.488	0.066073	0.117001	0.56472	0.572264	0.747371	DTL
ENSG00000121486	540.999	0.163543	0.112537	1.45323	0.146159	0.390195	TRMT1L
ENSG00000057252	1065.54	0.141721	0.0793691	1.7856	0.0741644	0.307618	SOAT1
ENSG00000233018	0.343681	-0.917322	3.25426	-0.281884	0.778033
ENSG00000162852	430.273	0.152258	0.12114	1.25688	0.208798	0.456728	CNST
ENSG00000273004	6.85548	-0.243791	0.596468	-0.408725	0.682742
ENSG00000143842	851.779	-0.180307	0.103802	-1.73702	0.0823833	0.315901	SOX13
ENSG00000268062	0.124489	0	7.21329	0	1		SRP14P4
ENSG00000237409	0.0510818	0	7.21329	0	1
ENSG00000116962	10108	-0.0277522	0.119072	-0.23307	0.815707	0.90565	NID1
ENSG00000220749	82.6005	0.485266	0.27502	1.76447	0.0776523	0.311298	RPL21P28
ENSG00000181450	208.277	0.0936108	0.176031	0.531787	0.594874	0.765516	ZNF678
ENSG00000223519	4.24173	0.118397	0.656277	0.180407	0.856833		KIF28P
ENSG00000286285	0.818697	-2.10165	1.97687	-1.06312	0.287728
ENSG00000225300	0.10577	0	7.21329	0	1
ENSG00000223842	1.32491	0.411141	1.2402	0.331511	0.740259
ENSG00000162753	0.0408834	0.724581	7.21329	0.100451	0.919986		SLC9C2
ENSG00000228247	0.105023	0	7.21329	0	1		UBBP2
ENSG00000143355	0.174254	0.00325186	7.21329	0.000450815	0.99964		LHX9
ENSG00000287177	0.015094	0	7.21329	0	1
ENSG00000121644	1864.21	0.130827	0.0947665	1.38052	0.167428	0.41127	DESI2
ENSG00000174502	10.8248	-0.0539364	0.455138	-0.118506	0.905667		SLC26A9
ENSG00000158715	664.359	-0.273834	0.119867	-2.28448	0.0223431	0.226229	SLC45A3
ENSG00000143195	0.0977251	0	7.21329	0	1		ILDR2
ENSG00000162849	25.0295	0.119495	0.323505	0.369377	0.711847		KIF26B
ENSG00000273416	5.25897	-0.220664	0.612387	-0.360335	0.718597
ENSG00000233410	0.106171	0	7.21329	0	1		LINC01222
ENSG00000067533	518.319	0.0689989	0.092697	0.744348	0.456666	0.661269	RRP15
ENSG00000228955	0.564708	-0.0985841	2.06112	-0.0478303	0.961852		RPL7AP82
ENSG00000116209	3064.26	0.0344515	0.0691141	0.498473	0.61815	0.781472	TMEM59
ENSG00000271811	1.40922	1.94777	1.61022	1.20963	0.22642
ENSG00000224278	0.0234754	0	7.21329	0	1
ENSG00000287808	3.18207	1.08168	0.840701	1.28664	0.19822		DHX9-AS1
ENSG00000229840	0.161503	0	7.21329	0	1		ISCA1P2
ENSG00000260698	2.53972	-1.10994	0.784771	-1.41435	0.157259
ENSG00000277007	2.03843	0.37796	0.961073	0.393268	0.694121
ENSG00000152104	3335.88	0.134753	0.148826	0.90544	0.365233	0.593823	PTPN14
ENSG00000286541	0.113981	0	7.21329	0	1
ENSG00000117650	305.454	0.114579	0.0974852	1.17535	0.239857	0.486284	NEK2
ENSG00000203724	24.7559	-0.142769	0.287685	-0.496268	0.619706		C1orf53
ENSG00000225006	0.0851362	1.41249	7.21083	0.195885	0.8447
ENSG00000287633	0.316208	-2.67563	7.17261	-0.373035	0.709123
ENSG00000158764	0.808433	-1.37509	1.89513	-0.725591	0.46809		ITLN2
ENSG00000223375	0.207421	-2.37375	7.17999	-0.330607	0.740942
ENSG00000260855	14.7769	0.0232066	0.407738	0.0569154	0.954613
ENSG00000236206	0.27214	0.724594	4.02283	0.180121	0.857058
ENSG00000168118	861.775	0.139409	0.0899704	1.5495	0.121262	0.361375	RAB4A
ENSG00000173726	4182.11	0.0701955	0.0758367	0.925613	0.354647	0.583658	TOMM20
ENSG00000282852	0.0183978	0.724581	7.21329	0.100451	0.919986
ENSG00000152382	203.792	0.118826	0.113115	1.05048	0.293496	0.535786	TADA1
ENSG00000143839	0.345374	2.05367	2.90992	0.705749	0.480344		REN
ENSG00000261024	0.251535	2.34641	5.08357	0.461567	0.644392		GS1-279B7.1
ENSG00000176754	0.585555	2.04405	2.03095	1.00645	0.3142		LINC00303
ENSG00000227953	7.64858	0.306985	0.611394	0.502106	0.615593		LINC01341
ENSG00000135829	5759.06	0.0909669	0.0698339	1.30262	0.192706	0.439262	DHX9
ENSG00000228289	0.0211303	0	7.21329	0	1
ENSG00000134717	1066.34	0.18855	0.0914056	2.06279	0.0391329	0.254338	BTF3L4
ENSG00000116668	158.616	0.165321	0.171893	0.961769	0.336166	0.568423	SWT1
ENSG00000232341	1.39429	-2.71142	1.34944	-2.00928	0.0445071		RPL4P2
ENSG00000287676	1.2559	1.34019	1.41004	0.950462	0.341877
ENSG00000236792	9.62244	0.279215	0.461935	0.604446	0.545547
ENSG00000143207	1038.79	0.00566965	0.0732441	0.0774076	0.938299	0.970318	COP1
ENSG00000286775	0.0224876	-0.718077	7.21329	-0.0995492	0.920702
ENSG00000236230	0.162112	0.00325188	6.41971	0.000506546	0.999596
ENSG00000026751	0.0591714	0	7.21329	0	1		SLAMF7
ENSG00000150681	0.032052	0	7.21329	0	1		RGS18
ENSG00000116906	1707.01	0.067528	0.0758902	0.889812	0.373567	0.600024	GNPAT
ENSG00000092969	109.012	-0.348452	0.202671	-1.7193	0.0855597	0.32041	TGFB2
ENSG00000157181	428.159	0.12314	0.116285	1.05894	0.289625	0.531981	ODR4
ENSG00000250762	0.16577	-0.718081	6.39582	-0.112273	0.910607
ENSG00000227240	0.114511	-2.6059	7.17418	-0.363233	0.716431
ENSG00000076258	9.45386	-0.402652	0.513449	-0.78421	0.432917		FMO4
ENSG00000286073	0.0992507	0.724581	7.21329	0.100451	0.919986
ENSG00000231084	14.2085	-0.252371	0.36381	-0.693688	0.487878		RPL22P24
ENSG00000117697	465.04	0.120914	0.0851276	1.42039	0.155495	0.399484	NSL1
ENSG00000235083	0.0216919	0	7.21329	0	1
ENSG00000162669	7.8585	0.398018	0.547754	0.726636	0.467449		HFM1
ENSG00000132681	0.0373425	0	7.21329	0	1		ATP1A4
ENSG00000143641	3788.7	-0.158404	0.0936965	-1.69061	0.0909113	0.324241	GALNT2
ENSG00000227630	13.3128	0.365965	0.400108	0.914665	0.360368		LINC01132
ENSG00000010932	0.585356	-0.652828	1.95428	-0.334051	0.738341		FMO1
ENSG00000282849	0.0193443	0	7.21329	0	1
ENSG00000010072	452.033	0.159158	0.0998284	1.59432	0.110865	0.350082	SPRTN
ENSG00000135766	296.644	-0.143403	0.156236	-0.917863	0.35869	0.587521	EGLN1
ENSG00000279261	0.0389532	0	7.21329	0	1		LINC02961
ENSG00000213051	0.291029	0.644916	3.2619	0.197712	0.843271		RPL5P5
ENSG00000163534	0.0253462	0	7.21329	0	1		FCRL1
ENSG00000168243	0.674231	0.708226	1.82252	0.388597	0.697574		GNG4
ENSG00000224939	0.649906	3.18464	2.19606	1.45016	0.147014		LINC00184
ENSG00000116183	0.669914	-0.7026	2.19466	-0.32014	0.748862		PAPPA2
ENSG00000232194	0.418087	1.45357	3.26439	0.44528	0.656117
ENSG00000231612	0.278311	0.758447	3.28368	0.230974	0.817335
ENSG00000230849	3.74738	-0.648803	0.791435	-0.819781	0.412341		GOT2P2
ENSG00000170382	0.704178	0.588552	1.67469	0.35144	0.725258		LRRN2
ENSG00000287450	0.016026	0	7.21329	0	1
ENSG00000233583	0.0406019	0	7.21329	0	1
ENSG00000066027	1329.09	0.25672	0.07621	3.36858	0.000755557	0.0549173	PPP2R5A
ENSG00000227006	2.21478	1.34421	1.01852	1.31977	0.186911
ENSG00000173728	5.60797	0.15343	0.691559	0.221861	0.824422		C1orf100
ENSG00000135828	80.9063	-0.039339	0.17164	-0.229195	0.818717	0.907695	RNASEL
ENSG00000185523	0.541093	-0.718094	1.90828	-0.376304	0.706691		SPATA45
ENSG00000116711	407.331	0.241725	0.0975362	2.47831	0.0132006	0.196576	PLA2G4A
ENSG00000285665	13.7914	0.0287677	0.367907	0.078193	0.937675		TOP1P1
ENSG00000228208	0.021885	0	7.21329	0	1		LINC02869
ENSG00000273384	0.468603	1.42324	2.25196	0.632001	0.527386
ENSG00000238061	0.611275	0.399347	1.96744	0.202978	0.839152
ENSG00000234915	0.191727	2.502	7.17595	0.348664	0.727341
ENSG00000143845	206.914	-0.100617	0.134476	-0.748218	0.454329	0.659355	ETNK2
ENSG00000157060	0.422234	2.3216	2.16001	1.07481	0.282458		SHCBP1L
ENSG00000224260	0.027214	0	7.21329	0	1
ENSG00000230063	0.0450853	0	7.21329	0	1
ENSG00000123684	1339.63	0.106013	0.106159	0.998626	0.317976	0.553657	LPGAT1
ENSG00000228044	0.185121	0.724589	5.43121	0.133412	0.893867
ENSG00000225338	0.330087	0.690341	2.66292	0.259242	0.795448		RPL23AP18
ENSG00000237457	0.0858695	0	7.21329	0	1		BRINP3-DT
ENSG00000225171	0.934577	1.28035	1.60978	0.79536	0.426404		DUTP6
ENSG00000235386	17.4074	-0.247088	0.372105	-0.664026	0.506674
ENSG00000123836	63.3472	-0.154074	0.180357	-0.854273	0.392954	0.61325	PFKFB2
ENSG00000213690	0.259979	0.724596	2.98638	0.242633	0.808289
ENSG00000229832	0.701972	0.00325194	1.83031	0.00177672	0.998582
ENSG00000225233	0.0193443	0	7.21329	0	1
ENSG00000287856	0.079405	0.724581	7.21329	0.100451	0.919986
ENSG00000226375	1.57801	0.706578	1.30983	0.539441	0.589583
ENSG00000203705	181.547	0.093713	0.119844	0.781957	0.43424	0.643742	TATDN3
ENSG00000224040	1.47311	-0.17509	1.07393	-0.163037	0.870489		HMGN1P4
ENSG00000228686	2.06304	0.0617252	1.19439	0.0516795	0.958784
ENSG00000279838	5.14456	-0.967521	0.596056	-1.6232	0.104546
ENSG00000174175	236.338	0.318792	0.139417	2.28661	0.0222186	0.226093	SELP
ENSG00000008118	1.12897	-1.26436	1.68338	-0.751084	0.452602		CAMK1G
ENSG00000171161	498.636	-0.125647	0.0954169	-1.31682	0.187898	0.433962	ZNF672
ENSG00000282097	0.197986	0.724591	4.72706	0.153286	0.878173
ENSG00000261453	0.0203208	0	7.21329	0	1		LINC01735
ENSG00000196878	1504.33	0.0233673	0.113325	0.206198	0.836636	0.917441	LAMB3
ENSG00000074964	85.0027	-0.363999	0.216364	-1.68234	0.0925028	0.326743	ARHGEF10L
ENSG00000198929	46.5048	-0.243137	0.271887	-0.894255	0.371185	0.597646	NOS1AP
ENSG00000227579	0.0183978	0.724581	7.21329	0.100451	0.919986
ENSG00000174606	613.665	0.186407	0.0990486	1.88198	0.0598394	0.288974	ANGEL2
ENSG00000179914	0.0182278	0	7.21329	0	1		ITLN1
ENSG00000121446	0.0578993	0.724581	7.21329	0.100451	0.919986		RGSL1
ENSG00000236905	0.265253	0.64122	4.01172	0.159837	0.87301
ENSG00000227887	0.0745523	0	7.21329	0	1		RPS26P13
ENSG00000116903	397.423	0.121472	0.112855	1.07636	0.281768	0.524675	EXOC8
ENSG00000198797	0.793792	-0.723896	1.81209	-0.399482	0.689538		BRINP2
ENSG00000151414	1422.65	0.26315	0.131496	2.0012	0.0453711	0.265593	NEK7
ENSG00000177614	0.606146	3.55957	1.74654	2.03807	0.041543		PGBD5
ENSG00000287157	0.0248617	0.724581	7.21329	0.100451	0.919986
ENSG00000233920	0.0195427	0	7.21329	0	1
ENSG00000183831	3.16939	1.40739	1.01162	1.39122	0.16416		ANKRD45
ENSG00000225755	0.0506923	0	7.21329	0	1
ENSG00000197472	11.3879	0.00283873	0.415031	0.0068398	0.994543		ZNF695
ENSG00000136643	700.509	0.143347	0.0801499	1.78849	0.0736974	0.3071	RPS6KC1
ENSG00000285521	0.0163246	0	7.21329	0	1
ENSG00000236317	0.170166	0	6.34475	0	1
ENSG00000176855	0.223955	0.0032519	5.25646	0.000618648	0.999506		KRT18P28
ENSG00000162877	0.377323	-2.3183	3.46739	-0.668603	0.503749		PM20D1
ENSG00000225401	1.60086	-0.704861	1.29433	-0.544576	0.586045		TGIF2P1
ENSG00000135747	0.694886	2.36719	1.57532	1.50268	0.132922		ZNF670-ZNF695
ENSG00000227237	0.0708068	0.724581	7.21329	0.100451	0.919986		ZNF692-DT
ENSG00000069248	1364.3	0.128719	0.0743002	1.73242	0.0831981	0.317192	NUP133
ENSG00000090104	0.0877835	-2.09901	7.18817	-0.29201	0.770279		RGS1
ENSG00000285280	0.868357	0.682282	1.73616	0.392984	0.694331
ENSG00000232892	2.09142	1.18224	0.99077	1.19325	0.232771		RGS5-AS1
ENSG00000236468	0.0604538	-1.35064	7.20758	-0.187392	0.851354		EEF1A1P44
ENSG00000185220	118.413	-0.402327	0.146089	-2.75399	0.00588728	0.144902	PGBD2
ENSG00000162769	244.905	0.193689	0.109401	1.77044	0.0766536	0.309973	FLVCR1
ENSG00000133065	858.63	-0.000849876	0.113017	-0.00751992	0.994	0.996828	SLC41A1
ENSG00000042781	0.851918	0.0757609	2.00328	0.0378185	0.969832		USH2A
ENSG00000234754	0.0579336	0	7.21329	0	1		LINC02817
ENSG00000233084	1.97342	2.88484	1.34251	2.14883	0.0316477		RPL23AP25
ENSG00000227815	0.0579468	0	7.21329	0	1
ENSG00000228863	0.0195427	0	7.21329	0	1
ENSG00000229112	0.013607	0	7.21329	0	1
ENSG00000226876	0.0446058	0	7.21329	0	1		SMYD3-AS1
ENSG00000277462	112.301	0.327764	0.15031	2.18059	0.029214	0.236412	ZNF670
ENSG00000225591	0.0919462	0.00325186	7.21329	0.000450815	0.99964		RPS27P7
ENSG00000035687	4606.2	0.189429	0.0645814	2.93318	0.00335505	0.11156	ADSS2
ENSG00000213080	50.5669	0.00378836	0.208028	0.0182108	0.985471	0.993418
ENSG00000180287	0.0209383	0	7.21329	0	1		PLD5
ENSG00000223828	0.0222523	0.724581	7.21329	0.100451	0.919986		BANF1P4
ENSG00000230124	922.421	0.0138745	0.0901128	0.153968	0.877635	0.936865	ACBD6
ENSG00000226723	5.45369	0.530791	0.547717	0.969097	0.332497
ENSG00000272672	0.231927	0.808818	5.2222	0.154881	0.876915
ENSG00000007341	226.062	-0.0668325	0.0997077	-0.670284	0.502677	0.694836	ST7L
ENSG00000286747	0.694922	-1.37788	1.81441	-0.759408	0.447608
ENSG00000236069	0.343241	-2.50917	2.64216	-0.949664	0.342283
ENSG00000143324	1391.27	0.134834	0.116855	1.15386	0.248559	0.493923	XPR1
ENSG00000229871	0.103687	0	7.21329	0	1		RPSAP20
ENSG00000225222	0.0275515	-1.20082	7.20896	-0.166574	0.867705		CHCHD4P5
ENSG00000118193	470.74	0.263878	0.140232	1.88173	0.0598731	0.288974	KIF14
ENSG00000286619	40.7634	0.280293	0.237795	1.17871	0.238512	0.484723
ENSG00000198756	3.30207	0.813959	0.966056	0.842559	0.399475		COLGALT2
ENSG00000178596	0.0566538	0.724581	7.21329	0.100451	0.919986		GAPDHP29
ENSG00000054282	643.139	0.144262	0.0864615	1.66851	0.0952143	0.328625	SDCCAG8
ENSG00000229663	0.0235169	0	7.21329	0	1		DPY19L4P1
ENSG00000162702	797.828	0.0845404	0.132115	0.639902	0.522236	0.709742	ZNF281
ENSG00000238272	0.0458054	0	7.21329	0	1
ENSG00000235060	0.0497799	0	7.21329	0	1		VDAC1P4
ENSG00000143194	0.035506	0	7.21329	0	1		MAEL
ENSG00000054267	1153.08	0.199821	0.10709	1.86591	0.0620542	0.292535	ARID4B
ENSG00000177800	0.0260977	0	7.21329	0	1		TMEM78
ENSG00000175137	934.591	-0.274072	0.133793	-2.04848	0.0405127	0.257389	SH3BP5L
ENSG00000134245	51.5097	0.00255067	0.203558	0.0125304	0.990002	0.994809	WNT2B
ENSG00000227373	0.590831	-0.745517	1.97301	-0.377857	0.705537		RABGAP1L-DT
ENSG00000228175	4.97843	1.22899	0.689773	1.78173	0.0747935		GEMIN8P4
ENSG00000069275	8667.12	0.189118	0.0858692	2.2024	0.0276373	0.23563	NUCKS1
ENSG00000187889	0.016026	0	7.21329	0	1		FYB2
ENSG00000097046	312.009	0.294939	0.1072	2.7513	0.00593601	0.144902	CDC7
ENSG00000282718	0.0364555	0	7.21329	0	1
ENSG00000235605	0.150159	0.00325189	5.65572	0.000574974	0.999541
ENSG00000224857	0.162091	0.724581	7.21329	0.100451	0.919986		LINC01691
ENSG00000273367	0.0431026	0	7.21329	0	1
ENSG00000230604	0.0952888	0	7.21329	0	1		TSEN15P2
ENSG00000203737	0.147376	1.97582	7.19137	0.274749	0.783509		GPR52
ENSG00000215873	0.037761	-0.718077	7.21329	-0.0995492	0.920702		FEN1P1
ENSG00000185420	357.166	0.00612322	0.109396	0.0559729	0.955363	0.979015	SMYD3
ENSG00000076321	715.738	0.143531	0.0926885	1.54853	0.121494	0.36167	KLHL20
ENSG00000272175	0.177512	0.724581	7.21329	0.100451	0.919986
ENSG00000213070	0.286289	0.618259	3.17908	0.194477	0.845802		HMGB3P6
ENSG00000282265	0.154972	0.724581	7.21329	0.100451	0.919986
ENSG00000117280	1067.13	0.0641607	0.0553724	1.15871	0.246573	0.492437	RAB29
ENSG00000236719	0.994563	0.137194	1.56997	0.0873865	0.930364		OVAAL
ENSG00000136636	1138.31	0.139362	0.0761975	1.82896	0.0674055	0.299632	KCTD3
ENSG00000225486	0.692696	1.29314	1.71187	0.755398	0.45001
ENSG00000163874	104.156	-0.265303	0.135264	-1.96138	0.049835	0.270857	ZC3H12A
ENSG00000285777	0.104522	0	7.21329	0	1
ENSG00000054392	63.7808	-0.226553	0.230065	-0.984734	0.324755	0.558375	HHAT
ENSG00000188739	16.6777	0.475431	0.397813	1.19511	0.232043		RBM34
ENSG00000273198	0.0495797	0	7.21329	0	1
ENSG00000203730	0.0258736	0	7.21329	0	1		TEDDM1
ENSG00000273483	1.60293	1.54673	1.17675	1.3144	0.18871
ENSG00000261729	0.244792	0	4.59586	0	1
ENSG00000215796	0.124809	0.00325186	7.21329	0.000450815	0.99964
ENSG00000143341	146.242	-0.421942	0.227731	-1.85281	0.06391	0.295568	HMCN1
ENSG00000228309	0.0244949	-0.718077	7.21329	-0.0995492	0.920702		LINC01350
ENSG00000229739	4.1464	0.221713	0.663328	0.334244	0.738196		PDC-AS1
ENSG00000116703	0.230504	0	5.93527	0	1		PDC
ENSG00000273874	0.0918027	0	7.21329	0	1		MIR6859-2
ENSG00000264101	0.0440046	0	7.21329	0	1		MIR4689
ENSG00000243267	0.403953	0	2.84579	0	1		RN7SL614P
ENSG00000239149	2.23789	0.383295	1.07467	0.356664	0.721343		SNORA59A
ENSG00000252956	0.122341	0	7.21329	0	1		RNA5SP40
ENSG00000207237	0.104048	0	7.21329	0	1		RNU6-110P
ENSG00000252691	0.032052	0	7.21329	0	1
ENSG00000264773	0.119864	0.724581	7.21329	0.100451	0.919986		MIR4420
ENSG00000206627	0.0893282	0	7.21329	0	1		RNU6-969P
ENSG00000283414	0.171514	2.71206	7.1712	0.378188	0.705291		U6
ENSG00000263675	3.41032	0.108678	0.904628	0.120136	0.904376		MIR5581
ENSG00000251767	0.185903	0	6.23915	0	1		RNU7-8P
ENSG00000200839	0.0224876	-0.718077	7.21329	-0.0995492	0.920702		RNA5SP48
ENSG00000264963	0.0234754	0	7.21329	0	1		RN7SL440P
ENSG00000264271	0.0555848	0	7.21329	0	1		RN7SL488P
ENSG00000251720	0.627898	0.220334	2.14891	0.102533	0.918334		RNU7-123P
ENSG00000274321	0.0334998	0	7.21329	0	1
ENSG00000207234	0.27834	-1.57056	3.60925	-0.435148	0.663455		RNU6-125P
ENSG00000202259	0.0183978	0.724581	7.21329	0.100451	0.919986		RNU6-1318P
ENSG00000263526	0.0209383	0	7.21329	0	1		MIR378G
ENSG00000211575	0.120776	-0.718077	7.21329	-0.0995492	0.920702		MIR760
ENSG00000244256	0.75565	0.918796	2.06051	0.445907	0.655665		RN7SL130P
ENSG00000252797	0.129755	0	7.21329	0	1		RN7SKP272
ENSG00000215930	0.188307	0	7.21329	0	1		MIR942
ENSG00000222069	0.0657726	0.724581	7.21329	0.100451	0.919986		RN7SKP285
ENSG00000199879	0.0217602	0	7.21329	0	1		RNVU1-22
ENSG00000283296	1.10819	2.72331	1.46183	1.86294	0.06247		MIR4256
ENSG00000276839	0.0660674	0	7.21329	0	1		Metazoa_SRP
ENSG00000201544	0.954383	-1.04486	1.38541	-0.754189	0.450736		SNORA16B
ENSG00000252906	0.258826	0	4.54153	0	1		SCARNA3
ENSG00000252860	0.209845	0	7.21329	0	1		RNU6-570P
ENSG00000207181	2.51421	1.02689	0.989877	1.03739	0.299554		SNORA14B
ENSG00000275213	0.0892739	0	7.21329	0	1		Metazoa_SRP
ENSG00000239494	1.25092	-2.28753	1.49477	-1.53035	0.125929		RN7SL333P
ENSG00000202184	0.0242773	0	7.21329	0	1		RNU6-1283P
ENSG00000241395	0.0314186	0	7.21329	0	1		RN7SL344P
ENSG00000222407	0.0206901	0	7.21329	0	1		RNA5SP80
ENSG00000200495	0.0182278	0	7.21329	0	1		RNU6-1205P
ENSG00000201944	0.292375	0.732657	4.00416	0.182974	0.854818		SNORA72
ENSG00000200972	0.0552545	0	7.21329	0	1		RNU5A-8P
ENSG00000207326	0.0555319	0	7.21329	0	1		Y_RNA
ENSG00000212205	0.0605734	0	7.21329	0	1		Y_RNA
ENSG00000264358	0.0941493	0	7.21329	0	1		MIR3122
ENSG00000252879	0.0377705	0	7.21329	0	1		RN7SKP98
ENSG00000252612	0.318957	0.733172	7.20986	0.10169	0.919003		Y_RNA
ENSG00000202264	0.015094	0	7.21329	0	1		RNA5SP77
ENSG00000285609	0.0186713	0	7.21329	0	1		5S_rRNA
ENSG00000206762	3.40643	1.0453	0.881037	1.18644	0.235447		RNU6-418P
ENSG00000264500	5.50795	0.100826	0.679961	0.148282	0.88212		MIR3124
ENSG00000230175	0.143174	0.00325186	7.21329	0.000450815	0.99964
ENSG00000225272	0.0500829	0	7.21329	0	1		RPL21P27
ENSG00000215838	0.212833	-0.718088	4.65582	-0.154234	0.877425
ENSG00000273365	0.157474	0.724581	7.21329	0.100451	0.919986
ENSG00000224358	3.46137	1.06334	0.817392	1.30089	0.193297		TMCO1-AS1
ENSG00000230659	0.0433682	0	7.21329	0	1
ENSG00000162545	306.45	-0.00182559	0.152672	-0.0119576	0.990459	0.995104	CAMK2N1
ENSG00000090432	710.302	-0.0742795	0.0913523	-0.81311	0.416155	0.630238	MUL1
ENSG00000183114	2.15379	-1.60307	1.48255	-1.08129	0.279567		FAM43B
ENSG00000158825	19.7845	0.244458	0.373289	0.654877	0.512547		CDA
ENSG00000158828	398.955	-0.12342	0.167015	-0.738972	0.459924	0.663297	PINK1
ENSG00000117242	148.927	0.0242927	0.112495	0.215944	0.829031	0.913772	PINK1-AS
ENSG00000234473	0.38612	0.00325193	3.24586	0.00100187	0.999201		ZNF101P2
ENSG00000238754	0.0618468	0	7.21329	0	1		SCARNA18B
ENSG00000134371	1361.37	0.229128	0.107128	2.13882	0.0324505	0.243324	CDC73
ENSG00000162630	0.174745	2.73516	7.17072	0.381434	0.702881		B3GALT2
ENSG00000276735	0.0774539	0	7.21329	0	1		Metazoa_SRP
ENSG00000232077	0.523588	-0.111294	2.03776	-0.0546159	0.956444		LINC01031
ENSG00000287453	0.0209383	0	7.21329	0	1
ENSG00000066557	757.45	0.153021	0.118903	1.28694	0.198115	0.445256	LRRC40
ENSG00000244389	0.0205626	0.724581	7.21329	0.100451	0.919986		RN7SL242P
ENSG00000228988	0.050004	0	7.21329	0	1
ENSG00000118454	635.425	0.157831	0.0800582	1.97145	0.0486721	0.270054	ANKRD13C
ENSG00000226088	0.439403	-0.718093	2.47311	-0.290361	0.77154		HHLA3-AS1
ENSG00000116761	73.9327	0.145998	0.172944	0.844195	0.39856	0.617836	CTH
ENSG00000271992	2.66226	0.638865	0.886522	0.720642	0.47113
ENSG00000233020	0.0795292	-0.718077	7.21329	-0.0995492	0.920702		CHORDC1P5
ENSG00000007968	45.1474	-0.340659	0.197952	-1.72092	0.0852661	0.320266	E2F2
ENSG00000235052	1.3924	-1.51635	1.14895	-1.31976	0.186914
ENSG00000117318	2744.66	-0.246541	0.135156	-1.82412	0.0681347	0.301	ID3
ENSG00000285802	0.0273338	-0.718077	7.21329	-0.0995492	0.920702
ENSG00000142676	12380.7	0.00747649	0.114876	0.0650833	0.948108	0.974538	RPL11
ENSG00000057757	691.048	-0.0164084	0.082054	-0.19997	0.841504	0.919188	PITHD1
ENSG00000011009	2280.71	-0.321195	0.137849	-2.33005	0.0198033	0.219138	LYPLA2
ENSG00000117308	728.653	-0.133489	0.124056	-1.07604	0.281909	0.524675	GALE
ENSG00000235748	0.41377	2.25547	2.85802	0.789173	0.430011		SEPTIN14P12
ENSG00000237861	0.047528	0	7.21329	0	1
ENSG00000226919	0.842868	-0.371622	1.15065	-0.322968	0.74672
ENSG00000223963	0.145109	-0.718077	7.21329	-0.0995492	0.920702		THAP12P8
ENSG00000238085	0.0222523	0.724581	7.21329	0.100451	0.919986
ENSG00000286496	0.582467	1.94178	2.83648	0.684573	0.493613
ENSG00000287516	11.3805	-0.358792	0.444654	-0.806902	0.419723
ENSG00000287738	0.399853	-1.81825	2.82793	-0.642961	0.520249
ENSG00000132693	1.44286	-0.732163	1.2166	-0.60181	0.547301		CRP
ENSG00000158716	1482.06	-0.41561	0.183556	-2.26422	0.0235607	0.228785	DUSP23
ENSG00000181036	0.70936	1.08195	2.0882	0.518124	0.604371		FCRL6
ENSG00000158714	0.0386886	0	7.21329	0	1		SLAMF8
ENSG00000212161	0.0239063	0	7.21329	0	1
ENSG00000243284	0.0619192	-1.35064	7.20758	-0.187392	0.851354		VSIG8
ENSG00000272668	24.3693	0.433947	0.369237	1.17525	0.239893
ENSG00000213085	22.9941	-0.445985	0.299765	-1.48778	0.136808		CFAP45
ENSG00000287040	0.0496239	0	7.21329	0	1
ENSG00000279430	0.308899	-1.08967	4.44708	-0.24503	0.806433
ENSG00000162723	0.0137757	-0.718077	7.21329	-0.0995492	0.920702		SLAMF9
ENSG00000256029	0.842673	-0.921117	1.95407	-0.471384	0.637366
ENSG00000188004	0.231951	0.72459	5.20589	0.139186	0.889303		SNHG28
ENSG00000266580	0.0186713	0	7.21329	0	1		MIR4254
ENSG00000254545	13.019	0.333729	0.349923	0.953721	0.340225
ENSG00000203620	0.0516747	0.724581	7.21329	0.100451	0.919986
ENSG00000269967	0.427023	1.51407	2.66976	0.567117	0.570635
ENSG00000228634	0.620503	-1.27403	1.96741	-0.647566	0.517266
ENSG00000284702	0.0182278	0	7.21329	0	1
ENSG00000163399	7187.81	0.0296886	0.125873	0.235861	0.813541	0.904584	ATP1A1
ENSG00000233154	0.230486	0	6.92597	0	1		LINC01762
ENSG00000224950	7.70396	0.597378	0.536786	1.11288	0.26576
ENSG00000286276	0.581704	0.705136	1.9977	0.352974	0.724108
ENSG00000177888	230.759	0.180532	0.164252	1.09912	0.271717	0.515687	ZBTB41
ENSG00000243364	268.881	-0.453447	0.188149	-2.41004	0.0159509	0.209434	EFNA4
ENSG00000251246	0.169507	-0.718077	7.21329	-0.0995492	0.920702		EFNA4-EFNA3
ENSG00000143590	27.0483	-0.0472652	0.297327	-0.158967	0.873695		EFNA3
ENSG00000169242	1297.08	-0.273259	0.115678	-2.36225	0.0181643	0.217029	EFNA1
ENSG00000169241	515.298	0.146722	0.0849604	1.72695	0.0841767	0.318624	SLC50A1
ENSG00000223452	0.0209383	0	7.21329	0	1		HMGN2P18
ENSG00000163463	105.676	0.102029	0.193366	0.527646	0.597745	0.767671	KRTCAP2
ENSG00000169231	312.247	-0.145266	0.115803	-1.25443	0.209687	0.457223	THBS3
ENSG00000236675	140.62	-0.348117	0.217579	-1.59996	0.109608	0.348409	MTX1P1
ENSG00000177628	1305.97	-0.130267	0.0645325	-2.01862	0.0435263	0.261716	GBA1
ENSG00000116521	1379.85	-0.178498	0.0760745	-2.34636	0.0189577	0.218487	SCAMP3
ENSG00000176444	1060.26	-0.131365	0.0798809	-1.64452	0.10007	0.335546	CLK2
ENSG00000143630	52.3265	-0.414393	0.238144	-1.74009	0.081843	0.315369	HCN3
ENSG00000143627	0.246657	-2.51426	7.17636	-0.350353	0.726074		PKLR
ENSG00000228523	0.036028	0.00325186	7.21329	0.000450815	0.99964		DNAJB6P4
ENSG00000223263	1.28134	-1.78762	1.48371	-1.20484	0.228266		RNU6-387P
ENSG00000197721	0.116115	-1.75464	7.20034	-0.243689	0.807472		CR1L
ENSG00000244703	0.0606238	0	7.21329	0	1		CD46P1
ENSG00000234219	0.0420241	0	7.21329	0	1		CDCA4P4
ENSG00000174059	1707.25	-0.0701866	0.0775986	-0.904483	0.365739	0.593991	CD34
ENSG00000285719	0.983645	-0.0459406	1.73014	-0.026553	0.978816
ENSG00000284237	65.6572	-0.39941	0.21778	-1.83401	0.0666531	0.298194	LINC02767
ENSG00000158731	0.343805	0.664949	3.39685	0.195755	0.844802		OR10J6P
ENSG00000201746	0.361695	0.388038	2.93002	0.132435	0.89464		RNU6-828P
ENSG00000199562	0.509911	2.01798	2.50104	0.806857	0.419749		RNU6-37P
ENSG00000284735	1.93988	0.4231	1.0885	0.388699	0.697499
ENSG00000284642	4.55152	0.891944	0.659293	1.35288	0.176095
ENSG00000142657	8218.91	0.0554197	0.0560263	0.989174	0.322578	0.556828	PGD
ENSG00000271989	0.181147	-0.718085	5.44294	-0.13193	0.89504
ENSG00000251503	1.30519	-1.06754	1.38421	-0.771225	0.440574		CENPS-CORT
ENSG00000175279	35.9261	0.324224	0.273083	1.18727	0.235119		CENPS
ENSG00000160049	1684.95	0.0252168	0.0578034	0.436252	0.662654	0.811585	DFFA
ENSG00000236035	2.09799	-0.260488	0.883375	-0.294878	0.768087		NSA2P1
ENSG00000221643	1.19473	0.35387	1.49423	0.236825	0.812793		SNORA77
ENSG00000122188	0.946331	0.678813	1.65032	0.411323	0.680836		LAX1
ENSG00000227417	0.0705009	-1.58055	7.20492	-0.219371	0.826361
ENSG00000223505	0.578715	0.00325194	2.23534	0.00145478	0.998839		RPL35AP5
ENSG00000182004	1140.38	0.0980921	0.118688	0.826469	0.408538	0.624416	SNRPE
ENSG00000236430	0.351945	-2.22853	3.14976	-0.707525	0.47924		KRT8P29
ENSG00000130768	19.4226	0.110592	0.396629	0.27883	0.780376		SMPDL3B
ENSG00000227050	0.0727312	0	7.21329	0	1
ENSG00000238231	0.535347	1.42632	2.3019	0.619629	0.535502
ENSG00000240750	0.498872	-0.431386	1.99327	-0.216422	0.828659		RN7SL559P
ENSG00000158156	330.693	-0.171328	0.110917	-1.54465	0.12243	0.363057	XKR8
ENSG00000182118	115.173	-0.34	0.167892	-2.02511	0.0428566	0.261478	FAM89A
ENSG00000227934	6.06209	0.659338	0.547114	1.20512	0.228157
ENSG00000229595	0.015094	0	7.21329	0	1
ENSG00000143633	250.388	0.00820261	0.123621	0.0663527	0.947097	0.974105	C1orf131
ENSG00000281912	2.69931	-1.32753	0.85124	-1.55952	0.118873		LINC01144
ENSG00000132773	347.898	-0.0292984	0.0976998	-0.299882	0.764267	0.875548	TOE1
ENSG00000070759	58.5658	0.0415476	0.199319	0.208448	0.834879	0.916883	TESK2
ENSG00000280670	87.4789	0.253513	0.171581	1.47751	0.139539	0.383005	CCDC163
ENSG00000132763	128.772	0.122368	0.121409	1.0079	0.313504	0.550761	MMACHC
ENSG00000221953	1.29792	0.736827	1.59261	0.462653	0.643613		LINC02897
ENSG00000226164	0.0368318	0	7.21329	0	1		FGFR3P6
ENSG00000224014	2.4893	-0.592675	0.932622	-0.635493	0.525107
ENSG00000215795	5.98689	-0.663235	0.557061	-1.1906	0.233812
ENSG00000259865	177.211	0.0907574	0.179795	0.504782	0.613712	0.778278
ENSG00000252516	2.34594	0.687107	1.03437	0.664276	0.506514		RNA5SP82
ENSG00000232347	0.0832006	0	7.21329	0	1
ENSG00000214144	0.285789	0	4.04236	0	1
ENSG00000202079	0.449557	1.85914	2.73128	0.680685	0.496071		Y_RNA
ENSG00000286216	1.13323	-0.98483	1.73206	-0.56859	0.569634
ENSG00000169224	0.0224876	-0.718077	7.21329	-0.0995492	0.920702		GCSAML
ENSG00000252254	0.282351	0.00325192	4.05042	0.00080286	0.999359		Y_RNA
ENSG00000227854	0.0420303	-0.718077	7.21329	-0.0995492	0.920702
ENSG00000228818	6.84251	0.02285	0.412527	0.0553903	0.955828
ENSG00000223694	0.488855	0.00325194	2.27915	0.00142682	0.998862		ADH5P3
ENSG00000133019	0.046005	-0.718077	7.21329	-0.0995492	0.920702		CHRM3
ENSG00000162636	230.985	-0.0829908	0.133085	-0.62359	0.532897	0.717205	EEIG2
ENSG00000162639	104.048	0.062005	0.150301	0.412538	0.679945	0.822093	HENMT1
ENSG00000285923	1.71965	-0.264871	1.02547	-0.258293	0.79618
ENSG00000134186	1346.81	0.112835	0.0860233	1.31168	0.189629	0.435613	PRPF38B
ENSG00000143107	0.314265	0.00325193	3.24527	0.00100205	0.9992		FNDC7
ENSG00000232971	0.0248119	0	7.21329	0	1
ENSG00000116266	1171.91	0.225031	0.0997252	2.25651	0.0240385	0.229503	STXBP3
ENSG00000228076	0.0615108	0	7.21329	0	1
ENSG00000203897	0.0424767	0	7.21329	0	1		SPATA42
ENSG00000237349	0.0617406	0	7.21329	0	1
ENSG00000244716	649.681	-0.0312877	0.172045	-0.181857	0.855695	0.926539	RPL17P7
ENSG00000228665	0.13315	-0.718077	7.21329	-0.0995492	0.920702		RPS27P6
ENSG00000273382	25.756	0.311665	0.257538	1.21017	0.226213		TMEM167B-DT
ENSG00000215717	729.51	0.0590739	0.0824976	0.716068	0.473949	0.674207	TMEM167B
ENSG00000251484	0.518602	0.724597	2.3428	0.309287	0.757103
ENSG00000132676	1813.03	-0.0116643	0.0738062	-0.15804	0.874426	0.93521	DAP3
ENSG00000203761	74.0176	0.0441669	0.18542	0.238199	0.811727	0.903599	MSTO2P
ENSG00000234937	0.847935	-0.770281	1.74679	-0.44097	0.659235
ENSG00000132718	1490.66	0.0894526	0.0578129	1.54728	0.121797	0.362169	SYT11
ENSG00000283442	0.397901	-2.28785	2.83319	-0.807517	0.419369		U4
ENSG00000132680	1032.91	0.168531	0.0823367	2.04686	0.0406723	0.257647	KHDC4
ENSG00000207475	1.19014	-0.104903	1.44649	-0.0725222	0.942186		SNORA80E
ENSG00000277817	0.0828978	0	7.21329	0	1		MIR6738
ENSG00000273002	6.04548	0.0317849	0.705059	0.0450812	0.964043		ARHGEF2-AS2
ENSG00000224276	0.182493	0.724589	5.4313	0.13341	0.893869		ARHGEF2-AS1
ENSG00000285677	4.94968	0.0534316	0.627654	0.0851291	0.932159
ENSG00000163479	4100.27	-0.160147	0.0934081	-1.71448	0.0864399	0.320826	SSR2
ENSG00000160803	1609.48	-0.130282	0.0788711	-1.65183	0.0985692	0.332919	UBQLN4
ENSG00000132698	0.527304	-0.718093	2.74191	-0.261895	0.793402		RAB25
ENSG00000252236	0.0449752	-1.58056	7.20492	-0.219372	0.82636
ENSG00000260238	0.850946	-0.45953	1.6587	-0.277042	0.781748		PMF1-BGLAP
ENSG00000242252	2.30417	0.62288	1.06399	0.585421	0.558265		BGLAP
ENSG00000198952	2663.4	-0.145134	0.0848914	-1.70965	0.087331	0.32217	SMG5
ENSG00000163472	87.5713	-0.441409	0.163994	-2.69163	0.00711045	0.156416	TMEM79
ENSG00000163468	9684.27	-0.0396191	0.0580182	-0.682874	0.494687	0.688861	CCT3
ENSG00000132677	0.0183978	0.724581	7.21329	0.100451	0.919986		RHBG
ENSG00000254726	1118.99	-0.324989	0.119311	-2.72389	0.00645177	0.150302	MEX3A
ENSG00000186377	31.0333	0.0165613	0.230426	0.0718723	0.942704		CYP4X1
ENSG00000186160	0.0752101	-0.718077	7.21329	-0.0995492	0.920702		CYP4Z1
ENSG00000225154	0.0380811	0	7.21329	0	1		TUBAP9
ENSG00000225506	2.68508	-0.402263	0.965083	-0.416817	0.676812		CYP4A22-AS1
ENSG00000224805	0.707637	-0.534729	1.82161	-0.293548	0.769103		LINC00853
ENSG00000162366	1.6026	-3.82427	1.66468	-2.2973	0.0216019		PDZK1IP1
ENSG00000226252	100.021	0.435634	0.19837	2.19607	0.0280872	0.236241
ENSG00000225762	3.19726	0.162245	0.899403	0.180392	0.856845		LINC01389
ENSG00000186790	0.360949	0.724594	3.83501	0.188942	0.850138		FOXE3
ENSG00000237424	33.28	-0.171643	0.23225	-0.739044	0.45988		FOXD2-AS1
ENSG00000189030	0.0830801	1.35788	7.21174	0.188287	0.850651		VHLL
ENSG00000143061	18.5896	0.231227	0.335054	0.690121	0.490118		IGSF3
ENSG00000135821	3154.59	-0.0700919	0.0460653	-1.52158	0.128115	0.368878	GLUL
ENSG00000168275	276.254	0.0643308	0.139444	0.461339	0.644556	0.798661	COA6
ENSG00000241563	2.17612	-0.421618	0.935185	-0.450839	0.652105		CORT
ENSG00000153207	1440.1	0.166027	0.134608	1.23341	0.217423	0.464477	AHCTF1
ENSG00000156869	18.6645	0.232062	0.299273	0.775419	0.438092		FRRS1
ENSG00000033122	15.8662	0.116103	0.410006	0.283174	0.777043		LRRC7
ENSG00000143278	0.0273338	-0.718077	7.21329	-0.0995492	0.920702		F13B
ENSG00000116678	980.632	0.387506	0.135473	2.86039	0.00423115	0.126016	LEPR
ENSG00000159352	2549.88	-0.132335	0.118899	-1.113	0.265707	0.509908	PSMD4
ENSG00000158710	13230.3	-0.188687	0.0786	-2.4006	0.0163683	0.210686	TAGLN2
ENSG00000162734	7518.49	-0.143039	0.0633407	-2.25824	0.0239304	0.229008	PEA15
ENSG00000049239	3530.09	-0.110337	0.0991149	-1.11323	0.265611	0.509908	H6PD
ENSG00000186564	3.17099	0.501736	0.740133	0.677899	0.497836		FOXD2
ENSG00000244038	8079.62	-0.104904	0.0614773	-1.70639	0.0879355	0.32274	DDOST
ENSG00000116690	2.00799	-0.524812	1.20975	-0.433818	0.664421		PRG4
ENSG00000126091	29.4573	-0.096768	0.247992	-0.390206	0.696384		ST3GAL3
ENSG00000171163	580.73	-0.112982	0.145092	-0.778687	0.436164	0.64495	ZNF692
ENSG00000172456	105.727	-0.0419814	0.185198	-0.226684	0.82067	0.909119	FGGY
ENSG00000158786	0.0185384	0	7.21329	0	1		PLA2G2F
ENSG00000157870	1219.85	-0.21022	0.140343	-1.4979	0.13416	0.375873	PRXL2B
ENSG00000179085	305.983	-0.242494	0.201971	-1.20064	0.229891	0.475555	DPM3
ENSG00000173080	0.870906	2.33972	1.57975	1.48107	0.138587		RXFP4
ENSG00000285646	6.97232	0.0606299	0.470478	0.128869	0.897461
ENSG00000083444	10731.8	-0.279239	0.100337	-2.783	0.0053858	0.139339	PLOD1
ENSG00000287384	1.22744	-0.0163161	1.22093	-0.0133637	0.989338
ENSG00000116691	496.068	-0.392232	0.176026	-2.22826	0.0258633	0.232279	MIIP
ENSG00000202461	2.07463	1.67707	1.18076	1.42033	0.155513		Y_RNA
ENSG00000243539	0.0181828	0	7.21329	0	1		RN7SL649P
ENSG00000120949	2.93316	-0.257608	1.13632	-0.226704	0.820654		TNFRSF8
ENSG00000200591	0.581958	1.65154	2.06555	0.799565	0.423963		Y_RNA
ENSG00000162521	2900.9	0.129625	0.0722209	1.79484	0.0726797	0.306668	RBBP4
ENSG00000162520	95.8316	0.0517191	0.186617	0.277141	0.781672	0.885846	SYNC
ENSG00000224409	0.195125	0.724593	4.20016	0.172516	0.863032
ENSG00000162522	993.426	-0.0219912	0.0985397	-0.223171	0.823402	0.910764	KIAA1522
ENSG00000116497	501.771	0.140637	0.0817547	1.72023	0.0853913	0.32041	S100PBP
ENSG00000121905	1.83154	0.060432	1.15985	0.0521033	0.958446		HPCA
ENSG00000121900	370.305	-0.292754	0.170421	-1.71782	0.0858292	0.32041	TMEM54
ENSG00000287691	2.70613	-1.18024	0.818634	-1.44172	0.149381
ENSG00000278966	1.65829	0.724605	1.03454	0.700411	0.483671
ENSG00000143222	1615.12	-0.0357526	0.0912495	-0.391812	0.695197	0.831934	UFC1
ENSG00000224985	4.61519	-0.172394	0.634433	-0.271729	0.78583
ENSG00000143224	377.045	-0.170991	0.137561	-1.24302	0.213861	0.461061	PPOX
ENSG00000158850	1282.31	-0.183512	0.0797686	-2.30055	0.0214171	0.2241	B4GALT3
ENSG00000158859	3158.04	-0.136333	0.127289	-1.07105	0.284147	0.526627	ADAMTS4
ENSG00000158869	8.31729	0.311802	0.458146	0.680573	0.496142		FCER1G
ENSG00000158874	0.0762181	0	7.21329	0	1		APOA2
ENSG00000158882	506.033	-0.177079	0.110452	-1.60322	0.108886	0.347981	TOMM40L
ENSG00000284035	0.516556	1.99222	2.23565	0.891113	0.372868		MIR5187
ENSG00000143257	12.7449	-0.606527	0.397072	-1.5275	0.126637		NR1I3
ENSG00000248485	0.294255	0	3.25147	0	1		PCP4L1
ENSG00000188931	79.5224	-0.20157	0.224152	-0.899255	0.368517	0.595501	CFAP126
ENSG00000236484	0.384566	0.194272	3.42177	0.0567755	0.954724		RRM2P2
ENSG00000283696	8.7821	1.31163	0.687895	1.90673	0.0565551
ENSG00000288093	1.54351	3.61855	1.29591	2.79227	0.0052339
ENSG00000215840	0.963914	-2.04199	1.45061	-1.40768	0.159225
ENSG00000277882	0.0331497	0	7.21329	0	1
ENSG00000283317	1.4819	2.51074	1.33852	1.87576	0.0606889
ENSG00000227139	0.0185384	0	7.21329	0	1
ENSG00000265107	23.799	-0.359396	0.376172	-0.955403	0.339374		GJA5
ENSG00000188092	87.2368	-0.616222	0.318941	-1.93209	0.0533488	0.277209	GPR89B
ENSG00000274372	0.464394	-1.36913	2.12417	-0.64455	0.519219		LINC02804
ENSG00000206791	0.0760971	0.63655	7.21174	0.0882658	0.929665		RNU1-129P
ENSG00000229828	0.045992	0.724581	7.21329	0.100451	0.919986		PDE4DIPP1
ENSG00000225080	1.9931	-1.28639	1.32959	-0.967507	0.333291		PFN1P4
ENSG00000198658	18.7726	-0.469733	0.312387	-1.50369	0.132661		ABHD17AP1
ENSG00000284928	0.027214	0	7.21329	0	1
ENSG00000223949	0.0248119	0	7.21329	0	1		ROR1-AS1
ENSG00000116688	2787.98	-0.0736334	0.0545067	-1.35091	0.176726	0.421322	MFN2
ENSG00000188800	0.197634	0	7.15028	0	1		TMCO2
ENSG00000084073	1876.99	0.213984	0.0996547	2.14726	0.0317729	0.242105	ZMPSTE24
ENSG00000231296	0.396785	-0.718091	3.55544	-0.20197	0.83994
ENSG00000049089	16.5695	-0.844549	0.443939	-1.9024	0.0571193		COL9A2
ENSG00000227311	0.686763	1.1538	1.55567	0.741674	0.458285		RPL21P20
ENSG00000284677	0.15141	-1.66432	7.20302	-0.231058	0.81727
ENSG00000187801	64.022	0.369201	0.228286	1.61728	0.105819	0.344352	ZFP69B
ENSG00000260920	66.9385	0.41661	0.163513	2.54787	0.0108383	0.183815
ENSG00000158887	63.4049	-0.216258	0.248256	-0.871107	0.383696	0.607299	MPZ
ENSG00000228172	6.78896	0.467222	0.572217	0.816512	0.414208
ENSG00000117640	590.237	0.0881644	0.0687709	1.282	0.199842	0.447181	MTFR1L
ENSG00000127423	50.0975	-0.00425526	0.194913	-0.0218315	0.982582	0.99217	AUNIP
ENSG00000182749	287.741	-0.292483	0.13838	-2.11362	0.0345479	0.247673	PAQR7
ENSG00000117632	6695.06	0.0080678	0.106964	0.0754256	0.939876	0.970816	STMN1
ENSG00000229786	0.247426	-1.35212	5.19797	-0.260125	0.794767		SNRPFP2
ENSG00000223624	0.385468	1.28455	3.17044	0.405164	0.685357
ENSG00000126106	66.6423	0.0219689	0.217337	0.101082	0.919485	0.960218	TMEM53
ENSG00000198520	1.8321	0.829523	1.50737	0.550313	0.582105		ARMH1
ENSG00000199377	0.0442097	0	7.21329	0	1		RNU5F-1
ENSG00000200169	0.0840571	0	7.21329	0	1		RNU5D-1
ENSG00000142945	642.572	0.0055413	0.0720456	0.0769138	0.938692	0.970318	KIF2C
ENSG00000142937	19670.7	0.0155618	0.105999	0.146812	0.883281	0.93962	RPS8
ENSG00000200913	5.72706	-0.55592	0.587849	-0.945685	0.344309		SNORD46
ENSG00000202031	0.0930255	0	7.21329	0	1		SNORD38A
ENSG00000234093	0.808398	1.0135	1.58416	0.639771	0.522322		RPS15AP11
ENSG00000142959	4.46953	1.26399	0.812663	1.55536	0.11986		BEST4
ENSG00000173846	606.101	-0.371779	0.0989601	-3.75686	0.000172058	0.0203981	PLK3
ENSG00000117425	19.5462	-0.507921	0.455459	-1.11518	0.264772		PTCH2
ENSG00000226499	0.20366	0.693502	4.15554	0.166886	0.86746
ENSG00000070785	626.251	-0.0192476	0.0815786	-0.235939	0.81348	0.904584	EIF2B3
ENSG00000229815	0.0183978	0.724581	7.21329	0.100451	0.919986		CCNB1IP1P1
ENSG00000232369	0.0899383	0.724581	7.21329	0.100451	0.919986		PPIAP35
ENSG00000268949	0.567772	-1.99958	2.09042	-0.956544	0.338798		MRPS17P1
ENSG00000126107	1937.81	-0.132649	0.0829198	-1.59972	0.10966	0.34844	HECTD3
ENSG00000126088	2166.89	-0.222288	0.112076	-1.98338	0.0473255	0.268508	UROD
ENSG00000234315	1.43326	-2.4061	1.32527	-1.81555	0.0694393		OSTCP5
ENSG00000162408	636.74	-0.0498784	0.116875	-0.426766	0.66955	0.815467	NOL9
ENSG00000229519	2.38082	-0.32314	1.04683	-0.308685	0.757561
ENSG00000173662	0.368973	-1.94944	2.81284	-0.693049	0.488279		TAS1R1
ENSG00000204859	256.722	-0.341586	0.161171	-2.1194	0.0340568	0.246435	ZBTB48
ENSG00000230735	0.127152	0.724581	7.21329	0.100451	0.919986
ENSG00000171488	1867.92	0.260386	0.125588	2.07334	0.0381406	0.253668	LRRC8C
ENSG00000237200	2.11915	0.389265	0.887685	0.438517	0.661011		ZBTB40-IT1
ENSG00000070886	0.0406415	0	7.21329	0	1		EPHA8
ENSG00000265422	0.0334998	0	7.21329	0	1		MIR4684
ENSG00000223776	1.5754	-0.0281649	1.2719	-0.022144	0.982333		LGALS8-AS1
ENSG00000273058	4.47044	0.115209	0.619296	0.186033	0.852419
ENSG00000230325	5.50438	0.586908	0.769899	0.762318	0.44587
ENSG00000119285	2207.93	0.206903	0.137752	1.502	0.133098	0.375003	HEATR1
ENSG00000226498	0.0644141	0	7.21329	0	1		RPSAP21
ENSG00000237991	38.7941	-0.0311272	0.321873	-0.0967064	0.92296	0.961462	RPL35P1
ENSG00000225886	1.92065	0.100128	0.999809	0.100147	0.920228
ENSG00000287244	0.0799177	0	7.21329	0	1
ENSG00000231344	2.26159	1.14141	0.845484	1.35001	0.177012
ENSG00000230833	0.126639	0	7.21329	0	1		RPEP3
ENSG00000117758	2183.74	0.221898	0.0884441	2.50891	0.0121106	0.191721	STX12
ENSG00000269971	0.452237	0.724597	2.55578	0.283513	0.776784
ENSG00000270031	2.73452	-0.454737	0.867992	-0.523895	0.600352
ENSG00000223062	0.013607	0	7.21329	0	1		RNU6-1245P
ENSG00000286433	1.24583	-0.961439	1.522	-0.631692	0.527588
ENSG00000117751	1046.9	-0.00390225	0.0528197	-0.0738787	0.941107	0.970842	PPP1R8
ENSG00000252947	0.698867	-0.398125	1.95258	-0.203898	0.838434		SCARNA1
ENSG00000130775	188.866	-0.0128354	0.187716	-0.0683768	0.945486	0.973461	THEMIS2
ENSG00000117748	742.443	0.0465533	0.077176	0.60321	0.546369	0.728273	RPA2
ENSG00000223643	0.0465637	0	7.21329	0	1
ENSG00000230239	0.0380542	0	7.21329	0	1		PDE4DIPP9
ENSG00000207005	0.0575259	0.724581	7.21329	0.100451	0.919986		RNU1-2
ENSG00000272426	0.774738	-0.877478	1.51091	-0.580761	0.561402
ENSG00000117122	2455.17	-0.43893	0.15801	-2.77786	0.00547184	0.140963	MFAP2
ENSG00000286898	0.647173	1.48193	1.88049	0.788052	0.430666
ENSG00000226526	3.90548	-0.890031	0.786059	-1.13227	0.257521
ENSG00000159363	1654.92	-0.430951	0.115714	-3.72428	0.000195875	0.0224753	ATP13A2
ENSG00000117115	0.533043	0.00325194	2.14014	0.00151949	0.998788		PADI2
ENSG00000142623	0.252942	-1.20796	4.5933	-0.262983	0.792564		PADI1
ENSG00000142619	0.0913483	0.724581	7.21329	0.100451	0.919986		PADI3
ENSG00000199459	0.0273338	-0.718077	7.21329	-0.0995492	0.920702		Y_RNA
ENSG00000273264	14.0625	-0.104434	0.386361	-0.270302	0.786928
ENSG00000282057	18.0804	0.49994	0.338409	1.47732	0.139589
ENSG00000272691	2.01662	-0.157246	0.943594	-0.166646	0.867649
ENSG00000199934	0.0273338	-0.718077	7.21329	-0.0995492	0.920702		SNORD81
ENSG00000230285	0.0260977	0	7.21329	0	1
ENSG00000142871	10497.1	-0.251874	0.112083	-2.2472	0.0246273	0.231683	CCN1
ENSG00000226643	0.0273827	-0.718077	7.21329	-0.0995492	0.920702
ENSG00000234419	0.269152	0.00325193	3.27109	0.000994142	0.999207		CICP13
ENSG00000276997	2.62718	0.00464292	0.99698	0.00465698	0.996284
ENSG00000267305	0.105412	0.724581	7.21329	0.100451	0.919986
ENSG00000143512	0.591688	0.737128	1.97687	0.372876	0.709241		HHIPL2
ENSG00000143498	83.0133	0.199354	0.156065	1.27738	0.201469	0.448597	TAF1A
ENSG00000225265	3.36309	2.6813	1.03592	2.58832	0.00964455		TAF1A-AS1
ENSG00000154305	1317.5	0.127195	0.0879611	1.44604	0.148166	0.391953	MIA3
ENSG00000229399	0.300566	0.724592	4.47286	0.161997	0.871308
ENSG00000272750	26.8326	-0.0311609	0.268891	-0.115887	0.907742
ENSG00000186063	1541.67	0.105032	0.107428	0.977694	0.328226	0.562285	AIDA
ENSG00000162819	1017.92	0.244329	0.116661	2.09434	0.0362297	0.251079	BROX
ENSG00000287684	0.016026	0	7.21329	0	1
ENSG00000234523	0.11657	-0.718077	7.21329	-0.0995492	0.920702		NDUFB1P2
ENSG00000287338	1.3724	3.29229	1.63033	2.0194	0.0434457
ENSG00000187554	5.5193	0.0258336	0.750768	0.0344096	0.972551		TLR5
ENSG00000164010	196.906	0.091048	0.126263	0.721096	0.470851	0.672273	ERMAP
ENSG00000164011	155.053	-0.00181653	0.138968	-0.0130715	0.989571	0.994574	ZNF691
ENSG00000225099	11.09	0.232923	0.442257	0.526668	0.598424		ATP6V1E1P1
ENSG00000284138	0.0882198	-0.718077	7.21329	-0.0995492	0.920702		ATP6V0CP4
ENSG00000283973	0.0566718	-0.718077	7.21329	-0.0995492	0.920702
ENSG00000207256	0.016026	0	7.21329	0	1		RNU6-880P
ENSG00000154309	130.816	0.212335	0.131935	1.60939	0.107531	0.345908	DISP1
ENSG00000231407	1.97989	-0.560459	1.09298	-0.512783	0.608103		GORAB-AS1
ENSG00000226443	0.06213	0	7.21329	0	1		GAPDHP32
ENSG00000239873	0.0225427	0	7.21329	0	1		GAPDHP27
ENSG00000203855	0.0861104	0	7.21329	0	1		HSD3BP4
ENSG00000240244	0.438594	1.4538	3.59795	0.404063	0.686166		GAPDHP33
ENSG00000260941	15.171	-0.470077	0.38274	-1.22819	0.219377		LINC00622
ENSG00000198857	10.4855	-0.161156	0.525901	-0.306438	0.759272		HSD3BP5
ENSG00000143067	778.671	0.0604174	0.0754004	0.801287	0.422966	0.635359	ZNF697
ENSG00000134240	0.037693	0	7.21329	0	1		HMGCS2
ENSG00000215864	0.0195427	0	7.21329	0	1		NBPF7P
ENSG00000092621	616.872	-0.37408	0.115652	-3.23453	0.00121842	0.0718752	PHGDH
ENSG00000027644	0.107112	0.033665	7.20006	0.00467566	0.996269		INSRR
ENSG00000137970	1910.44	0.368802	0.232809	1.58414	0.113163	0.352687	RPL7P9
ENSG00000130764	1261.9	-0.1351	0.0749061	-1.80359	0.071296	0.304877	LRRC47
ENSG00000266075	1.44424	-0.345681	1.25135	-0.276246	0.782359		RN7SL574P
ENSG00000272153	18.2437	-0.29778	0.40348	-0.738029	0.460497
ENSG00000230026	0.0172008	0	7.21329	0	1
ENSG00000285177	0.0616334	0.724581	7.21329	0.100451	0.919986
ENSG00000284770	18.9095	-0.124414	0.374385	-0.332315	0.739651		TBCE
ENSG00000229795	0.0591503	0.00325186	7.21329	0.000450815	0.99964		RPS21P1
ENSG00000238236	0.0195427	0	7.21329	0	1		MTCYBP14
ENSG00000198837	1182.05	-0.213514	0.108558	-1.96682	0.0492044	0.270561	DENND4B
ENSG00000160741	735.072	-0.115666	0.100031	-1.1563	0.24756	0.49306	CRTC2
ENSG00000282386	10.407	-0.178215	0.409835	-0.434845	0.663675
ENSG00000273026	7.27719	-0.266002	0.479509	-0.554738	0.579074
ENSG00000143578	106.612	0.00439477	0.183174	0.0239923	0.980859	0.991413	CREB3L4
ENSG00000143543	261.155	0.454755	0.160903	2.82627	0.00470938	0.132809	JTB
ENSG00000285641	1.78331	0.546376	1.12813	0.484319	0.62816
ENSG00000143545	694.667	0.0819947	0.141293	0.580315	0.561702	0.739748	RAB13
ENSG00000177954	4109.36	0.238395	0.143201	1.66476	0.0959609	0.329429	RPS27
ENSG00000231416	0.0519482	0	7.21329	0	1
ENSG00000162642	420.98	-0.00712458	0.0916186	-0.0777635	0.938016	0.970277	C1orf52
ENSG00000223254	7.2471	-0.266055	0.522735	-0.508967	0.610775		Y_RNA
ENSG00000223653	16.6794	-0.605964	0.321039	-1.88751	0.0590922		BCL10-AS1
ENSG00000116198	858.783	-0.0080324	0.0603595	-0.133076	0.894133	0.946041	CEP104
ENSG00000169598	185.35	-0.225393	0.114957	-1.96067	0.0499176	0.270857	DFFB
ENSG00000162836	187.983	-0.20655	0.122511	-1.68598	0.0918	0.325296	ACP6
ENSG00000231791	0.246189	0	7.21329	0	1
ENSG00000271387	1.34378	0.880272	1.08176	0.81374	0.415794		C1orf21-DT
ENSG00000116667	665.04	0.193594	0.0942157	2.0548	0.0398984	0.255748	C1orf21
ENSG00000285847	2.64729	0.461039	1.31979	0.349328	0.726843
ENSG00000286378	1.51856	0.00325194	1.71155	0.0019	0.998484
ENSG00000215381	0.059251	0.724581	7.21329	0.100451	0.919986		RPL29P6
ENSG00000261326	38.0959	0.0969841	0.249159	0.389247	0.697094		LINC01355
ENSG00000284726	2.21815	1.80127	1.02691	1.75407	0.0794189
ENSG00000125945	596.244	-0.0347899	0.0998835	-0.348305	0.727611	0.852265	ZNF436
ENSG00000271420	0.618696	0.724598	2.04467	0.354383	0.723052
ENSG00000204219	59.7259	0.285632	0.272573	1.04791	0.294679	0.536755	TCEA3
ENSG00000232482	0.016294	0	7.21329	0	1
ENSG00000285779	0.0172008	0	7.21329	0	1
ENSG00000162885	509.764	-0.0245826	0.0816269	-0.301159	0.763294	0.874885	B3GALNT2
ENSG00000173110	5.19913	-0.0308317	0.630725	-0.0488829	0.961013		HSPA6
ENSG00000225217	0.31181	0.197032	3.61267	0.0545392	0.956506		HSPA7
ENSG00000213075	0.0216919	0	7.21329	0	1		RPL31P11
ENSG00000237415	1.37054	-0.563217	1.1945	-0.471508	0.637278		NRBF2P3
ENSG00000177301	0.0834887	-2.09901	7.18817	-0.29201	0.770279		KCNA2
ENSG00000226828	0.795855	-1.36629	1.6467	-0.829715	0.4067		LINC02774
ENSG00000279774	0.134621	0	7.21329	0	1
ENSG00000225855	133.167	0.00668329	0.17685	0.0377906	0.969855	0.985929	RUSC1-AS1
ENSG00000227773	0.08487	0	7.21329	0	1		ASH1L-IT1
ENSG00000237872	0.0629065	0	7.21329	0	1		POU5F1P4
ENSG00000271267	1.06923	0.23182	1.26724	0.182933	0.854851
ENSG00000225082	0.0905447	0	7.21329	0	1		DAP3P1
ENSG00000223503	0.113548	-1.20081	7.20896	-0.166573	0.867706
ENSG00000232519	0.515828	0.653339	2.49889	0.261452	0.793744
ENSG00000160752	1839.52	-0.167865	0.0913382	-1.83784	0.0660862	0.297423	FDPS
ENSG00000121957	259.548	0.104003	0.105195	0.988669	0.322825	0.55694	GPSM2
ENSG00000235089	0.021667	0	7.21329	0	1
ENSG00000225721	1.28918	-0.449525	1.27607	-0.352273	0.724634
ENSG00000188396	11.3396	0.140289	0.481071	0.291618	0.770579		DYNLT4
ENSG00000206737	0.0445045	1.53262	7.20777	0.212635	0.831612		RNVU1-18
ENSG00000242352	0.760565	-1.82304	1.53732	-1.18585	0.23568		FAM91A3P
ENSG00000265531	0.0419371	0	7.21329	0	1		FCGR1CP
ENSG00000230186	0.132967	-1.68095	7.20251	-0.233384	0.815463
ENSG00000270872	112.502	-0.169251	0.211613	-0.799817	0.423817	0.636011	SRGAP2D
ENSG00000276674	0.0273338	-0.718077	7.21329	-0.0995492	0.920702		IGKV1OR1-1
ENSG00000082482	14.1017	0.261559	0.382965	0.682985	0.494617		KCNK2
ENSG00000116747	1090.81	0.22645	0.139657	1.62148	0.104916	0.34273	RO60
ENSG00000163467	10.2012	-0.322279	0.429002	-0.751229	0.452515		TSACC
ENSG00000243710	25.851	0.460148	0.313612	1.46725	0.142307		CFAP57
ENSG00000117395	1800.49	-0.049685	0.102714	-0.483724	0.628582	0.788283	EBNA1BP2
ENSG00000116874	380.162	0.174588	0.106209	1.64381	0.100216	0.335735	WARS2
ENSG00000065600	353.225	-0.144463	0.0930934	-1.5518	0.12071	0.360475	PACC1
ENSG00000009780	166.276	0.134998	0.129062	1.046	0.295563	0.537712	FAM76A
ENSG00000023572	447.277	0.152235	0.129241	1.17791	0.238831	0.484793	GLRX2
ENSG00000134644	2687.75	0.0519485	0.0959254	0.541552	0.588127	0.761007	PUM1
ENSG00000215788	752.931	-0.242279	0.141095	-1.71714	0.0859541	0.320428	TNFRSF25
ENSG00000117625	535.719	0.281174	0.10127	2.77648	0.00549509	0.141264	RCOR3
ENSG00000179902	0.27125	1.63446	7.20445	0.226868	0.820526		CFAP276
ENSG00000121766	706.862	-0.0313685	0.0934813	-0.335559	0.737204	0.857811	ZCCHC17
ENSG00000143157	1311.08	0.037743	0.0786945	0.479614	0.631502	0.790183	POGK
ENSG00000160781	25.1383	-0.320596	0.326333	-0.98242	0.325893		PAQR6
ENSG00000143344	1193.25	0.00447674	0.096155	0.0465575	0.962866	0.982498	RGL1
ENSG00000116882	0.0248119	0	7.21329	0	1		HAO2
ENSG00000142856	241.111	0.148969	0.153083	0.973125	0.330491	0.563475	ITGB3BP
ENSG00000158022	0.0811132	1.4545	7.20986	0.201737	0.840122		TRIM63
ENSG00000116396	796.943	-0.0836099	0.0984097	-0.84961	0.395542	0.615595	KCNC4
ENSG00000163875	920.149	0.064372	0.0745387	0.863606	0.387805	0.610085	MEAF6
ENSG00000282872	0.0223944	0	7.21329	0	1		C1orf232
ENSG00000131238	3906.68	0.0708366	0.0507829	1.39489	0.163049	0.407152	PPT1
ENSG00000171680	2255.14	-0.27185	0.124239	-2.18813	0.0286603	0.236412	PLEKHG5
ENSG00000116977	1179.38	0.310763	0.094713	3.2811	0.00103404	0.067522	LGALS8
ENSG00000229372	0.0829022	0.724581	7.21329	0.100451	0.919986		SZT2-AS1
ENSG00000229348	0.342784	0.00325193	3.26678	0.000995455	0.999206		HYI-AS1
ENSG00000242485	1163.3	-0.0621444	0.130833	-0.474992	0.634793	0.792582	MRPL20
ENSG00000272455	53.642	-0.257311	0.216272	-1.18976	0.23414	0.479672	MRPL20-DT
ENSG00000225905	0.0428961	0	7.21329	0	1		ANKRD65-AS1
ENSG00000225285	0.51915	0.891373	2.25008	0.396152	0.691993		LINC01770
ENSG00000179403	30.3171	-0.4067	0.367121	-1.10781	0.267944		VWA1
ENSG00000215915	0.674699	-1.87719	1.77894	-1.05523	0.29132		ATAD3C
ENSG00000227408	0.0239063	0	7.21329	0	1		AMYP1
ENSG00000223635	0.17644	0	5.48048	0	1		NUP133-DT
ENSG00000135776	705.896	0.171834	0.0898834	1.91174	0.0559091	0.281166	ABCB10
ENSG00000199672	0.111953	-0.718077	7.21329	-0.0995492	0.920702		RNU4-21P
ENSG00000201492	0.413667	0.724596	3.15931	0.229353	0.818595		RNA5SP78
ENSG00000229367	0.0224876	-0.718077	7.21329	-0.0995492	0.920702		HMGN2P19
ENSG00000135763	456.578	-0.00535396	0.104757	-0.0511082	0.959239	0.9806	URB2
ENSG00000213028	0.236465	-2.28522	5.88651	-0.388212	0.697859
ENSG00000178828	0.0172008	0	7.21329	0	1		RNF186
ENSG00000169914	270.142	0.0489916	0.117681	0.416308	0.677185	0.820649	OTUD3
ENSG00000269956	3.52946	1.27447	0.966847	1.31817	0.187445		MKNK1-AS1
ENSG00000079277	501.01	0.125997	0.0809056	1.55733	0.119391	0.358981	MKNK1
ENSG00000117407	1.58748	0.155094	1.15522	0.134256	0.8932		ARTN
ENSG00000237950	4.83306	-1.31849	0.790627	-1.66765	0.0953847		LINC02918
ENSG00000117408	876.023	-0.200847	0.0740158	-2.71357	0.00665634	0.151926	IPO13
ENSG00000285649	0.824286	-0.392499	1.65009	-0.237865	0.811986
ENSG00000117410	1082.48	-0.279483	0.122709	-2.27761	0.0227501	0.227455	ATP6V0B
ENSG00000159214	49.3249	-0.0817604	0.249282	-0.327984	0.742924	0.861605	CCDC24
ENSG00000196517	37.1349	-0.515058	0.348562	-1.47767	0.139497		SLC6A9
ENSG00000187173	0.021899	0	7.21329	0	1		LCE2A
ENSG00000172031	213.08	0.0705222	0.139603	0.505163	0.613445	0.778074	EPHX4
ENSG00000233228	0.173143	-0.718077	7.21329	-0.0995492	0.920702		LPCAT2BP
ENSG00000273487	0.721362	-0.82761	2.07076	-0.399665	0.689403
ENSG00000228594	52.4165	0.079998	0.22893	0.349444	0.726756	0.851928	FNDC10
ENSG00000286989	1.62092	-2.21172	1.17386	-1.88414	0.059546
ENSG00000272106	39.6957	-0.244106	0.210409	-1.16015	0.245987	0.491933
ENSG00000189409	0.445369	-2.94694	3.18901	-0.924091	0.355439		MMP23B
ENSG00000272004	0.236362	0.724587	5.96849	0.121402	0.903373
ENSG00000189339	2050.17	-0.134018	0.114784	-1.16757	0.242981	0.489045	SLC35E2B
ENSG00000269737	78.9249	-0.0839604	0.289427	-0.290091	0.771746	0.879841
ENSG00000215914	2.45976	1.37477	1.62999	0.843422	0.398993		MMP23A
ENSG00000008128	46.3356	-0.24838	0.262268	-0.947048	0.343615	0.575092	CDK11A
ENSG00000268575	47.8032	-0.123899	0.241681	-0.512654	0.608193	0.774174
ENSG00000227775	133.077	-0.193983	0.181518	-1.06867	0.285217	0.527362
ENSG00000008130	1894.35	-0.115799	0.0876363	-1.32136	0.186381	0.432269	NADK
ENSG00000178821	9.01576	-0.42598	0.498988	-0.853687	0.393278		TMEM52
ENSG00000158477	0.032052	0	7.21329	0	1		CD1A
ENSG00000158485	0.016026	0	7.21329	0	1		CD1B
ENSG00000158488	0.048078	0	7.21329	0	1		CD1E
ENSG00000236257	0.1084	-0.718077	7.21329	-0.0995492	0.920702		EI24P2
ENSG00000231434	1.34831	0.425658	1.28463	0.331346	0.740383		HSP90AA3P
ENSG00000117505	1458.2	0.0390996	0.0723282	0.540586	0.588793	0.761384	DR1
ENSG00000229635	0.532123	0.324292	1.77742	0.182451	0.855229
ENSG00000162889	2479.03	-0.197108	0.0883651	-2.2306	0.0257074	0.232279	MAPKAPK2
ENSG00000224114	5.88411	0.657229	0.567885	1.15733	0.247138
ENSG00000162894	0.4182	1.25363	2.85265	0.439462	0.660327		FCMR
ENSG00000226945	0.472174	-1.08316	2.19959	-0.492436	0.622411		RPL13AP8
ENSG00000162896	0.481947	-4.76264	7.1483	-0.666262	0.505244		PIGR
ENSG00000182795	0.193128	0	7.15299	0	1		C1orf116
ENSG00000198890	514.398	-0.0399787	0.0728063	-0.549111	0.582929	0.756847	PRMT6
ENSG00000224550	16.883	0.376815	0.332105	1.13463	0.256532		NDUFA4P1
ENSG00000142669	5637.07	-0.187789	0.102357	-1.83465	0.0665575	0.298194	SH3BGRL3
ENSG00000169442	0.109909	0	7.21329	0	1		CD52
ENSG00000229167	18.1053	0.423277	0.389041	1.088	0.276594
ENSG00000142910	9568.26	-0.188374	0.146037	-1.28991	0.197083	0.444181	TINAGL1
ENSG00000162517	1519.83	-0.0640907	0.0746728	-0.858287	0.390734	0.611912	PEF1
ENSG00000235790	2.57516	-1.50304	0.879202	-1.70955	0.087349		PEF1-AS1
ENSG00000264078	0.203	2.98167	7.16603	0.416084	0.677348
ENSG00000228407	6.23771	0.776052	0.534546	1.4518	0.146558
ENSG00000224255	0.208223	0.724581	7.21329	0.100451	0.919986		PDCL3P6
ENSG00000237663	0.0498214	-1.6123	7.20431	-0.223797	0.822915		DNAJC19P7
ENSG00000213735	0.293675	-0.718092	3.2554	-0.220585	0.825416		ANAPC10P1
ENSG00000272100	5.67128	-0.831403	0.783165	-1.06159	0.28842
ENSG00000287078	1.90179	-0.107284	0.904304	-0.118637	0.905563
ENSG00000224680	3.21775	0.817953	0.790738	1.03442	0.300941		PLA2G12AP1
ENSG00000085840	197.568	-0.0186871	0.104984	-0.178	0.858723	0.9268	ORC1
ENSG00000283445	73.186	0.330073	0.26422	1.24923	0.211579	0.459061
ENSG00000272226	1.63345	-0.497587	1.05158	-0.47318	0.636085
ENSG00000143751	548.56	0.0491657	0.10512	0.467711	0.639992	0.7959	SDE2
ENSG00000272562	0.827803	-0.765778	1.72316	-0.444403	0.656751		H3-3A-DT
ENSG00000163041	4085.94	-0.0126599	0.0653492	-0.193726	0.84639	0.9219	H3-3A
ENSG00000225518	2.38513	0.926347	1.20031	0.771753	0.440261		LINC01703
ENSG00000270598	0.0385687	0	7.21329	0	1
ENSG00000182827	1178.98	0.0404782	0.0851516	0.475366	0.634526	0.79233	ACBD3
ENSG00000234478	1.69552	-1.01033	1.07561	-0.939308	0.347572		ACBD3-AS1
ENSG00000223570	0.0163246	0	7.21329	0	1
ENSG00000185155	18.4121	-0.201112	0.328386	-0.612424	0.540257		MIXL1
ENSG00000236773	4.34678	0.136327	0.592204	0.230203	0.817934
ENSG00000237101	0.924123	-1.26366	2.08385	-0.606407	0.544245
ENSG00000143748	535.334	0.0358919	0.0729703	0.491871	0.622811	0.784116	NVL
ENSG00000221406	0.226968	-2.25002	5.20166	-0.432557	0.665336		MIR320B2
ENSG00000229742	0.037925	0	7.21329	0	1
ENSG00000143771	1068.22	0.0217848	0.0779436	0.279495	0.779865	0.884311	CNIH4
ENSG00000266618	0.021899	0	7.21329	0	1		MIR4742
ENSG00000229991	0.26295	0.00325192	3.61803	0.00089881	0.999283		AKR1B1P1
ENSG00000233384	0.772202	-0.570319	1.81869	-0.313587	0.753834		CNIH3-AS2
ENSG00000183682	7.31659	-0.0898968	0.524413	-0.171424	0.863891		BMP8A
ENSG00000237624	21.0999	-0.108587	0.320728	-0.338563	0.734939		OXCT2P1
ENSG00000228060	9.71419	0.63915	0.497486	1.28476	0.198876		PABPC4-AS1
ENSG00000163909	0.771151	1.32786	1.73289	0.766269	0.443516		HEYL
ENSG00000116983	0.0512198	0	7.21329	0	1		HPCAL4
ENSG00000225333	0.0206901	0	7.21329	0	1
ENSG00000090621	5673.02	-0.00743377	0.0426882	-0.174141	0.861754	0.928057	PABPC4
ENSG00000177770	2.17338	0.552002	0.920523	0.599662	0.548732		CDKN2AIPNLP1
ENSG00000287627	0.0441795	-0.718077	7.21329	-0.0995492	0.920702
ENSG00000143369	103.714	-0.223106	0.149092	-1.49643	0.134541	0.376117	ECM1
ENSG00000228126	1.28366	-0.00656551	1.52069	-0.00431745	0.996555		FALEC
ENSG00000237781	24.7343	0.210774	0.321711	0.655165	0.512361		ADAMTSL4-AS2
ENSG00000264553	1.65448	0.73076	1.00412	0.72776	0.466761		MIR4257
ENSG00000277452	0.103423	-1.35064	7.20758	-0.187391	0.851354		RN7SL473P
ENSG00000274963	0.17819	-2.64707	7.17324	-0.36902	0.712113		RN7SL600P
ENSG00000253047	0.384418	2.43978	3.17668	0.768027	0.442471
ENSG00000143420	2338.41	0.0261501	0.0836804	0.3125	0.75466	0.869273	ENSA
ENSG00000276103	0.0798976	0.724581	7.21329	0.100451	0.919986		U4
ENSG00000143457	995.993	0.27182	0.0725359	3.74738	0.000178692	0.0209808	GOLPH3L
ENSG00000143452	0.0440046	0	7.21329	0	1		HORMAD1
ENSG00000236713	0.198091	-0.718085	5.36694	-0.133798	0.893562
ENSG00000224690	0.518081	-1.46178	2.22683	-0.656438	0.511542		UBE2D3P3
ENSG00000203804	0.110518	0.00325186	7.21329	0.000450815	0.99964		ADAMTSL4-AS1
ENSG00000143384	6733.27	0.0265214	0.0535275	0.495474	0.620266	0.782809	MCL1
ENSG00000154342	0.110955	0.00325186	7.21329	0.000450815	0.99964		WNT3A
ENSG00000276255	0.349942	-0.718094	2.19542	-0.327088	0.743602		LINC02809
ENSG00000143793	436.813	-0.263303	0.183397	-1.4357	0.151088	0.395204	C1orf35
ENSG00000162910	436.544	-0.346602	0.161027	-2.15245	0.0313621	0.2404	MRPL55
ENSG00000224566	0.199318	0.724586	6.15303	0.117761	0.906257		CIAO2AP2
ENSG00000287895	0.685551	2.04244	1.88981	1.08076	0.279804
ENSG00000280157	1.70694	0.938152	1.44003	0.651483	0.514735
ENSG00000198835	15.6491	-0.00723062	0.452846	-0.0159671	0.987261		GJC2
ENSG00000203684	1.73583	0.093259	1.15453	0.0807766	0.93562		IBA57-DT
ENSG00000181873	253.264	-0.282771	0.110923	-2.54925	0.0107954	0.183612	IBA57
ENSG00000162913	0.326578	0	3.87806	0	1		OBSCN-AS1
ENSG00000269934	58.7975	0.0932011	0.212246	0.439118	0.660576	0.810077
ENSG00000270110	0.18368	0	6.26027	0	1
ENSG00000287315	0.58613	-0.690391	1.82677	-0.37793	0.705483
ENSG00000270104	0.764033	1.03425	1.90981	0.541546	0.588131
ENSG00000154370	374.721	-0.338889	0.164171	-2.06425	0.0389943	0.254157	TRIM11
ENSG00000162931	3.62857	0.0130667	0.754886	0.0173095	0.98619		TRIM17
ENSG00000279306	1.2311	0.351009	1.06308	0.330181	0.741263
ENSG00000215811	0.0942322	0	7.21329	0	1		BTNL10P
ENSG00000251823	0.0255257	0	7.21329	0	1		RNA5SP162
ENSG00000171960	285.585	-0.0523843	0.125726	-0.416656	0.67693	0.820528	PPIH
ENSG00000234917	0.457809	0.703263	2.13305	0.329699	0.741628
ENSG00000065978	23162.9	-0.0722622	0.0745327	-0.969537	0.332277	0.565166	YBX1
ENSG00000164007	0.016026	0	7.21329	0	1		CLDN19
ENSG00000117385	4669.31	-0.200906	0.0700452	-2.86823	0.00412769	0.123915	P3H1
ENSG00000001460	176.182	-0.0769682	0.118589	-0.649035	0.516316	0.704599	STPG1
ENSG00000001461	587.784	0.105416	0.0989213	1.06565	0.286581	0.528921	NIPAL3
ENSG00000117602	52.5349	-0.0432833	0.182523	-0.237139	0.812549	0.904031	RCAN3
ENSG00000184454	0.0434932	0	7.21329	0	1		NCMAP
ENSG00000116539	868.604	0.183972	0.167926	1.09555	0.273274	0.517163	ASH1L
ENSG00000250135	0.0659191	0	7.21329	0	1
ENSG00000084652	2574.44	-0.0512246	0.0623623	-0.821404	0.411416	0.626644	TXLNA
ENSG00000224066	2.44712	-0.880714	1.14651	-0.76817	0.442386
ENSG00000160051	39.1917	-0.44067	0.254282	-1.733	0.0830955	0.317186	IQCC
ENSG00000183615	81.2249	-0.196537	0.289122	-0.679771	0.49665	0.690624	FAM167B
ENSG00000116478	2938.66	0.00738914	0.0478629	0.154381	0.877309	0.936795	HDAC1
ENSG00000175130	8798.05	-0.280637	0.115594	-2.42777	0.0151919	0.20704	MARCKSL1
ENSG00000233775	0.397175	0	2.95592	0	1
ENSG00000162526	2.4462	1.4201	1.02335	1.3877	0.165229		TSSK3
ENSG00000168679	47.8995	0.0467785	0.236004	0.19821	0.842881	0.919951	SLC16A4
ENSG00000273373	17.9012	0.617515	0.343645	1.79696	0.0723427		SLC16A4-AS1
ENSG00000206651	0.651685	-3.32413	2.01427	-1.65029	0.0988832		Y_RNA
ENSG00000134248	1022.39	-0.0334141	0.113706	-0.293865	0.768861	0.878585	LAMTOR5
ENSG00000252777	0.0628934	1.35788	7.21174	0.188288	0.850651
ENSG00000198492	2656.37	0.0380463	0.0607659	0.626113	0.531241	0.716318	YTHDF2
ENSG00000233427	0.64987	-0.451751	1.82161	-0.247995	0.804139
ENSG00000199756	0.0208097	0	7.21329	0	1		Y_RNA
ENSG00000225616	1.50788	-0.680342	0.963155	-0.706368	0.47996
ENSG00000277958	0.0137757	-0.718077	7.21329	-0.0995492	0.920702		Metazoa_SRP
ENSG00000253304	15.6187	0.188038	0.413642	0.45459	0.649404		TMEM200B
ENSG00000225750	0.0946879	2.07003	7.18818	0.287977	0.773364
ENSG00000116353	418.169	-0.11727	0.137856	-0.850674	0.39495	0.615224	MECR
ENSG00000237934	1.6293	-1.09341	1.0625	-1.02909	0.303437
ENSG00000272823	0.591672	1.82295	1.99194	0.91516	0.360107
ENSG00000238078	2.50831	-0.566031	1.04435	-0.541993	0.587823		LINC01352
ENSG00000257551	1.15493	-0.416693	1.37468	-0.30312	0.761798		HLX-AS1
ENSG00000136630	231.787	-0.460697	0.164532	-2.80004	0.00510958	0.137128	HLX
ENSG00000116141	180.996	0.271178	0.125831	2.15509	0.0311546	0.239817	MARK1
ENSG00000233012	0.163035	-1.90349	7.19501	-0.264558	0.79135		HDAC1P2
ENSG00000162817	1426.63	0.051082	0.099194	0.51497	0.606574	0.77311	C1orf115
ENSG00000117593	867.584	0.122228	0.0737079	1.65828	0.0972605	0.331098	DARS2
ENSG00000270084	12.5875	0.0181588	0.371537	0.0488748	0.961019		GAS5-AS1
ENSG00000135870	616.62	0.202069	0.130504	1.54837	0.121533	0.361697	RC3H1
ENSG00000236535	0.0239063	0	7.21329	0	1		RC3H1-IT1
ENSG00000215867	0.0260977	0	7.21329	0	1		KRT18P57
ENSG00000197852	888.878	0.135533	0.0816569	1.65979	0.0969574	0.330659	INKA2
ENSG00000227811	6.3181	0.176501	0.55917	0.315648	0.75227		INKA2-AS1
ENSG00000284830	2.00976	-1.05677	0.950589	-1.1117	0.266266
ENSG00000276600	4.2214	0.681141	0.694954	0.980123	0.327025		RAB7B
ENSG00000228548	0.0811387	0	7.21329	0	1		ITPKB-AS1
ENSG00000287259	0.0546676	-1.75465	7.20034	-0.24369	0.807471
ENSG00000228525	0.043334	0	7.21329	0	1
ENSG00000287532	0.255441	1.25297	7.19142	0.174231	0.861684
ENSG00000158769	3155.73	-0.018817	0.0729181	-0.258056	0.796364	0.894514	F11R
ENSG00000270149	9.87914	-0.225821	0.503411	-0.448582	0.653733
ENSG00000232879	0.268771	0	3.64146	0	1		GLRX5P2
ENSG00000215845	209.062	0.100186	0.189846	0.527719	0.597694	0.767671	TSTD1
ENSG00000158773	920.675	-0.0906521	0.121008	-0.74914	0.453773	0.658936	USF1
ENSG00000186517	1.76518	0.0142582	0.988705	0.0144211	0.988494		ARHGAP30
ENSG00000143217	1.56836	-0.808549	1.20249	-0.672396	0.501332		NECTIN4
ENSG00000162755	16.9052	0.210512	0.350794	0.600102	0.548438		KLHDC9
ENSG00000143256	1090.8	-0.0392157	0.144311	-0.271745	0.785818	0.888237	PFDN2
ENSG00000158793	327.574	0.108278	0.087803	1.2332	0.217502	0.464565	NIT1
ENSG00000158796	867.795	-0.0660891	0.0610788	-1.08203	0.279239	0.522893	DEDD
ENSG00000238934	0.137957	1.53262	7.20777	0.212634	0.831612
ENSG00000196188	2.65915	-1.35536	0.853344	-1.5883	0.112219		CTSE
ENSG00000163050	3.77956	0.827168	0.751897	1.10011	0.271285		COQ8A
ENSG00000174574	1670.94	0.114445	0.055168	2.07448	0.038035	0.25338	AKIRIN1
ENSG00000168653	2453.47	-0.0536382	0.119046	-0.450566	0.652303	0.804099	NDUFS5
ENSG00000206654	0.0417876	0	7.21329	0	1		RNU6-608P
ENSG00000287422	0.0940385	1.97582	7.19137	0.274749	0.783509
ENSG00000226438	0.0217602	0	7.21329	0	1
ENSG00000217897	0.0615565	0	7.21329	0	1		HSPE1P8
ENSG00000288674	2.16579	-0.507122	0.891771	-0.568669	0.569581
ENSG00000228625	0.0674267	0	7.21329	0	1
ENSG00000261654	6.4119	0.1386	0.586883	0.236162	0.813307
ENSG00000232811	11.1721	0.869713	0.521424	1.66796	0.0953244
ENSG00000121931	363.664	0.344925	0.132796	2.5974	0.00939329	0.173527	LRIF1
ENSG00000273010	1.77826	-0.239242	0.925402	-0.258528	0.796
ENSG00000162777	12.1779	0.187717	0.522235	0.359448	0.71926		DENND2D
ENSG00000064886	0.140322	0	7.21329	0	1		CHI3L2
ENSG00000156171	546.397	0.190395	0.112608	1.69079	0.0908778	0.324241	DRAM2
ENSG00000238365	1.80794	1.25241	1.14314	1.09559	0.273259		RNU7-57P
ENSG00000226855	1.79134	-0.341869	0.824763	-0.414506	0.678503		RPSAP17
ENSG00000228013	0.985221	1.69263	1.51923	1.11414	0.265221		IL6R-AS1
ENSG00000228264	0.188923	-0.718085	5.40259	-0.132915	0.894261		PSMD8P1
ENSG00000169291	3273.25	0.179174	0.0649702	2.75778	0.00581952	0.144902	SHE
ENSG00000227066	0.0239852	0	7.21329	0	1
ENSG00000187980	0.28163	-2.33787	2.87092	-0.814328	0.415457		PLA2G2C
ENSG00000288670	66.143	-0.0280076	0.177155	-0.158097	0.87438	0.93521
ENSG00000143437	1012.21	0.0664454	0.0872366	0.761669	0.446258	0.652049	ARNT
ENSG00000224800	0.0786644	0	7.21329	0	1		RPS27AP6
ENSG00000229357	0.013607	0	7.21329	0	1		CYCSP51
ENSG00000143799	4447.28	0.0174995	0.0371995	0.470424	0.638052	0.794608	PARP1
ENSG00000158864	2399.31	-0.0736416	0.0754211	-0.976406	0.328863	0.562746	NDUFS2
ENSG00000117450	5963.91	0.0146057	0.0854252	0.170977	0.864242	0.929639	PRDX1
ENSG00000281133	0.295885	-2.06084	3.45203	-0.596994	0.550512
ENSG00000280836	0.738302	-1.06508	1.59756	-0.666691	0.50497
ENSG00000132780	2203.05	-0.0327804	0.0762892	-0.429686	0.667424	0.814065	NASP
ENSG00000281825	0.032588	0	7.21329	0	1
ENSG00000159588	25.7093	-0.249144	0.324732	-0.76723	0.442945		CCDC17
ENSG00000159592	1825.26	0.0966562	0.0611437	1.5808	0.113923	0.353724	GPBP1L1
ENSG00000225447	1.65568	1.32591	1.50011	0.883874	0.376764		RPS15AP10
ENSG00000234329	3.47284	-0.276935	1.11922	-0.247436	0.804571		RPL7AP16
ENSG00000159596	561.033	0.172207	0.0935992	1.83983	0.065793	0.297419	TMEM69
ENSG00000230896	21.4103	0.162192	0.287163	0.564807	0.572205
ENSG00000143570	28.5892	-0.613372	0.255559	-2.40012	0.0163896		SLC39A1
ENSG00000142864	11878.1	0.070597	0.0382584	1.84527	0.0649982	0.296265	SERBP1
ENSG00000198160	1180.11	0.257051	0.117083	2.19546	0.0281304	0.236241	MIER1
ENSG00000162426	50.5633	-0.413886	0.234072	-1.7682	0.0770279	0.310528	SLC45A1
ENSG00000117245	15.16	0.306626	0.408366	0.750861	0.452736		KIF17
ENSG00000188295	111.152	-0.0810845	0.177606	-0.456542	0.648	0.801452	ZNF669
ENSG00000116750	955.167	0.27071	0.0985079	2.74811	0.005994	0.145674	UCHL5
ENSG00000235169	7.08548	-0.184972	0.628406	-0.294352	0.768489		SMIM1
ENSG00000116514	1140.12	-0.0214554	0.0679329	-0.315832	0.75213	0.867176	RNF19B
ENSG00000162419	406.126	0.0199129	0.115191	0.172868	0.862755	0.928744	GMEB1
ENSG00000154222	801.245	-0.233233	0.0878927	-2.65361	0.00796358	0.163709	CC2D1B
ENSG00000173406	0.0211303	0	7.21329	0	1		DAB1
ENSG00000197147	793.303	0.359252	0.138123	2.60095	0.00929648	0.172134	LRRC8B
ENSG00000189195	57.2664	-0.160239	0.264839	-0.605045	0.545149	0.727273	BTBD8
ENSG00000058673	18.775	-0.0665443	0.318185	-0.209137	0.834341		ZC3H11A
ENSG00000131236	7428.6	0.0759047	0.0558711	1.35857	0.174284	0.41885	CAP1
ENSG00000081870	237.94	0.0785099	0.138764	0.565781	0.571542	0.746748	IFT25
ENSG00000133216	4725.11	-0.162413	0.0859686	-1.88921	0.0588633	0.287167	EPHB2
ENSG00000143183	1311.82	0.0698875	0.0862535	0.810257	0.417793	0.631316	TMCO1
ENSG00000248333	957.859	-0.133565	0.0985138	-1.3558	0.175164	0.419519	CDK11B
ENSG00000162390	123.705	-0.106457	0.140646	-0.756913	0.449102	0.654648	ACOT11
ENSG00000117448	1666.07	-0.183037	0.108024	-1.6944	0.0901886	0.32391	AKR1A1
ENSG00000162687	36.8833	0.400527	0.321251	1.24677	0.21248		KCNT2
ENSG00000143387	107.305	0.0300606	0.149669	0.200848	0.840818	0.918915	CTSK
ENSG00000176256	0.0521954	0	7.21329	0	1		HMGB4
ENSG00000217644	1.95421	0.471682	0.899741	0.524242	0.60011
ENSG00000239670	0.563808	-0.320348	2.42169	-0.132283	0.894761
ENSG00000276645	0.0454243	1.48607	7.20915	0.206136	0.836685		Metazoa_SRP
ENSG00000278997	5.47822	-1.15271	0.657424	-1.75338	0.0795376
ENSG00000116525	263.335	-0.173654	0.123506	-1.40603	0.159714	0.404141	TRIM62
ENSG00000279179	4.49581	-1.30447	0.893261	-1.46034	0.144196
ENSG00000225934	0.0244949	-0.718077	7.21329	-0.0995492	0.920702		FAM133FP
ENSG00000215812	0.0216919	0	7.21329	0	1		ZNF847P
ENSG00000230005	0.175321	0.0032519	5.49426	0.000591872	0.999528		SNAP47-AS1
ENSG00000163131	58.5526	-0.0440496	0.203662	-0.216288	0.828763	0.913772	CTSS
ENSG00000183814	197.632	0.119613	0.142231	0.840978	0.40036	0.619399	LIN9
ENSG00000179412	0.0205626	0.724581	7.21329	0.100451	0.919986		HNRNPCL4
ENSG00000213516	272.722	0.0765246	0.123793	0.618164	0.536467	0.719789	RBMXL1
ENSG00000117226	374.638	0.0883788	0.088648	0.996964	0.318782	0.554136	GBP3
ENSG00000117228	481.37	0.121702	0.0905458	1.34409	0.178919	0.4239	GBP1
ENSG00000234518	91.8651	0.0184525	0.151921	0.121461	0.903326	0.951595	PTGES3P1
ENSG00000162645	1145.95	0.147619	0.0842423	1.75231	0.0797207	0.313901	GBP2
ENSG00000286802	0.0400898	0.724581	7.21329	0.100451	0.919986
ENSG00000162654	53.7139	0.131174	0.225413	0.581927	0.560616	0.739116	GBP4
ENSG00000126705	701.985	-0.334	0.120435	-2.77329	0.0055493	0.142358	AHDC1
ENSG00000000938	2.44584	0.472412	1.14771	0.411613	0.680623		FGR
ENSG00000235912	63.5411	0.0188918	0.278459	0.067844	0.94591	0.973461
ENSG00000233975	0.0900879	0	7.21329	0	1		LINC02574
ENSG00000126709	252.379	-1.05023	0.393194	-2.67103	0.00756182	0.159753	IFI6
ENSG00000235400	0.225296	-2.44943	4.56722	-0.536305	0.591747
ENSG00000137959	96.4888	-0.315825	0.515788	-0.612316	0.540329	0.722905	IFI44L
ENSG00000174151	271.031	0.0385158	0.109614	0.351378	0.725305	0.85087	CYB561D1
ENSG00000181754	103.913	0.195816	0.151324	1.29402	0.195659	0.442361	AMIGO1
ENSG00000206832	0.308792	-0.718077	7.21329	-0.0995492	0.920702		RNU6V
ENSG00000235045	0.0393614	0	7.21329	0	1		RPL7P8
ENSG00000134183	16.7635	-0.229298	0.456949	-0.501802	0.615807		GNAT2
ENSG00000073756	220.075	0.116584	0.162735	0.716402	0.473743	0.674071	PTGS2
ENSG00000153904	2545.52	0.212235	0.109112	1.94511	0.0517614	0.274517	DDAH1
ENSG00000228040	0.186807	0.00325188	6.22372	0.000522498	0.999583
ENSG00000155380	4352.02	0.113703	0.059831	1.9004	0.0573802	0.285041	SLC16A1
ENSG00000229020	2.55801	-1.05878	0.940134	-1.1262	0.260081		AKR7A2P1
ENSG00000287807	0.380733	-1.37136	2.90134	-0.472666	0.636452
ENSG00000272438	1.01894	-0.531126	1.26405	-0.420178	0.674355
ENSG00000230699	2.91204	-0.231784	0.803053	-0.288628	0.772866
ENSG00000241180	0.0828313	0	7.21329	0	1
ENSG00000223764	1.51489	-1.12029	1.20516	-0.929577	0.35259		LINC02593
ENSG00000188976	2066.95	-0.225487	0.112114	-2.01123	0.0443008	0.262875	NOC2L
ENSG00000187583	33.6625	-0.402348	0.263047	-1.52957	0.126124		PLEKHN1
ENSG00000272512	4.75123	-1.07945	0.693611	-1.55628	0.119641
ENSG00000188290	177.206	-0.561809	0.248893	-2.25724	0.0239933	0.229251	HES4
ENSG00000187608	491.408	-0.42434	0.224526	-1.88994	0.0587665	0.287167	ISG15
ENSG00000231702	0.150593	-0.718077	7.21329	-0.0995492	0.920702
ENSG00000224969	2.29742	-3.36254	1.21071	-2.77732	0.00548085
ENSG00000188157	5242.95	-0.365386	0.166377	-2.19614	0.0280821	0.236241	AGRN
ENSG00000256407	0.330856	0.724595	3.62175	0.200067	0.841428
ENSG00000280425	0.372933	1.45321	2.92863	0.496209	0.619747
ENSG00000116221	2298.19	-0.0640082	0.0757774	-0.844687	0.398286	0.617661	MRPL37
ENSG00000198711	12.5642	0.0628245	0.406106	0.1547	0.877058		SSBP3-AS1
ENSG00000235741	0.0253462	0	7.21329	0	1		LINC02784
ENSG00000227453	0.0182278	0	7.21329	0	1		HNRNPA1P63
ENSG00000117601	1.05581	-2.96123	1.47653	-2.00553	0.0449062		SERPINC1
ENSG00000135775	381.691	0.106382	0.102966	1.03318	0.301519	0.542086	COG2
ENSG00000244137	0.0137757	-0.718077	7.21329	-0.0995492	0.920702
ENSG00000135773	0.279448	-0.718088	4.53169	-0.158459	0.874095		CAPN9
ENSG00000225656	0.0211303	0	7.21329	0	1
ENSG00000119280	394.18	0.034067	0.104036	0.327453	0.743325	0.861868	C1orf198
ENSG00000223393	0.351929	1.36666	3.20578	0.426311	0.669881
ENSG00000137965	334.5	-0.142662	0.157747	-0.904371	0.365799	0.593991	IFI44
ENSG00000163239	100.366	-0.216351	0.180735	-1.19706	0.231283	0.47675	TDRD10
ENSG00000160714	2132.96	0.0145849	0.0502272	0.290378	0.771527	0.879841	UBE2Q1
ENSG00000229780	5.50636	-0.599946	0.649129	-0.924232	0.355365		UBE2Q1-AS1
ENSG00000287064	0.499551	-0.371226	2.37536	-0.156282	0.875811
ENSG00000160710	6282.4	0.00687026	0.0847013	0.0811116	0.935353	0.968794	ADAR
ENSG00000233647	0.138657	0	7.21329	0	1		NENFP1
ENSG00000186118	0.514558	1.03267	2.3053	0.447954	0.654186		TEX38
ENSG00000228237	0.043552	0	7.21329	0	1		EFCAB14-AS1
ENSG00000159658	2740.39	0.0986889	0.0964491	1.02322	0.306203	0.545225	EFCAB14
ENSG00000143801	16.9308	-0.261075	0.360552	-0.724099	0.469005		PSEN2
ENSG00000132185	0.0198928	0	7.21329	0	1		FCRLA
ENSG00000241347	0.0386886	0	7.21329	0	1		RN7SL466P
ENSG00000081721	298.098	0.0804563	0.118191	0.680729	0.496043	0.689963	DUSP12
ENSG00000229808	5.12519	0.094693	0.662086	0.143022	0.886273
ENSG00000082512	420.111	0.0153665	0.1383	0.11111	0.911529	0.955879	TRAF5
ENSG00000236809	3.48585	0.452828	0.794057	0.570272	0.568493		SNX25P1
ENSG00000238137	1.467	-0.300384	0.951327	-0.315753	0.75219		ARPC3P2
ENSG00000170385	1325.71	0.143143	0.10663	1.34242	0.179459	0.424777	SLC30A1
ENSG00000261314	0.0789527	-0.718077	7.21329	-0.0995492	0.920702
ENSG00000228792	0.498537	-0.718094	2.20631	-0.325473	0.744823
ENSG00000227764	16.9654	0.256255	0.410221	0.624676	0.532184		NTRAS
ENSG00000224763	0.452313	0.578055	3.2016	0.180552	0.856719		FDPSP8
ENSG00000118217	3864.17	0.186119	0.105171	1.76967	0.0767814	0.310319	ATF6
ENSG00000137955	1155.32	0.0530053	0.0804934	0.658505	0.510213	0.700339	RABGGTB
ENSG00000057468	2.275	0.707855	1.1871	0.59629	0.550982		MSH4
ENSG00000213047	76.9942	-0.0504924	0.191713	-0.263375	0.792262	0.89197	DENND1B
ENSG00000235582	0.0528978	0	7.21329	0	1
ENSG00000233040	0.411326	2.07025	2.36023	0.877136	0.380413		FAM204BP
ENSG00000134376	0.757964	-0.459365	2.21275	-0.207599	0.835542		CRB1
ENSG00000117400	3.38064	1.70707	1.15904	1.47283	0.140798		MPL
ENSG00000287113	0.149698	-0.718077	7.21329	-0.0995492	0.920702
ENSG00000117399	1883.93	-0.0931414	0.0755002	-1.23366	0.217331	0.464361	CDC20
ENSG00000066322	2567.54	-0.0933851	0.0824838	-1.13216	0.257566	0.501684	ELOVL1
ENSG00000159479	715.67	0.00914364	0.0818152	0.11176	0.911014	0.955693	MED8
ENSG00000229431	9.0194	0.513443	0.483935	1.06097	0.288702		MED8-AS1
ENSG00000116337	1483.09	-0.198789	0.138619	-1.43406	0.151554	0.395433	AMPD2
ENSG00000066279	1378.85	0.25244	0.156443	1.61362	0.10661	0.345069	ASPM
ENSG00000224727	0.927271	-1.3672	1.51735	-0.901044	0.367565		FCF1P7
ENSG00000265201	0.708914	-1.5206	1.92004	-0.791959	0.428385		MIR4677
ENSG00000236031	0.522212	2.06584	1.73892	1.188	0.234833
ENSG00000226766	0.0827277	0.724581	7.21329	0.100451	0.919986		FABP7P1
ENSG00000232184	0.0193443	0	7.21329	0	1
ENSG00000228939	0.0674606	-0.718077	7.21329	-0.0995492	0.920702		AKT3-IT1
ENSG00000117020	2296.86	0.100658	0.102549	0.981562	0.326316	0.56027	AKT3
ENSG00000198912	589.626	0.131273	0.0814084	1.61253	0.106847	0.345125	C1orf174
ENSG00000260460	0.0206901	0	7.21329	0	1
ENSG00000183856	767.512	-0.0745828	0.129781	-0.57468	0.565508	0.742278	IQGAP3
ENSG00000163382	1455.35	-0.108959	0.146973	-0.741355	0.458478	0.662306	NAXE
ENSG00000272971	0.0447888	0	7.21329	0	1
ENSG00000132702	0.472365	-0.718093	2.52212	-0.284718	0.77586		HAPLN2
ENSG00000272068	2.89798	1.44867	0.894078	1.6203	0.105169		BCAN-AS1
ENSG00000132692	6.50455	-0.0419122	0.57648	-0.0727037	0.942042		BCAN
ENSG00000272405	31.4182	0.130471	0.27445	0.47539	0.634509
ENSG00000229953	4.56409	-0.0335148	0.69682	-0.0480968	0.961639		BCAN-AS2
ENSG00000132688	12495.3	-0.246863	0.118009	-2.0919	0.0364476	0.251538	NES
ENSG00000237588	0.036321	0	7.21329	0	1
ENSG00000285570	0.0193443	0	7.21329	0	1
ENSG00000143320	7.96255	-0.661087	0.521211	-1.26837	0.204666		CRABP2
ENSG00000223356	0.864947	1.76012	1.46737	1.19951	0.23033
ENSG00000143319	986.039	-0.0645616	0.0708374	-0.911405	0.362082	0.590699	ISG20L2
ENSG00000143303	191.311	-0.136165	0.124357	-1.09496	0.273536	0.517163	METTL25B
ENSG00000143314	725.719	-0.160709	0.146883	-1.09412	0.2739	0.517579	MRPL24
ENSG00000143294	1442.5	-0.176336	0.0953146	-1.85004	0.0643076	0.295568	PRCC
ENSG00000287624	0.0684208	0	7.21329	0	1
ENSG00000027869	15.7492	-0.702725	0.380106	-1.84876	0.0644923		SH2D2A
ENSG00000213478	0.121451	0	7.21329	0	1		CFL1P2
ENSG00000203356	1.42992	-0.0820832	1.31565	-0.0623898	0.950252		LINC01562
ENSG00000123091	2888.94	0.156255	0.0690213	2.26387	0.0235823	0.228785	RNF11
ENSG00000233406	1.1877	-0.138783	1.21136	-0.114568	0.908787
ENSG00000236434	0.282267	1.52443	3.64382	0.418361	0.675683
ENSG00000232027	1.93272	-1.20478	1.19909	-1.00474	0.31502
ENSG00000238140	0.522309	-0.831436	2.26614	-0.366895	0.713697
ENSG00000237491	12.0231	0.253792	0.417021	0.608584	0.5428		LINC01409
ENSG00000177757	2.1301	-1.24704	1.02605	-1.21538	0.224221		FAM87B
ENSG00000288531	0.089479	0	7.21329	0	1
ENSG00000230368	0.163546	0.724585	6.39157	0.113366	0.909741		FAM41C
ENSG00000273443	0.996424	-1.77736	1.44884	-1.22674	0.219919
ENSG00000237330	0.0364555	0	7.21329	0	1		RNF223
ENSG00000131591	224.333	-0.341437	0.151019	-2.26088	0.0237665	0.228874	C1orf159
ENSG00000285812	1.22842	1.24562	1.14362	1.0892	0.276066
ENSG00000272141	0.016026	0	7.21329	0	1
ENSG00000085831	64.7244	0.0505162	0.229807	0.21982	0.826011	0.912204	TTC39A
ENSG00000187634	0.60059	-2.13882	2.07952	-1.02852	0.303707		SAMD11
ENSG00000156875	38.8028	-0.149827	0.35761	-0.418969	0.675239	0.81928	MFSD14A
ENSG00000156876	138.978	0.302829	0.119012	2.54452	0.0109429	0.184796	SASS6
ENSG00000226952	0.105973	0	7.21329	0	1
ENSG00000137992	516.821	0.177352	0.116042	1.52834	0.126427	0.36766	DBT
ENSG00000271415	0.454103	2.16761	2.64144	0.820614	0.411866		RPL23AP90
ENSG00000225169	0.298504	-2.01897	3.91232	-0.516056	0.605816		BRI3P1
ENSG00000285530	0.553507	-1.46497	2.55184	-0.574086	0.56591
ENSG00000230287	0.0478579	0	7.21329	0	1
ENSG00000137996	1010.72	0.105774	0.0667548	1.58451	0.113078	0.352599	RTCA
ENSG00000207750	0.752255	-1.9765	1.74075	-1.13543	0.256195		MIR553
ENSG00000137948	0.702053	0.478263	1.77618	0.269265	0.787725		BRDT
ENSG00000121774	5470.11	-0.0132931	0.0385285	-0.345021	0.730079	0.853845	KHDRBS1
ENSG00000203325	0.7692	-1.214	1.66442	-0.729385	0.465766
ENSG00000121775	818.191	-0.0939427	0.0769887	-1.22021	0.222384	0.468518	TMEM39B
ENSG00000266203	0.021885	0	7.21329	0	1		MIR5585
ENSG00000276493	0.0674724	0	7.21329	0	1		Metazoa_SRP
ENSG00000025800	2344.79	-0.0220946	0.0759351	-0.290967	0.771077	0.879723	KPNA6
ENSG00000160050	154.692	-0.181141	0.222729	-0.813281	0.416057	0.630238	CCDC28B
ENSG00000231346	1.1958	1.66898	1.36681	1.22108	0.222056		LINC01160
ENSG00000064703	807.249	0.0866164	0.0818313	1.05848	0.289838	0.532213	DDX20
ENSG00000122406	20396.8	0.0717643	0.0974212	0.736639	0.461342	0.664478	RPL5
ENSG00000154511	27.6195	-0.164518	0.251701	-0.653626	0.513353		DIPK1A
ENSG00000207523	4.7944	-0.712127	0.797477	-0.892975	0.371871		SNORA66
ENSG00000229052	0.0244949	-0.718077	7.21329	-0.0995492	0.920702
ENSG00000143033	642.471	0.0603546	0.0931554	0.647891	0.517056	0.705212	MTF2
ENSG00000189410	14.5692	0.303454	0.343225	0.884125	0.376629		SH2D5
ENSG00000233069	0.0137757	-0.718077	7.21329	-0.0995492	0.920702
ENSG00000233072	0.0666623	0	7.21329	0	1		RPS15AP6
ENSG00000236073	0.0239063	0	7.21329	0	1
ENSG00000235112	0.0193443	0	7.21329	0	1		HSPE1P27
ENSG00000287192	0.778187	-0.491244	1.46944	-0.334306	0.738148
ENSG00000117298	26677.2	-0.189207	0.079735	-2.37295	0.0176469	0.215727	ECE1
ENSG00000236936	0.42196	-0.718093	2.5098	-0.286116	0.774789
ENSG00000231105	3.16082	-0.614165	0.979974	-0.626716	0.530846		ECE1-AS1
ENSG00000143502	0.214087	0	6.98603	0	1		SUSD4
ENSG00000206835	0.0208938	0	7.21329	0	1		RNU1-74P
ENSG00000162620	7.26604	0.16941	0.539828	0.313823	0.753656		LRRIQ3
ENSG00000116783	0.0433839	0	7.21329	0	1		TNNI3K
ENSG00000237324	0.0508719	0	7.21329	0	1
ENSG00000272864	1.17539	2.02664	1.45499	1.39289	0.163653
ENSG00000116791	568.325	0.090373	0.0889984	1.01545	0.309893	0.548164	CRYZ
ENSG00000162623	521.187	0.119941	0.0912241	1.31479	0.18858	0.434715	TYW3
ENSG00000259030	2.38487	0.790663	1.08684	0.727488	0.466927		FPGT-TNNI3K
ENSG00000253085	0.0211303	0	7.21329	0	1
ENSG00000212237	2.66315	-0.0168605	0.877485	-0.0192146	0.98467		RNA5SP18
ENSG00000183929	4.52321	-0.036541	0.743805	-0.0491271	0.960818		DUSP5P1
ENSG00000206878	0.457511	0	2.87107	0	1
ENSG00000154358	104.875	-0.293684	0.207502	-1.41533	0.156972	0.400918	OBSCN
ENSG00000275557	0.926504	-1.46164	1.76558	-0.827849	0.407756
ENSG00000206828	1.08455	0.816438	1.11264	0.733783	0.463081		RNVU1-30
ENSG00000183598	0.301142	-1.38208	3.19406	-0.432703	0.66523		H3C13
ENSG00000264207	0.8425	-0.496521	1.54579	-0.321209	0.748052
ENSG00000184260	13.1187	-0.079283	0.406028	-0.195265	0.845186		H2AC20
ENSG00000184270	0.422161	-0.272346	3.11431	-0.08745	0.930314		H2AC21
ENSG00000178096	100.93	-0.509079	0.172272	-2.95509	0.00312578	0.107536	BOLA1
ENSG00000159164	95.4714	0.077025	0.200328	0.384494	0.700612	0.83563	SV2A
ENSG00000143368	1356.96	-0.112906	0.0858767	-1.31474	0.188597	0.434715	SF3B4
ENSG00000150337	0.0163246	0	7.21329	0	1		FCGR1A
ENSG00000224228	0.93759	-0.13825	1.47769	-0.0935581	0.92546
ENSG00000227177	0.191113	1.92682	6.16235	0.312676	0.754527		AIMP1P2
ENSG00000224000	1.92186	0.499663	1.00496	0.497197	0.61905
ENSG00000231333	0.54517	-0.718093	2.4467	-0.293494	0.769144		RPL34P6
ENSG00000233217	0.021899	0	7.21329	0	1		MROH3P
ENSG00000116852	266.105	-0.207271	0.132148	-1.56848	0.11677	0.356323	KIF21B
ENSG00000229191	0.346711	1.06591	2.90861	0.366466	0.714017
ENSG00000116857	871.227	-0.116886	0.105269	-1.11036	0.266846	0.510969	TMEM9
ENSG00000163395	0.134522	0	7.21329	0	1		IGFN1
ENSG00000081248	0.0244949	-0.718077	7.21329	-0.0995492	0.920702		CACNA1S
ENSG00000226970	1.15981	-0.19719	1.26719	-0.155612	0.876339		NEDD8P1
ENSG00000203943	47.1439	0.0845829	0.237527	0.356098	0.721767	0.848594	SAMD13
ENSG00000249237	0.0758361	-0.718077	7.21329	-0.0995492	0.920702
ENSG00000240520	5.64643	-1.24297	0.71562	-1.73691	0.082403		UOX
ENSG00000285361	0.0973662	1.53262	7.20777	0.212635	0.831612
ENSG00000174529	33.0539	-0.490765	0.270367	-1.81518	0.069496		TMEM81
ENSG00000271580	1.89072	0.772571	1.32026	0.585167	0.558435
ENSG00000116984	1681.27	0.0747296	0.109336	0.683488	0.494299	0.688477	MTR
ENSG00000227496	0.211037	0	6.07872	0	1
ENSG00000226349	0.0416402	0	7.21329	0	1
ENSG00000143742	4698.36	0.1198	0.103738	1.15483	0.248158	0.493689	SRP9
ENSG00000234112	0.265953	0.00325192	3.63208	0.000895333	0.999286		LEFTY3P
ENSG00000242861	20.0212	0.093393	0.427503	0.218462	0.827069
ENSG00000196187	825.041	-0.0148518	0.0974327	-0.152432	0.878847	0.937354	TMEM63A
ENSG00000243709	0.134866	1.4545	7.20986	0.201737	0.840122		LEFTY1
ENSG00000143768	1.12119	-1.11694	1.51217	-0.738635	0.460129		LEFTY2
ENSG00000143819	752.068	-0.012497	0.0933444	-0.133881	0.893497	0.945531	EPHX1
ENSG00000116649	3169.29	-0.187336	0.081769	-2.29104	0.0219613	0.225688	SRM
ENSG00000171824	1821.65	0.018137	0.0768928	0.235874	0.81353	0.904584	EXOSC10
ENSG00000226849	2.90478	0.442065	0.838441	0.527246	0.598023
ENSG00000225602	0.180437	0	7.21329	0	1		MTOR-AS1
ENSG00000231953	0.0466218	0.724581	7.21329	0.100451	0.919986
ENSG00000117614	949.737	0.093232	0.108169	0.861914	0.388735	0.610974	SYF2
ENSG00000284602	5.78216	-0.249901	0.662533	-0.377189	0.706033
ENSG00000284657	0.678172	-2.44043	1.66737	-1.46364	0.143292
ENSG00000117616	1287.37	0.108733	0.116825	0.930735	0.351991	0.581817	RSRP1
ENSG00000272432	1.86459	-0.592689	1.13412	-0.522598	0.601254
ENSG00000261349	4.71732	-1.6281	0.745105	-2.18506	0.0288842
ENSG00000187010	17.2591	0.0817789	0.342174	0.238998	0.811107		RHD
ENSG00000224183	16.5981	-0.318769	0.32818	-0.971323	0.331387		SDHDP6
ENSG00000259984	1.16009	-0.0461211	1.57609	-0.0292631	0.976655
ENSG00000183726	2820.49	-0.0123836	0.044726	-0.276878	0.781874	0.885911	TMEM50A
ENSG00000238084	2.30303	0.707759	0.942924	0.7506	0.452893
ENSG00000204178	892.742	-0.0252993	0.0617593	-0.409644	0.682067	0.823403	MACO1
ENSG00000198860	485.714	0.152544	0.0830141	1.83756	0.0661267	0.297423	TSEN15
ENSG00000286655	0.270176	0	4.55279	0	1
ENSG00000160838	12.0824	0.154146	0.359553	0.428716	0.66813		LRRC71
ENSG00000211581	0.632462	1.30005	1.83182	0.709706	0.477887		MIR765
ENSG00000155816	0.3189	-0.0698397	3.21727	-0.0217078	0.982681		FMN2
ENSG00000143382	170.432	-0.0492815	0.239056	-0.20615	0.836673	0.917441	ADAMTSL4
ENSG00000184007	3817.81	0.114295	0.0704729	1.62183	0.104839	0.342585	PTP4A2
ENSG00000157077	809.812	0.187633	0.108967	1.72193	0.0850829	0.320137	ZFYVE9
ENSG00000162542	208.772	-0.0464439	0.124222	-0.373877	0.708496	0.840109	TMCO4
ENSG00000121753	64.8795	-0.600623	0.193809	-3.09904	0.00194148	0.0844881	ADGRB2
ENSG00000162631	0.8001	1.02328	1.9444	0.526272	0.598699		NTNG1
ENSG00000163374	652.574	-0.00675176	0.0797439	-0.0846679	0.932525	0.967388	YY1AP1
ENSG00000235098	3.34886	0.140307	0.869601	0.161346	0.871821		ANKRD65
ENSG00000143740	644.514	-0.0961287	0.0782724	-1.22813	0.219398	0.466174	SNAP47
ENSG00000117411	1969.48	-0.275816	0.106862	-2.58105	0.00985005	0.175846	B4GALT2
ENSG00000162745	28.3971	-0.191724	0.287395	-0.667109	0.504702		OLFML2B
ENSG00000187862	0.199585	-1.20459	5.40186	-0.222996	0.823539		TTC24
ENSG00000137976	0.800735	0.661745	1.51039	0.438129	0.661293		DNASE2B
ENSG00000203663	0.413756	1.73599	2.12102	0.818466	0.413091		OR2L2
ENSG00000198128	0.015094	0	7.21329	0	1		OR2L3
ENSG00000157873	745.738	-0.16622	0.1452	-1.14477	0.252305	0.497021	TNFRSF14
ENSG00000168264	2575.73	0.0408461	0.0793227	0.514936	0.606598	0.77311	IRF2BP2
ENSG00000162775	293.267	0.00898821	0.10624	0.0846027	0.932577	0.967388	RBM15
ENSG00000081692	101.986	-0.229009	0.167315	-1.36873	0.171084	0.415164	JMJD4
ENSG00000173171	289.856	-0.160639	0.148602	-1.081	0.279696	0.523108	MTX1
ENSG00000143862	744.871	-0.260507	0.117786	-2.2117	0.0269874	0.234264	ARL8A
ENSG00000170075	0.126937	-0.718077	7.21329	-0.0995492	0.920702		GPR37L1
ENSG00000143376	614.794	0.0698361	0.117039	0.596689	0.550715	0.732057	SNX27
ENSG00000250734	0.063391	0	7.21329	0	1
ENSG00000159409	1.25891	0.670512	1.28681	0.521065	0.602322		CELF3
ENSG00000227045	0.0765957	1.35789	7.21174	0.188288	0.850651
ENSG00000143436	923.199	-0.113251	0.0835038	-1.35624	0.175022	0.419519	MRPL9
ENSG00000143450	41.4006	-0.212978	0.269399	-0.790569	0.429196	0.639916	OAZ3
ENSG00000249602	8.63043	-0.0765367	0.520629	-0.147008	0.883126
ENSG00000268288	0.909339	1.77245	1.59903	1.10845	0.267666
ENSG00000269489	1.2757	2.7844	1.42327	1.95634	0.0504256
ENSG00000213171	0.016026	0	7.21329	0	1		LINGO4
ENSG00000234614	33.4485	0.216283	0.242696	0.891169	0.372838		C2CD4D-AS1
ENSG00000196407	39.402	0.0235885	0.24853	0.0949122	0.924385	0.962208	THEM5
ENSG00000159445	630.238	0.0594197	0.0698494	0.850682	0.394946	0.615224	THEM4
ENSG00000285651	0.691049	-0.543735	2.0663	-0.263144	0.79244
ENSG00000197747	7277.94	0.138732	0.103404	1.34165	0.17971	0.424908	S100A10
ENSG00000123473	555.304	0.138797	0.100744	1.37772	0.168288	0.4119	STIL
ENSG00000236274	0.0172008	0	7.21329	0	1
ENSG00000020129	809.809	-0.170728	0.123968	-1.37719	0.168452	0.411993	NCDN
ENSG00000116819	2.5201	0.536231	0.93277	0.574881	0.565372		TFAP2E
ENSG00000174876	0.233617	0.724592	4.6015	0.157469	0.874875		AMY1B
ENSG00000186603	103.375	-0.360302	0.18585	-1.93867	0.0525411	0.276186	HPDL
ENSG00000117643	76.7007	0.158202	0.258744	0.611422	0.54092	0.723221	MAN1C1
ENSG00000233478	0.0670514	-0.718077	7.21329	-0.0995492	0.920702
ENSG00000162430	8281.42	-0.203586	0.103119	-1.97429	0.0483493	0.269618	SELENON
ENSG00000173212	0.0820518	0.724581	7.21329	0.100451	0.919986		MAB21L3
ENSG00000163531	0.546838	0	2.31444	0	1		NFASC
ENSG00000184144	0.0399323	0	7.21329	0	1		CNTN2
ENSG00000143028	0.944107	0.707969	1.80818	0.391536	0.695401		SYPL2
ENSG00000237481	0.27483	-0.71809	4.04627	-0.177469	0.85914
ENSG00000154429	196.289	0.127913	0.147838	0.865224	0.386916	0.60943	CCSAP
ENSG00000143632	1.47808	-1.24587	1.72179	-0.723593	0.469315		ACTA1
ENSG00000279667	0.618577	0.519584	2.13197	0.243711	0.807455
ENSG00000187815	72.2787	0.153208	0.196958	0.77787	0.436646	0.645272	ZFP69
ENSG00000238287	6.97922	-0.805625	0.614514	-1.311	0.189859		EXO5-DT
ENSG00000227278	0.252491	0.724581	7.21329	0.100451	0.919986
ENSG00000238186	4.97913	0.0942155	0.625577	0.150606	0.880287
ENSG00000117010	82.0458	0.236209	0.161159	1.46569	0.142733	0.38654	ZNF684
ENSG00000286838	0.0253462	0	7.21329	0	1
ENSG00000229820	0.115861	0	7.21329	0	1		DNAJC8P4
ENSG00000221216	0.0802149	0	7.21329	0	1		RNU6ATAC27P
ENSG00000242125	1219.01	0.135537	0.0801513	1.69101	0.0908346	0.324241	SNHG3
ENSG00000200087	21.8991	0.0538511	0.305801	0.176099	0.860216		SNORA73B
ENSG00000231468	2.03971	0.204595	0.999243	0.20475	0.837767		PRDX3P2
ENSG00000279443	13.3334	-0.20992	0.349064	-0.601379	0.547588
ENSG00000180098	448.754	-0.0508539	0.0985547	-0.515997	0.605856	0.772882	TRNAU1AP
ENSG00000221539	2.98146	0.306872	0.745711	0.411517	0.680694		SNORD99
ENSG00000188060	13.6107	-0.300163	0.412618	-0.72746	0.466945		RAB42
ENSG00000229388	2.03606	0.116634	0.862455	0.135235	0.892426		TAF12-DT
ENSG00000117266	6.05569	-0.836492	0.63175	-1.32409	0.185474		CDK18
ENSG00000174567	0.626473	1.41208	1.46959	0.960867	0.336619		GOLT1A
ENSG00000143850	301.582	0.0458349	0.111665	0.410466	0.681464	0.822919	PLEKHA6
ENSG00000231691	0.0546676	-1.75465	7.20034	-0.24369	0.807471
ENSG00000219133	1.26856	0.287163	1.13557	0.252879	0.800362		RPL21P19
ENSG00000280924	2.02367	0.0653479	0.864451	0.0755947	0.939742		LINC00628
ENSG00000226330	9.80681	0.132089	0.492726	0.268078	0.788639		PPP1R15B-AS1
ENSG00000237848	0.243928	0.72459	5.20557	0.139195	0.889296
ENSG00000236779	0.472278	-0.863326	2.12573	-0.406131	0.684646
ENSG00000200408	0.0220023	0	7.21329	0	1		RNA5SP74
ENSG00000240710	0.155356	-0.718077	7.21329	-0.0995492	0.920702
ENSG00000240219	0.250551	-0.71809	4.09367	-0.175415	0.860754
ENSG00000228729	0.113308	2.59619	7.17374	0.361902	0.717425
ENSG00000197056	437.242	0.153477	0.158786	0.966565	0.333761	0.566759	ZMYM1
ENSG00000228348	0.273107	0	3.62872	0	1		EFCAB14P1
ENSG00000284640	0.0235169	0	7.21329	0	1
ENSG00000201868	0.0828657	-0.718077	7.21329	-0.0995492	0.920702		Y_RNA
ENSG00000203910	0.858128	-0.525788	1.55329	-0.338498	0.734988		C1orf146
ENSG00000174842	267.814	0.219352	0.122362	1.79265	0.0730288	0.306958	GLMN
ENSG00000122484	458.581	0.146992	0.123911	1.18627	0.235516	0.481383	RPAP2
ENSG00000223787	0.475209	0.750976	2.38226	0.315237	0.752582
ENSG00000229992	0.043591	0	7.21329	0	1		HMGB3P9
ENSG00000225505	0.0749076	-0.718077	7.21329	-0.0995492	0.920702
ENSG00000203757	0.0137757	-0.718077	7.21329	-0.0995492	0.920702		OR6K3
ENSG00000196266	0.0988968	0	7.21329	0	1		OR10J3
ENSG00000162722	0.394961	1.99445	3.47376	0.574146	0.565869		TRIM58
ENSG00000238243	0.0248617	0.724581	7.21329	0.100451	0.919986		OR2W3
ENSG00000224830	0.0205626	0.724581	7.21329	0.100451	0.919986		OR2X1P
ENSG00000121903	128.75	0.0295552	0.143791	0.205543	0.837148	0.917713	ZSCAN20
ENSG00000034971	0.138732	-0.718077	7.21329	-0.0995492	0.920702		MYOC
ENSG00000116809	751.825	-0.209906	0.11963	-1.75463	0.0793229	0.313467	ZBTB17
ENSG00000234607	0.089101	1.53262	7.20777	0.212634	0.831612
ENSG00000183888	0.0273338	-0.718077	7.21329	-0.0995492	0.920702		SRARP
ENSG00000173641	0.0182278	0	7.21329	0	1		HSPB7
ENSG00000186510	0.127326	0	7.21329	0	1		CLCNKA
ENSG00000232456	1.60837	-0.221136	1.07952	-0.204847	0.837691		FAM131C2P
ENSG00000185519	15.7141	-0.51095	0.403189	-1.26727	0.205058		FAM131C
ENSG00000278480	0.348507	0.724581	7.21329	0.100451	0.919986		ZBTB2P1
ENSG00000233485	0.0182278	0	7.21329	0	1		FHAD1-AS1
ENSG00000236045	0.269943	0	5.08569	0	1
ENSG00000228140	2.73146	-0.14315	0.840057	-0.170405	0.864692		EFHD2-AS1
ENSG00000142634	2593.17	-0.10195	0.147798	-0.689793	0.490324	0.685618	EFHD2
ENSG00000162438	1.15134	-0.12904	1.58689	-0.0813165	0.93519		CTRC
ENSG00000235749	0.016026	0	7.21329	0	1
ENSG00000228336	0.017229	0	7.21329	0	1		OR9H1P
ENSG00000173285	0.0225549	0	7.21329	0	1		OR10K1
ENSG00000160062	271.601	0.00547773	0.132723	0.0412719	0.967079	0.984511	ZBTB8A
ENSG00000176261	271.515	-0.0560652	0.115917	-0.483667	0.628622	0.788283	ZBTB8OS
ENSG00000213281	3827.6	0.181277	0.101372	1.78824	0.0737372	0.3071	NRAS
ENSG00000201900	0.695662	0.00325194	1.89852	0.00171288	0.998633		RNY1P13
ENSG00000052723	1018.16	0.190056	0.101084	1.88018	0.0600839	0.289112	SIKE1
ENSG00000227232	78.7727	-0.530549	0.274516	-1.93267	0.0532766	0.277209	WASH7P
ENSG00000278267	6.05921	-0.312282	0.801908	-0.389423	0.696963		MIR6859-1
ENSG00000243485	0.0649659	0	7.21329	0	1		MIR1302-2HG
ENSG00000237613	0.0185384	0	7.21329	0	1		FAM138A
ENSG00000238009	0.497489	0	2.48552	0	1
ENSG00000233750	0.729227	-0.773549	1.90166	-0.406775	0.684173		CICP27
ENSG00000268903	7.21618	-0.552118	0.524153	-1.05335	0.292179
ENSG00000269981	9.3292	-0.533102	0.449529	-1.18591	0.235657
ENSG00000239906	2.21665	2.31007	1.25758	1.83692	0.0662216
ENSG00000241860	1.99915	0.0508211	0.972181	0.0522753	0.958309
ENSG00000222623	0.0847952	0.724581	7.21329	0.100451	0.919986		RNU6-1100P
ENSG00000188558	0.017229	0	7.21329	0	1		OR2G6
ENSG00000198967	0.445159	1.14395	2.56445	0.44608	0.65554		OR10Z1
ENSG00000163554	18.7746	-0.313224	0.323636	-0.96783	0.333129		SPTA1
ENSG00000235079	1.95703	1.08505	1.20629	0.899494	0.36839		ZRANB2-AS1
ENSG00000132485	2111.62	0.218493	0.101454	2.15361	0.0312708	0.239956	ZRANB2
ENSG00000207721	11.0363	-0.150613	0.524425	-0.287197	0.773962		MIR186
ENSG00000229956	1.86599	-0.310538	1.01298	-0.306558	0.75918		ZRANB2-DT
ENSG00000143418	1638.86	-0.0613286	0.10389	-0.59032	0.554976	0.735471	CERS2
ENSG00000231073	2.93467	0.0335984	0.922184	0.0364335	0.970937
ENSG00000143412	59.8918	-0.15014	0.199351	-0.753141	0.451365	0.656379	ANXA9
ENSG00000143363	238.745	-0.0914611	0.0984535	-0.928978	0.352901	0.582279	PRUNE1
ENSG00000200759	0.0975072	0	7.21329	0	1		RNU6-884P
ENSG00000163141	6.96611	-1.10061	0.634673	-1.73414	0.0828924		BNIPL
ENSG00000143443	84.4429	-0.15793	0.150836	-1.04703	0.295085	0.537243	C1orf56
ENSG00000197622	2037.3	-0.0420908	0.0724326	-0.581103	0.561171	0.739583	CDC42SE1
ENSG00000213190	1541.31	-0.10823	0.0861265	-1.25664	0.208885	0.456728	MLLT11
ENSG00000162783	952.892	-0.219953	0.14542	-1.51254	0.130396	0.3722	IER5
ENSG00000160785	890.279	0.00944723	0.0636032	0.148534	0.881921	0.938896	SLC25A44
ENSG00000091483	1889.26	0.0484812	0.0824668	0.587887	0.556608	0.736534	FH
ENSG00000117009	3.377	2.46459	1.05441	2.3374	0.0194183		KMO
ENSG00000054277	140.509	-0.152392	0.160522	-0.949355	0.34244	0.573996	OPN3
ENSG00000203668	604.73	0.0592868	0.138048	0.429467	0.667584	0.814076	CHML
ENSG00000287513	1.89288	1.1202	1.15449	0.970297	0.331898
ENSG00000197785	1378.03	-0.30709	0.152634	-2.01194	0.0442268	0.262875	ATAD3A
ENSG00000160075	2908.91	-0.12775	0.0941706	-1.35658	0.174915	0.419514	SSU72
ENSG00000215014	20.8815	-0.580524	0.350401	-1.65674	0.0975715
ENSG00000197530	859.707	-0.360185	0.167164	-2.15467	0.0311874	0.239817	MIB2
ENSG00000116128	458.463	-0.0822414	0.143278	-0.573998	0.565969	0.742565	BCL9
ENSG00000229022	0.0918683	-0.718077	7.21329	-0.0995492	0.920702		RPL6P3
ENSG00000174371	201.767	0.0099874	0.133154	0.0750066	0.940209	0.970816	EXO1
ENSG00000235990	0.0603286	0	7.21329	0	1		RPL23AP20
ENSG00000213026	1.74144	0.355863	0.89256	0.398699	0.690115		CFL1P4
ENSG00000197769	0.424468	-1.77938	2.1652	-0.821806	0.411187		MAP1LC3C
ENSG00000162843	0.352623	1.26055	3.43003	0.367504	0.713243		WDR64
ENSG00000288723	0.021885	0	7.21329	0	1
ENSG00000264720	0.0639277	0	7.21329	0	1		MIR3117
ENSG00000248458	1.91658	0.855171	1.11628	0.766089	0.443624
ENSG00000152760	130.349	0.148971	0.149429	0.996937	0.318795	0.554136	DYNLT5
ENSG00000152763	32.0456	0.596964	0.275283	2.16855	0.030117		DNAI4
ENSG00000118473	488.653	0.134359	0.129704	1.0359	0.300251	0.541465	SGIP1
ENSG00000229400	0.0163246	0	7.21329	0	1		CNIH3-AS1
ENSG00000225334	0.0535501	0	7.21329	0	1		LINC02813
ENSG00000143815	2727.19	0.241171	0.0951417	2.53486	0.0112493	0.185629	LBR
ENSG00000282418	0.0409235	0.724581	7.21329	0.100451	0.919986
ENSG00000185842	79.8536	-0.0879273	0.183549	-0.47904	0.63191	0.790183	DNAH14
ENSG00000222046	4.4659	-0.532943	0.692517	-0.769574	0.441552		DCDC2B
ENSG00000143479	514.486	-0.0212324	0.103624	-0.204899	0.837651	0.917935	DYRK3
ENSG00000120337	476.498	0.253688	0.132908	1.90875	0.0562943	0.28218	TNFSF18
ENSG00000212916	102.07	0.227217	0.152016	1.49469	0.134995	0.37663	MAP10
ENSG00000117600	0.317277	-0.86613	3.20735	-0.270045	0.787126		PLPPR4
ENSG00000119283	0.393084	-0.856893	2.84299	-0.301406	0.763105		TRIM67
ENSG00000254685	214.977	0.199355	0.161516	1.23427	0.217101	0.464328	FPGT
ENSG00000163125	1066.64	0.0914175	0.129532	0.705753	0.480342	0.678282	RPRD2
ENSG00000172410	0.0216919	0	7.21329	0	1		INSL5
ENSG00000196418	213.954	0.121916	0.114548	1.06432	0.287183	0.529568	ZNF124
ENSG00000196427	0.0910332	2.14044	7.18593	0.297865	0.765806		NBPF4
ENSG00000263513	21.726	0.219719	0.307034	0.715619	0.474227		FAM72C
ENSG00000197241	0.0711408	0.724581	7.21329	0.100451	0.919986		SLC2A7
ENSG00000226029	12.9711	-0.238028	0.446948	-0.532562	0.594337		LINC01772
[truncated: 35,990 more rows]

## Sheet: C1_24h
gene_id	baseMean	log2FoldChange	lfcSE	stat	pvalue	padj	gene_name
ENSG00000279928	1.29117	1.77409	1.20761	1.46909	0.141809		DDX11L17
ENSG00000228037	0.719288	-1.0122	1.72065	-0.588269	0.556352
ENSG00000142611	0.106981	0	7.21207	0	1		PRDM16
ENSG00000157911	399.444	-0.0548483	0.143568	-0.382037	0.702434	0.999556	PEX10
ENSG00000269896	8.80095	-0.416975	0.460051	-0.906366	0.364742
ENSG00000228463	6.68773	-0.351471	0.546653	-0.642952	0.520255
ENSG00000142655	529.79	0.0101168	0.107572	0.0940466	0.925072	0.999556	PEX14
ENSG00000149527	10.5825	0.233846	0.485543	0.481619	0.630077		PLCH2
ENSG00000171621	1372.64	-0.52939	0.108626	-4.87353	1.0962e-06	0.00062502	SPSB1
ENSG00000224387	0.206708	-1.7449	7.0878	-0.246184	0.80554
ENSG00000142583	0.779566	-0.924694	1.43944	-0.6424	0.520614		SLC2A5
ENSG00000287727	1.70702	0.413619	1.37804	0.30015	0.764063
ENSG00000226457	0.64151	-1.38179	1.76156	-0.784416	0.432796		RPL22P3
ENSG00000173614	275.339	0.00699009	0.103155	0.0677627	0.945975	0.999556	NMNAT1
ENSG00000233623	0.334524	-0.709722	3.20623	-0.221357	0.824814		PGAM1P11
ENSG00000162592	0.106898	0	7.21207	0	1		CCDC27
ENSG00000204624	7.86035	-0.549257	0.585148	-0.938663	0.347904		DISP3
ENSG00000142606	5.72451	-0.254793	0.571425	-0.44589	0.655677		MMEL1
ENSG00000225931	0.713151	1.89745	1.79463	1.05729	0.290378
ENSG00000171729	330.813	0.0931689	0.116642	0.79876	0.42443	0.999556	TMEM51
ENSG00000279457	158.396	-0.0903967	0.206966	-0.43677	0.662278	0.999556	WASH9P
ENSG00000229393	0.0958934	0	7.21207	0	1
ENSG00000037637	719.843	0.132178	0.0691214	1.91226	0.0558428	0.916029	FBXO42
ENSG00000159423	689.596	0.119046	0.119831	0.993452	0.32049	0.999556	ALDH4A1
ENSG00000157916	2162.06	-0.00436076	0.0692679	-0.0629549	0.949802	0.999556	RER1
ENSG00000157881	530.308	-0.096939	0.11206	-0.865066	0.387003	0.999556	PANK4
ENSG00000238290	1.70632	0.653086	1.07053	0.610061	0.541822		ERRFI1-DT
ENSG00000048707	961.097	-0.201647	0.1536	-1.31281	0.189248	0.999556	VPS13D
ENSG00000162444	0.291263	0.0115758	3.32736	0.00347898	0.997224		RBP7
ENSG00000180758	154.025	-0.0606569	0.116703	-0.519753	0.603236	0.999556	GPR157
ENSG00000184677	1060.52	-0.0987751	0.0994409	-0.993304	0.320562	0.999556	ZBTB40
ENSG00000288398	93.9798	-0.188223	0.164692	-1.14288	0.253089	0.999556
ENSG00000224621	2.33174	-0.524124	1.18405	-0.442655	0.658015
ENSG00000131697	311.989	-0.0934581	0.113674	-0.82216	0.410986	0.999556	NPHP4
ENSG00000285945	0.0244949	-0.709707	7.21207	-0.0984054	0.92161
ENSG00000197921	0.0691535	0.0114158	7.21207	0.00158288	0.998737		HES5
ENSG00000233929	0.388623	2.26514	2.43406	0.930603	0.352059		MT1XP1
ENSG00000235282	0.147733	0.179082	7.20371	0.0248596	0.980167		DYNLL1P3
ENSG00000055070	3110.14	0.015265	0.0865789	0.176313	0.860048	0.999556	SZRD1
ENSG00000175087	197.15	0.120438	0.132888	0.906309	0.364773	0.999556	PDIK1L
ENSG00000225643	1.74614	-1.42102	1.0087	-1.40877	0.158904
ENSG00000234397	0.0493905	0	7.21207	0	1		PPIAP34
ENSG00000284309	0.0449752	-1.57216	7.2037	-0.218244	0.827239
ENSG00000162511	1057.63	-0.234109	0.0856467	-2.73342	0.00626794	0.377844	LAPTM5
ENSG00000158014	0.0440863	0	7.21207	0	1		SLC30A2
ENSG00000204138	2046.12	0.0302384	0.0845541	0.357622	0.720626	0.999556	PHACTR4
ENSG00000228176	0.118096	0	7.21207	0	1
ENSG00000142675	1.80821	-1.23479	1.23565	-0.999307	0.317646		CNKSR1
ENSG00000197245	97.2643	-0.56187	0.214555	-2.61877	0.00882487	0.44395	FAM110D
ENSG00000130772	331.801	-0.0943006	0.122664	-0.768769	0.44203	0.999556	MED18
ENSG00000215899	0.0193443	0	7.21207	0	1		EEF1A1P46
ENSG00000271398	0.445314	0.91096	2.12519	0.428649	0.668179
ENSG00000237058	0.30178	-0.709692	3.96329	-0.179067	0.857885		MMEL1-AS1
ENSG00000233399	0.0137757	-0.709707	7.21207	-0.0984054	0.92161		LINC01648
ENSG00000090020	2211.23	-0.133318	0.0936044	-1.42427	0.154368	0.999556	SLC9A1
ENSG00000157978	943.252	0.130911	0.080617	1.62386	0.104405	0.999556	LDLRAP1
ENSG00000130770	657.256	0.0372939	0.102105	0.36525	0.714925	0.999556	ATP5IF1
ENSG00000229044	0.287611	-1.3795	4.46574	-0.308907	0.757392
ENSG00000162512	1059.05	-0.209282	0.131938	-1.58621	0.112693	0.999556	SDC3
ENSG00000158006	188.604	0.206432	0.118762	1.7382	0.082176	0.989016	PAFAH2
ENSG00000214812	0.270893	1.46033	3.61302	0.404186	0.686076		ARL8BP2
ENSG00000126698	2504.37	0.082969	0.0815413	1.01751	0.308911	0.999556	DNAJC8
ENSG00000229447	2.75834	0.509994	0.778986	0.654689	0.512668
ENSG00000130766	715.632	0.0395297	0.0975765	0.405115	0.685393	0.999556	SESN2
ENSG00000168528	239.853	-0.27182	0.135654	-2.00378	0.0450933	0.864269	SERINC2
ENSG00000169403	4.94886	0.365348	0.671748	0.543877	0.586526		PTAFR
ENSG00000084628	2.02682	-0.0183783	0.873262	-0.0210456	0.983209		NKAIN1
ENSG00000060688	1118.96	0.0475224	0.076902	0.61796	0.536602	0.999556	SNRNP40
ENSG00000171612	283.152	-0.0971566	0.0925958	-1.04925	0.294061	0.999556	SLC25A33
ENSG00000270927	0.0220023	0	7.21207	0	1
ENSG00000188910	0.304694	-2.20481	3.13723	-0.702788	0.482188		GJB3
ENSG00000158161	984.695	-0.0268676	0.107818	-0.249194	0.80321	0.999556	EYA3
ENSG00000121769	20.1448	-0.1472	0.310415	-0.474205	0.635354	0.999556	FABP3
ENSG00000142627	5958.49	-0.0972337	0.140517	-0.691973	0.488954	0.999556	EPHA2
ENSG00000142632	177.75	-0.297229	0.143722	-2.06808	0.0386327	0.819613	ARHGEF19
ENSG00000270605	27.7729	0.0346228	0.339845	0.101878	0.918853	0.999556
ENSG00000189337	74.0156	-0.0766483	0.178687	-0.428953	0.667958	0.999556	KAZN
ENSG00000028137	1472.48	-0.0251613	0.108869	-0.231115	0.817226	0.999556	TNFRSF1B
ENSG00000204464	0.016026	0	7.21207	0	1		TMEM51-AS2
ENSG00000284543	9.28773	0.170106	0.450501	0.377594	0.705733		LINC01226
ENSG00000130939	2050.14	-0.0556383	0.0711364	-0.782136	0.434135	0.999556	UBE4B
ENSG00000175147	2.36521	-0.409754	1.26245	-0.32457	0.745507		TMEM51-AS1
ENSG00000127472	0.440684	0	3.24753	0	1		PLA2G5
ENSG00000060656	211.345	-0.298073	0.175205	-1.70128	0.0888911	0.999305	PTPRU
ENSG00000163867	247.336	0.16594	0.143557	1.15592	0.247714	0.999556	ZMYM6
ENSG00000232768	0.0664456	0	7.21207	0	1
ENSG00000189280	0.688133	1.9642	1.73867	1.12971	0.258597		GJB5
ENSG00000134698	528.331	0.00238356	0.104382	0.0228351	0.981782	0.999556	AGO4
ENSG00000272420	1.67567	-0.00803876	1.32572	-0.00606369	0.995162
ENSG00000132881	80.2329	-0.0673836	0.231531	-0.291035	0.771025	0.999556	CPLANE2
ENSG00000273274	4.75789	-0.0442376	0.755397	-0.0585621	0.953301		ZBTB8B
ENSG00000232273	0.212945	0	7.02751	0	1		FTH1P1
ENSG00000009709	0.0449752	-1.57216	7.2037	-0.218244	0.827239		PAX7
ENSG00000158008	1.65906	1.22443	1.20382	1.01712	0.309095		EXTL1
ENSG00000130940	36.414	0.0487553	0.287073	0.169836	0.865139	0.999556	CASZ1
ENSG00000163879	149.048	-0.0401431	0.160498	-0.250116	0.802497	0.999556	DNALI1
ENSG00000227527	4.50056	-0.623625	0.722535	-0.863107	0.388079
ENSG00000116954	653.253	0.141216	0.107813	1.30982	0.190255	0.999556	RRAGC
ENSG00000228589	148.41	0.048077	0.435235	0.110462	0.912043	0.999556	SPCS2P4
ENSG00000163873	0.0182278	0.732707	7.21207	0.101595	0.919078		GRIK3
ENSG00000117215	0.016026	0	7.21207	0	1		PLA2G2D
ENSG00000179051	4669.34	-0.0907555	0.0674465	-1.34559	0.178434	0.999556	RCC2
ENSG00000215895	14.4579	-0.123511	0.352216	-0.350668	0.725837		HSPA5P1
ENSG00000126067	3366.52	0.0229748	0.0724243	0.317225	0.751073	0.999556	PSMB2
ENSG00000274944	0.0242773	0	7.21207	0	1
ENSG00000272078	7.41955	0.157384	0.500551	0.314422	0.753201
ENSG00000215900	0.056852	0	7.21207	0	1		SELENOWP1
ENSG00000241014	4.90867	0.159769	0.783607	0.20389	0.83844		GPR199P
ENSG00000054118	4343.48	-0.0158012	0.0692544	-0.228162	0.819521	0.999556	THRAP3
ENSG00000254553	0.0407255	0	7.21207	0	1
ENSG00000237749	2.33775	-0.539999	0.848265	-0.636592	0.524391		RPS27P9
ENSG00000158315	4.49271	0.308637	0.732165	0.42154	0.673361		RHBDL2
ENSG00000186973	0.531447	-1.71525	2.71754	-0.631179	0.527924		CFAP144
ENSG00000146463	2036.38	0.0249553	0.0997144	0.250267	0.80238	0.999556	ZMYM4
ENSG00000271741	0.0572745	0.732745	7.21207	0.1016	0.919074
ENSG00000142686	633.455	0.0408474	0.087244	0.468197	0.639644	0.999556	C1orf216
ENSG00000117148	0.0222523	0	7.21207	0	1		ACTL8
ENSG00000230585	0.372455	0.732922	2.93206	0.249969	0.802612		PHB1P12
ENSG00000117000	406.467	0.0886395	0.12806	0.692169	0.488831	0.999556	RLF
ENSG00000092853	538.181	0.0714484	0.11483	0.622213	0.533802	0.999556	CLSPN
ENSG00000255811	0.0765772	2.27957	7.18116	0.317437	0.750912
ENSG00000134697	1324.7	0.00583068	0.0617122	0.0944818	0.924726	0.999556	GNL2
ENSG00000187513	779.063	0.0777972	0.25067	0.310357	0.75629	0.999556	GJA4
ENSG00000223390	0.56949	-0.847693	2.3561	-0.359787	0.719006
ENSG00000225671	0.656814	0.912081	2.0633	0.44205	0.658453		FCF1P6
ENSG00000116151	69.8432	-0.190632	0.19944	-0.955833	0.339156	0.999556	MORN1
ENSG00000236111	0.146473	1.38355	6.56598	0.210714	0.83311		RPL6P1
ENSG00000066056	20391.2	-0.144305	0.0995024	-1.45027	0.146984	0.999556	TIE1
ENSG00000214114	327.642	0.0648415	0.112967	0.573985	0.565978	0.999556	MYCBP
ENSG00000116544	3.59774	0.356993	0.753599	0.473717	0.635702		DLGAP3
ENSG00000236723	2.20546	0.274668	1.17991	0.232787	0.815926
ENSG00000232467	0.0195427	0	7.21207	0	1		TMA16P2
ENSG00000117016	9.65186	0.529251	0.486467	1.08795	0.276618		RIMS3
ENSG00000169213	1202.96	0.0759887	0.147405	0.51551	0.606196	0.999556	RAB3B
ENSG00000163866	1083.69	-0.0587588	0.0995228	-0.590406	0.554918	0.999556	SMIM12
ENSG00000232335	0.0883353	-0.709634	7.21207	-0.0983953	0.921618
ENSG00000260971	2.06228	-0.495647	1.19691	-0.414105	0.678797
ENSG00000232762	0.4623	-2.44179	2.25121	-1.08466	0.278074
ENSG00000162384	776.199	0.0153065	0.100746	0.151932	0.879241	0.999556	CZIB
ENSG00000162391	5.90351	-0.0293058	0.512104	-0.0572261	0.954365		FAM151A
ENSG00000117859	1867.47	0.0303109	0.0757064	0.400375	0.688881	0.999556	OSBPL9
ENSG00000228121	0.286101	-0.482189	4.00879	-0.120283	0.904259		PHB1P3
ENSG00000253313	0.017229	0	7.21207	0	1		C1orf210
ENSG00000162396	96.5732	-0.0242565	0.159902	-0.151696	0.879427	0.999556	PARS2
ENSG00000284686	3.35278	-0.0440051	0.957464	-0.04596	0.963342
ENSG00000162378	1108.91	0.0483736	0.128617	0.376106	0.706838	0.999556	ZYG11B
ENSG00000259818	0.271405	1.46139	4.52116	0.323233	0.746518		CZIB-DT
ENSG00000229444	0.0499726	0	7.21207	0	1		ST3GAL3-AS1
ENSG00000240563	0.0239852	0	7.21207	0	1		L1TD1
ENSG00000234318	0.233946	-0.139755	4.05894	-0.0344313	0.972533
ENSG00000284773	10.3171	-0.906439	0.585407	-1.54839	0.121528
ENSG00000117862	127.728	-0.0813989	0.234429	-0.347222	0.728425	0.999556	TXNDC12
ENSG00000235612	0.0569355	0	7.21207	0	1
ENSG00000228369	0.360109	0	3.4752	0	1		TXNDC12-AS1
ENSG00000224609	4.50763	0.503027	0.666619	0.754595	0.450492		FGGY-DT
ENSG00000235545	1.24747	0.130599	1.46475	0.0891613	0.928954		DOCK7-DT
ENSG00000243725	11.4378	0.374844	0.394528	0.950108	0.342057		TTC4
ENSG00000171872	0.0594175	0	7.21207	0	1		KLF17
ENSG00000162407	1543.02	0.175769	0.062663	2.80499	0.00503186	0.340871	PLPP3
ENSG00000163877	386.238	-0.127615	0.0792623	-1.61004	0.10739	0.999556	SNIP1
ENSG00000228929	65.3328	0.347886	0.273812	1.27053	0.203897	0.999556	RPS13P2
ENSG00000224570	0.181247	-1.19231	7.20774	-0.16542	0.868613
ENSG00000224980	0.0186713	0	7.21207	0	1		RPL23AP85
ENSG00000278967	0.133776	-0.709607	7.21207	-0.0983916	0.921621
ENSG00000157184	164.604	0.028037	0.113338	0.247374	0.804619	0.999556	CPT2
ENSG00000198815	1305.71	-0.0474453	0.095026	-0.499288	0.617577	0.999556	FOXJ3
ENSG00000134744	937.197	0.0890947	0.134969	0.660114	0.50918	0.999556	TUT4
ENSG00000236973	0.0260977	0	7.21207	0	1		GAPDHP51
ENSG00000162385	534.336	0.071491	0.139738	0.511605	0.608927	0.999556	MAGOH
ENSG00000234264	3.41903	-0.233555	0.654687	-0.356744	0.721284		DEPDC1-AS1
ENSG00000223883	0.238548	1.3859	4.61757	0.300136	0.764074		LINC01707
ENSG00000116652	4.76801	2.924	0.982345	2.97655	0.00291512		DLEU2L
ENSG00000123080	180.14	-0.0848854	0.129305	-0.656473	0.51152	0.999556	CDKN2C
ENSG00000225675	0.680475	0.73293	2.08603	0.351352	0.725324		LRP8-DT
ENSG00000237622	0.0183978	0	7.21207	0	1		ELOCP18
ENSG00000162415	108.79	-0.0672872	0.187665	-0.358549	0.719933	0.999556	ZSWIM5
ENSG00000162600	84.6899	0.216345	0.19595	1.10408	0.269558	0.999556	OMA1
ENSG00000116704	281.371	-0.0693266	0.115888	-0.598223	0.549691	0.999556	SLC35D1
ENSG00000157193	829.298	-0.000857006	0.114695	-0.00747202	0.994038	0.999556	LRP8
ENSG00000116205	311.606	0.0123344	0.0939476	0.13129	0.895546	0.999556	TCEANC2
ENSG00000198841	94.8302	0.0446112	0.146014	0.305528	0.759964	0.999556	KTI12
ENSG00000116212	622.753	0.0986488	0.10002	0.986286	0.323993	0.999556	LRRC42
ENSG00000233994	6.83613	0.0233177	0.538769	0.0432795	0.965479		GDI2P2
ENSG00000162607	1129.18	0.103556	0.0963811	1.07444	0.282626	0.999556	USP1
ENSG00000233333	0.555066	0.732928	2.1427	0.342058	0.732307		RNFT1P2
ENSG00000154027	558.486	0.293837	0.0922982	3.18357	0.00145473	0.161156	AK5
ENSG00000232676	0.319891	1.98651	2.66363	0.74579	0.455794		ADH5P2
ENSG00000213579	0.0464728	-0.709688	7.21207	-0.0984028	0.921612		RPL29P5
ENSG00000137960	715.646	0.289656	0.0935052	3.09776	0.00194992	0.19201	GIPC2
ENSG00000237852	1.13492	0.421762	1.31031	0.321879	0.747545
ENSG00000116745	0.0807581	0	7.21207	0	1		RPE65
ENSG00000132855	0.366189	0	6.31511	0	1		ANGPTL3
ENSG00000116675	148.809	0.148318	0.139587	1.06255	0.287986	0.999556	DNAJC6
ENSG00000162433	351.94	-0.116755	0.110055	-1.06088	0.288746	0.999556	AK4
ENSG00000213625	2307.4	0.0785117	0.0747772	1.04994	0.293745	0.999556	LEPROT
ENSG00000227207	0.0612084	0	7.21207	0	1		RPL31P12
ENSG00000158966	390.27	-0.026655	0.109768	-0.242831	0.808136	0.999556	CACHD1
ENSG00000213703	0.119695	0	7.21207	0	1		RPL13AP9
ENSG00000203965	108.68	0.0392692	0.145657	0.2696	0.787468	0.999556	EFCAB7
ENSG00000223479	0.0163246	0	7.21207	0	1		LINC02238
ENSG00000153898	0.0796409	0.732763	7.21207	0.101602	0.919072		MCOLN2
ENSG00000117069	0.129555	0.732805	7.21207	0.101608	0.919068		ST6GALNAC5
ENSG00000125703	294.587	0.0423503	0.115982	0.365145	0.715003	0.999556	ATG4C
ENSG00000285041	0.568206	-0.96207	1.84967	-0.520129	0.602974
ENSG00000285808	0.0253462	0.732707	7.21207	0.101595	0.919078		LINC02797
ENSG00000230498	0.303426	0.468975	4.3766	0.107155	0.914666
ENSG00000162618	9250.89	-0.0578034	0.1085	-0.532752	0.594205	0.999556	ADGRL4
ENSG00000224493	0.0253462	0.732707	7.21207	0.101595	0.919078
ENSG00000131233	0.33046	0.738398	3.29102	0.224368	0.822471		GJA9
ENSG00000272371	0.195605	2.47171	6.12922	0.403267	0.686752
ENSG00000287647	1.07605	-0.0734833	1.37426	-0.0534711	0.957357
ENSG00000230863	0.491748	2.4701	2.46275	1.00299	0.315867
ENSG00000280378	2.20551	1.28777	1.49131	0.863516	0.387854
ENSG00000230053	0.0239063	0	7.21207	0	1
ENSG00000137941	185.753	0.118812	0.153092	0.776086	0.437698	0.999556	TTLL7
ENSG00000286548	1.52433	-1.26383	1.13932	-1.10928	0.267308
ENSG00000066135	615.36	0.0024629	0.0640333	0.0384628	0.969319	0.999556	KDM4A
ENSG00000232453	14.5993	8.29587e-05	0.384465	0.000215777	0.999828		LINC02777
ENSG00000117174	716.798	0.098413	0.0802183	1.22682	0.219892	0.999556	ZNHIT6
ENSG00000237413	0.853491	-0.0434367	1.64579	-0.0263926	0.978944		MGC27382
ENSG00000184313	0.111055	0	7.21207	0	1		MROH7
ENSG00000288543	0.030188	0	7.21207	0	1
ENSG00000122420	23.8997	-0.40933	0.27964	-1.46377	0.143256	0.999556	PTGFR
ENSG00000236290	0.0387231	0.732726	7.21207	0.101597	0.919076		EEF1GP7
ENSG00000143013	564.665	-0.0469119	0.0701577	-0.668664	0.50371	0.999556	LMO4
ENSG00000226084	486.347	0.162351	0.199947	0.811971	0.416808	0.999556	RPL17P6
ENSG00000134748	919.04	0.051772	0.0614888	0.841975	0.399802	0.999556	PRPF38A
ENSG00000142892	1131.34	0.162391	0.107587	1.5094	0.131198	0.999556	PIGK
ENSG00000219102	4.15822	-0.316484	0.590628	-0.535843	0.592067		HNRNPA3P12
ENSG00000287743	0.0492528	0	7.21207	0	1
ENSG00000229752	0.0406481	0.011397	7.21207	0.00158027	0.998739		RPL7P10
ENSG00000237505	3.86782	0.0780453	0.767944	0.101629	0.919051		PKN2-AS1
ENSG00000230728	0.0211303	0	7.21207	0	1
ENSG00000230787	1.66804	-2.46522	1.3556	-1.81855	0.0689805		PSAT1P3
ENSG00000116641	692.978	-0.0589267	0.122173	-0.482322	0.629577	0.999556	DOCK7
ENSG00000172260	905.256	-0.0502531	0.133822	-0.375523	0.707272	0.999556	NEGR1
ENSG00000137944	483.76	0.0970904	0.118708	0.817894	0.413418	0.999556	KYAT3
ENSG00000182183	0.221176	0.732897	4.64186	0.157889	0.874545		SHISAL2A
ENSG00000067334	1323.71	0.113124	0.101109	1.11884	0.26321	0.999556	DNTTIP2
ENSG00000213559	0.0610206	0.732745	7.21207	0.1016	0.919074		HNRNPA1P64
ENSG00000287587	0.0203208	0	7.21207	0	1
ENSG00000142949	8222.72	-0.0623334	0.125886	-0.495158	0.620489	0.999556	PTPRF
ENSG00000116133	3784.87	0.12991	0.0895884	1.45007	0.147039	0.999556	DHCR24
ENSG00000232882	21.2688	0.221854	0.347169	0.639036	0.5228	0.999556	PHKA1P1
ENSG00000171502	3.06587	0.846044	0.803452	1.05301	0.292336		COL24A1
ENSG00000116157	405.946	-0.254569	0.0945999	-2.691	0.00712373	0.402538	GPX7
ENSG00000143036	14.0483	0.358782	0.488816	0.733981	0.46296		SLC44A3
ENSG00000065243	1721.44	0.0992827	0.120279	0.825434	0.409125	0.999556	PKN2
ENSG00000234080	0.212517	-2.07022	5.24105	-0.395	0.692843
ENSG00000237899	1.65048	1.23507	1.54967	0.796986	0.425459
ENSG00000227290	0.0441373	0	7.21207	0	1		LINC01364
ENSG00000231090	0.127589	-0.709615	7.21207	-0.0983927	0.92162		MIR4422HG
ENSG00000117528	809.754	0.12706	0.103258	1.23051	0.218506	0.999556	ABCD3
ENSG00000271723	0.0775382	0	7.21207	0	1		MROH7-TTC4
ENSG00000172339	138.157	-0.0649963	0.118209	-0.549843	0.582427	0.999556	ALG14
ENSG00000036549	1291.49	0.150144	0.110433	1.3596	0.173958	0.999556	ZZZ3
ENSG00000287724	0.137829	-0.709598	7.21207	-0.0983904	0.921622
ENSG00000058799	315.721	-0.0730462	0.118886	-0.614424	0.538935	0.999556	YIPF1
ENSG00000287870	1.57621	-1.11518	1.19328	-0.934549	0.350021
ENSG00000228838	0.172319	0.732844	7.21207	0.101614	0.919063
ENSG00000283761	2.03021	1.24806	1.06092	1.1764	0.239436
ENSG00000189433	0.151277	0.957688	7.20205	0.132974	0.894214		GJB4
ENSG00000179178	1.11439	-0.109212	1.67803	-0.0650835	0.948108		TMEM125
ENSG00000142700	0.334621	-0.709707	3.54336	-0.200292	0.841252		DMRTA2
ENSG00000285525	0.231077	0.253453	5.23537	0.0484117	0.961388
ENSG00000236098	13.6811	-0.823949	0.384608	-2.14231	0.0321687
ENSG00000233514	3.85591	-0.490935	0.687749	-0.713828	0.475333
ENSG00000127124	159.621	-0.104711	0.115674	-0.905221	0.365349	0.999556	HIVEP3
ENSG00000266993	8.06689	-0.308845	0.509024	-0.606739	0.544024
ENSG00000229316	0.016026	0	7.21207	0	1		HMGB1P45
ENSG00000225767	0.0248617	0	7.21207	0	1		FAF1-AS1
ENSG00000137936	1705.55	0.170299	0.0764425	2.22781	0.0258935	0.736646	BCAR3
ENSG00000235308	1.3849	1.31624	1.49807	0.878624	0.379605
ENSG00000226745	0.0428373	0	7.21207	0	1		OAZ1P1
ENSG00000280040	0.698132	-0.095165	1.88738	-0.0504217	0.959786
ENSG00000117519	5004.01	0.0355045	0.0443868	0.799888	0.423775	0.999556	CNN3
ENSG00000134215	30.331	-0.0807179	0.29447	-0.274112	0.783998	0.999556	VAV3
ENSG00000228502	62.4624	0.179196	0.408985	0.438149	0.661278	0.999556	EEF1A1P11
ENSG00000279778	0.0454076	0	7.21207	0	1
ENSG00000188641	537.527	0.113821	0.112077	1.01556	0.309838	0.999556	DPYD
ENSG00000152078	1.67077	1.40088	1.14666	1.2217	0.22182		TLCD4
ENSG00000171492	918.448	0.112751	0.107378	1.05004	0.293699	0.999556	LRRC8D
ENSG00000170989	6109.44	0.0222775	0.0522987	0.425966	0.670132	0.999556	S1PR1
ENSG00000237897	0.130256	0.732801	7.21207	0.101608	0.919068		MATR3P3
ENSG00000116299	35.1485	0.0759058	0.232414	0.326598	0.743972	0.999556	ELAPOR1
ENSG00000137962	9013.71	0.0787465	0.128796	0.611407	0.54093	0.999556	ARHGAP29
ENSG00000227832	0.016294	0	7.21207	0	1		ST13P21
ENSG00000286692	0.193437	-2.27564	7.15827	-0.317904	0.750558
ENSG00000260464	11.2107	0.440222	0.424128	1.03795	0.299295
ENSG00000273204	1.50368	-0.030939	1.08195	-0.0285955	0.977187
ENSG00000079739	677.965	0.0698325	0.0827752	0.84364	0.398871	0.999556	PGM1
ENSG00000162377	841.214	0.0147007	0.0589808	0.249246	0.80317	0.999556	COA7
ENSG00000224613	0.0534809	0	7.21207	0	1		RNPC3-DT
ENSG00000232542	0.0367661	0.732726	7.21207	0.101597	0.919076		DPYD-IT1
ENSG00000116774	42.496	-0.201276	0.268104	-0.750739	0.45281	0.999556	OLFML3
ENSG00000287756	0.0326492	0	7.21207	0	1
ENSG00000284652	6.24705	0.0647593	0.650428	0.0995642	0.92069
ENSG00000023909	1373.49	0.205228	0.0976824	2.10097	0.0356435	0.791795	GCLM
ENSG00000069702	647.175	0.223571	0.11749	1.90289	0.0570548	0.924317	TGFBR3
ENSG00000228399	0.144689	0.732834	6.56962	0.111549	0.911181
ENSG00000236776	0.0930516	0.732765	7.21207	0.101603	0.919072		RPL21P23
ENSG00000287076	0.064104	0	7.21207	0	1
ENSG00000230427	0.224057	-0.975063	5.97671	-0.163144	0.870405		ALG14-AS1
ENSG00000233983	0.11834	0	7.21207	0	1
ENSG00000198198	660.116	-0.0919901	0.160011	-0.5749	0.565359	0.999556	SZT2
ENSG00000225183	0.108759	1.67894	7.20205	0.23312	0.815668		COX7BP3
ENSG00000116793	938.561	-0.0602885	0.0653722	-0.922233	0.356407	0.999556	PHTF1
ENSG00000238122	0.021885	0	7.21207	0	1
ENSG00000183298	324.447	0.240131	0.261103	0.919681	0.35774	0.999556	RPSAP19
ENSG00000234332	5.37912	-1.16192	0.69894	-1.6624	0.0964323		BCAS2P2
ENSG00000117525	16.3547	0.478709	0.365002	1.31152	0.189681		F3
ENSG00000225079	0.04377	0	7.21207	0	1		FTH1P22
ENSG00000226483	0.0205626	0	7.21207	0	1
ENSG00000224238	0.110459	-0.851018	7.2037	-0.118136	0.90596		WARS2-IT1
ENSG00000162692	38.3035	0.261077	0.251482	1.03815	0.299198	0.999556	VCAM1
ENSG00000203914	8.48649	0.417045	0.543635	0.767141	0.442998		HSP90B3P
ENSG00000270457	0.117425	1.38146	7.20808	0.191654	0.848013
ENSG00000228057	7.76313	0.24392	0.486892	0.500974	0.616389		SEC63P1
ENSG00000224445	0.969314	1.41924	1.72059	0.824853	0.409455		LINC01708
ENSG00000181656	8.97489	0.564466	0.456416	1.23674	0.216185		GPR88
ENSG00000122481	35.6554	-0.13694	0.289578	-0.472895	0.636288	0.999556	RWDD3
ENSG00000198162	2029.76	0.0638313	0.135506	0.47106	0.637598	0.999556	MAN1A2
ENSG00000238198	3.40852	-0.499297	0.643343	-0.776097	0.437692		LRIG2-DT
ENSG00000171517	0.0477586	0	7.21207	0	1		LPAR3
ENSG00000228852	5.56996	0.352721	0.668714	0.527462	0.597873
ENSG00000233482	0.0344016	0	7.21207	0	1
ENSG00000232878	0.464231	0	2.40218	0	1		DPYD-AS1
ENSG00000143079	2388.18	-0.0246892	0.104296	-0.236723	0.812872	0.999556	CTTNBP2NL
ENSG00000232450	13.7245	0.147284	0.414434	0.355387	0.7223
ENSG00000223575	0.0449752	-1.57216	7.2037	-0.218244	0.827239		RBMX2P3
ENSG00000272715	1.51917	-0.998916	1.12221	-0.890131	0.373396
ENSG00000085491	1319.35	0.0893758	0.100739	0.887198	0.374972	0.999556	SLC25A24
ENSG00000173947	2.57931	0.642763	0.893485	0.719388	0.471902		PIFO
ENSG00000230718	0.0181605	0.732707	7.21207	0.101595	0.919078
ENSG00000134198	0.950211	0.0644195	1.66555	0.0386775	0.969147		TSPAN2
ENSG00000235595	0.0183978	0	7.21207	0	1		GAPDHP23
ENSG00000226053	15.9243	0.401714	0.327185	1.22779	0.219527		LINC01776
ENSG00000198799	421.196	-0.0959882	0.125765	-0.763237	0.445322	0.999556	LRIG2
ENSG00000279513	0.676831	-1.60759	1.61627	-0.994628	0.319917
ENSG00000117620	390.535	0.032282	0.133618	0.241599	0.809091	0.999556	SLC35A3
ENSG00000280186	2.15012	0.303041	0.853021	0.355256	0.722398
ENSG00000223906	0.0181828	0	7.21207	0	1
ENSG00000162688	598.024	-0.011672	0.142575	-0.0818653	0.934754	0.999556	AGL
ENSG00000197106	2.18373	-0.0828721	0.802384	-0.103282	0.917739		SLC6A17
ENSG00000259946	2.89757	-0.234246	0.971133	-0.241209	0.809393
ENSG00000236137	1.35395	-0.601692	1.09021	-0.551905	0.581013		CD101-AS1
ENSG00000228086	0.0606429	0	7.21207	0	1
ENSG00000234020	0.0877716	-0.709647	7.21207	-0.0983971	0.921617		CHIAP3
ENSG00000236804	0.0460181	0	7.21207	0	1		RPS3AP12
ENSG00000185946	230.776	0.0288515	0.15337	0.188117	0.850785	0.999556	RNPC3
ENSG00000162627	881.14	0.0708145	0.0941271	0.752328	0.451854	0.999556	SNX7
ENSG00000162695	1180.13	0.0153494	0.1236	0.124186	0.901168	0.999556	SLC30A7
ENSG00000265808	2221.15	0.08171	0.069916	1.16869	0.242529	0.999556	SEC22B
ENSG00000134247	3650.55	-0.0936689	0.0710012	-1.31926	0.187083	0.999556	PTGFRN
ENSG00000162664	771.769	-0.0144246	0.087554	-0.164751	0.86914	0.999556	ZNF326
ENSG00000134253	114.856	0.0686619	0.159205	0.431279	0.666265	0.999556	TRIM45
ENSG00000223416	10.303	0.455884	0.457534	0.996393	0.319059		RPS26P15
ENSG00000227850	16.0698	0.0222794	0.380053	0.058622	0.953253		SEPTIN2P1
ENSG00000235777	0.0506923	1.67883	7.20206	0.233105	0.81568		DPYD-AS2
ENSG00000226755	0.17177	0	7.21207	0	1		VPS25P1
ENSG00000183508	31.317	0.303465	0.254649	1.1917	0.233379	0.999556	TENT5C
ENSG00000277095	0.197726	0	7.21207	0	1
ENSG00000234283	0.0626321	0.732745	7.21207	0.1016	0.919074		LINC01731
ENSG00000198765	0.145485	0	7.21207	0	1		SYCP1
ENSG00000224335	0.0163246	0	7.21207	0	1
ENSG00000277702	63.7692	0.0468764	0.229226	0.204499	0.837964	0.999556
ENSG00000143398	1668.05	0.0441601	0.0975068	0.452893	0.650626	0.999556	PIP5K1A
ENSG00000196505	287.738	-0.0176722	0.103655	-0.17049	0.864625	0.999556	GDAP2
ENSG00000213262	0.0181605	0.732707	7.21207	0.101595	0.919078		VDAC2P3
ENSG00000235526	0.239973	1.25541	4.54604	0.276155	0.782429
ENSG00000270911	0.0849468	0	7.21207	0	1
ENSG00000065183	1237.01	0.0300298	0.0797884	0.376368	0.706643	0.999556	WDR3
ENSG00000227082	13.3602	-0.00724637	0.376698	-0.0192366	0.984652		LINC02798
ENSG00000226126	0.0172008	0	7.21207	0	1		PSMC1P12
ENSG00000163393	0.0585909	0	7.21207	0	1		SLC22A15
ENSG00000163156	518.977	-0.0194989	0.105531	-0.18477	0.85341	0.999556	SCNM1
ENSG00000143631	6.91714	-1.01873	0.579797	-1.75705	0.0789099		FLG
ENSG00000274642	0.262001	0.740467	3.30737	0.223884	0.822847
ENSG00000237975	3.674	1.05214	0.638056	1.64898	0.0991524		FLG-AS1
ENSG00000261168	41.8406	-0.198467	0.221431	-0.896293	0.370096	0.999556
ENSG00000079335	200.06	-0.0928447	0.107481	-0.863823	0.387685	0.999556	CDC14A
ENSG00000143119	0.178008	0	7.21207	0	1		CD53
ENSG00000233432	0.125771	0	7.21207	0	1		MTIF2P1
ENSG00000143520	0.0423231	0	7.21207	0	1		FLG2
ENSG00000171943	533.899	0.0586291	0.096318	0.608703	0.542721	0.999556	SRGAP2C
ENSG00000155761	1.1103	-0.740081	1.45027	-0.510304	0.609839		SPAG17
ENSG00000230806	0.753034	-1.40958	1.76663	-0.797889	0.424935		SRGAP2-AS1
ENSG00000116830	642.243	0.0515555	0.110798	0.465311	0.641709	0.999556	TTF2
ENSG00000234422	0.021667	0	7.21207	0	1		UBE2WP1
ENSG00000081026	364.124	0.113132	0.1132	0.999399	0.317602	0.999556	MAGI3
ENSG00000224965	4.02242	0.390702	0.683533	0.571592	0.567599		KCNC4-DT
ENSG00000143458	121.737	-0.251339	0.14415	-1.7436	0.0812287	0.989016	GABPB2
ENSG00000233839	0.20592	0	6.07153	0	1
ENSG00000286151	0.244297	0.0115661	3.66512	0.00315571	0.997482
ENSG00000163155	71.9189	-0.118517	0.173841	-0.681753	0.495395	0.999556	LYSMD1
ENSG00000241975	5.76162	-1.45194	0.731858	-1.98391	0.0472659		ELOCP19
ENSG00000228217	5.92248	-1.30819	0.621059	-2.10638	0.0351716		PNRC2P1
ENSG00000231100	0.0652196	0.0114158	7.21207	0.00158288	0.998737
ENSG00000116824	0.120651	-0.709636	7.21207	-0.0983956	0.921618		CD2
ENSG00000235887	0.0205626	0	7.21207	0	1		LINC02799
ENSG00000024526	664.544	0.10866	0.133427	0.814381	0.415427	0.999556	DEPDC1
ENSG00000173810	0.0407045	0	7.21207	0	1		PPIAP7
ENSG00000235005	0.0239852	0	7.21207	0	1
ENSG00000271890	0.0181828	0	7.21207	0	1		OR10AE1P
ENSG00000225279	0.0208938	0	7.21207	0	1
ENSG00000283360	0.453218	-0.888274	2.86086	-0.310492	0.756187
ENSG00000117262	168.286	-0.0317192	0.296058	-0.107138	0.914679	0.999556	GPR89A
ENSG00000231613	0.349899	-0.502414	2.73222	-0.183885	0.854104
ENSG00000137947	290.13	-0.00439478	0.117148	-0.0375149	0.970074	0.999556	GTF2B
ENSG00000233589	2.51763	1.24861	1.03283	1.20891	0.226697
ENSG00000117586	1359.37	0.0347239	0.0703912	0.493298	0.621802	0.999556	TNFSF4
ENSG00000230946	0.386995	-0.451772	3.45362	-0.130811	0.895925		HNRNPA1P68
ENSG00000162728	0.104772	0	7.21207	0	1		KCNJ9
ENSG00000229021	1.87697	0.0128617	1.23065	0.0104511	0.991661
ENSG00000184371	620.157	0.0733484	0.142805	0.513627	0.607513	0.999556	CSF1
ENSG00000233203	1.12872	-0.114039	1.69304	-0.0673574	0.946297		DHCR24-DT
ENSG00000232499	44.004	0.00400819	0.250764	0.0159839	0.987247	0.999556
ENSG00000232265	0.23326	0.943913	5.20255	0.181433	0.856028		LINC02805
ENSG00000163154	4.79456	0.0697926	0.740554	0.0942438	0.924916		TNFAIP8L2
ENSG00000232995	8.20518	0.303263	0.456405	0.664461	0.506395
ENSG00000177173	2.44982	1.0393	0.875284	1.18739	0.235075		NAP1L4P1
ENSG00000231671	0.163739	-0.709623	6.39865	-0.110902	0.911694		LINC01307
ENSG00000162729	190.309	-0.0942497	0.193268	-0.487663	0.625788	0.999556	IGSF8
ENSG00000143158	312.913	0.20431	0.110606	1.84719	0.0647198	0.959253	MPC2
ENSG00000271092	9.13536	-0.439439	0.580486	-0.757019	0.449039		TLCD4-RWDD3
ENSG00000278811	9.62896	0.407901	0.497117	0.820533	0.411912		LINC00624
ENSG00000000460	170.337	-0.0406128	0.110322	-0.36813	0.712776	0.999556	C1orf112
ENSG00000135862	21202.1	-0.0270819	0.09528	-0.284235	0.776231	0.999556	LAMC1
ENSG00000232952	14.3942	0.896473	0.390264	2.29709	0.0216136
ENSG00000227722	0.0489899	-1.65592	7.2018	-0.229932	0.818145
ENSG00000285922	17.7621	-0.0535963	0.283681	-0.188932	0.850146	0.999556
ENSG00000143198	1368.04	0.0749774	0.0978111	0.766553	0.443347	0.999556	MGST3
ENSG00000143318	0.602925	0.877611	1.82044	0.482087	0.629744		CASQ1
ENSG00000232188	0.016026	0	7.21207	0	1
ENSG00000143621	5489.21	-0.00966035	0.0607604	-0.158991	0.873676	0.999556	ILF2
ENSG00000241042	0.297647	-0.485949	3.62152	-0.134184	0.893257
ENSG00000143156	391.729	0.0121227	0.10401	0.116553	0.907215	0.999556	NME7
ENSG00000198771	1.73346	0.916706	1.51715	0.60423	0.545691		RCSD1
ENSG00000225462	8.78136	0.0963124	0.448437	0.214774	0.829944		FDPSP1
ENSG00000237756	0.021667	0	7.21207	0	1
ENSG00000213064	988.979	-0.111818	0.0953752	-1.1724	0.241035	0.999556	SFT2D2
ENSG00000143179	1050.59	-0.0187834	0.066151	-0.283948	0.77645	0.999556	UCK2
ENSG00000143315	444.485	-0.0210485	0.0843866	-0.24943	0.803029	0.999556	PIGM
ENSG00000272931	2.69893	0.591031	0.703242	0.840438	0.400663		LRRC8D-DT
ENSG00000143190	225.764	-0.209608	0.163023	-1.28576	0.198527	0.999556	POU2F1
ENSG00000225475	14.9237	0.490175	0.581589	0.84282	0.399329
ENSG00000075945	667.031	0.084857	0.102977	0.824041	0.409916	0.999556	KIFAP3
ENSG00000235303	0.0771702	0	7.21207	0	1
ENSG00000234810	0.0498764	-0.709688	7.21207	-0.0984028	0.921612
ENSG00000224468	15.887	-0.119934	0.439224	-0.273058	0.784809		LAMC1-AS1
ENSG00000092607	0.115258	0.732782	7.21207	0.101605	0.91907		TBX15
ENSG00000285894	3.41966	0.218261	0.721197	0.302637	0.762166
ENSG00000227741	12.6518	0.395564	0.525893	0.752175	0.451946
ENSG00000235378	0.0260977	0	7.21207	0	1		MRPS10P1
ENSG00000143171	0.0235169	0	7.21207	0	1		RXRG
ENSG00000047410	3599.31	0.0211441	0.108327	0.195187	0.845247	0.999556	TPR
ENSG00000018625	0.0182278	0.732707	7.21207	0.101595	0.919078		ATP1A2
ENSG00000171806	116.675	0.306229	0.159383	1.92134	0.0546892	0.914101	METTL18
ENSG00000287919	0.080507	0	7.21207	0	1
ENSG00000198358	0.167739	-0.709589	7.21207	-0.0983891	0.921623
ENSG00000254154	4.30121	0.661021	0.780343	0.84709	0.396945		CRYZL2P-SEC16B
ENSG00000162694	1387.74	-0.0248189	0.0912455	-0.272002	0.785621	0.999556	EXTL2
ENSG00000118197	248.759	-0.062002	0.100725	-0.615555	0.538188	0.999556	DDX59
ENSG00000135842	92.5818	0.558612	0.224249	2.49103	0.0127373	0.523892	NIBAN1
ENSG00000241318	0.2469	0.0115627	4.57762	0.00252592	0.997985		WDR82P2
ENSG00000228238	0.843575	-2.16767	1.74651	-1.24114	0.214555
ENSG00000058085	811.827	-0.0421062	0.0690184	-0.610072	0.541814	0.999556	LAMC2
ENSG00000260088	1.62863	1.35627	1.18123	1.14819	0.250892		DDX59-AS1
ENSG00000116815	161.312	0.313276	0.150685	2.07901	0.0376161	0.811891	CD58
ENSG00000232917	0.397015	0.15388	2.5301	0.06082	0.951503		HSPE1P6
ENSG00000233057	0.508997	1.2766	1.93312	0.660381	0.509009		EEF1A1P14
ENSG00000143167	0.207724	3.02501	7.16444	0.422226	0.67286		GPA33
ENSG00000235215	0.822012	1.3968	1.55849	0.896255	0.370117
ENSG00000224691	0.114394	0	7.21207	0	1
ENSG00000286572	0.15023	1.67901	7.20205	0.23313	0.815661
ENSG00000228215	0.021885	0	7.21207	0	1		LINC02770
ENSG00000177807	0.262619	0	3.62861	0	1		KCNJ10
ENSG00000233626	0.374927	-0.19735	3.47844	-0.0567351	0.954756
ENSG00000143228	494.898	0.0820084	0.117641	0.697106	0.485737	0.999556	NUF2
ENSG00000231615	0.0834037	0.732764	7.21207	0.101602	0.919072
ENSG00000174514	19.2643	0.250467	0.348195	0.71933	0.471938	0.999556	MFSD4A
ENSG00000143178	31.3413	0.512649	0.286205	1.7912	0.0732617	0.966314	TBX19
ENSG00000116833	912.154	0.278697	0.102522	2.71842	0.0065595	0.388047	NR5A2
ENSG00000227740	2.65847	0.82516	0.877709	0.940129	0.347151		LINC02803
ENSG00000000457	158.694	0.133875	0.139766	0.957847	0.33814	0.999556	SCYL3
ENSG00000143507	27.45	-0.0728857	0.246274	-0.295953	0.767266	0.999556	DUSP10
ENSG00000285638	0.0391219	0.011397	7.21207	0.00158027	0.998739
ENSG00000230987	0.204437	0	5.35533	0	1
ENSG00000232527	12.0928	0.515507	0.569789	0.904734	0.365607		LINC02802
ENSG00000157064	31.8177	0.391242	0.239209	1.63557	0.10193	0.999556	NMNAT2
ENSG00000215808	0.0224876	-0.709707	7.21207	-0.0984054	0.92161		LINC01139
ENSG00000059588	730.818	0.0987897	0.108229	0.912788	0.361354	0.999556	TARBP1
ENSG00000237379	0.148053	0.661803	7.20804	0.0918146	0.926845		CBX1P3
ENSG00000162782	0.021899	0	7.21207	0	1		TDRD5
ENSG00000233196	0.316015	0.664571	3.57537	0.185875	0.852543
ENSG00000229220	1.09528	1.3703	1.64167	0.834701	0.403886
ENSG00000143653	1542.8	0.0525327	0.0668381	0.785969	0.431886	0.999556	SCCPDH
ENSG00000158711	3557.6	-0.00457158	0.119639	-0.0382115	0.969519	0.999556	ELK4
ENSG00000227747	0.139455	0	7.21207	0	1
ENSG00000228081	0.751702	-0.644969	1.90938	-0.33779	0.735522
ENSG00000228020	0.0193443	0	7.21207	0	1		HNRNPA1P46
ENSG00000234975	76.4597	0.270307	0.210313	1.28526	0.198701	0.999556	FTH1P2
ENSG00000162851	387.096	-0.0209918	0.0756149	-0.277614	0.781308	0.999556	TFB2M
ENSG00000271427	1.83583	-0.534794	1.42588	-0.375063	0.707614
ENSG00000143353	206.824	0.0821544	0.151672	0.54166	0.588053	0.999556	LYPLAL1
ENSG00000197965	3114.7	-0.0167394	0.0672842	-0.248786	0.803526	0.999556	MPZL1
ENSG00000143493	521.261	0.0693888	0.104576	0.663527	0.506993	0.999556	INTS7
ENSG00000230777	1.33869	2.75153	1.43503	1.9174	0.0551869		RPS29P5
ENSG00000179397	24.0705	-0.0283676	0.292434	-0.0970053	0.922722	0.999556	CATSPERE
ENSG00000224540	0.116234	-1.60385	7.20309	-0.222661	0.823799		TFDP1P1
ENSG00000117592	5228.61	0.0991731	0.0679015	1.46054	0.144141	0.999556	PRDX6
ENSG00000186197	0.0942693	0.661776	7.20804	0.0918108	0.926848		EDARADD
ENSG00000229067	0.937103	1.21227	1.67903	0.72201	0.470288
ENSG00000228879	0.236337	-2.00286	5.06213	-0.395657	0.692358		RPL35AP6
ENSG00000162670	1.44766	-0.960538	1.43885	-0.667576	0.504404		BRINP3
ENSG00000225712	0.0442477	-0.709688	7.21207	-0.0984028	0.921612		ATP5MC2P1
ENSG00000162761	0.0225427	0	7.21207	0	1		LMX1A
ENSG00000143199	1.22294	-1.79882	1.47771	-1.21731	0.223488		ADCY10
ENSG00000007908	21.2382	0.219263	0.451014	0.486155	0.626857	0.999556	SELE
ENSG00000092978	326.889	0.171044	0.084789	2.01729	0.0436654	0.862907	GPATCH2
ENSG00000143499	889.876	0.0374526	0.0627828	0.596543	0.550813	0.999556	SMYD2
ENSG00000188404	82.5716	0.157137	0.20946	0.7502	0.453134	0.999556	SELL
ENSG00000227735	0.0424378	0.732726	7.21207	0.101597	0.919076		CYCSP5
ENSG00000143196	0.0193443	0	7.21207	0	1		DPT
ENSG00000236942	0.920082	-1.7313	1.65154	-1.04829	0.294504
ENSG00000287205	0.130046	0.732808	7.21207	0.101609	0.919067
ENSG00000203697	0.871274	0.835032	2.21067	0.377727	0.705633		CAPN8
ENSG00000116574	90.0726	0.371689	0.194217	1.91378	0.0556481	0.915539	RHOU
ENSG00000287929	3.16409	0.659365	0.803734	0.820377	0.412001
ENSG00000121481	703.615	0.126693	0.0995523	1.27263	0.20315	0.999556	RNF2
ENSG00000143248	41053.7	0.186749	0.116136	1.60802	0.107831	0.999556	RGS5
ENSG00000162814	0.823543	0.732929	1.74654	0.419647	0.674743		SPATA17
ENSG00000237283	0.0377705	0.732726	7.21207	0.101597	0.919076
ENSG00000116132	98.2124	0.571589	0.314127	1.81961	0.0688184	0.966314	PRRX1
ENSG00000116679	3288.84	-0.0114629	0.0636495	-0.180094	0.857079	0.999556	IVNS1ABP
ENSG00000228536	2.60082	-0.913587	0.871226	-1.04862	0.294352		LYPLAL1-AS1
ENSG00000230550	0.431165	1.38084	2.28549	0.604179	0.545725		ERLNC1
ENSG00000228470	0.888935	-1.67893	1.73941	-0.965229	0.33443
ENSG00000152092	0.564843	0.134489	2.01487	0.0667483	0.946782		ASTN1
ENSG00000229983	0.1699	0	7.21207	0	1
ENSG00000225920	2.20663	0.159035	1.00606	0.158077	0.874396		RIMKLBP2
ENSG00000143476	435.488	-0.0189344	0.1173	-0.161418	0.871764	0.999556	DTL
ENSG00000121486	540.999	-0.0390909	0.113177	-0.345395	0.729797	0.999556	TRMT1L
ENSG00000057252	1065.54	0.0952923	0.0794874	1.19883	0.230592	0.999556	SOAT1
ENSG00000233018	0.343681	-1.63029	3.25414	-0.500989	0.616379
ENSG00000162852	430.273	0.153481	0.121193	1.26642	0.205364	0.999556	CNST
ENSG00000273004	6.85548	-0.151193	0.592586	-0.255142	0.798614
ENSG00000143842	851.779	-0.126848	0.10371	-1.2231	0.221292	0.999556	SOX13
ENSG00000268062	0.124489	0	7.21207	0	1		SRP14P4
ENSG00000237409	0.0510818	0	7.21207	0	1
ENSG00000116962	10108	-0.0661881	0.119086	-0.555801	0.578347	0.999556	NID1
ENSG00000220749	82.6005	0.406427	0.275722	1.47404	0.140469	0.999556	RPL21P28
ENSG00000181450	208.277	0.0162311	0.176569	0.0919253	0.926757	0.999556	ZNF678
ENSG00000223519	4.24173	-0.885288	0.749072	-1.18185	0.237267		KIF28P
ENSG00000286285	0.818697	-1.37197	1.97684	-0.69402	0.487669
ENSG00000225300	0.10577	0.732784	7.21207	0.101605	0.91907
ENSG00000223842	1.32491	0.577957	1.22244	0.472789	0.636364
ENSG00000162753	0.0408834	0	7.21207	0	1		SLC9C2
ENSG00000228247	0.105023	0.732785	7.21207	0.101605	0.91907		UBBP2
ENSG00000143355	0.174254	0.0115128	7.21207	0.00159632	0.998726		LHX9
ENSG00000287177	0.015094	0	7.21207	0	1
ENSG00000121644	1864.21	0.0176805	0.0949017	0.186303	0.852207	0.999556	DESI2
ENSG00000174502	10.8248	0.27224	0.440738	0.617691	0.536779		SLC26A9
ENSG00000158715	664.359	-0.183726	0.119649	-1.53554	0.124651	0.999556	SLC45A3
ENSG00000143195	0.0977251	0	7.21207	0	1		ILDR2
ENSG00000162849	25.0295	-0.440935	0.338018	-1.30447	0.192073	0.999556	KIF26B
ENSG00000273416	5.25897	-1.00327	0.656793	-1.52753	0.12663
ENSG00000233410	0.106171	0.732782	7.21207	0.101605	0.91907		LINC01222
ENSG00000067533	518.319	-0.00749335	0.092961	-0.0806074	0.935754	0.999556	RRP15
ENSG00000228955	0.564708	-0.644701	2.12102	-0.303958	0.76116		RPL7AP82
ENSG00000116209	3064.26	0.0777425	0.0690909	1.12522	0.260496	0.999556	TMEM59
ENSG00000271811	1.40922	2.75219	1.51072	1.82178	0.0684881
ENSG00000224278	0.0234754	0	7.21207	0	1
ENSG00000287808	3.18207	0.765423	0.858107	0.89199	0.372398		DHX9-AS1
ENSG00000229840	0.161503	0.73284	7.21207	0.101613	0.919064		ISCA1P2
ENSG00000260698	2.53972	-0.428864	0.728304	-0.588853	0.55596
ENSG00000277007	2.03843	-0.17543	0.997281	-0.175908	0.860366
ENSG00000152104	3335.88	-0.0124111	0.148882	-0.0833623	0.933563	0.999556	PTPN14
ENSG00000286541	0.113981	0.732782	7.21207	0.101605	0.91907
ENSG00000117650	305.454	-0.0132175	0.0981136	-0.134717	0.892836	0.999556	NEK2
ENSG00000203724	24.7559	0.132324	0.28182	0.469535	0.638687	0.999556	C1orf53
ENSG00000225006	0.0851362	0	7.21207	0	1
ENSG00000287633	0.316208	-2.66703	7.17139	-0.371898	0.709969
ENSG00000158764	0.808433	1.07942	1.75255	0.615914	0.537951		ITLN2
ENSG00000223375	0.207421	-2.36523	7.17877	-0.329476	0.741796
ENSG00000260855	14.7769	-0.230879	0.416025	-0.554965	0.578919
ENSG00000236206	0.27214	0.73291	4.02261	0.182198	0.855428
ENSG00000168118	861.775	0.179476	0.0899103	1.99617	0.0459158	0.866128	RAB4A
ENSG00000173726	4182.11	0.0253779	0.0758734	0.334477	0.738019	0.999556	TOMM20
ENSG00000282852	0.0183978	0	7.21207	0	1
ENSG00000152382	203.792	0.00627543	0.114065	0.0550163	0.956125	0.999556	TADA1
ENSG00000143839	0.345374	0	2.97021	0	1		REN
ENSG00000261024	0.251535	0	5.13013	0	1		GS1-279B7.1
ENSG00000176754	0.585555	2.74928	1.96546	1.3988	0.161874		LINC00303
ENSG00000227953	7.64858	0.29384	0.612551	0.479699	0.631441		LINC01341
ENSG00000135829	5759.06	0.0400651	0.0698618	0.57349	0.566313	0.999556	DHX9
ENSG00000228289	0.0211303	0	7.21207	0	1
ENSG00000134717	1066.34	0.0930473	0.0916032	1.01576	0.309741	0.999556	BTF3L4
ENSG00000116668	158.616	0.110895	0.172406	0.643219	0.520082	0.999556	SWT1
ENSG00000232341	1.39429	0.661928	1.02667	0.644734	0.5191		RPL4P2
ENSG00000287676	1.2559	0.42292	1.4946	0.282966	0.777203
ENSG00000236792	9.62244	-0.465337	0.483792	-0.961854	0.336123
ENSG00000143207	1038.79	0.0523256	0.0731664	0.71516	0.47451	0.999556	COP1
ENSG00000286775	0.0224876	-0.709707	7.21207	-0.0984054	0.92161
ENSG00000236230	0.162112	-0.709619	6.41885	-0.110552	0.911971
ENSG00000026751	0.0591714	0.732745	7.21207	0.1016	0.919074		SLAMF7
ENSG00000150681	0.032052	0	7.21207	0	1		RGS18
ENSG00000116906	1707.01	-0.0714368	0.0761189	-0.938489	0.347993	0.999556	GNPAT
ENSG00000092969	109.012	-0.473695	0.203559	-2.32707	0.0199618	0.664613	TGFB2
ENSG00000157181	428.159	0.00909519	0.116766	0.0778927	0.937913	0.999556	ODR4
ENSG00000250762	0.16577	1.08644	6.37811	0.170339	0.864744
ENSG00000227240	0.114511	-2.59746	7.17296	-0.362119	0.717263
ENSG00000076258	9.45386	-0.194402	0.502715	-0.386704	0.698975		FMO4
ENSG00000286073	0.0992507	0.732782	7.21207	0.101605	0.91907
ENSG00000231084	14.2085	-0.273814	0.364841	-0.750504	0.452951		RPL22P24
ENSG00000117697	465.04	0.0975512	0.0852857	1.14382	0.2527	0.999556	NSL1
ENSG00000235083	0.0216919	0	7.21207	0	1
ENSG00000162669	7.8585	-0.880098	0.607645	-1.44838	0.147512		HFM1
ENSG00000132681	0.0373425	0	7.21207	0	1		ATP1A4
ENSG00000143641	3788.7	-0.0613829	0.0936573	-0.655399	0.512211	0.999556	GALNT2
ENSG00000227630	13.3128	-0.135153	0.417502	-0.323719	0.746151		LINC01132
ENSG00000010932	0.585356	-0.672976	1.94759	-0.345544	0.729686		FMO1
ENSG00000282849	0.0193443	0	7.21207	0	1
ENSG00000010072	452.033	0.0599199	0.100256	0.597666	0.550063	0.999556	SPRTN
ENSG00000135766	296.644	-0.0849185	0.156067	-0.544115	0.586362	0.999556	EGLN1
ENSG00000279261	0.0389532	0.732726	7.21207	0.101597	0.919076		LINC02961
ENSG00000213051	0.291029	0.669232	3.25609	0.205532	0.837156		RPL5P5
ENSG00000163534	0.0253462	0.732707	7.21207	0.101595	0.919078		FCRL1
ENSG00000168243	0.674231	0.0115799	1.83425	0.00631312	0.994963		GNG4
ENSG00000224939	0.649906	1.54885	2.28643	0.677411	0.498145		LINC00184
ENSG00000116183	0.669914	1.17678	2.02673	0.580631	0.561489		PAPPA2
ENSG00000232194	0.418087	0.732937	3.27187	0.224012	0.822748
ENSG00000231612	0.278311	0.902369	3.2723	0.27576	0.782733
ENSG00000230849	3.74738	-0.174145	0.763142	-0.228195	0.819495		GOT2P2
ENSG00000170382	0.704178	-0.68521	1.82594	-0.375264	0.707464		LRRN2
ENSG00000287450	0.016026	0	7.21207	0	1
ENSG00000233583	0.0406019	0	7.21207	0	1
ENSG00000066027	1329.09	0.194827	0.0763593	2.55146	0.0107273	0.483448	PPP2R5A
ENSG00000227006	2.21478	-0.0504537	1.14226	-0.0441701	0.964769
ENSG00000173728	5.60797	0.599851	0.668187	0.897729	0.36933		C1orf100
ENSG00000135828	80.9063	-0.0607461	0.172085	-0.353001	0.724088	0.999556	RNASEL
ENSG00000185523	0.541093	-0.709752	1.90826	-0.371937	0.70994		SPATA45
ENSG00000116711	407.331	0.330531	0.0972145	3.40002	0.000673811	0.104778	PLA2G4A
ENSG00000285665	13.7914	0.0896989	0.366267	0.2449	0.806534		TOP1P1
ENSG00000228208	0.021885	0	7.21207	0	1		LINC02869
ENSG00000273384	0.468603	2.46298	2.14275	1.14945	0.250372
ENSG00000238061	0.611275	0.359258	1.97412	0.181984	0.855595
ENSG00000234915	0.191727	0.732848	7.21207	0.101614	0.919063
ENSG00000143845	206.914	-0.147213	0.134966	-1.09075	0.275384	0.999556	ETNK2
ENSG00000157060	0.422234	0.0115729	2.31533	0.00499838	0.996012		SHCBP1L
ENSG00000224260	0.027214	0	7.21207	0	1
ENSG00000230063	0.0450853	0	7.21207	0	1
ENSG00000123684	1339.63	-0.00526062	0.106337	-0.049471	0.960544	0.999556	LPGAT1
ENSG00000228044	0.185121	0	5.43069	0	1
ENSG00000225338	0.330087	0.0115702	2.66957	0.00433411	0.996542		RPL23AP18
ENSG00000237457	0.0858695	1.80208	7.19736	0.250381	0.802293		BRINP3-DT
ENSG00000225171	0.934577	3.06078	1.44663	2.1158	0.0343616		DUTP6
ENSG00000235386	17.4074	-0.0108506	0.363632	-0.0298394	0.976195	0.999556
ENSG00000123836	63.3472	-0.558479	0.187811	-2.97362	0.00294309	0.25329	PFKFB2
ENSG00000213690	0.259979	0.73291	2.9863	0.245424	0.806128
ENSG00000229832	0.701972	0.0115824	1.83029	0.00632818	0.994951
ENSG00000225233	0.0193443	0	7.21207	0	1
ENSG00000287856	0.079405	0	7.21207	0	1
ENSG00000226375	1.57801	0.9516	1.29229	0.736366	0.461508
ENSG00000203705	181.547	0.0549471	0.120256	0.456916	0.647732	0.999556	TATDN3
ENSG00000224040	1.47311	-0.181159	1.07532	-0.168471	0.866213		HMGN1P4
ENSG00000228686	2.06304	0.12524	1.18909	0.105324	0.916119
ENSG00000279838	5.14456	-0.310489	0.560217	-0.554229	0.579422
ENSG00000174175	236.338	0.219603	0.140436	1.56372	0.117883	0.999556	SELP
ENSG00000008118	1.12897	-0.488119	1.65333	-0.295234	0.767815		CAMK1G
ENSG00000171161	498.636	-0.120696	0.0954552	-1.26443	0.206076	0.999556	ZNF672
ENSG00000282097	0.197986	1.46152	4.71792	0.309779	0.756729
ENSG00000261453	0.0203208	0	7.21207	0	1		LINC01735
ENSG00000196878	1504.33	0.139087	0.113238	1.22828	0.219343	0.999556	LAMB3
ENSG00000074964	85.0027	-0.549812	0.218871	-2.51204	0.0120035	0.507116	ARHGEF10L
ENSG00000198929	46.5048	-0.215293	0.271681	-0.792447	0.4281	0.999556	NOS1AP
ENSG00000227579	0.0183978	0	7.21207	0	1
ENSG00000174606	613.665	0.0603438	0.0994767	0.606612	0.544108	0.999556	ANGEL2
ENSG00000179914	0.0182278	0.732707	7.21207	0.101595	0.919078		ITLN1
ENSG00000121446	0.0578993	0	7.21207	0	1		RGSL1
ENSG00000236905	0.265253	-0.709699	4.0144	-0.176788	0.859675
ENSG00000227887	0.0745523	0.732763	7.21207	0.101602	0.919072		RPS26P13
ENSG00000116903	397.423	-0.0030851	0.113425	-0.0271995	0.978301	0.999556	EXOC8
ENSG00000198797	0.793792	-0.595189	1.79094	-0.332333	0.739638		BRINP2
ENSG00000151414	1422.65	0.184397	0.131568	1.40154	0.161053	0.999556	NEK7
ENSG00000177614	0.606146	1.4531	1.9407	0.748748	0.454009		PGBD5
ENSG00000287157	0.0248617	0	7.21207	0	1
ENSG00000233920	0.0195427	0	7.21207	0	1
ENSG00000183831	3.16939	1.37911	1.01407	1.35997	0.173839		ANKRD45
ENSG00000225755	0.0506923	1.67883	7.20206	0.233105	0.81568
ENSG00000197472	11.3879	0.0123315	0.415074	0.0297092	0.976299		ZNF695
ENSG00000136643	700.509	0.0425412	0.0805304	0.528262	0.597317	0.999556	RPS6KC1
ENSG00000285521	0.0163246	0	7.21207	0	1
ENSG00000236317	0.170166	0	6.34392	0	1
ENSG00000176855	0.223955	1.55336	5.21363	0.297942	0.765748		KRT18P28
ENSG00000162877	0.377323	-1.65537	3.45858	-0.478627	0.632204		PM20D1
ENSG00000225401	1.60086	0.299273	1.15369	0.259405	0.795323		TGIF2P1
ENSG00000135747	0.694886	2.27203	1.58334	1.43497	0.151296		ZNF670-ZNF695
ENSG00000227237	0.0708068	0	7.21207	0	1		ZNF692-DT
ENSG00000069248	1364.3	0.0379238	0.0744839	0.509155	0.610644	0.999556	NUP133
ENSG00000090104	0.0877835	-2.09059	7.18695	-0.290887	0.771138		RGS1
ENSG00000285280	0.868357	1.34791	1.63875	0.822524	0.410779
ENSG00000232892	2.09142	0.64224	1.01468	0.632945	0.52677		RGS5-AS1
ENSG00000236468	0.0604538	-1.34223	7.20636	-0.186257	0.852243		EEF1A1P44
ENSG00000185220	118.413	-0.240403	0.144255	-1.66651	0.0956121	0.999556	PGBD2
ENSG00000162769	244.905	0.0651852	0.110292	0.591023	0.554505	0.999556	FLVCR1
ENSG00000133065	858.63	-0.0228618	0.113096	-0.202145	0.839803	0.999556	SLC41A1
ENSG00000042781	0.851918	-0.641973	2.01565	-0.318494	0.75011		USH2A
ENSG00000234754	0.0579336	0	7.21207	0	1		LINC02817
ENSG00000233084	1.97342	2.85943	1.34459	2.12661	0.0334521		RPL23AP25
ENSG00000227815	0.0579468	0	7.21207	0	1
ENSG00000228863	0.0195427	0	7.21207	0	1
ENSG00000229112	0.013607	0	7.21207	0	1
ENSG00000226876	0.0446058	0	7.21207	0	1		SMYD3-AS1
ENSG00000277462	112.301	0.0372444	0.153495	0.242643	0.808282	0.999556	ZNF670
ENSG00000225591	0.0919462	-0.70965	7.21207	-0.0983976	0.921617		RPS27P7
ENSG00000035687	4606.2	0.127359	0.0646312	1.97055	0.0487751	0.880932	ADSS2
ENSG00000213080	50.5669	-0.233666	0.211852	-1.10296	0.270043	0.999556
ENSG00000180287	0.0209383	0	7.21207	0	1		PLD5
ENSG00000223828	0.0222523	0	7.21207	0	1		BANF1P4
ENSG00000230124	922.421	0.013713	0.0901507	0.152112	0.879098	0.999556	ACBD6
ENSG00000226723	5.45369	0.28346	0.559581	0.506556	0.612466
ENSG00000272672	0.231927	0.011563	5.22926	0.00221122	0.998236
ENSG00000007341	226.062	0.028869	0.0990356	0.291502	0.770668	0.999556	ST7L
ENSG00000286747	0.694922	0.0716298	1.79116	0.0399907	0.968101
ENSG00000236069	0.343241	-1.7795	2.6421	-0.673518	0.500617
ENSG00000143324	1391.27	0.0201187	0.117013	0.171936	0.863488	0.999556	XPR1
ENSG00000229871	0.103687	0	7.21207	0	1		RPSAP20
ENSG00000225222	0.0275515	-1.19244	7.20774	-0.165439	0.868598		CHCHD4P5
ENSG00000118193	470.74	0.0472237	0.140693	0.335652	0.737134	0.999556	KIF14
ENSG00000286619	40.7634	0.115203	0.241229	0.477566	0.632959	0.999556
ENSG00000198756	3.30207	1.56127	0.922236	1.69292	0.0904712		COLGALT2
ENSG00000178596	0.0566538	0	7.21207	0	1		GAPDHP29
ENSG00000054282	643.139	0.121182	0.0865914	1.39947	0.161672	0.999556	SDCCAG8
ENSG00000229663	0.0235169	0	7.21207	0	1		DPY19L4P1
ENSG00000162702	797.828	-0.0367699	0.132371	-0.277779	0.781182	0.999556	ZNF281
ENSG00000238272	0.0458054	0	7.21207	0	1
ENSG00000235060	0.0497799	0	7.21207	0	1		VDAC1P4
ENSG00000143194	0.035506	0	7.21207	0	1		MAEL
ENSG00000054267	1153.08	0.0350574	0.107388	0.326456	0.744079	0.999556	ARID4B
ENSG00000177800	0.0260977	0	7.21207	0	1		TMEM78
ENSG00000175137	934.591	-0.152835	0.133622	-1.14379	0.252713	0.999556	SH3BP5L
ENSG00000134245	51.5097	0.0790502	0.202205	0.390941	0.695841	0.999556	WNT2B
ENSG00000227373	0.590831	-0.591585	1.95182	-0.303094	0.761819		RABGAP1L-DT
ENSG00000228175	4.97843	0.36484	0.735721	0.495894	0.619969		GEMIN8P4
ENSG00000069275	8667.12	0.0790256	0.085898	0.919993	0.357576	0.999556	NUCKS1
ENSG00000187889	0.016026	0	7.21207	0	1		FYB2
ENSG00000097046	312.009	0.138899	0.10795	1.28669	0.198201	0.999556	CDC7
ENSG00000282718	0.0364555	1.38307	7.20804	0.191878	0.847838
ENSG00000235605	0.150159	-0.709658	5.65514	-0.125489	0.900136
ENSG00000224857	0.162091	0	7.21207	0	1		LINC01691
ENSG00000273367	0.0431026	0	7.21207	0	1
ENSG00000230604	0.0952888	1.6789	7.20205	0.233115	0.815672		TSEN15P2
ENSG00000203737	0.147376	1.679	7.20205	0.233129	0.815662		GPR52
ENSG00000215873	0.037761	-0.709688	7.21207	-0.0984028	0.921612		FEN1P1
ENSG00000185420	357.166	0.103517	0.108988	0.949805	0.342211	0.999556	SMYD3
ENSG00000076321	715.738	-0.0397245	0.0932563	-0.425971	0.670129	0.999556	KLHL20
ENSG00000272175	0.177512	0	7.21207	0	1
ENSG00000213070	0.286289	0.0991402	3.21573	0.0308298	0.975405		HMGB3P6
ENSG00000282265	0.154972	0.732815	7.21207	0.10161	0.919067
ENSG00000117280	1067.13	0.10375	0.0552702	1.87714	0.0604993	0.936507	RAB29
ENSG00000236719	0.994563	-1.25616	1.69007	-0.743255	0.457327		OVAAL
ENSG00000136636	1138.31	0.108788	0.076294	1.42591	0.153894	0.999556	KCTD3
ENSG00000225486	0.692696	1.35408	1.70442	0.794452	0.426932
ENSG00000163874	104.156	-0.148482	0.133573	-1.11162	0.266301	0.999556	ZC3H12A
ENSG00000285777	0.104522	0	7.21207	0	1
ENSG00000054392	63.7808	-0.13835	0.228929	-0.604338	0.545619	0.999556	HHAT
ENSG00000188739	16.6777	0.41521	0.399662	1.0389	0.29885		RBM34
ENSG00000273198	0.0495797	0	7.21207	0	1
ENSG00000203730	0.0258736	0	7.21207	0	1		TEDDM1
ENSG00000273483	1.60293	0.384177	1.29329	0.297054	0.766425
ENSG00000261729	0.244792	0	4.59554	0	1
ENSG00000215796	0.124809	-0.709627	7.21207	-0.0983944	0.921619
ENSG00000143341	146.242	-0.504652	0.228558	-2.20798	0.0272455	0.745176	HMCN1
ENSG00000228309	0.0244949	-0.709707	7.21207	-0.0984054	0.92161		LINC01350
ENSG00000229739	4.1464	-0.728722	0.740729	-0.983791	0.325218		PDC-AS1
ENSG00000116703	0.230504	0.732876	5.93459	0.123492	0.901717		PDC
ENSG00000273874	0.0918027	0	7.21207	0	1		MIR6859-2
ENSG00000264101	0.0440046	0	7.21207	0	1		MIR4689
ENSG00000243267	0.403953	1.39367	2.83475	0.491639	0.622974		RN7SL614P
ENSG00000239149	2.23789	-0.0118902	1.114	-0.0106734	0.991484		SNORA59A
ENSG00000252956	0.122341	0	7.21207	0	1		RNA5SP40
ENSG00000207237	0.104048	0	7.21207	0	1		RNU6-110P
ENSG00000252691	0.032052	0	7.21207	0	1
ENSG00000264773	0.119864	0	7.21207	0	1		MIR4420
ENSG00000206627	0.0893282	0	7.21207	0	1		RNU6-969P
ENSG00000283414	0.171514	0	7.21207	0	1		U6
ENSG00000263675	3.41032	0.147608	0.902586	0.163539	0.870094		MIR5581
ENSG00000251767	0.185903	0	6.23836	0	1		RNU7-8P
ENSG00000200839	0.0224876	-0.709707	7.21207	-0.0984054	0.92161		RNA5SP48
ENSG00000264963	0.0234754	0	7.21207	0	1		RN7SL440P
ENSG00000264271	0.0555848	0.732745	7.21207	0.1016	0.919074		RN7SL488P
ENSG00000251720	0.627898	-1.82559	2.28989	-0.797239	0.425312		RNU7-123P
ENSG00000274321	0.0334998	0	7.21207	0	1
ENSG00000207234	0.27834	-0.840894	3.6091	-0.232993	0.815767		RNU6-125P
ENSG00000202259	0.0183978	0	7.21207	0	1		RNU6-1318P
ENSG00000263526	0.0209383	0	7.21207	0	1		MIR378G
ENSG00000211575	0.120776	0.743296	7.20627	0.103146	0.917847		MIR760
ENSG00000244256	0.75565	-1.54994	2.18557	-0.709172	0.478218		RN7SL130P
ENSG00000252797	0.129755	0.732804	7.21207	0.101608	0.919068		RN7SKP272
ENSG00000215930	0.188307	0	7.21207	0	1		MIR942
ENSG00000222069	0.0657726	0	7.21207	0	1		RN7SKP285
ENSG00000199879	0.0217602	0	7.21207	0	1		RNVU1-22
ENSG00000283296	1.10819	2.00647	1.55372	1.29139	0.196567		MIR4256
ENSG00000276839	0.0660674	0	7.21207	0	1		Metazoa_SRP
ENSG00000201544	0.954383	-0.956208	1.37159	-0.697154	0.485707		SNORA16B
ENSG00000252906	0.258826	0.732909	4.54122	0.16139	0.871786		SCARNA3
ENSG00000252860	0.209845	0	7.21207	0	1		RNU6-570P
ENSG00000207181	2.51421	0.690728	1.00496	0.687317	0.491883		SNORA14B
ENSG00000275213	0.0892739	0	7.21207	0	1		Metazoa_SRP
ENSG00000239494	1.25092	-0.962232	1.28824	-0.746934	0.455103		RN7SL333P
ENSG00000202184	0.0242773	0	7.21207	0	1		RNU6-1283P
ENSG00000241395	0.0314186	0	7.21207	0	1		RN7SL344P
ENSG00000222407	0.0206901	0	7.21207	0	1		RNA5SP80
ENSG00000200495	0.0182278	0.732707	7.21207	0.101595	0.919078		RNU6-1205P
ENSG00000201944	0.292375	0.0115764	4.01013	0.00288679	0.997697		SNORA72
ENSG00000200972	0.0552545	0	7.21207	0	1		RNU5A-8P
ENSG00000207326	0.0555319	0	7.21207	0	1		Y_RNA
ENSG00000212205	0.0605734	0	7.21207	0	1		Y_RNA
ENSG00000264358	0.0941493	0.732769	7.21207	0.101603	0.919072		MIR3122
ENSG00000252879	0.0377705	0.732726	7.21207	0.101597	0.919076		RN7SKP98
ENSG00000252612	0.318957	-0.709456	7.21207	-0.0983706	0.921638		Y_RNA
ENSG00000202264	0.015094	0	7.21207	0	1		RNA5SP77
ENSG00000285609	0.0186713	0	7.21207	0	1		5S_rRNA
ENSG00000206762	3.40643	1.03251	0.882329	1.17021	0.241917		RNU6-418P
ENSG00000264500	5.50795	0.121585	0.678981	0.17907	0.857883		MIR3124
ENSG00000230175	0.143174	-0.709592	7.21207	-0.0983896	0.921623
ENSG00000225272	0.0500829	0	7.21207	0	1		RPL21P27
ENSG00000215838	0.212833	-0.709685	4.65549	-0.15244	0.87884
ENSG00000273365	0.157474	0	7.21207	0	1
ENSG00000224358	3.46137	0.439037	0.866558	0.506645	0.612404		TMCO1-AS1
ENSG00000230659	0.0433682	0	7.21207	0	1
ENSG00000162545	306.45	-0.0603526	0.153025	-0.394397	0.693288	0.999556	CAMK2N1
ENSG00000090432	710.302	-0.00382222	0.0911907	-0.0419146	0.966567	0.999556	MUL1
ENSG00000183114	2.15379	0.0322926	1.30783	0.0246917	0.980301		FAM43B
ENSG00000158825	19.7845	0.501649	0.364502	1.37626	0.168741	0.999556	CDA
ENSG00000158828	398.955	-0.0504671	0.166814	-0.302534	0.762245	0.999556	PINK1
ENSG00000117242	148.927	-0.183301	0.114806	-1.59662	0.110351	0.999556	PINK1-AS
ENSG00000234473	0.38612	0.66639	3.23647	0.205901	0.836869		ZNF101P2
ENSG00000238754	0.0618468	1.97833	7.19075	0.275122	0.783223		SCARNA18B
ENSG00000134371	1361.37	0.147023	0.107245	1.37091	0.170402	0.999556	CDC73
ENSG00000162630	0.174745	0	7.21207	0	1		B3GALT2
ENSG00000276735	0.0774539	0	7.21207	0	1		Metazoa_SRP
ENSG00000232077	0.523588	-0.803835	2.0478	-0.392537	0.694662		LINC01031
ENSG00000287453	0.0209383	0	7.21207	0	1
ENSG00000066557	757.45	0.102193	0.11903	0.858546	0.390591	0.999556	LRRC40
ENSG00000244389	0.0205626	0	7.21207	0	1		RN7SL242P
ENSG00000228988	0.050004	0	7.21207	0	1
ENSG00000118454	635.425	0.101668	0.0802965	1.26616	0.205457	0.999556	ANKRD13C
ENSG00000226088	0.439403	0.0115821	2.47306	0.0046833	0.996263		HHLA3-AS1
ENSG00000116761	73.9327	0.0236247	0.174908	0.13507	0.892557	0.999556	CTH
ENSG00000271992	2.66226	-0.152907	0.949845	-0.160981	0.872108
ENSG00000233020	0.0795292	-0.709665	7.21207	-0.0983996	0.921615		CHORDC1P5
ENSG00000007968	45.1474	-0.0384681	0.193379	-0.198926	0.84232	0.999556	E2F2
ENSG00000235052	1.3924	-1.19258	1.10433	-1.07991	0.280182
ENSG00000117318	2744.66	-0.135281	0.135107	-1.00129	0.316689	0.999556	ID3
ENSG00000285802	0.0273338	-0.709707	7.21207	-0.0984054	0.92161
ENSG00000142676	12380.7	0.0239778	0.114876	0.208728	0.834661	0.999556	RPL11
ENSG00000057757	691.048	0.022395	0.0819833	0.273165	0.784726	0.999556	PITHD1
ENSG00000011009	2280.71	-0.167068	0.137761	-1.21274	0.22523	0.999556	LYPLA2
ENSG00000117308	728.653	-0.0208349	0.12387	-0.168199	0.866426	0.999556	GALE
ENSG00000235748	0.41377	0.669794	2.96397	0.225978	0.821218		SEPTIN14P12
ENSG00000237861	0.047528	0.732726	7.21207	0.101597	0.919076
ENSG00000226919	0.842868	-1.52002	1.30294	-1.16661	0.243368
ENSG00000223963	0.145109	-0.709592	7.21207	-0.0983896	0.921623		THAP12P8
ENSG00000238085	0.0222523	0	7.21207	0	1
ENSG00000286496	0.582467	2.26962	2.82105	0.804532	0.42109
ENSG00000287516	11.3805	-0.600312	0.452302	-1.32724	0.18443
ENSG00000287738	0.399853	-1.80992	2.82785	-0.640035	0.52215
ENSG00000132693	1.44286	0.459048	1.09571	0.418948	0.675254		CRP
ENSG00000158716	1482.06	-0.100162	0.183347	-0.546296	0.584862	0.999556	DUSP23
ENSG00000181036	0.70936	0.843259	2.1135	0.398987	0.689903		FCRL6
ENSG00000158714	0.0386886	0	7.21207	0	1		SLAMF8
ENSG00000212161	0.0239063	0	7.21207	0	1
ENSG00000243284	0.0619192	-1.34223	7.20636	-0.186257	0.852243		VSIG8
ENSG00000272668	24.3693	0.457142	0.368824	1.23946	0.215176	0.999556
ENSG00000213085	22.9941	0.0813007	0.287541	0.282744	0.777373	0.999556	CFAP45
ENSG00000287040	0.0496239	0	7.21207	0	1
ENSG00000279430	0.308899	0.410985	4.39895	0.0934279	0.925564
ENSG00000162723	0.0137757	-0.709707	7.21207	-0.0984054	0.92161		SLAMF9
ENSG00000256029	0.842673	0.361101	1.80549	0.200001	0.84148
ENSG00000188004	0.231951	0	5.20543	0	1		SNHG28
ENSG00000266580	0.0186713	0	7.21207	0	1		MIR4254
ENSG00000254545	13.019	-0.122132	0.366014	-0.33368	0.738621
ENSG00000203620	0.0516747	0	7.21207	0	1
ENSG00000269967	0.427023	1.39259	2.67154	0.52127	0.602179
ENSG00000228634	0.620503	1.10379	1.83831	0.600439	0.548213
ENSG00000284702	0.0182278	0.732707	7.21207	0.101595	0.919078
ENSG00000163399	7187.81	0.0859714	0.125866	0.683039	0.494582	0.999556	ATP1A1
ENSG00000233154	0.230486	0	6.92489	0	1		LINC01762
ENSG00000224950	7.70396	1.02206	0.517532	1.97487	0.0482833
ENSG00000286276	0.581704	-0.709747	2.00805	-0.353451	0.723751
ENSG00000177888	230.759	0.10624	0.164729	0.644936	0.518969	0.999556	ZBTB41
ENSG00000243364	268.881	-0.244392	0.187228	-1.30532	0.191785	0.999556	EFNA4
ENSG00000251246	0.169507	0.0115252	7.21207	0.00159804	0.998725		EFNA4-EFNA3
ENSG00000143590	27.0483	0.373501	0.286788	1.30236	0.192794	0.999556	EFNA3
ENSG00000169242	1297.08	-0.147618	0.115476	-1.27834	0.201128	0.999556	EFNA1
ENSG00000169241	515.298	0.188174	0.0848515	2.21768	0.0265765	0.743665	SLC50A1
ENSG00000223452	0.0209383	0	7.21207	0	1		HMGN2P18
ENSG00000163463	105.676	0.0142669	0.194541	0.0733366	0.941538	0.999556	KRTCAP2
ENSG00000169231	312.247	-0.138078	0.115836	-1.19202	0.233253	0.999556	THBS3
ENSG00000236675	140.62	-0.0952156	0.215985	-0.440843	0.659327	0.999556	MTX1P1
ENSG00000177628	1305.97	-0.0960018	0.0644893	-1.48865	0.13658	0.999556	GBA1
ENSG00000116521	1379.85	-0.0561158	0.0758964	-0.739373	0.45968	0.999556	SCAMP3
ENSG00000176444	1060.26	-0.0841212	0.079801	-1.05414	0.29182	0.999556	CLK2
ENSG00000143630	52.3265	-0.0165501	0.231521	-0.0714845	0.943012	0.999556	HCN3
ENSG00000143627	0.246657	-1.05514	7.16936	-0.147173	0.882995		PKLR
ENSG00000228523	0.036028	-0.709688	7.21207	-0.0984028	0.921612		DNAJB6P4
ENSG00000223263	1.28134	-3.24506	1.50278	-2.15938	0.030821		RNU6-387P
ENSG00000197721	0.116115	-1.74619	7.19912	-0.242556	0.808349		CR1L
ENSG00000244703	0.0606238	0	7.21207	0	1		CD46P1
ENSG00000234219	0.0420241	0	7.21207	0	1		CDCA4P4
ENSG00000174059	1707.25	-0.0670269	0.0776225	-0.863498	0.387864	0.999556	CD34
ENSG00000285719	0.983645	-1.48284	1.74443	-0.850041	0.395302
ENSG00000284237	65.6572	-0.366195	0.217345	-1.68485	0.0920168	0.999556	LINC02767
ENSG00000158731	0.343805	-1.3657	3.48692	-0.391663	0.695307		OR10J6P
ENSG00000201746	0.361695	-0.895744	2.98692	-0.299889	0.764262		RNU6-828P
ENSG00000199562	0.509911	0	2.56775	0	1		RNU6-37P
ENSG00000284735	1.93988	0.656755	1.07114	0.613137	0.539786
ENSG00000284642	4.55152	0.63232	0.671922	0.941061	0.346673
ENSG00000142657	8218.91	0.0756186	0.0560257	1.34971	0.177109	0.999556	PGD
ENSG00000271989	0.181147	0.0115381	5.44242	0.00212003	0.998308
ENSG00000251503	1.30519	-0.264321	1.27162	-0.207862	0.835337		CENPS-CORT
ENSG00000175279	35.9261	-0.024532	0.278257	-0.088163	0.929747	0.999556	CENPS
ENSG00000160049	1684.95	0.0469175	0.0577917	0.811838	0.416885	0.999556	DFFA
ENSG00000236035	2.09799	-0.250009	0.883232	-0.283061	0.77713		NSA2P1
ENSG00000221643	1.19473	-0.704552	1.64059	-0.429449	0.667596		SNORA77
ENSG00000122188	0.946331	1.72442	1.54175	1.11848	0.26336		LAX1
ENSG00000227417	0.0705009	-0.851052	7.2037	-0.118141	0.905956
ENSG00000223505	0.578715	1.7436	2.11563	0.824152	0.409853		RPL35AP5
ENSG00000182004	1140.38	0.0142039	0.118816	0.119545	0.904843	0.999556	SNRPE
ENSG00000236430	0.351945	-2.22016	3.14965	-0.70489	0.480879		KRT8P29
ENSG00000130768	19.4226	0.0782106	0.3982	0.19641	0.844289	0.999556	SMPDL3B
ENSG00000227050	0.0727312	0	7.21207	0	1
ENSG00000238231	0.535347	-1.46459	2.47144	-0.592605	0.553445
ENSG00000240750	0.498872	-0.919371	2.04493	-0.449585	0.65301		RN7SL559P
ENSG00000158156	330.693	-0.0718135	0.110481	-0.650006	0.515689	0.999556	XKR8
ENSG00000182118	115.173	-0.175226	0.166166	-1.05452	0.291644	0.999556	FAM89A
ENSG00000227934	6.06209	0.361013	0.560271	0.644355	0.519345
ENSG00000229595	0.015094	0	7.21207	0	1
ENSG00000143633	250.388	0.0415252	0.123517	0.33619	0.736728	0.999556	C1orf131
ENSG00000281912	2.69931	-0.39354	0.760537	-0.51745	0.604842		LINC01144
ENSG00000132773	347.898	0.0691276	0.097328	0.710254	0.477546	0.999556	TOE1
ENSG00000070759	58.5658	0.113782	0.197937	0.574843	0.565398	0.999556	TESK2
ENSG00000280670	87.4789	-0.0640133	0.176111	-0.363483	0.716244	0.999556	CCDC163
ENSG00000132763	128.772	0.0421819	0.122465	0.34444	0.730515	0.999556	MMACHC
ENSG00000221953	1.29792	2.45889	1.36513	1.80122	0.0716679		LINC02897
ENSG00000226164	0.0368318	0.732726	7.21207	0.101597	0.919076		FGFR3P6
ENSG00000224014	2.4893	-0.985816	0.977294	-1.00872	0.313109
ENSG00000215795	5.98689	-0.328478	0.532246	-0.617155	0.537133
ENSG00000259865	177.211	-0.0888011	0.181116	-0.490299	0.623923	0.999556
ENSG00000252516	2.34594	1.42987	0.982335	1.45558	0.145509		RNA5SP82
ENSG00000232347	0.0832006	0	7.21207	0	1
ENSG00000214144	0.285789	0.732917	4.04214	0.181319	0.856117
ENSG00000202079	0.449557	2.2388	2.69908	0.829469	0.406839		Y_RNA
ENSG00000286216	1.13323	0.443818	1.54876	0.286564	0.774446
ENSG00000169224	0.0224876	-0.709707	7.21207	-0.0984054	0.92161		GCSAML
ENSG00000252254	0.282351	-0.709688	4.0502	-0.175223	0.860905		Y_RNA
ENSG00000227854	0.0420303	-0.709688	7.21207	-0.0984028	0.921612
ENSG00000228818	6.84251	-0.441654	0.436048	-1.01286	0.311129
ENSG00000223694	0.488855	1.65125	2.1698	0.761013	0.446649		ADH5P3
ENSG00000133019	0.046005	-0.709688	7.21207	-0.0984028	0.921612		CHRM3
ENSG00000162636	230.985	-0.225254	0.134077	-1.68003	0.0929506	0.999556	EEIG2
ENSG00000162639	104.048	0.157927	0.149361	1.05735	0.290351	0.999556	HENMT1
ENSG00000285923	1.71965	-0.589785	1.06734	-0.552575	0.580554
ENSG00000134186	1346.81	0.0071845	0.0862157	0.0833317	0.933588	0.999556	PRPF38B
ENSG00000143107	0.314265	0.0115716	3.24516	0.00356579	0.997155		FNDC7
ENSG00000232971	0.0248119	0	7.21207	0	1
ENSG00000116266	1171.91	0.164386	0.0998417	1.64647	0.0996673	0.999556	STXBP3
ENSG00000228076	0.0615108	0.732745	7.21207	0.1016	0.919074
ENSG00000203897	0.0424767	0	7.21207	0	1		SPATA42
ENSG00000237349	0.0617406	0	7.21207	0	1
ENSG00000244716	649.681	0.00900721	0.172007	0.0523652	0.958238	0.999556	RPL17P7
ENSG00000228665	0.13315	0.0114704	7.21207	0.00159045	0.998731		RPS27P6
ENSG00000273382	25.756	0.495723	0.253639	1.95445	0.0506484	0.895998	TMEM167B-DT
ENSG00000215717	729.51	0.0378637	0.0826091	0.458347	0.646703	0.999556	TMEM167B
ENSG00000251484	0.518602	0.732924	2.34276	0.312847	0.754397
ENSG00000132676	1813.03	0.0385649	0.0737607	0.522837	0.601087	0.999556	DAP3
ENSG00000203761	74.0176	0.106546	0.18471	0.576826	0.564057	0.999556	MSTO2P
ENSG00000234937	0.847935	0.00626929	1.71782	0.00364956	0.997088
ENSG00000132718	1490.66	0.0791536	0.0578647	1.36791	0.171341	0.999556	SYT11
ENSG00000283442	0.397901	-1.55362	2.81838	-0.551244	0.581466		U4
ENSG00000132680	1032.91	0.0939788	0.0825533	1.1384	0.254953	0.999556	KHDC4
ENSG00000207475	1.19014	0.644028	1.34512	0.47879	0.632088		SNORA80E
ENSG00000277817	0.0828978	0	7.21207	0	1		MIR6738
ENSG00000273002	6.04548	0.712207	0.662296	1.07536	0.282213		ARHGEF2-AS2
ENSG00000224276	0.182493	0.732871	5.43078	0.134948	0.892653		ARHGEF2-AS1
ENSG00000285677	4.94968	-0.224311	0.640205	-0.350374	0.726058
ENSG00000163479	4100.27	-0.0275074	0.0933536	-0.294658	0.768255	0.999556	SSR2
ENSG00000160803	1609.48	-0.0184013	0.0787332	-0.233717	0.815205	0.999556	UBQLN4
ENSG00000132698	0.527304	2.26262	2.61561	0.865045	0.387014		RAB25
ENSG00000252236	0.0449752	-1.57216	7.2037	-0.218244	0.827239
ENSG00000260238	0.850946	-0.472311	1.65001	-0.286248	0.774688		PMF1-BGLAP
ENSG00000242252	2.30417	0.465002	1.08024	0.430462	0.666859		BGLAP
ENSG00000198952	2663.4	-0.0590455	0.0848394	-0.695968	0.486449	0.999556	SMG5
ENSG00000163472	87.5713	-0.390938	0.163307	-2.39388	0.0166711	0.609738	TMEM79
ENSG00000163468	9684.27	0.0391354	0.058	0.674748	0.499836	0.999556	CCT3
ENSG00000132677	0.0183978	0	7.21207	0	1		RHBG
ENSG00000254726	1118.99	-0.251155	0.119211	-2.10682	0.0351334	0.786068	MEX3A
ENSG00000186377	31.0333	-0.0515345	0.232004	-0.222128	0.824215	0.999556	CYP4X1
ENSG00000186160	0.0752101	-0.70965	7.21207	-0.0983976	0.921617		CYP4Z1
ENSG00000225154	0.0380811	0	7.21207	0	1		TUBAP9
ENSG00000225506	2.68508	1.08505	0.813014	1.3346	0.182008		CYP4A22-AS1
ENSG00000224805	0.707637	1.29801	1.61994	0.801274	0.422973		LINC00853
ENSG00000162366	1.6026	-3.80602	1.65277	-2.30281	0.0212896		PDZK1IP1
ENSG00000226252	100.021	0.133425	0.202313	0.659499	0.509575	0.999556
ENSG00000225762	3.19726	1.06966	0.849001	1.2599	0.207704		LINC01389
ENSG00000186790	0.360949	1.64132	3.81703	0.429999	0.667196		FOXE3
ENSG00000237424	33.28	-0.00362838	0.228716	-0.0158641	0.987343	0.999556	FOXD2-AS1
ENSG00000189030	0.0830801	0.732761	7.21207	0.101602	0.919073		VHLL
ENSG00000143061	18.5896	-0.0536499	0.345415	-0.15532	0.876569	0.999556	IGSF3
ENSG00000135821	3154.59	-0.0288647	0.04603	-0.627085	0.530603	0.999556	GLUL
ENSG00000168275	276.254	0.132842	0.139208	0.95427	0.339947	0.999556	COA6
ENSG00000241563	2.17612	-1.11237	1.01574	-1.09513	0.273459		CORT
ENSG00000153207	1440.1	0.0178905	0.134752	0.132766	0.894378	0.999556	AHCTF1
ENSG00000156869	18.6645	-0.0161211	0.306606	-0.0525791	0.958067	0.999556	FRRS1
ENSG00000033122	15.8662	0.593784	0.398706	1.48928	0.136414		LRRC7
ENSG00000143278	0.0273338	-0.709707	7.21207	-0.0984054	0.92161		F13B
ENSG00000116678	980.632	0.197054	0.135918	1.4498	0.147114	0.999556	LEPR
ENSG00000159352	2549.88	-0.0413693	0.118854	-0.348068	0.727789	0.999556	PSMD4
ENSG00000158710	13230.3	-0.106375	0.0785906	-1.35353	0.175886	0.999556	TAGLN2
ENSG00000162734	7518.49	-0.0590442	0.0633179	-0.932504	0.351076	0.999556	PEA15
ENSG00000049239	3530.09	-0.101875	0.0991217	-1.02778	0.304053	0.999556	H6PD
ENSG00000186564	3.17099	0.401461	0.745773	0.538316	0.590359		FOXD2
ENSG00000244038	8079.62	-0.055012	0.061465	-0.895013	0.37078	0.999556	DDOST
ENSG00000116690	2.00799	-1.25826	1.29626	-0.97069	0.331703		PRG4
ENSG00000126091	29.4573	-0.031361	0.24654	-0.127204	0.898779	0.999556	ST3GAL3
ENSG00000171163	580.73	-0.037	0.144952	-0.255258	0.798524	0.999556	ZNF692
ENSG00000172456	105.727	-0.0830129	0.185783	-0.446826	0.655	0.999556	FGGY
ENSG00000158786	0.0185384	0	7.21207	0	1		PLA2G2F
ENSG00000157870	1219.85	-0.0440955	0.14018	-0.314564	0.753093	0.999556	PRXL2B
ENSG00000179085	305.983	-0.142618	0.201733	-0.706964	0.479589	0.999556	DPM3
ENSG00000173080	0.870906	1.91893	1.6166	1.18702	0.23522		RXFP4
ENSG00000285646	6.97232	0.211129	0.463572	0.45544	0.648793
ENSG00000083444	10731.8	-0.151758	0.100316	-1.51279	0.130332	0.999556	PLOD1
ENSG00000287384	1.22744	0.283353	1.18787	0.238539	0.811463
ENSG00000116691	496.068	-0.264087	0.175764	-1.50251	0.132966	0.999556	MIIP
ENSG00000202461	2.07463	0.907894	1.24161	0.731222	0.464644		Y_RNA
ENSG00000243539	0.0181828	0	7.21207	0	1		RN7SL649P
ENSG00000120949	2.93316	1.94555	0.943144	2.06283	0.0391288		TNFRSF8
ENSG00000200591	0.581958	1.74377	2.05847	0.847119	0.396929		Y_RNA
ENSG00000162521	2900.9	0.0710663	0.0722888	0.983088	0.325564	0.999556	RBBP4
ENSG00000162520	95.8316	0.183056	0.184995	0.98952	0.322409	0.999556	SYNC
ENSG00000224409	0.195125	0	4.19992	0	1
ENSG00000162522	993.426	0.0104479	0.0985023	0.106067	0.915529	0.999556	KIAA1522
ENSG00000116497	501.771	0.0769623	0.0821081	0.937329	0.348589	0.999556	S100PBP
ENSG00000121905	1.83154	-0.260084	1.19716	-0.21725	0.828013		HPCA
ENSG00000121900	370.305	-0.176711	0.170049	-1.03917	0.298725	0.999556	TMEM54
ENSG00000287691	2.70613	0.0137317	0.722551	0.0190045	0.984838
ENSG00000278966	1.65829	0.227543	1.0681	0.213035	0.831299
ENSG00000143222	1615.12	0.00811305	0.0912151	0.0889441	0.929126	0.999556	UFC1
ENSG00000224985	4.61519	0.748019	0.58066	1.28822	0.197668
ENSG00000143224	377.045	-0.0813202	0.137256	-0.592469	0.553536	0.999556	PPOX
ENSG00000158850	1282.31	-0.0991985	0.0796242	-1.24583	0.212826	0.999556	B4GALT3
ENSG00000158859	3158.04	-0.0289513	0.127237	-0.227539	0.820005	0.999556	ADAMTS4
ENSG00000158869	8.31729	-0.972413	0.535708	-1.81519	0.0694944		FCER1G
ENSG00000158874	0.0762181	2.27296	7.18135	0.316509	0.751616		APOA2
ENSG00000158882	506.033	-0.0537197	0.110105	-0.487896	0.625623	0.999556	TOMM40L
ENSG00000284035	0.516556	1.39959	2.29337	0.610279	0.541677		MIR5187
ENSG00000143257	12.7449	0.441823	0.352433	1.25363	0.209975		NR1I3
ENSG00000248485	0.294255	0	3.25136	0	1		PCP4L1
ENSG00000188931	79.5224	0.0984167	0.22082	0.445687	0.655823	0.999556	CFAP126
ENSG00000236484	0.384566	-1.49422	3.49518	-0.427509	0.669009		RRM2P2
ENSG00000283696	8.7821	1.37987	0.684995	2.01442	0.043965
ENSG00000288093	1.54351	2.6731	1.34542	1.98681	0.0469432
ENSG00000215840	0.963914	-1.46464	1.34692	-1.0874	0.27686
ENSG00000277882	0.0331497	0	7.21207	0	1
ENSG00000283317	1.4819	-0.709753	1.59085	-0.446146	0.655491
ENSG00000227139	0.0185384	0	7.21207	0	1
ENSG00000265107	23.799	0.105429	0.360921	0.292111	0.770201	0.999556	GJA5
ENSG00000188092	87.2368	-0.724228	0.319902	-2.26391	0.0235796	0.725614	GPR89B
ENSG00000274372	0.464394	-1.36079	2.12414	-0.64063	0.521763		LINC02804
ENSG00000206791	0.0760971	0.0114323	7.21207	0.00158516	0.998735		RNU1-129P
ENSG00000229828	0.045992	0	7.21207	0	1		PDE4DIPP1
ENSG00000225080	1.9931	-0.636787	1.23115	-0.517228	0.604997		PFN1P4
ENSG00000198658	18.7726	0.00573559	0.295878	0.019385	0.984534	0.999556	ABHD17AP1
ENSG00000284928	0.027214	0	7.21207	0	1
ENSG00000223949	0.0248119	0	7.21207	0	1		ROR1-AS1
ENSG00000116688	2787.98	-0.02282	0.0544696	-0.41895	0.675253	0.999556	MFN2
ENSG00000188800	0.197634	0	7.14909	0	1		TMCO2
ENSG00000084073	1876.99	0.135034	0.099741	1.35384	0.175786	0.999556	ZMPSTE24
ENSG00000231296	0.396785	-0.709695	3.55529	-0.199617	0.84178
ENSG00000049089	16.5695	-0.45634	0.418396	-1.09069	0.275409		COL9A2
ENSG00000227311	0.686763	0.108311	1.69542	0.0638843	0.949062		RPL21P20
ENSG00000284677	0.15141	-1.65582	7.2018	-0.229918	0.818156
ENSG00000187801	64.022	-0.103069	0.234364	-0.439783	0.660094	0.999556	ZFP69B
ENSG00000260920	66.9385	0.0604919	0.168767	0.358435	0.720018	0.999556
ENSG00000158887	63.4049	0.0270364	0.244995	0.110355	0.912128	0.999556	MPZ
ENSG00000228172	6.78896	0.511021	0.570707	0.895416	0.370565
ENSG00000117640	590.237	0.136539	0.0685856	1.99079	0.0465045	0.867825	MTFR1L
ENSG00000127423	50.0975	0.0613434	0.194179	0.315911	0.75207	0.999556	AUNIP
ENSG00000182749	287.741	-0.179378	0.137836	-1.30138	0.193128	0.999556	PAQR7
ENSG00000117632	6695.06	-0.0323951	0.106979	-0.302818	0.762029	0.999556	STMN1
ENSG00000229786	0.247426	-1.34368	5.19751	-0.258523	0.796003		SNRPFP2
ENSG00000223624	0.385468	0.0115804	3.22222	0.00359393	0.997132
ENSG00000126106	66.6423	0.0501733	0.217145	0.231059	0.817269	0.999556	TMEM53
ENSG00000198520	1.8321	-1.1332	1.69555	-0.668336	0.503919		ARMH1
ENSG00000199377	0.0442097	0	7.21207	0	1		RNU5F-1
ENSG00000200169	0.0840571	0.732765	7.21207	0.101603	0.919072		RNU5D-1
ENSG00000142945	642.572	0.0232864	0.072037	0.323256	0.746501	0.999556	KIF2C
ENSG00000142937	19670.7	0.0837753	0.105994	0.790376	0.429308	0.999556	RPS8
ENSG00000200913	5.72706	-0.190181	0.565715	-0.336179	0.736736		SNORD46
ENSG00000202031	0.0930255	0	7.21207	0	1		SNORD38A
ENSG00000234093	0.808398	1.02122	1.58441	0.644541	0.519225		RPS15AP11
ENSG00000142959	4.46953	1.86307	0.784933	2.37354	0.0176183		BEST4
ENSG00000173846	606.101	-0.314507	0.0988256	-3.18245	0.00146034	0.161156	PLK3
ENSG00000117425	19.5462	-0.164481	0.443738	-0.370671	0.710883	0.999556	PTCH2
ENSG00000226499	0.20366	-0.709706	4.15969	-0.170615	0.864526
ENSG00000070785	626.251	0.0325401	0.0814664	0.399429	0.689577	0.999556	EIF2B3
ENSG00000229815	0.0183978	0	7.21207	0	1		CCNB1IP1P1
ENSG00000232369	0.0899383	0.732763	7.21207	0.101602	0.919072		PPIAP35
ENSG00000268949	0.567772	1.30944	1.9023	0.688345	0.491235		MRPS17P1
ENSG00000126107	1937.81	-0.0759193	0.0828718	-0.916106	0.359612	0.999556	HECTD3
ENSG00000126088	2166.89	-0.0596597	0.111972	-0.53281	0.594165	0.999556	UROD
ENSG00000234315	1.43326	0.453831	0.976246	0.464873	0.642022		OSTCP5
ENSG00000162408	636.74	-0.132832	0.117112	-1.13423	0.256698	0.999556	NOL9
ENSG00000229519	2.38082	-0.846925	1.08728	-0.778937	0.436017
ENSG00000173662	0.368973	-2.66242	2.81276	-0.94655	0.343868		TAS1R1
ENSG00000204859	256.722	-0.134793	0.160145	-0.841692	0.399961	0.999556	ZBTB48
ENSG00000230735	0.127152	0	7.21207	0	1
ENSG00000171488	1867.92	0.0972903	0.125716	0.773889	0.438996	0.999556	LRRC8C
ENSG00000237200	2.11915	0.14714	0.903628	0.162833	0.87065		ZBTB40-IT1
ENSG00000070886	0.0406415	0	7.21207	0	1		EPHA8
ENSG00000265422	0.0334998	0	7.21207	0	1		MIR4684
ENSG00000223776	1.5754	1.20327	1.17245	1.02628	0.304757		LGALS8-AS1
ENSG00000273058	4.47044	-0.920457	0.673566	-1.36654	0.171768
ENSG00000230325	5.50438	0.963685	0.753718	1.27858	0.201046
ENSG00000119285	2207.93	0.0705675	0.137833	0.511978	0.608666	0.999556	HEATR1
ENSG00000226498	0.0644141	0	7.21207	0	1		RPSAP21
ENSG00000237991	38.7941	-0.0998053	0.323105	-0.308894	0.757402	0.999556	RPL35P1
ENSG00000225886	1.92065	0.708083	0.94799	0.746931	0.455105
ENSG00000287244	0.0799177	0	7.21207	0	1
ENSG00000231344	2.26159	0.266013	0.899902	0.295602	0.767534
ENSG00000230833	0.126639	0	7.21207	0	1		RPEP3
ENSG00000117758	2183.74	0.0929705	0.0885813	1.04955	0.293925	0.999556	STX12
ENSG00000269971	0.452237	0	2.55573	0	1
ENSG00000270031	2.73452	-0.68883	0.894278	-0.770263	0.441144
ENSG00000223062	0.013607	0	7.21207	0	1		RNU6-1245P
ENSG00000286433	1.24583	-0.757171	1.50794	-0.502121	0.615582
ENSG00000117751	1046.9	-0.0312505	0.0529415	-0.590283	0.555001	0.999556	PPP1R8
ENSG00000252947	0.698867	0.532761	1.85844	0.286672	0.774364		SCARNA1
ENSG00000130775	188.866	0.136842	0.186854	0.73235	0.463955	0.999556	THEMIS2
ENSG00000117748	742.443	0.0567311	0.0771894	0.734961	0.462363	0.999556	RPA2
ENSG00000223643	0.0465637	0	7.21207	0	1
ENSG00000230239	0.0380542	0	7.21207	0	1		PDE4DIPP9
ENSG00000207005	0.0575259	0	7.21207	0	1		RNU1-2
ENSG00000272426	0.774738	0.0490814	1.39784	0.0351123	0.97199
ENSG00000117122	2455.17	-0.307758	0.15793	-1.9487	0.0513312	0.900533	MFAP2
ENSG00000286898	0.647173	0.732925	1.89659	0.386443	0.699168
ENSG00000226526	3.90548	-0.874173	0.785155	-1.11338	0.265547
ENSG00000159363	1654.92	-0.293895	0.115581	-2.54277	0.0109979	0.491813	ATP13A2
ENSG00000117115	0.533043	1.16495	2.07686	0.560917	0.574854		PADI2
ENSG00000142623	0.252942	0.445863	4.57775	0.0973979	0.92241		PADI1
ENSG00000142619	0.0913483	1.67891	7.20205	0.233115	0.815672		PADI3
ENSG00000199459	0.0273338	-0.709707	7.21207	-0.0984054	0.92161		Y_RNA
ENSG00000273264	14.0625	-0.0647315	0.385637	-0.167856	0.866697
ENSG00000282057	18.0804	-0.0203179	0.349979	-0.0580546	0.953705	0.999556
ENSG00000272691	2.01662	-0.701141	0.990724	-0.707706	0.479128
ENSG00000199934	0.0273338	-0.709707	7.21207	-0.0984054	0.92161		SNORD81
ENSG00000230285	0.0260977	0	7.21207	0	1
ENSG00000142871	10497.1	-0.122896	0.112069	-1.09661	0.272814	0.999556	CCN1
ENSG00000226643	0.0273827	-0.709688	7.21207	-0.0984028	0.921612
ENSG00000234419	0.269152	0.0115673	3.27098	0.00353633	0.997178		CICP13
ENSG00000276997	2.62718	0.0134374	0.996367	0.0134864	0.98924
ENSG00000267305	0.105412	0	7.21207	0	1
ENSG00000143512	0.591688	-0.0535594	2.0587	-0.0260162	0.979244		HHIPL2
ENSG00000143498	83.0133	0.0239565	0.158469	0.151174	0.879838	0.999556	TAF1A
ENSG00000225265	3.36309	1.43799	1.08653	1.32347	0.185681		TAF1A-AS1
ENSG00000154305	1317.5	0.0552191	0.0881088	0.626715	0.530846	0.999556	MIA3
ENSG00000229399	0.300566	0.732922	4.47257	0.16387	0.869833
ENSG00000272750	26.8326	-0.432791	0.280734	-1.54164	0.123161	0.999556
ENSG00000186063	1541.67	0.0116683	0.107551	0.108491	0.913606	0.999556	AIDA
ENSG00000162819	1017.92	0.102779	0.11689	0.879279	0.37925	0.999556	BROX
ENSG00000287684	0.016026	0	7.21207	0	1
ENSG00000234523	0.11657	0.0114533	7.21207	0.00158808	0.998733		NDUFB1P2
ENSG00000287338	1.3724	0	1.84621	0	1
ENSG00000187554	5.5193	0.811213	0.695739	1.16597	0.243625		TLR5
ENSG00000164010	196.906	-0.0451303	0.127466	-0.354057	0.723296	0.999556	ERMAP
ENSG00000164011	155.053	-0.160638	0.140731	-1.14145	0.253682	0.999556	ZNF691
ENSG00000225099	11.09	0.241629	0.442261	0.546349	0.584826		ATP6V1E1P1
ENSG00000284138	0.0882198	-0.70965	7.21207	-0.0983976	0.921617		ATP6V0CP4
ENSG00000283973	0.0566718	-0.709669	7.21207	-0.0984003	0.921614
ENSG00000207256	0.016026	0	7.21207	0	1		RNU6-880P
ENSG00000154309	130.816	0.133436	0.132787	1.00489	0.31495	0.999556	DISP1
ENSG00000231407	1.97989	1.14117	0.911891	1.25143	0.210778		GORAB-AS1
ENSG00000226443	0.06213	0	7.21207	0	1		GAPDHP32
ENSG00000239873	0.0225427	0	7.21207	0	1		GAPDHP27
ENSG00000203855	0.0861104	0.732767	7.21207	0.101603	0.919072		HSD3BP4
ENSG00000240244	0.438594	1.63476	3.58595	0.455878	0.648478		GAPDHP33
ENSG00000260941	15.171	-0.837372	0.39717	-2.10834	0.0350012		LINC00622
ENSG00000198857	10.4855	-0.867085	0.549054	-1.57923	0.114282		HSD3BP5
ENSG00000143067	778.671	-0.0647621	0.0758534	-0.853781	0.393227	0.999556	ZNF697
ENSG00000134240	0.037693	0	7.21207	0	1		HMGCS2
ENSG00000215864	0.0195427	0	7.21207	0	1		NBPF7P
ENSG00000092621	616.872	-0.254198	0.115404	-2.20269	0.0276166	0.745377	PHGDH
ENSG00000027644	0.107112	-1.50613	7.205	-0.20904	0.834417		INSRR
ENSG00000137970	1910.44	0.154784	0.232909	0.664568	0.506327	0.999556	RPL7P9
ENSG00000130764	1261.9	-0.0566554	0.0747822	-0.757605	0.448687	0.999556	LRRC47
ENSG00000266075	1.44424	-2.09923	1.44956	-1.44819	0.147565		RN7SL574P
ENSG00000272153	18.2437	-0.471314	0.40957	-1.15075	0.249834	0.999556
ENSG00000230026	0.0172008	0	7.21207	0	1
ENSG00000285177	0.0616334	0	7.21207	0	1
ENSG00000284770	18.9095	0.158169	0.366938	0.431051	0.666432	0.999556	TBCE
ENSG00000229795	0.0591503	-0.709669	7.21207	-0.0984002	0.921615		RPS21P1
ENSG00000238236	0.0195427	0	7.21207	0	1		MTCYBP14
ENSG00000198837	1182.05	-0.0959019	0.108398	-0.884722	0.376307	0.999556	DENND4B
ENSG00000160741	735.072	-0.0409885	0.0998784	-0.410383	0.681525	0.999556	CRTC2
ENSG00000282386	10.407	0.174816	0.394812	0.442781	0.657924
ENSG00000273026	7.27719	-0.0394419	0.469771	-0.0839599	0.933088
ENSG00000143578	106.612	0.143884	0.181924	0.7909	0.429002	0.999556	CREB3L4
ENSG00000143543	261.155	0.246437	0.161776	1.52332	0.127678	0.999556	JTB
ENSG00000285641	1.78331	0.103056	1.17065	0.0880336	0.92985
ENSG00000143545	694.667	0.127758	0.141233	0.904593	0.365681	0.999556	RAB13
ENSG00000177954	4109.36	0.119419	0.143245	0.833667	0.404469	0.999556	RPS27
ENSG00000231416	0.0519482	0	7.21207	0	1
ENSG00000162642	420.98	-0.00437573	0.091667	-0.0477351	0.961927	0.999556	C1orf52
ENSG00000223254	7.2471	-0.441824	0.529978	-0.833663	0.404471		Y_RNA
ENSG00000223653	16.6794	-0.233169	0.308671	-0.755396	0.450011		BCL10-AS1
ENSG00000116198	858.783	0.0152465	0.0603189	0.252764	0.80045	0.999556	CEP104
ENSG00000169598	185.35	-0.108226	0.114064	-0.948811	0.342717	0.999556	DFFB
ENSG00000162836	187.983	0.0526685	0.120232	0.438059	0.661344	0.999556	ACP6
ENSG00000231791	0.246189	0	7.21207	0	1
ENSG00000271387	1.34378	-0.960003	1.28886	-0.744848	0.456364		C1orf21-DT
ENSG00000116667	665.04	0.238642	0.094088	2.53637	0.0112009	0.494427	C1orf21
ENSG00000285847	2.64729	1.66955	1.20286	1.38798	0.165142
ENSG00000286378	1.51856	2.92432	1.45516	2.00961	0.0444721
ENSG00000215381	0.059251	0	7.21207	0	1		RPL29P6
ENSG00000261326	38.0959	-0.347901	0.259924	-1.33847	0.180743	0.999556	LINC01355
ENSG00000284726	2.21815	1.04779	1.07742	0.972497	0.330804
ENSG00000125945	596.244	-0.00851385	0.0998393	-0.0852755	0.932042	0.999556	ZNF436
ENSG00000271420	0.618696	0	2.04464	0	1
ENSG00000204219	59.7259	0.418863	0.270574	1.54805	0.121609	0.999556	TCEA3
ENSG00000232482	0.016294	0	7.21207	0	1
ENSG00000285779	0.0172008	0	7.21207	0	1
ENSG00000162885	509.764	-0.0319647	0.0817199	-0.391149	0.695687	0.999556	B3GALNT2
ENSG00000173110	5.19913	-0.247579	0.63896	-0.387472	0.698407		HSPA6
ENSG00000225217	0.31181	-0.48599	3.61762	-0.13434	0.893134		HSPA7
ENSG00000213075	0.0216919	0	7.21207	0	1		RPL31P11
ENSG00000237415	1.37054	-0.650971	1.20834	-0.538733	0.590071		NRBF2P3
ENSG00000177301	0.0834887	-2.09059	7.18695	-0.290887	0.771138		KCNA2
ENSG00000226828	0.795855	0.708496	1.4024	0.505203	0.613416		LINC02774
ENSG00000279774	0.134621	0.732815	7.21207	0.10161	0.919067
ENSG00000225855	133.167	-0.0549163	0.177505	-0.309378	0.757034	0.999556	RUSC1-AS1
ENSG00000227773	0.08487	0.732763	7.21207	0.101602	0.919072		ASH1L-IT1
ENSG00000237872	0.0629065	0	7.21207	0	1		POU5F1P4
ENSG00000271267	1.06923	-1.35029	1.48971	-0.906412	0.364718
ENSG00000225082	0.0905447	0	7.21207	0	1		DAP3P1
ENSG00000223503	0.113548	-0.471272	7.20774	-0.0653842	0.947868
ENSG00000232519	0.515828	0.737448	2.48717	0.296501	0.766848
ENSG00000160752	1839.52	-0.0454429	0.0912331	-0.498097	0.618416	0.999556	FDPS
ENSG00000121957	259.548	-0.0165694	0.105941	-0.156401	0.875717	0.999556	GPSM2
ENSG00000235089	0.021667	0	7.21207	0	1
ENSG00000225721	1.28918	-1.42986	1.40691	-1.01631	0.309481
ENSG00000188396	11.3396	0.1116	0.482553	0.23127	0.817105		DYNLT4
ENSG00000206737	0.0445045	0	7.21207	0	1		RNVU1-18
ENSG00000242352	0.760565	0.203965	1.32138	0.154358	0.877328		FAM91A3P
ENSG00000265531	0.0419371	0	7.21207	0	1		FCGR1CP
ENSG00000230186	0.132967	-0.951392	7.20129	-0.132114	0.894894
ENSG00000270872	112.502	0.0512086	0.209922	0.24394	0.807277	0.999556	SRGAP2D
ENSG00000276674	0.0273338	-0.709707	7.21207	-0.0984054	0.92161		IGKV1OR1-1
ENSG00000082482	14.1017	0.443902	0.376973	1.17755	0.238978		KCNK2
ENSG00000116747	1090.81	0.051027	0.139877	0.364799	0.715261	0.999556	RO60
ENSG00000163467	10.2012	-0.686073	0.45043	-1.52315	0.127721		TSACC
ENSG00000243710	25.851	0.589572	0.310862	1.89657	0.0578848	0.926428	CFAP57
ENSG00000117395	1800.49	0.00956088	0.102684	0.0931096	0.925816	0.999556	EBNA1BP2
ENSG00000116874	380.162	0.11777	0.10653	1.10551	0.26894	0.999556	WARS2
ENSG00000065600	353.225	-0.0601531	0.0926565	-0.649205	0.516206	0.999556	PACC1
ENSG00000009780	166.276	-0.00361738	0.130208	-0.0277816	0.977836	0.999556	FAM76A
ENSG00000023572	447.277	0.161495	0.129261	1.24937	0.211531	0.999556	GLRX2
ENSG00000134644	2687.75	-0.041507	0.0960071	-0.432333	0.665499	0.999556	PUM1
ENSG00000215788	752.931	-0.179237	0.140989	-1.27128	0.203628	0.999556	TNFRSF25
ENSG00000117625	535.719	0.0696154	0.102106	0.681797	0.495367	0.999556	RCOR3
ENSG00000179902	0.27125	0.732936	7.21207	0.101626	0.919053		CFAP276
ENSG00000121766	706.862	0.0137292	0.0934047	0.146986	0.883143	0.999556	ZCCHC17
ENSG00000143157	1311.08	0.00123932	0.0787862	0.0157302	0.98745	0.999556	POGK
ENSG00000160781	25.1383	0.106354	0.3152	0.337419	0.735801	0.999556	PAQR6
ENSG00000143344	1193.25	-0.0871354	0.096359	-0.904279	0.365847	0.999556	RGL1
ENSG00000116882	0.0248119	0	7.21207	0	1		HAO2
ENSG00000142856	241.111	0.0286279	0.153705	0.186252	0.852247	0.999556	ITGB3BP
ENSG00000158022	0.0811132	0.732764	7.21207	0.101602	0.919072		TRIM63
ENSG00000116396	796.943	0.0490664	0.098136	0.499984	0.617086	0.999556	KCNC4
ENSG00000163875	920.149	0.0593783	0.0745917	0.796045	0.426006	0.999556	MEAF6
ENSG00000282872	0.0223944	0	7.21207	0	1		C1orf232
ENSG00000131238	3906.68	0.0917925	0.0507798	1.80766	0.0706596	0.966314	PPT1
ENSG00000171680	2255.14	-0.143663	0.124151	-1.15716	0.247206	0.999556	PLEKHG5
ENSG00000116977	1179.38	0.2115	0.0949056	2.22853	0.0258454	0.736646	LGALS8
ENSG00000229372	0.0829022	0	7.21207	0	1		SZT2-AS1
ENSG00000229348	0.342784	-0.709712	3.26666	-0.217259	0.828007		HYI-AS1
ENSG00000242485	1163.3	0.0630585	0.130715	0.482414	0.629512	0.999556	MRPL20
ENSG00000272455	53.642	-0.114841	0.21413	-0.536314	0.591742	0.999556	MRPL20-DT
ENSG00000225905	0.0428961	0	7.21207	0	1		ANKRD65-AS1
ENSG00000225285	0.51915	0.40795	2.29624	0.17766	0.85899		LINC01770
ENSG00000179403	30.3171	-0.1862	0.361263	-0.515415	0.606263	0.999556	VWA1
ENSG00000215915	0.674699	-0.293376	1.64348	-0.178509	0.858323		ATAD3C
ENSG00000227408	0.0239063	0	7.21207	0	1		AMYP1
ENSG00000223635	0.17644	0	5.47994	0	1		NUP133-DT
ENSG00000135776	705.896	0.156497	0.0899612	1.73961	0.0819282	0.989016	ABCB10
ENSG00000199672	0.111953	-0.709632	7.21207	-0.098395	0.921619		RNU4-21P
ENSG00000201492	0.413667	1.61817	3.13843	0.515599	0.606135		RNA5SP78
ENSG00000229367	0.0224876	-0.709707	7.21207	-0.0984054	0.92161		HMGN2P19
ENSG00000135763	456.578	-0.00468124	0.104806	-0.0446656	0.964374	0.999556	URB2
ENSG00000213028	0.236465	-2.27675	5.88583	-0.386818	0.698891
ENSG00000178828	0.0172008	0	7.21207	0	1		RNF186
ENSG00000169914	270.142	-0.0884957	0.118584	-0.746267	0.455506	0.999556	OTUD3
ENSG00000269956	3.52946	1.02377	0.985389	1.03895	0.29883		MKNK1-AS1
ENSG00000079277	501.01	0.170409	0.0807485	2.11037	0.0348267	0.784363	MKNK1
ENSG00000117407	1.58748	0.544625	1.1268	0.48334	0.628854		ARTN
ENSG00000237950	4.83306	0.123014	0.661198	0.186048	0.852407		LINC02918
ENSG00000117408	876.023	-0.106322	0.0737808	-1.44105	0.149571	0.999556	IPO13
ENSG00000285649	0.824286	-0.869654	1.71094	-0.508289	0.611251
ENSG00000117410	1082.48	-0.0630935	0.122426	-0.515363	0.6063	0.999556	ATP6V0B
ENSG00000159214	49.3249	-0.419742	0.255725	-1.64138	0.100718	0.999556	CCDC24
ENSG00000196517	37.1349	-0.183908	0.342458	-0.537024	0.591251	0.999556	SLC6A9
ENSG00000187173	0.021899	0	7.21207	0	1		LCE2A
ENSG00000172031	213.08	-0.0189177	0.140279	-0.134857	0.892725	0.999556	EPHX4
ENSG00000233228	0.173143	-0.709569	7.21207	-0.0983864	0.921625		LPCAT2BP
ENSG00000273487	0.721362	0.0730488	1.96561	0.0371635	0.970355
ENSG00000228594	52.4165	0.172466	0.228014	0.756385	0.449419	0.999556	FNDC10
ENSG00000286989	1.62092	-0.844445	0.97292	-0.867949	0.385422
ENSG00000272106	39.6957	-0.250225	0.210686	-1.18767	0.234965	0.999556
ENSG00000189409	0.445369	-1.11802	3.15231	-0.354668	0.722838		MMP23B
ENSG00000272004	0.236362	1.97523	5.94212	0.332411	0.739579
ENSG00000189339	2050.17	-0.0524765	0.114727	-0.457404	0.64738	0.999556	SLC35E2B
ENSG00000269737	78.9249	-0.130797	0.290071	-0.450915	0.652051	0.999556
ENSG00000215914	2.45976	2.88281	1.53951	1.87255	0.0611306		MMP23A
ENSG00000008128	46.3356	0.230189	0.25279	0.910594	0.362509	0.999556	CDK11A
ENSG00000268575	47.8032	0.0535502	0.237992	0.225008	0.821973	0.999556
ENSG00000227775	133.077	-0.193408	0.181639	-1.06479	0.286969	0.999556
ENSG00000008130	1894.35	0.017851	0.0875048	0.204001	0.838353	0.999556	NADK
ENSG00000178821	9.01576	-0.222501	0.491521	-0.452678	0.65078		TMEM52
ENSG00000158477	0.032052	0	7.21207	0	1		CD1A
ENSG00000158485	0.016026	0	7.21207	0	1		CD1B
ENSG00000158488	0.048078	0	7.21207	0	1		CD1E
ENSG00000236257	0.1084	0.0114533	7.21207	0.00158808	0.998733		EI24P2
ENSG00000231434	1.34831	1.44218	1.20281	1.19901	0.230526		HSP90AA3P
ENSG00000117505	1458.2	0.0101363	0.0723999	0.140005	0.888656	0.999556	DR1
ENSG00000229635	0.532123	-1.94086	1.96055	-0.989957	0.322195
ENSG00000162889	2479.03	-0.0470341	0.088243	-0.533006	0.594029	0.999556	MAPKAPK2
ENSG00000224114	5.88411	0.42134	0.579684	0.726845	0.467321
ENSG00000162894	0.4182	-0.709727	2.90755	-0.244098	0.807155		FCMR
ENSG00000226945	0.472174	0.293001	2.11324	0.13865	0.889727		RPL13AP8
ENSG00000162896	0.481947	-2.95856	7.13203	-0.414828	0.678268		PIGR
ENSG00000182795	0.193128	2.93033	7.10546	0.412405	0.680043		C1orf116
ENSG00000198890	514.398	-0.0828791	0.0730564	-1.13445	0.256605	0.999556	PRMT6
ENSG00000224550	16.883	-0.0695538	0.344415	-0.201948	0.839957		NDUFA4P1
ENSG00000142669	5637.07	-0.0714346	0.102328	-0.698097	0.485117	0.999556	SH3BGRL3
ENSG00000169442	0.109909	0	7.21207	0	1		CD52
ENSG00000229167	18.1053	0.755171	0.381792	1.97796	0.0479327	0.879237
ENSG00000142910	9568.26	-0.023289	0.14602	-0.159492	0.873281	0.999556	TINAGL1
ENSG00000162517	1519.83	-0.0508883	0.0746788	-0.681429	0.4956	0.999556	PEF1
ENSG00000235790	2.57516	-1.22274	0.836895	-1.46104	0.144004		PEF1-AS1
ENSG00000264078	0.203	0.732841	7.21207	0.101613	0.919064
ENSG00000228407	6.23771	-0.369622	0.59267	-0.623656	0.532854
ENSG00000224255	0.208223	0	7.21207	0	1		PDCL3P6
ENSG00000237663	0.0498214	-1.60391	7.20309	-0.22267	0.823793		DNAJC19P7
ENSG00000213735	0.293675	1.39644	3.19688	0.436812	0.662248		ANAPC10P1
ENSG00000272100	5.67128	-0.10296	0.730217	-0.140999	0.88787
ENSG00000287078	1.90179	0.264116	0.875087	0.301817	0.762792
ENSG00000224680	3.21775	0.88939	0.787832	1.12891	0.258936		PLA2G12AP1
ENSG00000085840	197.568	-0.0170949	0.105048	-0.162735	0.870727	0.999556	ORC1
ENSG00000283445	73.186	0.0335841	0.267446	0.125574	0.900069	0.999556
ENSG00000272226	1.63345	0.629176	0.956772	0.657603	0.510794
ENSG00000143751	548.56	-0.000438426	0.105321	-0.00416275	0.996679	0.999556	SDE2
ENSG00000272562	0.827803	0.962891	1.56498	0.615275	0.538373		H3-3A-DT
ENSG00000163041	4085.94	0.0398554	0.0653231	0.610127	0.541778	0.999556	H3-3A
ENSG00000225518	2.38513	1.61458	1.15962	1.39233	0.163821		LINC01703
ENSG00000270598	0.0385687	0	7.21207	0	1
ENSG00000182827	1178.98	-0.0106624	0.0852755	-0.125035	0.900496	0.999556	ACBD3
ENSG00000234478	1.69552	-0.0195145	0.948008	-0.0205848	0.983577		ACBD3-AS1
ENSG00000223570	0.0163246	0	7.21207	0	1
ENSG00000185155	18.4121	-0.278722	0.33116	-0.841652	0.399983	0.999556	MIXL1
ENSG00000236773	4.34678	-0.296997	0.618982	-0.479815	0.631359
ENSG00000237101	0.924123	1.48185	1.93099	0.767406	0.44284
ENSG00000143748	535.334	0.00429508	0.0731689	0.0587009	0.95319	0.999556	NVL
ENSG00000221406	0.226968	-2.24158	5.20119	-0.430974	0.666487		MIR320B2
ENSG00000229742	0.037925	0	7.21207	0	1
ENSG00000143771	1068.22	-0.0140117	0.078053	-0.179515	0.857534	0.999556	CNIH4
ENSG00000266618	0.021899	0	7.21207	0	1		MIR4742
ENSG00000229991	0.26295	0.0115652	3.61788	0.00319669	0.997449		AKR1B1P1
ENSG00000233384	0.772202	0.466271	1.68149	0.277296	0.781553		CNIH3-AS2
ENSG00000183682	7.31659	-0.648086	0.555924	-1.16578	0.243702		BMP8A
ENSG00000237624	21.0999	-0.0659516	0.319792	-0.206233	0.836609	0.999556	OXCT2P1
ENSG00000228060	9.71419	0.585973	0.499328	1.17352	0.240586		PABPC4-AS1
ENSG00000163909	0.771151	0.142865	1.87145	0.076339	0.939149		HEYL
ENSG00000116983	0.0512198	0.732726	7.21207	0.101597	0.919076		HPCAL4
ENSG00000225333	0.0206901	0	7.21207	0	1
ENSG00000090621	5673.02	0.0134465	0.0426858	0.315011	0.752754	0.999556	PABPC4
ENSG00000177770	2.17338	0.404706	0.930079	0.43513	0.663468		CDKN2AIPNLP1
ENSG00000287627	0.0441795	-0.709688	7.21207	-0.0984028	0.921612
ENSG00000143369	103.714	-0.170568	0.148517	-1.14847	0.250774	0.999556	ECM1
ENSG00000228126	1.28366	0.311614	1.47569	0.211166	0.832758		FALEC
ENSG00000237781	24.7343	0.0453385	0.326184	0.138997	0.889453	0.999556	ADAMTSL4-AS2
ENSG00000264553	1.65448	0.107338	1.07267	0.100067	0.920291		MIR4257
ENSG00000277452	0.103423	-0.62111	7.20636	-0.0861892	0.931316		RN7SL473P
ENSG00000274963	0.17819	-2.63858	7.17202	-0.367898	0.712949		RN7SL600P
ENSG00000253047	0.384418	1.39064	3.24732	0.428242	0.668475
ENSG00000143420	2338.41	0.10391	0.0836288	1.24251	0.214047	0.999556	ENSA
ENSG00000276103	0.0798976	0	7.21207	0	1		U4
ENSG00000143457	995.993	0.174984	0.072831	2.40261	0.0162786	0.601209	GOLPH3L
ENSG00000143452	0.0440046	0	7.21207	0	1		HORMAD1
ENSG00000236713	0.198091	-0.709652	5.36644	-0.132239	0.894795
ENSG00000224690	0.518081	0.280457	2.10656	0.133135	0.894086		UBE2D3P3
ENSG00000203804	0.110518	-0.709631	7.21207	-0.0983949	0.921619		ADAMTSL4-AS1
ENSG00000143384	6733.27	-0.0253784	0.0535595	-0.473835	0.635617	0.999556	MCL1
ENSG00000154342	0.110955	-0.709632	7.21207	-0.098395	0.921619		WNT3A
ENSG00000276255	0.349942	0.680614	2.18035	0.312157	0.754921		LINC02809
ENSG00000143793	436.813	0.0321503	0.182732	0.175942	0.86034	0.999556	C1orf35
ENSG00000162910	436.544	-0.0404038	0.160201	-0.252208	0.800881	0.999556	MRPL55
ENSG00000224566	0.199318	0	6.15228	0	1		CIAO2AP2
ENSG00000287895	0.685551	0.732929	1.98068	0.370038	0.711354
ENSG00000280157	1.70694	-0.0398353	1.58237	-0.0251744	0.979916
ENSG00000198835	15.6491	0.519088	0.43823	1.18451	0.236211		GJC2
ENSG00000203684	1.73583	0.69898	1.11644	0.626077	0.531264		IBA57-DT
ENSG00000181873	253.264	-0.0374319	0.109293	-0.34249	0.731982	0.999556	IBA57
ENSG00000162913	0.326578	0	3.87787	0	1		OBSCN-AS1
ENSG00000269934	58.7975	0.262399	0.209742	1.25106	0.210914	0.999556
ENSG00000270110	0.18368	0	6.25947	0	1
ENSG00000287315	0.58613	0.414317	1.68321	0.246148	0.805568
ENSG00000270104	0.764033	0.163346	2.01057	0.0812435	0.935248
ENSG00000154370	374.721	-0.0868007	0.163436	-0.531099	0.59535	0.999556	TRIM11
ENSG00000162931	3.62857	0.0762019	0.750964	0.101472	0.919176		TRIM17
ENSG00000279306	1.2311	-3.59977	1.41015	-2.55275	0.0106875
ENSG00000215811	0.0942322	0.732765	7.21207	0.101603	0.919072		BTNL10P
ENSG00000251823	0.0255257	0.732707	7.21207	0.101595	0.919078		RNA5SP162
ENSG00000171960	285.585	0.0215091	0.12547	0.171429	0.863887	0.999556	PPIH
ENSG00000234917	0.457809	1.56509	2.03405	0.769443	0.44163
ENSG00000065978	23162.9	0.0260599	0.0745246	0.349682	0.726577	0.999556	YBX1
ENSG00000164007	0.016026	0	7.21207	0	1		CLDN19
ENSG00000117385	4669.31	-0.129829	0.0700118	-1.85438	0.0636846	0.951375	P3H1
ENSG00000001460	176.182	0.117383	0.11686	1.00448	0.315149	0.999556	STPG1
ENSG00000001461	587.784	0.159852	0.0987797	1.61827	0.105604	0.999556	NIPAL3
ENSG00000117602	52.5349	-0.163204	0.184738	-0.883434	0.377002	0.999556	RCAN3
ENSG00000184454	0.0434932	0	7.21207	0	1		NCMAP
ENSG00000116539	868.604	0.0231014	0.168149	0.137387	0.890725	0.999556	ASH1L
ENSG00000250135	0.0659191	0	7.21207	0	1
ENSG00000084652	2574.44	0.0159615	0.0623051	0.256182	0.79781	0.999556	TXLNA
ENSG00000224066	2.44712	-0.47304	1.10001	-0.430032	0.667172
ENSG00000160051	39.1917	-0.00139653	0.244765	-0.0057056	0.995448	0.999556	IQCC
ENSG00000183615	81.2249	-0.0650237	0.287601	-0.22609	0.821132	0.999556	FAM167B
ENSG00000116478	2938.66	0.036123	0.0478447	0.755005	0.450246	0.999556	HDAC1
ENSG00000175130	8798.05	-0.150412	0.115568	-1.3015	0.193086	0.999556	MARCKSL1
ENSG00000233775	0.397175	0	2.95583	0	1
ENSG00000162526	2.4462	-1.30465	1.35687	-0.961513	0.336294		TSSK3
ENSG00000168679	47.8995	0.337783	0.230076	1.46814	0.142067	0.999556	SLC16A4
ENSG00000273373	17.9012	0.293461	0.35382	0.829409	0.406873	0.999556	SLC16A4-AS1
ENSG00000206651	0.651685	-1.12286	1.90747	-0.588665	0.556086		Y_RNA
ENSG00000134248	1022.39	0.0502546	0.113603	0.442372	0.65822	0.999556	LAMTOR5
ENSG00000252777	0.0628934	0	7.21207	0	1
ENSG00000198492	2656.37	0.0376194	0.0607855	0.618887	0.535991	0.999556	YTHDF2
ENSG00000233427	0.64987	0.153455	1.73829	0.0882794	0.929655
ENSG00000199756	0.0208097	0	7.21207	0	1		Y_RNA
ENSG00000225616	1.50788	-0.297801	0.926009	-0.321596	0.747759
ENSG00000277958	0.0137757	-0.709707	7.21207	-0.0984054	0.92161		Metazoa_SRP
ENSG00000253304	15.6187	0.261593	0.412397	0.634323	0.52587		TMEM200B
ENSG00000225750	0.0946879	0	7.21207	0	1
ENSG00000116353	418.169	-0.0353212	0.137643	-0.256615	0.797476	0.999556	MECR
ENSG00000237934	1.6293	0.354622	0.931857	0.380554	0.703534
ENSG00000272823	0.591672	0.0115825	2.12628	0.00544732	0.995654
ENSG00000238078	2.50831	0.427935	0.958762	0.446341	0.655351		LINC01352
ENSG00000257551	1.15493	0.577351	1.24152	0.465036	0.641906		HLX-AS1
ENSG00000136630	231.787	-0.426616	0.164409	-2.59484	0.00946342	0.458364	HLX
ENSG00000116141	180.996	0.0357174	0.127808	0.279461	0.779891	0.999556	MARK1
ENSG00000233012	0.163035	-1.895	7.19379	-0.263422	0.792225		HDAC1P2
ENSG00000162817	1426.63	0.162361	0.0990592	1.63903	0.101208	0.999556	C1orf115
ENSG00000117593	867.584	0.0100012	0.0740132	0.135128	0.892511	0.999556	DARS2
ENSG00000270084	12.5875	-0.0645012	0.374585	-0.172194	0.863285		GAS5-AS1
ENSG00000135870	616.62	-0.0631941	0.131112	-0.481985	0.629817	0.999556	RC3H1
ENSG00000236535	0.0239063	0	7.21207	0	1		RC3H1-IT1
ENSG00000215867	0.0260977	0	7.21207	0	1		KRT18P57
ENSG00000197852	888.878	0.0902338	0.0818232	1.10279	0.270119	0.999556	INKA2
ENSG00000227811	6.3181	-0.197625	0.584172	-0.3383	0.735137		INKA2-AS1
ENSG00000284830	2.00976	-1.35686	0.991657	-1.36828	0.171224
ENSG00000276600	4.2214	-0.339534	0.78564	-0.432176	0.665614		RAB7B
ENSG00000228548	0.0811387	0	7.21207	0	1		ITPKB-AS1
ENSG00000287259	0.0546676	-1.74625	7.19912	-0.242565	0.808343
ENSG00000228525	0.043334	0	7.21207	0	1
ENSG00000287532	0.255441	0.0115628	7.21207	0.00160325	0.998721
ENSG00000158769	3155.73	0.0221385	0.072894	0.303708	0.761351	0.999556	F11R
ENSG00000270149	9.87914	0.324739	0.477458	0.68014	0.496416
ENSG00000232879	0.268771	1.46036	3.62988	0.402318	0.68745		GLRX5P2
ENSG00000215845	209.062	0.1419	0.189706	0.747997	0.454462	0.999556	TSTD1
ENSG00000158773	920.675	-0.036398	0.120945	-0.300947	0.763455	0.999556	USF1
ENSG00000186517	1.76518	0.215105	0.969986	0.221761	0.8245		ARHGAP30
ENSG00000143217	1.56836	-1.81775	1.37402	-1.32294	0.185855		NECTIN4
ENSG00000162755	16.9052	-0.0100198	0.35902	-0.0279088	0.977735		KLHDC9
ENSG00000143256	1090.8	0.0579105	0.144225	0.401529	0.688031	0.999556	PFDN2
ENSG00000158793	327.574	0.191394	0.0873577	2.19093	0.0284571	0.748858	NIT1
ENSG00000158796	867.795	-0.0771327	0.0611653	-1.26105	0.20729	0.999556	DEDD
ENSG00000238934	0.137957	0	7.21207	0	1
ENSG00000196188	2.65915	-0.690593	0.7949	-0.868779	0.384968		CTSE
ENSG00000163050	3.77956	0.519841	0.767348	0.677451	0.49812		COQ8A
ENSG00000174574	1670.94	0.0728703	0.0552781	1.31825	0.187421	0.999556	AKIRIN1
ENSG00000168653	2453.47	-0.0264631	0.119041	-0.222302	0.824079	0.999556	NDUFS5
ENSG00000206654	0.0417876	0	7.21207	0	1		RNU6-608P
ENSG00000287422	0.0940385	0	7.21207	0	1
ENSG00000226438	0.0217602	0	7.21207	0	1
ENSG00000217897	0.0615565	0	7.21207	0	1		HSPE1P8
ENSG00000288674	2.16579	-1.08947	0.946465	-1.1511	0.249693
ENSG00000228625	0.0674267	0	7.21207	0	1
ENSG00000261654	6.4119	0.188969	0.584975	0.323037	0.746667
ENSG00000232811	11.1721	0.962996	0.519197	1.85478	0.063628
ENSG00000121931	363.664	0.0485424	0.133953	0.362384	0.717065	0.999556	LRIF1
ENSG00000273010	1.77826	-1.09732	1.02039	-1.07539	0.282198
ENSG00000162777	12.1779	-0.256483	0.544659	-0.470907	0.637707		DENND2D
ENSG00000064886	0.140322	0	7.21207	0	1		CHI3L2
ENSG00000156171	546.397	0.0766116	0.113047	0.677697	0.497964	0.999556	DRAM2
ENSG00000238365	1.80794	0.0013289	1.27517	0.00104213	0.999168		RNU7-57P
ENSG00000226855	1.79134	-1.3036	0.926676	-1.40675	0.1595		RPSAP17
ENSG00000228013	0.985221	1.20466	1.56623	0.769144	0.441808		IL6R-AS1
ENSG00000228264	0.188923	0.0115424	5.40208	0.00213667	0.998295		PSMD8P1
ENSG00000169291	3273.25	0.145737	0.065018	2.24148	0.0249948	0.734129	SHE
ENSG00000227066	0.0239852	0	7.21207	0	1
ENSG00000187980	0.28163	-1.60821	2.87084	-0.560189	0.575351		PLA2G2C
ENSG00000288670	66.143	-0.0746872	0.178035	-0.41951	0.674844	0.999556
ENSG00000143437	1012.21	-0.0048824	0.0874389	-0.0558378	0.955471	0.999556	ARNT
ENSG00000224800	0.0786644	0	7.21207	0	1		RPS27AP6
ENSG00000229357	0.013607	0	7.21207	0	1		CYCSP51
ENSG00000143799	4447.28	0.0509399	0.0371825	1.37	0.170687	0.999556	PARP1
ENSG00000158864	2399.31	-0.0076197	0.0753708	-0.101096	0.919474	0.999556	NDUFS2
ENSG00000117450	5963.91	0.0270817	0.0854274	0.317014	0.751233	0.999556	PRDX1
ENSG00000281133	0.295885	-2.05247	3.45189	-0.594592	0.552116
ENSG00000280836	0.738302	-2.29839	1.69327	-1.35737	0.174665
ENSG00000132780	2203.05	-0.0501979	0.0763264	-0.657674	0.510748	0.999556	NASP
ENSG00000281825	0.032588	0	7.21207	0	1
ENSG00000159588	25.7093	-0.260384	0.325273	-0.800509	0.423416	0.999556	CCDC17
ENSG00000159592	1825.26	0.0203969	0.0612996	0.332741	0.73933	0.999556	GPBP1L1
ENSG00000225447	1.65568	2.0301	1.41007	1.43972	0.149947		RPS15AP10
ENSG00000234329	3.47284	0.147475	1.07805	0.136798	0.891191		RPL7AP16
ENSG00000159596	561.033	0.129204	0.0937856	1.37765	0.16831	0.999556	TMEM69
ENSG00000230896	21.4103	-0.152505	0.296657	-0.514078	0.607198	0.999556
ENSG00000143570	28.5892	-0.447602	0.251197	-1.78188	0.0747692	0.971817	SLC39A1
ENSG00000142864	11878.1	0.0537808	0.0382714	1.40525	0.159947	0.999556	SERBP1
ENSG00000198160	1180.11	0.132373	0.117264	1.12885	0.258961	0.999556	MIER1
ENSG00000162426	50.5633	-0.439036	0.234786	-1.86994	0.0614921	0.939542	SLC45A1
ENSG00000117245	15.16	0.239353	0.4112	0.582085	0.56051		KIF17
ENSG00000188295	111.152	-0.0731251	0.177647	-0.411633	0.680609	0.999556	ZNF669
ENSG00000116750	955.167	0.152622	0.0987248	1.54593	0.122121	0.999556	UCHL5
ENSG00000235169	7.08548	0.833377	0.57013	1.46173	0.143815		SMIM1
ENSG00000116514	1140.12	0.052865	0.0678107	0.779597	0.435628	0.999556	RNF19B
ENSG00000162419	406.126	-0.0873259	0.11566	-0.755022	0.450236	0.999556	GMEB1
ENSG00000154222	801.245	-0.116383	0.0876188	-1.32829	0.184083	0.999556	CC2D1B
ENSG00000173406	0.0211303	0	7.21207	0	1		DAB1
ENSG00000197147	793.303	0.217282	0.13837	1.5703	0.116346	0.999556	LRRC8B
ENSG00000189195	57.2664	-0.143603	0.264726	-0.542461	0.587501	0.999556	BTBD8
ENSG00000058673	18.775	-0.650182	0.33758	-1.92601	0.0541035	0.914101	ZC3H11A
ENSG00000131236	7428.6	0.075176	0.0558786	1.34534	0.178514	0.999556	CAP1
ENSG00000081870	237.94	-0.0521963	0.139491	-0.374192	0.708262	0.999556	IFT25
ENSG00000133216	4725.11	-0.079128	0.0859358	-0.92078	0.357165	0.999556	EPHB2
ENSG00000143183	1311.82	0.000487023	0.0863835	0.00563792	0.995502	0.999556	TMCO1
ENSG00000248333	957.859	-0.0294467	0.0983448	-0.299423	0.764618	0.999556	CDK11B
ENSG00000162390	123.705	0.0455119	0.139318	0.326677	0.743912	0.999556	ACOT11
ENSG00000117448	1666.07	-0.0502463	0.107897	-0.465689	0.641438	0.999556	AKR1A1
ENSG00000162687	36.8833	-0.055223	0.333006	-0.165832	0.868289	0.999556	KCNT2
ENSG00000143387	107.305	-0.132618	0.151884	-0.873154	0.382579	0.999556	CTSK
ENSG00000176256	0.0521954	0	7.21207	0	1		HMGB4
ENSG00000217644	1.95421	-0.869477	1.01454	-0.857016	0.391436
ENSG00000239670	0.563808	-0.336798	2.41618	-0.139393	0.88914
ENSG00000276645	0.0454243	0	7.21207	0	1		Metazoa_SRP
ENSG00000278997	5.47822	-0.521067	0.592153	-0.879954	0.378884
ENSG00000116525	263.335	-0.151654	0.123441	-1.22856	0.219237	0.999556	TRIM62
ENSG00000279179	4.49581	-1.5149	0.920208	-1.64625	0.0997116
ENSG00000225934	0.0244949	-0.709707	7.21207	-0.0984054	0.92161		FAM133FP
ENSG00000215812	0.0216919	0	7.21207	0	1		ZNF847P
ENSG00000230005	0.175321	-0.709655	5.49372	-0.129176	0.897219		SNAP47-AS1
ENSG00000163131	58.5526	0.0654007	0.201708	0.324234	0.745761	0.999556	CTSS
ENSG00000183814	197.632	-0.0274947	0.143071	-0.192175	0.847605	0.999556	LIN9
ENSG00000179412	0.0205626	0	7.21207	0	1		HNRNPCL4
ENSG00000213516	272.722	0.0413973	0.12404	0.333741	0.738575	0.999556	RBMXL1
ENSG00000117226	374.638	-0.03281	0.0893808	-0.367081	0.713559	0.999556	GBP3
ENSG00000117228	481.37	0.113711	0.090635	1.2546	0.209623	0.999556	GBP1
ENSG00000234518	91.8651	-0.0306019	0.152606	-0.200529	0.841067	0.999556	PTGES3P1
ENSG00000162645	1145.95	0.0962497	0.0844176	1.14016	0.254219	0.999556	GBP2
ENSG00000286802	0.0400898	0	7.21207	0	1
ENSG00000162654	53.7139	-0.369687	0.236388	-1.5639	0.11784	0.999556	GBP4
ENSG00000126705	701.985	-0.205638	0.120109	-1.7121	0.0868774	0.998147	AHDC1
ENSG00000000938	2.44584	0.106582	1.1986	0.0889218	0.929144		FGR
ENSG00000235912	63.5411	-0.0359236	0.279077	-0.128723	0.897577	0.999556
ENSG00000233975	0.0900879	0.732764	7.21207	0.101602	0.919072		LINC02574
ENSG00000126709	252.379	-0.855266	0.392711	-2.17785	0.0294171	0.76036	IFI6
ENSG00000235400	0.225296	-0.795284	4.55157	-0.174727	0.861294
ENSG00000137959	96.4888	0.059947	0.513719	0.116692	0.907104	0.999556	IFI44L
ENSG00000174151	271.031	-0.0505414	0.110256	-0.458401	0.646664	0.999556	CYB561D1
ENSG00000181754	103.913	0.169532	0.151775	1.11699	0.263997	0.999556	AMIGO1
ENSG00000206832	0.308792	0.957923	7.20205	0.133007	0.894188		RNU6V
ENSG00000235045	0.0393614	0	7.21207	0	1		RPL7P8
ENSG00000134183	16.7635	-0.157912	0.455598	-0.346603	0.72889		GNAT2
ENSG00000073756	220.075	0.013573	0.163302	0.0831161	0.933759	0.999556	PTGS2
ENSG00000153904	2545.52	0.0854852	0.109194	0.782878	0.433699	0.999556	DDAH1
ENSG00000228040	0.186807	0.743134	6.21622	0.119548	0.904842
ENSG00000155380	4352.02	0.0386293	0.0598899	0.645006	0.518923	0.999556	SLC16A1
ENSG00000229020	2.55801	-0.522439	0.867399	-0.602305	0.546971		AKR7A2P1
ENSG00000287807	0.380733	-0.637088	2.88688	-0.220684	0.825338
ENSG00000272438	1.01894	-2.18812	1.44853	-1.51057	0.130897
ENSG00000230699	2.91204	-0.933187	0.880094	-1.06033	0.288996
ENSG00000241180	0.0828313	0	7.21207	0	1
ENSG00000223764	1.51489	-0.504178	1.14192	-0.441517	0.658839		LINC02593
ENSG00000188976	2066.95	-0.0668908	0.112014	-0.597164	0.550398	0.999556	NOC2L
ENSG00000187583	33.6625	-0.264571	0.260449	-1.01583	0.309712	0.999556	PLEKHN1
ENSG00000272512	4.75123	-0.514588	0.647539	-0.794682	0.426799
ENSG00000188290	177.206	-0.454909	0.24842	-1.83121	0.067069	0.966314	HES4
ENSG00000187608	491.408	-0.174272	0.224095	-0.777668	0.436765	0.999556	ISG15
ENSG00000231702	0.150593	0.0114921	7.21207	0.00159345	0.998729
ENSG00000224969	2.29742	-2.34053	0.99334	-2.35622	0.0184618
ENSG00000188157	5242.95	-0.204194	0.166337	-1.22759	0.219599	0.999556	AGRN
ENSG00000256407	0.330856	1.46245	3.61001	0.40511	0.685397
ENSG00000280425	0.372933	2.4703	2.847	0.867687	0.385566
ENSG00000116221	2298.19	0.00547006	0.0757258	0.072235	0.942415	0.999556	MRPL37
ENSG00000198711	12.5642	-0.327008	0.421538	-0.775748	0.437898		SSBP3-AS1
ENSG00000235741	0.0253462	0.732707	7.21207	0.101595	0.919078		LINC02784
ENSG00000227453	0.0182278	0.732707	7.21207	0.101595	0.919078		HNRNPA1P63
ENSG00000117601	1.05581	-1.61945	1.34849	-1.20094	0.229776		SERPINC1
ENSG00000135775	381.691	0.114264	0.102993	1.10944	0.26724	0.999556	COG2
ENSG00000244137	0.0137757	-0.709707	7.21207	-0.0984054	0.92161
ENSG00000135773	0.279448	0.664749	4.52485	0.146911	0.883202		CAPN9
ENSG00000225656	0.0211303	0	7.21207	0	1
ENSG00000119280	394.18	-0.0607936	0.104547	-0.581497	0.560906	0.999556	C1orf198
ENSG00000223393	0.351929	0	3.20942	0	1
ENSG00000137965	334.5	-0.0805153	0.157579	-0.510954	0.609384	0.999556	IFI44
ENSG00000163239	100.366	-0.128552	0.179854	-0.71476	0.474757	0.999556	TDRD10
ENSG00000160714	2132.96	0.062604	0.0501715	1.2478	0.212105	0.999556	UBE2Q1
ENSG00000229780	5.50636	-0.36414	0.632083	-0.576094	0.564551		UBE2Q1-AS1
ENSG00000287064	0.499551	-0.174947	2.36167	-0.0740777	0.940949
ENSG00000160710	6282.4	-0.041029	0.0847245	-0.484263	0.628199	0.999556	ADAR
ENSG00000233647	0.138657	0	7.21207	0	1		NENFP1
ENSG00000186118	0.514558	-0.854711	2.42734	-0.352118	0.72475		TEX38
ENSG00000228237	0.043552	0	7.21207	0	1		EFCAB14-AS1
ENSG00000159658	2740.39	0.0216191	0.0965199	0.223986	0.822768	0.999556	EFCAB14
ENSG00000143801	16.9308	0.225837	0.341782	0.660765	0.508763		PSEN2
ENSG00000132185	0.0198928	0	7.21207	0	1		FCRLA
ENSG00000241347	0.0386886	0	7.21207	0	1		RN7SL466P
ENSG00000081721	298.098	-0.0172819	0.118705	-0.145587	0.884248	0.999556	DUSP12
ENSG00000229808	5.12519	-0.262005	0.681086	-0.384686	0.70047
ENSG00000082512	420.111	-0.0173696	0.138499	-0.125413	0.900196	0.999556	TRAF5
ENSG00000236809	3.48585	-0.321266	0.84928	-0.37828	0.705223		SNX25P1
ENSG00000238137	1.467	0.769012	0.862764	0.891336	0.372749		ARPC3P2
ENSG00000170385	1325.71	0.0213571	0.106813	0.199949	0.841521	0.999556	SLC30A1
ENSG00000261314	0.0789527	-0.709652	7.21207	-0.0983978	0.921616
ENSG00000228792	0.498537	-0.709746	2.20628	-0.321694	0.747685
ENSG00000227764	16.9654	-0.73473	0.446	-1.64738	0.0994808		NTRAS
ENSG00000224763	0.452313	-0.0187246	3.24759	-0.00576568	0.9954		FDPSP8
ENSG00000118217	3864.17	0.126048	0.105207	1.1981	0.230879	0.999556	ATF6
ENSG00000137955	1155.32	-0.0198952	0.0806542	-0.246673	0.805162	0.999556	RABGGTB
ENSG00000057468	2.275	-0.0264225	1.29728	-0.0203676	0.98375		MSH4
ENSG00000213047	76.9942	-0.337976	0.195722	-1.72682	0.0842006	0.994153	DENND1B
ENSG00000235582	0.0528978	0.732745	7.21207	0.1016	0.919074
ENSG00000233040	0.411326	-0.70974	2.48998	-0.285039	0.775614		FAM204BP
ENSG00000134376	0.757964	0.135496	2.14301	0.063227	0.949586		CRB1
ENSG00000117400	3.38064	2.01817	1.14536	1.76204	0.0780633		MPL
ENSG00000287113	0.149698	-0.709594	7.21207	-0.0983898	0.921623
ENSG00000117399	1883.93	0.01075	0.0754241	0.142527	0.886663	0.999556	CDC20
ENSG00000066322	2567.54	0.0297599	0.0823994	0.361167	0.717975	0.999556	ELOVL1
ENSG00000159479	715.67	0.0294664	0.0817998	0.360226	0.718678	0.999556	MED8
ENSG00000229431	9.0194	-0.197706	0.524695	-0.376801	0.706322		MED8-AS1
ENSG00000116337	1483.09	-0.0901735	0.138532	-0.650923	0.515096	0.999556	AMPD2
ENSG00000066279	1378.85	0.0278782	0.156586	0.178037	0.858694	0.999556	ASPM
ENSG00000224727	0.927271	-0.432561	1.40766	-0.30729	0.758623		FCF1P7
ENSG00000265201	0.708914	1.1587	1.75842	0.658943	0.509932		MIR4677
ENSG00000236031	0.522212	0	1.84047	0	1
ENSG00000226766	0.0827277	0.732764	7.21207	0.101602	0.919072		FABP7P1
ENSG00000232184	0.0193443	0	7.21207	0	1
ENSG00000228939	0.0674606	0.0114158	7.21207	0.00158288	0.998737		AKT3-IT1
ENSG00000117020	2296.86	-0.0402212	0.10268	-0.391716	0.695268	0.999556	AKT3
ENSG00000198912	589.626	0.0816695	0.0816452	1.0003	0.317167	0.999556	C1orf174
ENSG00000260460	0.0206901	0	7.21207	0	1
ENSG00000183856	767.512	-0.167983	0.129935	-1.29282	0.196073	0.999556	IQGAP3
ENSG00000163382	1455.35	0.064652	0.146811	0.440375	0.659665	0.999556	NAXE
ENSG00000272971	0.0447888	0	7.21207	0	1
ENSG00000132702	0.472365	-0.709736	2.52207	-0.28141	0.778396		HAPLN2
ENSG00000272068	2.89798	1.28371	0.903638	1.4206	0.155432		BCAN-AS1
ENSG00000132692	6.50455	-0.391716	0.590659	-0.663184	0.507213		BCAN
ENSG00000272405	31.4182	0.181788	0.273777	0.664	0.50669	0.999556
ENSG00000229953	4.56409	-0.467755	0.718218	-0.651271	0.514871		BCAN-AS2
ENSG00000132688	12495.3	-0.125898	0.117997	-1.06696	0.285991	0.999556	NES
ENSG00000237588	0.036321	1.37974	7.20812	0.191414	0.848201
ENSG00000285570	0.0193443	0	7.21207	0	1
ENSG00000143320	7.96255	0.0818377	0.490902	0.166709	0.867599		CRABP2
ENSG00000223356	0.864947	-0.0721052	1.64119	-0.0439346	0.964957
ENSG00000143319	986.039	-0.0246036	0.070782	-0.347597	0.728143	0.999556	ISG20L2
ENSG00000143303	191.311	-0.0733844	0.123941	-0.592089	0.553791	0.999556	METTL25B
ENSG00000143314	725.719	0.052028	0.146557	0.355001	0.722589	0.999556	MRPL24
ENSG00000143294	1442.5	-0.0561518	0.0951807	-0.589949	0.555225	0.999556	PRCC
ENSG00000287624	0.0684208	0	7.21207	0	1
ENSG00000027869	15.7492	-0.835894	0.385562	-2.16799	0.0301596		SH2D2A
ENSG00000213478	0.121451	0	7.21207	0	1		CFL1P2
ENSG00000203356	1.42992	-1.41395	1.50915	-0.936918	0.348801		LINC01562
ENSG00000123091	2888.94	0.094335	0.0690974	1.36525	0.172176	0.999556	RNF11
ENSG00000233406	1.1877	-0.464326	1.25452	-0.370122	0.711292
ENSG00000236434	0.282267	1.63623	3.63559	0.450059	0.652668
ENSG00000232027	1.93272	-0.475337	1.1272	-0.421697	0.673246
ENSG00000238140	0.522309	-1.71115	2.35149	-0.727687	0.466805
ENSG00000237491	12.0231	0.278932	0.416341	0.66996	0.502883		LINC01409
ENSG00000177757	2.1301	-2.24995	1.22176	-1.84156	0.0655393		FAM87B
ENSG00000288531	0.089479	0.73278	7.21207	0.101605	0.91907
ENSG00000230368	0.163546	0.732841	6.39072	0.114673	0.908705		FAM41C
ENSG00000273443	0.996424	-0.811291	1.28159	-0.633037	0.52671
ENSG00000237330	0.0364555	1.38307	7.20804	0.191878	0.847838		RNF223
ENSG00000131591	224.333	-0.159563	0.150123	-1.06288	0.287838	0.999556	C1orf159
ENSG00000285812	1.22842	0.124423	1.2575	0.0989451	0.921182
ENSG00000272141	0.016026	0	7.21207	0	1
ENSG00000085831	64.7244	0.481869	0.221954	2.17103	0.0299286	0.76036	TTC39A
ENSG00000187634	0.60059	-1.44896	1.99686	-0.725619	0.468073		SAMD11
ENSG00000156875	38.8028	-0.215496	0.358664	-0.600829	0.547954	0.999556	MFSD14A
ENSG00000156876	138.978	0.105935	0.120701	0.87766	0.380128	0.999556	SASS6
ENSG00000226952	0.105973	0	7.21207	0	1
ENSG00000137992	516.821	0.13176	0.116231	1.13361	0.256959	0.999556	DBT
ENSG00000271415	0.454103	-0.709728	2.76279	-0.256888	0.797265		RPL23AP90
ENSG00000225169	0.298504	-2.01065	3.91211	-0.513956	0.607283		BRI3P1
ENSG00000285530	0.553507	0.177849	2.45529	0.0724349	0.942256
ENSG00000230287	0.0478579	0	7.21207	0	1
ENSG00000137996	1010.72	0.0933367	0.0668227	1.39678	0.16248	0.999556	RTCA
ENSG00000207750	0.752255	-1.96817	1.74073	-1.13066	0.258199		MIR553
ENSG00000137948	0.702053	0.565955	1.76552	0.32056	0.748544		BRDT
ENSG00000121774	5470.11	-0.0155183	0.0385443	-0.40261	0.687235	0.999556	KHDRBS1
ENSG00000203325	0.7692	-1.904	1.67657	-1.13565	0.256102
ENSG00000121775	818.191	-0.0163567	0.0767978	-0.212984	0.831339	0.999556	TMEM39B
ENSG00000266203	0.021885	0	7.21207	0	1		MIR5585
ENSG00000276493	0.0674724	0	7.21207	0	1		Metazoa_SRP
ENSG00000025800	2344.79	-0.0435113	0.075973	-0.572721	0.566834	0.999556	KPNA6
ENSG00000160050	154.692	0.0204377	0.221452	0.0922895	0.926468	0.999556	CCDC28B
ENSG00000231346	1.1958	1.95872	1.34468	1.45664	0.145215		LINC01160
ENSG00000064703	807.249	-0.00107451	0.0821067	-0.0130868	0.989559	0.999556	DDX20
ENSG00000122406	20396.8	0.069247	0.0974233	0.710785	0.477218	0.999556	RPL5
ENSG00000154511	27.6195	-0.267568	0.255131	-1.04875	0.294295	0.999556	DIPK1A
ENSG00000207523	4.7944	0.645948	0.725259	0.890645	0.37312		SNORA66
ENSG00000229052	0.0244949	-0.709707	7.21207	-0.0984054	0.92161
ENSG00000143033	642.471	0.0436348	0.0932564	0.467901	0.639855	0.999556	MTF2
ENSG00000189410	14.5692	0.477054	0.339695	1.40436	0.160211		SH2D5
ENSG00000233069	0.0137757	-0.709707	7.21207	-0.0984054	0.92161
ENSG00000233072	0.0666623	0.732745	7.21207	0.1016	0.919074		RPS15AP6
ENSG00000236073	0.0239063	0	7.21207	0	1
ENSG00000235112	0.0193443	0	7.21207	0	1		HSPE1P27
ENSG00000287192	0.778187	-2.20511	1.63693	-1.3471	0.177947
ENSG00000117298	26677.2	-0.113145	0.0797297	-1.41911	0.155868	0.999556	ECE1
ENSG00000236936	0.42196	2.02644	2.38469	0.849773	0.395451
ENSG00000231105	3.16082	-1.53978	1.13363	-1.35827	0.174379		ECE1-AS1
ENSG00000143502	0.214087	2.35424	6.95085	0.338698	0.734837		SUSD4
ENSG00000206835	0.0208938	0	7.21207	0	1		RNU1-74P
ENSG00000162620	7.26604	-0.070976	0.550347	-0.128966	0.897385		LRRIQ3
ENSG00000116783	0.0433839	0	7.21207	0	1		TNNI3K
ENSG00000237324	0.0508719	1.67883	7.20206	0.233105	0.81568
ENSG00000272864	1.17539	1.28427	1.54975	0.828699	0.407275
ENSG00000116791	568.325	0.0324828	0.0892528	0.363942	0.715901	0.999556	CRYZ
ENSG00000162623	521.187	0.0691371	0.0914428	0.756069	0.449608	0.999556	TYW3
ENSG00000259030	2.38487	-0.0275031	1.18596	-0.0231906	0.981498		FPGT-TNNI3K
ENSG00000253085	0.0211303	0	7.21207	0	1
ENSG00000212237	2.66315	0.0443743	0.873344	0.0508096	0.959477		RNA5SP18
ENSG00000183929	4.52321	-0.00993427	0.742559	-0.0133784	0.989326		DUSP5P1
ENSG00000206878	0.457511	0.732927	2.871	0.255287	0.798502
ENSG00000154358	104.875	-0.0821122	0.205322	-0.399919	0.689216	0.999556	OBSCN
ENSG00000275557	0.926504	-1.4533	1.76556	-0.823137	0.41043
ENSG00000206828	1.08455	0.437242	1.13667	0.38467	0.700482		RNVU1-30
ENSG00000183598	0.301142	-1.37376	3.19394	-0.430114	0.667113		H3C13
ENSG00000264207	0.8425	1.04012	1.3268	0.783932	0.43308
ENSG00000184260	13.1187	0.0523081	0.402951	0.129813	0.896715		H2AC20
ENSG00000184270	0.422161	-0.860309	3.15521	-0.272663	0.785112		H2AC21
ENSG00000178096	100.93	-0.147523	0.16792	-0.878535	0.379654	0.999556	BOLA1
ENSG00000159164	95.4714	0.243085	0.198378	1.22537	0.220437	0.999556	SV2A
ENSG00000143368	1356.96	-0.0953561	0.0858769	-1.11038	0.266835	0.999556	SF3B4
ENSG00000150337	0.0163246	0	7.21207	0	1		FCGR1A
ENSG00000224228	0.93759	-0.192758	1.48553	-0.129756	0.896759
ENSG00000227177	0.191113	0.732864	6.18514	0.118488	0.905681		AIMP1P2
ENSG00000224000	1.92186	0.512764	1.00492	0.510251	0.609876
ENSG00000231333	0.54517	0.675812	2.43358	0.277703	0.78124		RPL34P6
ENSG00000233217	0.021899	0	7.21207	0	1		MROH3P
ENSG00000116852	266.105	-0.111825	0.131747	-0.848784	0.396002	0.999556	KIF21B
ENSG00000229191	0.346711	-1.21729	2.98662	-0.407581	0.683581
ENSG00000116857	871.227	-0.0758209	0.105214	-0.720634	0.471135	0.999556	TMEM9
ENSG00000163395	0.134522	0.732812	7.21207	0.101609	0.919067		IGFN1
ENSG00000081248	0.0244949	-0.709707	7.21207	-0.0984054	0.92161		CACNA1S
ENSG00000226970	1.15981	-0.634511	1.3384	-0.47408	0.635443		NEDD8P1
ENSG00000203943	47.1439	-0.254561	0.244695	-1.04032	0.298192	0.999556	SAMD13
ENSG00000249237	0.0758361	-0.70965	7.21207	-0.0983976	0.921617
ENSG00000240520	5.64643	-0.614813	0.662557	-0.927939	0.353439		UOX
ENSG00000285361	0.0973662	0	7.21207	0	1
ENSG00000174529	33.0539	-0.353846	0.267171	-1.32442	0.185364	0.999556	TMEM81
ENSG00000271580	1.89072	0.275253	1.36834	0.201158	0.840575
ENSG00000116984	1681.27	-0.0173613	0.109444	-0.158632	0.873959	0.999556	MTR
ENSG00000227496	0.211037	0	6.07799	0	1
ENSG00000226349	0.0416402	0.732726	7.21207	0.101597	0.919076
ENSG00000143742	4698.36	0.0481432	0.10377	0.463941	0.64269	0.999556	SRP9
ENSG00000234112	0.265953	0.667415	3.62361	0.184185	0.853868		LEFTY3P
ENSG00000242861	20.0212	-0.0654214	0.432221	-0.151361	0.879691	0.999556
ENSG00000196187	825.041	0.032474	0.0973468	0.333591	0.738688	0.999556	TMEM63A
ENSG00000243709	0.134866	0.732817	7.21207	0.10161	0.919066		LEFTY1
ENSG00000143768	1.12119	0.539715	1.27485	0.423357	0.672034		LEFTY2
ENSG00000143819	752.068	0.0433486	0.0932107	0.46506	0.641889	0.999556	EPHX1
ENSG00000116649	3169.29	-0.113984	0.0817368	-1.39452	0.163161	0.999556	SRM
ENSG00000171824	1821.65	-0.0172436	0.0769562	-0.224071	0.822702	0.999556	EXOSC10
ENSG00000226849	2.90478	1.21453	0.789185	1.53896	0.123813
ENSG00000225602	0.180437	1.46229	7.20632	0.202917	0.8392		MTOR-AS1
ENSG00000231953	0.0466218	0	7.21207	0	1
ENSG00000117614	949.737	0.0667325	0.10825	0.616465	0.537588	0.999556	SYF2
ENSG00000284602	5.78216	-0.42236	0.679222	-0.621829	0.534054
ENSG00000284657	0.678172	-0.991295	1.64205	-0.603695	0.546047
ENSG00000117616	1287.37	-0.015879	0.117068	-0.135639	0.892106	0.999556	RSRP1
ENSG00000272432	1.86459	0.867201	1.01101	0.857756	0.391027
ENSG00000261349	4.71732	-1.10188	0.681559	-1.61671	0.105941
ENSG00000187010	17.2591	-0.367635	0.359268	-1.02329	0.30617	0.999556	RHD
ENSG00000224183	16.5981	-0.582201	0.339101	-1.71689	0.0859984		SDHDP6
ENSG00000259984	1.16009	0.641532	1.46354	0.438343	0.661138
ENSG00000183726	2820.49	-0.0101922	0.0447457	-0.22778	0.819817	0.999556	TMEM50A
ENSG00000238084	2.30303	0.784347	0.939197	0.835126	0.403647
ENSG00000204178	892.742	-0.0282659	0.0618105	-0.457299	0.647456	0.999556	MACO1
ENSG00000198860	485.714	0.0592846	0.0834619	0.71032	0.477506	0.999556	TSEN15
ENSG00000286655	0.270176	0.732916	4.55248	0.160993	0.872099
ENSG00000160838	12.0824	-0.36727	0.375111	-0.979097	0.327532		LRRC71
ENSG00000211581	0.632462	-0.70975	1.92288	-0.369107	0.712048		MIR765
ENSG00000155816	0.3189	0.389165	3.1803	0.122367	0.902608		FMN2
ENSG00000143382	170.432	0.00184523	0.238889	0.00772421	0.993837	0.999556	ADAMTSL4
ENSG00000184007	3817.81	0.108592	0.0704876	1.54058	0.123418	0.999556	PTP4A2
ENSG00000157077	809.812	0.110734	0.109157	1.01445	0.310369	0.999556	ZFYVE9
ENSG00000162542	208.772	0.15485	0.122779	1.26121	0.207232	0.999556	TMCO4
ENSG00000121753	64.8795	-0.153096	0.185567	-0.825019	0.409361	0.999556	ADGRB2
ENSG00000162631	0.8001	1.3731	1.91875	0.715622	0.474225		NTNG1
ENSG00000163374	652.574	0.065996	0.0795456	0.829662	0.40673	0.999556	YY1AP1
ENSG00000235098	3.34886	0.519401	0.841729	0.617064	0.537192		ANKRD65
ENSG00000143740	644.514	-0.0506858	0.0781513	-0.64856	0.516623	0.999556	SNAP47
ENSG00000117411	1969.48	-0.0906775	0.106718	-0.849693	0.395496	0.999556	B4GALT2
ENSG00000162745	28.3971	-0.186089	0.287443	-0.647394	0.517377	0.999556	OLFML2B
ENSG00000187862	0.199585	0.175192	5.39596	0.0324672	0.974099		TTC24
ENSG00000137976	0.800735	0.05975	1.59869	0.0373744	0.970186		DNASE2B
ENSG00000203663	0.413756	-0.709748	2.24087	-0.316728	0.75145		OR2L2
ENSG00000198128	0.015094	0	7.21207	0	1		OR2L3
ENSG00000157873	745.738	-0.0235386	0.144947	-0.162395	0.870995	0.999556	TNFRSF14
ENSG00000168264	2575.73	-0.0116801	0.0793958	-0.147112	0.883043	0.999556	IRF2BP2
ENSG00000162775	293.267	0.0178269	0.106263	0.167763	0.86677	0.999556	RBM15
ENSG00000081692	101.986	0.0471258	0.164454	0.286559	0.77445	0.999556	JMJD4
ENSG00000173171	289.856	0.065745	0.147738	0.445012	0.656311	0.999556	MTX1
ENSG00000143862	744.871	-0.152035	0.117581	-1.29303	0.196002	0.999556	ARL8A
ENSG00000170075	0.126937	-0.709605	7.21207	-0.0983914	0.921622		GPR37L1
ENSG00000143376	614.794	0.0196276	0.117209	0.167458	0.867009	0.999556	SNX27
ENSG00000250734	0.063391	0	7.21207	0	1
ENSG00000159409	1.25891	-0.0699918	1.34738	-0.0519466	0.958571		CELF3
ENSG00000227045	0.0765957	0	7.21207	0	1
ENSG00000143436	923.199	-0.0713063	0.0834404	-0.854578	0.392785	0.999556	MRPL9
ENSG00000143450	41.4006	-0.103414	0.267422	-0.386709	0.698971	0.999556	OAZ3
ENSG00000249602	8.63043	-0.628797	0.552254	-1.1386	0.254869
ENSG00000268288	0.909339	0.0115855	1.75902	0.00658634	0.994745
ENSG00000269489	1.2757	1.47751	1.60056	0.92312	0.355945
ENSG00000213171	0.016026	0	7.21207	0	1		LINGO4
ENSG00000234614	33.4485	0.335369	0.24011	1.39673	0.162495	0.999556	C2CD4D-AS1
ENSG00000196407	39.402	0.0671587	0.247773	0.271049	0.786353	0.999556	THEM5
ENSG00000159445	630.238	-0.0544778	0.0703358	-0.774539	0.438612	0.999556	THEM4
ENSG00000285651	0.691049	-1.25673	2.06627	-0.60821	0.543048
ENSG00000197747	7277.94	0.122546	0.103412	1.18503	0.236007	0.999556	S100A10
ENSG00000123473	555.304	0.0595471	0.100971	0.589743	0.555363	0.999556	STIL
ENSG00000236274	0.0172008	0	7.21207	0	1
ENSG00000020129	809.809	-0.110622	0.123886	-0.892938	0.371891	0.999556	NCDN
ENSG00000116819	2.5201	0.295189	0.9537	0.30952	0.756926		TFAP2E
ENSG00000174876	0.233617	1.81866	4.57693	0.397354	0.691106		AMY1B
ENSG00000186603	103.375	-0.131959	0.184292	-0.716034	0.47397	0.999556	HPDL
ENSG00000117643	76.7007	0.152034	0.258974	0.587065	0.55716	0.999556	MAN1C1
ENSG00000233478	0.0670514	-0.70965	7.21207	-0.0983976	0.921617
ENSG00000162430	8281.42	-0.136321	0.103106	-1.32214	0.186123	0.999556	SELENON
ENSG00000173212	0.0820518	0	7.21207	0	1		MAB21L3
ENSG00000163531	0.546838	2.74636	2.17815	1.26087	0.207355		NFASC
ENSG00000184144	0.0399323	0	7.21207	0	1		CNTN2
ENSG00000143028	0.944107	2.38459	1.66817	1.42946	0.152871		SYPL2
ENSG00000237481	0.27483	0.925158	4.02905	0.229622	0.818385
ENSG00000154429	196.289	-0.000929763	0.148631	-0.00625553	0.995009	0.999556	CCSAP
ENSG00000143632	1.47808	3.37019	1.41245	2.38606	0.0170298		ACTA1
ENSG00000279667	0.618577	-0.163315	2.20234	-0.0741555	0.940887
ENSG00000187815	72.2787	0.269662	0.195673	1.37813	0.168164	0.999556	ZFP69
ENSG00000238287	6.97922	-0.22591	0.578314	-0.390636	0.696067		EXO5-DT
ENSG00000227278	0.252491	0	7.21207	0	1
ENSG00000238186	4.97913	0.431563	0.605449	0.712799	0.47597
ENSG00000117010	82.0458	0.273753	0.160773	1.70272	0.0886196	0.999305	ZNF684
ENSG00000286838	0.0253462	0.732707	7.21207	0.101595	0.919078
ENSG00000229820	0.115861	0.7328	7.21207	0.101607	0.919068		DNAJC8P4
ENSG00000221216	0.0802149	0	7.21207	0	1		RNU6ATAC27P
ENSG00000242125	1219.01	0.0873769	0.0802515	1.08879	0.276247	0.999556	SNHG3
ENSG00000200087	21.8991	-0.0998402	0.309906	-0.322163	0.747329	0.999556	SNORA73B
ENSG00000231468	2.03971	-1.5999	1.14028	-1.40308	0.160594		PRDX3P2
ENSG00000279443	13.3334	-0.179492	0.348327	-0.515298	0.606345
ENSG00000180098	448.754	0.113487	0.0979298	1.15886	0.246513	0.999556	TRNAU1AP
ENSG00000221539	2.98146	-0.651401	0.825094	-0.789487	0.429827		SNORD99
ENSG00000188060	13.6107	0.095597	0.394247	0.24248	0.808408		RAB42
ENSG00000229388	2.03606	-1.06886	0.984932	-1.08521	0.27783		TAF12-DT
ENSG00000117266	6.05569	0.04653	0.56544	0.0822898	0.934416		CDK18
ENSG00000174567	0.626473	-0.561527	1.68883	-0.332495	0.739515		GOLT1A
ENSG00000143850	301.582	0.19169	0.111135	1.72485	0.0845552	0.994887	PLEKHA6
ENSG00000231691	0.0546676	-1.74625	7.19912	-0.242565	0.808343
ENSG00000219133	1.26856	-0.722724	1.27818	-0.565432	0.57178		RPL21P19
ENSG00000280924	2.02367	0.890571	0.820278	1.08569	0.277614		LINC00628
ENSG00000226330	9.80681	0.0578423	0.495507	0.116734	0.907071		PPP1R15B-AS1
ENSG00000237848	0.243928	0	5.20511	0	1
ENSG00000236779	0.472278	-0.829797	2.11542	-0.392261	0.694865
ENSG00000200408	0.0220023	0	7.21207	0	1		RNA5SP74
ENSG00000240710	0.155356	-0.709581	7.21207	-0.098388	0.921624
ENSG00000240219	0.250551	0.0115687	4.09345	0.00282614	0.997745
ENSG00000228729	0.113308	0.732774	7.21207	0.101604	0.919071
ENSG00000197056	437.242	0.0826527	0.159011	0.519793	0.603208	0.999556	ZMYM1
ENSG00000228348	0.273107	1.63544	3.60993	0.45304	0.65052		EFCAB14P1
ENSG00000284640	0.0235169	0	7.21207	0	1
ENSG00000201868	0.0828657	-0.709649	7.21207	-0.0983975	0.921617		Y_RNA
ENSG00000203910	0.858128	0.0473455	1.45708	0.0324935	0.974079		C1orf146
ENSG00000174842	267.814	0.195704	0.122541	1.59706	0.110253	0.999556	GLMN
ENSG00000122484	458.581	0.0218774	0.124362	0.175917	0.860359	0.999556	RPAP2
ENSG00000223787	0.475209	0.73513	2.37661	0.309319	0.757079
ENSG00000229992	0.043591	0	7.21207	0	1		HMGB3P9
ENSG00000225505	0.0749076	-0.709651	7.21207	-0.0983977	0.921616
ENSG00000203757	0.0137757	-0.709707	7.21207	-0.0984054	0.92161		OR6K3
ENSG00000196266	0.0988968	1.3831	7.20804	0.191882	0.847834		OR10J3
ENSG00000162722	0.394961	0.0115875	3.55989	0.00325501	0.997403		TRIM58
ENSG00000238243	0.0248617	0	7.21207	0	1		OR2W3
ENSG00000224830	0.0205626	0	7.21207	0	1		OR2X1P
ENSG00000121903	128.75	-0.0369307	0.144634	-0.255338	0.798462	0.999556	ZSCAN20
ENSG00000034971	0.138732	-0.709616	7.21207	-0.0983929	0.92162		MYOC
ENSG00000116809	751.825	-0.0846681	0.119389	-0.70918	0.478213	0.999556	ZBTB17
ENSG00000234607	0.089101	0	7.21207	0	1
ENSG00000183888	0.0273338	-0.709707	7.21207	-0.0984054	0.92161		SRARP
ENSG00000173641	0.0182278	0.732707	7.21207	0.101595	0.919078		HSPB7
ENSG00000186510	0.127326	0	7.21207	0	1		CLCNKA
ENSG00000232456	1.60837	-1.17044	1.22664	-0.954184	0.33999		FAM131C2P
ENSG00000185519	15.7141	0.126747	0.37417	0.338742	0.734804		FAM131C
ENSG00000278480	0.348507	2.58683	7.17322	0.360624	0.718381		ZBTB2P1
ENSG00000233485	0.0182278	0.732707	7.21207	0.101595	0.919078		FHAD1-AS1
ENSG00000236045	0.269943	0	5.08526	0	1
ENSG00000228140	2.73146	0.00857517	0.828048	0.0103559	0.991737		EFHD2-AS1
ENSG00000142634	2593.17	0.0741526	0.147735	0.50193	0.615717	0.999556	EFHD2
ENSG00000162438	1.15134	0.222535	1.54039	0.144466	0.885132		CTRC
ENSG00000235749	0.016026	0	7.21207	0	1
ENSG00000228336	0.017229	0	7.21207	0	1		OR9H1P
ENSG00000173285	0.0225549	0	7.21207	0	1		OR10K1
ENSG00000160062	271.601	-0.157535	0.13392	-1.17634	0.23946	0.999556	ZBTB8A
ENSG00000176261	271.515	-0.0763866	0.116105	-0.657909	0.510597	0.999556	ZBTB8OS
ENSG00000213281	3827.6	0.103057	0.101414	1.0162	0.309534	0.999556	NRAS
ENSG00000201900	0.695662	2.32386	1.70615	1.36205	0.173183		RNY1P13
ENSG00000052723	1018.16	-0.0339321	0.101527	-0.334217	0.738216	0.999556	SIKE1
ENSG00000227232	78.7727	0.158482	0.267827	0.591733	0.554029	0.999556	WASH7P
ENSG00000278267	6.05921	-0.960044	0.846847	-1.13367	0.256934		MIR6859-1
ENSG00000243485	0.0649659	0	7.21207	0	1		MIR1302-2HG
ENSG00000237613	0.0185384	0	7.21207	0	1		FAM138A
ENSG00000238009	0.497489	0.732926	2.48547	0.294885	0.768082
ENSG00000233750	0.729227	-0.261504	1.83558	-0.142464	0.886714		CICP27
ENSG00000268903	7.21618	-1.01693	0.556073	-1.82877	0.0674336
ENSG00000269981	9.3292	-0.378028	0.442362	-0.854566	0.392791
ENSG00000239906	2.21665	1.82268	1.29096	1.41188	0.157985
ENSG00000241860	1.99915	-0.469152	1.03692	-0.452449	0.650946
ENSG00000222623	0.0847952	0	7.21207	0	1		RNU6-1100P
ENSG00000188558	0.017229	0	7.21207	0	1		OR2G6
ENSG00000198967	0.445159	0.0115855	2.61462	0.00443104	0.996465		OR10Z1
ENSG00000163554	18.7746	-0.699708	0.335239	-2.08719	0.0368709	0.807266	SPTA1
ENSG00000235079	1.95703	0.0138957	1.29804	0.0107052	0.991459		ZRANB2-AS1
ENSG00000132485	2111.62	0.107567	0.101563	1.05911	0.289548	0.999556	ZRANB2
ENSG00000207721	11.0363	-0.467275	0.540949	-0.863807	0.387694		MIR186
ENSG00000229956	1.86599	0.0935925	0.976075	0.0958865	0.923611		ZRANB2-DT
ENSG00000143418	1638.86	-0.00487199	0.103851	-0.0469131	0.962583	0.999556	CERS2
ENSG00000231073	2.93467	0.466222	0.895833	0.520434	0.602761
ENSG00000143412	59.8918	-0.0314153	0.1974	-0.159146	0.873554	0.999556	ANXA9
ENSG00000143363	238.745	-0.0418123	0.0981014	-0.426216	0.669951	0.999556	PRUNE1
ENSG00000200759	0.0975072	0	7.21207	0	1		RNU6-884P
ENSG00000163141	6.96611	-0.487187	0.592782	-0.821866	0.411153		BNIPL
ENSG00000143443	84.4429	-0.131081	0.150524	-0.870834	0.383845	0.999556	C1orf56
ENSG00000197622	2037.3	-0.068134	0.0724928	-0.939872	0.347283	0.999556	CDC42SE1
ENSG00000213190	1541.31	-0.132136	0.0861784	-1.53328	0.125207	0.999556	MLLT11
ENSG00000162783	952.892	-0.0541739	0.145188	-0.373128	0.709053	0.999556	IER5
ENSG00000160785	890.279	-0.0151753	0.0637179	-0.238163	0.811754	0.999556	SLC25A44
ENSG00000091483	1889.26	0.0408752	0.0824921	0.495504	0.620245	0.999556	FH
ENSG00000117009	3.377	1.96553	1.08004	1.81987	0.0687783		KMO
ENSG00000054277	140.509	-0.17801	0.160887	-1.10643	0.26854	0.999556	OPN3
ENSG00000203668	604.73	0.0455426	0.138103	0.329772	0.741572	0.999556	CHML
ENSG00000287513	1.89288	0.525836	1.19428	0.440297	0.659722
ENSG00000197785	1378.03	-0.102794	0.152487	-0.674114	0.500239	0.999556	ATAD3A
ENSG00000160075	2908.91	-0.0119646	0.094109	-0.127135	0.898833	0.999556	SSU72
ENSG00000215014	20.8815	-0.016566	0.33567	-0.0493522	0.960639	0.999556
ENSG00000197530	859.707	-0.264972	0.167025	-1.58643	0.112643	0.999556	MIB2
ENSG00000116128	458.463	-0.181454	0.143639	-1.26327	0.206494	0.999556	BCL9
ENSG00000229022	0.0918683	-0.70965	7.21207	-0.0983976	0.921617		RPL6P3
ENSG00000174371	201.767	0.0751254	0.132907	0.56525	0.571904	0.999556	EXO1
ENSG00000235990	0.0603286	0.732745	7.21207	0.1016	0.919074		RPL23AP20
ENSG00000213026	1.74144	0.211046	0.905397	0.233098	0.815685		CFL1P4
ENSG00000197769	0.424468	-1.04971	2.16517	-0.484815	0.627807		MAP1LC3C
ENSG00000162843	0.352623	-0.709713	3.47618	-0.204165	0.838225		WDR64
ENSG00000288723	0.021885	0	7.21207	0	1
ENSG00000264720	0.0639277	0	7.21207	0	1		MIR3117
ENSG00000248458	1.91658	0.636395	1.13878	0.55884	0.576271
ENSG00000152760	130.349	-0.0235798	0.151809	-0.155326	0.876564	0.999556	DYNLT5
ENSG00000152763	32.0456	0.243568	0.284155	0.857166	0.391353	0.999556	DNAI4
ENSG00000118473	488.653	-0.107611	0.130826	-0.82255	0.410764	0.999556	SGIP1
ENSG00000229400	0.0163246	0	7.21207	0	1		CNIH3-AS1
ENSG00000225334	0.0535501	1.37975	7.20812	0.191416	0.8482		LINC02813
ENSG00000143815	2727.19	0.198385	0.0951813	2.08429	0.0371342	0.809066	LBR
ENSG00000282418	0.0409235	0	7.21207	0	1
ENSG00000185842	79.8536	-0.267198	0.186007	-1.43649	0.150862	0.999556	DNAH14
ENSG00000222046	4.4659	0.137484	0.648591	0.211974	0.832128		DCDC2B
ENSG00000143479	514.486	-0.13719	0.104095	-1.31792	0.187529	0.999556	DYRK3
ENSG00000120337	476.498	0.140189	0.133171	1.0527	0.292479	0.999556	TNFSF18
ENSG00000212916	102.07	0.166949	0.152774	1.09279	0.274488	0.999556	MAP10
ENSG00000117600	0.317277	-0.857809	3.20724	-0.26746	0.789115		PLPPR4
ENSG00000119283	0.393084	-1.56988	2.84291	-0.552208	0.580806		TRIM67
ENSG00000254685	214.977	-0.0515775	0.162952	-0.316518	0.751609	0.999556	FPGT
ENSG00000163125	1066.64	0.0159788	0.129647	0.123249	0.90191	0.999556	RPRD2
ENSG00000172410	0.0216919	0	7.21207	0	1		INSL5
ENSG00000196418	213.954	-0.0786716	0.116111	-0.677557	0.498053	0.999556	ZNF124
ENSG00000196427	0.0910332	0	7.21207	0	1		NBPF4
ENSG00000263513	21.726	0.188275	0.307885	0.611509	0.540863	0.999556	FAM72C
ENSG00000197241	0.0711408	0	7.21207	0	1		SLC2A7
ENSG00000226029	12.9711	0.0537419	0.434462	0.123698	0.901555		LINC01772
[truncated: 35,990 more rows]

## Sheet: C3_48h
gene_id	baseMean	log2FoldChange	lfcSE	stat	pvalue	padj	gene_name
ENSG00000279928	1.29117	1.67115	1.39727	1.19601	0.231694		DDX11L17
ENSG00000228037	0.719288	0.311735	1.49914	0.207942	0.835274
ENSG00000142611	0.106981	0	7.21329	0	1		PRDM16
ENSG00000157911	399.444	0.133695	0.144115	0.927693	0.353567	0.999883	PEX10
ENSG00000269896	8.80095	0.283805	0.420147	0.675488	0.499366	0.999883
ENSG00000228463	6.68773	-0.426205	0.552737	-0.771082	0.440658	0.999883
ENSG00000142655	529.79	-0.049752	0.107396	-0.463257	0.64318	0.999883	PEX14
ENSG00000149527	10.5825	-0.42304	0.523892	-0.807495	0.419381	0.999883	PLCH2
ENSG00000171621	1372.64	0.379016	0.107604	3.52232	0.000427789	0.226628	SPSB1
ENSG00000224387	0.206708	0	7.10208	0	1
ENSG00000142583	0.779566	1.33032	1.54209	0.862669	0.38832		SLC2A5
ENSG00000287727	1.70702	-2.42021	1.45013	-1.66896	0.0951255
ENSG00000226457	0.64151	-1.36115	1.69342	-0.80379	0.421518		RPL22P3
ENSG00000173614	275.339	0.0192916	0.100171	0.192586	0.847283	0.999883	NMNAT1
ENSG00000233623	0.334524	0.381045	3.20634	0.118841	0.905401		PGAM1P11
ENSG00000162592	0.106898	1.13679	7.2072	0.15773	0.87467		CCDC27
ENSG00000204624	7.86035	-0.0261325	0.581735	-0.0449216	0.96417	0.999883	DISP3
ENSG00000142606	5.72451	-0.324063	0.624231	-0.519139	0.603664		MMEL1
[truncated: 37,971 more rows]

## Sheet: C2_48h
gene_id	baseMean	log2FoldChange	lfcSE	stat	pvalue	padj	gene_name
[truncated: 37,989 more rows]

[truncated: 5 more sheets: C1_48h, C3_72h, C2_72h, C1_72h, Legend]
