# Supplementary material for: Endothelial sensitivity to pro-fibrotic signals links systemic exposure to pulmonary fibrosis
Source: Cell Death Dis. 2025 Jul 7;16(1):500. doi: 10.1038/s41419-025-07824-5 (PMC12234957; doi:10.1038/s41419-025-07824-5)
Supplement: Supplementary file 7 — Supplemental table 6 [file 41419_2025_7824_MOESM7_ESM.xlsx]

## Sheet: Bleomycin_optimal_models_bmdx
Experiment	timepoint	Feature	Model	BMR	BMDL	BMD	BMDU	AC50	Adverse_direction	AIC	Lack_of_fit	Log_likelihood	R2	Residual_variance	control_variance	control_variance_type	gene_name	gene_biotype
bleomycin	48	ENSG00000142611	power	7.22717	0.118944	1.47125	4.33762	6.5549	1	-27.5593	0.918307	17.7797	0.857584	0.007807	0.006343	constant	PRDM16	protein_coding
bleomycin	48	ENSG00000269896	poly3	7.62629	0.126209	1.52565	6.34757	1.91107	1	-40.6814		25.3407	0.623262	0.003287	0.002465	constant		transcribed_processed_pseudogene
bleomycin	48	ENSG00000142655	drc.Weibull-1	9.42524	7.10733	11.4717	15.2216	99.9596	-1	-27.2181	0.870324	17.609	0.724495	0.007976	0.00648	constant	PEX14	protein_coding
bleomycin	48	ENSG00000149527	poly2	7.45062	0.139268	0.929117	1.59919	5.94195	1	-36.691	0.935724	22.3455	0.971986	0.004412	0.003585	constant	PLCH2	protein_coding
bleomycin	48	ENSG00000171621	poly3	10.0342	0.035611	0.485118	0.908253	2.44838	1	-46.5361		28.268	0.953427	0.00228	0.00171	constant	SPSB1	protein_coding
bleomycin	48	ENSG00000142583	poly2	7.19114	0.224294	1.40394	2.35647	6.68	1	-41.0056	0.927524	24.5028	0.949773	0.003369	0.002737	constant	SLC2A5	protein_coding
bleomycin	48	ENSG00000204624	linear	7.55608	2.16058	5.6999	8.22238	10.5	1	-36.7838	0.333047	21.3919	0.774307	0.004615	0.004039	constant	DISP3	protein_coding
bleomycin	48	ENSG00000142606	poly3	7.50136	3.69032	6.852	8.75333	9.52025	1	-38.5003		24.2502	0.834494	0.003767	0.002825	constant	MMEL1	protein_coding
bleomycin	48	ENSG00000225931	poly2	7.3675	8.58099	13.5413	16.5451	15.427	1	-33.9344	0.941454	20.9672	0.685408	0.005242	0.004259	constant		TEC
bleomycin	48	ENSG00000037637	power	9.90902	0.00669	0.362192	2.64253	3.53667	-1	-45.031	0.950328	26.5155	0.862376	0.00262	0.002129	constant	FBXO42	protein_coding
bleomycin	48	ENSG00000159423	poly3	10.0365	0.203198	2.08652	10.2808	2.65911	1	-26.142		18.071	0.616922	0.008155	0.006117	constant	ALDH4A1	protein_coding
bleomycin	48	ENSG00000157916	power	11.0774	0.000729	0.012643	0.700049	0.418073	1	-53.8068	0.737468	30.9034	0.903777	0.001514	0.00123	constant	RER1	protein_coding
bleomycin	48	ENSG00000238290	poly3	7.35118	6.94343	9.59644	11.5609	10.577	1	-47.8025		28.9013	0.768146	0.002106	0.00158	constant	ERRFI1-DT	lncRNA
bleomycin	48	ENSG00000180758	poly3	8.38577	8.00996	10.3512	17.3886	10.3281	1	-41.2361		25.6181	0.678196	0.003175	0.002381	constant	GPR157	protein_coding
bleomycin	48	ENSG00000184677	poly2	10.5863	0.711538	3.46204	6.18324	5.30248	1	-15.9127	0.853007	11.9563	0.701114	0.016167	0.013136	constant	ZBTB40	protein_coding
bleomycin	48	ENSG00000131697	linear	8.92826	0.812675	2.50954	3.9041	10.5	-1	-63.313	0.469476	34.6565	0.94652	0.000879	0.000769	constant	NPHP4	protein_coding
bleomycin	48	ENSG00000175087	poly3	8.748	0.12698	1.48989	14.7527	2.11761	-1	-33.7893		21.8947	0.644323	0.005057	0.003793	constant	PDIK1L	protein_coding
bleomycin	48	ENSG00000162511	power	10.2075	0.000858	0.00786	0.015202	3.24793	1	-45.1546	0.852737	26.5773	0.996917	0.0026	0.002112	constant	LAPTM5	protein_coding
bleomycin	48	ENSG00000204138	poly3	11.0042	0.045141	0.597758	1.11732	2.99865	-1	-36.2184		23.1092	0.954038	0.004344	0.003258	constant	PHACTR4	protein_coding
bleomycin	48	ENSG00000197245	power	8.71753	0.024363	0.416474	1.29497	6.26862	-1	-24.8604	0.927601	16.4302	0.958057	0.009242	0.007509	constant	FAM110D	protein_coding
bleomycin	48	ENSG00000090020	power	10.8657	0.00094	0.009207	0.019203	2.53369	1	-37.8619	0.569152	22.931	0.992436	0.004101	0.003332	constant	SLC9A1	protein_coding
bleomycin	48	ENSG00000157978	poly2	10.2978	0.172922	1.12379	1.91105	6.39973	-1	-39.3563	0.613065	23.6781	0.964388	0.003735	0.003035	constant	LDLRAP1	protein_coding
bleomycin	48	ENSG00000130770	poly2	9.664	0.535484	2.84363	4.90864	4.90185	-1	-23.5645	0.667473	15.7823	0.741042	0.010022	0.008142	constant	ATP5IF1	protein_coding
bleomycin	48	ENSG00000162512	poly3	10.2565	0.03162	0.436338	0.819258	2.13151	1	-24.1373		17.0686	0.946648	0.009244	0.006933	constant	SDC3	protein_coding
bleomycin	48	ENSG00000158006	poly3	8.73065	0.064628	0.82422	1.58545	2.81218	1	-48.9219		29.461	0.915008	0.001964	0.001473	constant	PAFAH2	protein_coding
bleomycin	48	ENSG00000130766	power	9.42349	0.000255	0.002782	0.006704	0.371358	1	-40.114	0.572362	24.057	0.99451	0.003562	0.002894	constant	SESN2	protein_coding
bleomycin	48	ENSG00000168528	hill	8.65533	0.073928	0.646125	3.08806	4.20544	1	-28.3434		19.1717	0.99197	0.007107	0.00533	constant	SERINC2	protein_coding
bleomycin	48	ENSG00000196581	poly2	7.19889	0.530453	2.76384	4.64214	6.64192	1	-35.1184	0.47308	21.5592	0.837186	0.004868	0.003955	constant	AJAP1	protein_coding
bleomycin	48	ENSG00000169403	linear	7.5071	1.48456	4.21983	6.25924	10.5	1	-30.379	0.759463	18.1895	0.86225	0.006888	0.006027	constant	PTAFR	protein_coding
bleomycin	48	ENSG00000084628	linear	7.40853	1.9521	5.2652	7.64656	10.5	1	-29.7329	0.687715	17.8665	0.800824	0.007171	0.006275	constant	NKAIN1	protein_coding
bleomycin	48	ENSG00000060688	exp2	10.03	2.77283	6.9002	9.8594	10.426	-1	-34.0428	0.554951	20.0214	0.696412	0.005478	0.004793	constant	SNRNP40	protein_coding
bleomycin	48	ENSG00000142627	power	11.9524	0.000433	0.005253	0.015377	0.512061	1	-34.8489	0.48091	21.4245	0.98407	0.00495	0.004022	constant	EPHA2	protein_coding
bleomycin	48	ENSG00000142632	poly3	8.68871	0.134453	1.53101	3.58234	2.50138	-1	-27.2926		18.6463	0.724143	0.00759	0.005692	constant	ARHGEF19	protein_coding
bleomycin	48	ENSG00000189337	power	8.76759	0.017047	0.524075	2.38724	4.9196	-1	-38.7114	0.683188	23.3557	0.89807	0.003889	0.00316	constant	KAZN	protein_coding
bleomycin	48	ENSG00000028137	drc.Weibull-2	11.8484	0.127757	0.504747	1.09654	524.994	-1	-12.7733	0.39444	10.3866	0.981223	0.019672	0.015983	constant	TNFRSF1B	protein_coding
bleomycin	48	ENSG00000284543	poly3	7.47066	0.898147	3.05705	4.94082	7.79268	1	-64.1163		37.0582	0.932735	0.00076	0.00057	constant	LINC01226	lncRNA
bleomycin	48	ENSG00000130939	poly2	11.1506	0.225222	1.41821	2.39217	5.4475	-1	-35.6642	0.889312	21.8321	0.928849	0.004704	0.003822	constant	UBE4B	protein_coding
bleomycin	48	ENSG00000175147	poly2	7.31133	0.680139	3.36365	5.984	5.15361	1	-29.7264	0.792327	18.8632	0.70058	0.006818	0.00554	constant	TMEM51-AS1	lncRNA
bleomycin	48	ENSG00000127472	power	7.27858	0.100628	1.3511	4.12681	6.39358	1	-41.0753	0.95499	24.5376	0.861757	0.003355	0.002726	constant	PLA2G5	protein_coding
bleomycin	48	ENSG00000060656	power	8.06794	0.000245	0.00266	0.006374	0.348452	1	-40.0463	0.702956	24.0232	0.994801	0.003577	0.002907	constant	PTPRU	protein_coding
bleomycin	48	ENSG00000163867	poly2	8.84183	0.23243	1.47265	2.50343	4.19664	1	-49.6556	0.803168	28.8278	0.871855	0.001962	0.001594	constant	ZMYM6	protein_coding
bleomycin	48	ENSG00000009709	power	7.20545	0.017576	0.621259	2.91711	4.75132	1	-34.8785	0.963733	21.4393	0.874066	0.004941	0.004015	constant	PAX7	protein_coding
bleomycin	48	ENSG00000158008	poly2	7.33274	1.05004	4.46196	8.58843	5.69272	1	-30.2642	0.471301	19.1321	0.629032	0.006593	0.005357	constant	EXTL1	protein_coding
bleomycin	48	ENSG00000130940	poly2	8.12927	6.60468	10.6619	13.5775	15.0373	1	-34.1149	0.497889	21.0575	0.826722	0.005183	0.004211	constant	CASZ1	protein_coding
bleomycin	48	ENSG00000163879	linear	8.58257	3.35614	7.9029	11.2775	10.5	-1	-42.0516	0.955821	24.0258	0.64089	0.003321	0.002906	constant	DNALI1	protein_coding
bleomycin	48	ENSG00000116954	poly2	9.99017	0.212179	1.34048	2.25686	6.50344	1	-41.654	0.798979	24.827	0.951817	0.003235	0.002629	constant	RRAGC	protein_coding
bleomycin	48	ENSG00000163873	power	7.20867	0.091665	0.910027	2.32658	7.36932	1	-34.1403	0.525477	21.0702	0.941517	0.005175	0.004204	constant	GRIK3	protein_coding
bleomycin	48	ENSG00000179051	power	12.1858	0.015093	0.330434	1.25957	5.4918	-1	-45.6215	0.872341	26.8108	0.949493	0.002525	0.002051	constant	RCC2	protein_coding
bleomycin	48	ENSG00000054118	poly2	12.0186	0.191609	1.23348	2.09338	5.56342	-1	-44.4971	0.450218	26.2486	0.946745	0.002709	0.002201	constant	THRAP3	protein_coding
bleomycin	48	ENSG00000276747	linear	7.21033	1.92411	5.20547	7.56755	10.5	1	-38.7807	0.576669	22.3904	0.804439	0.004074	0.003565	constant	PADI6	protein_coding
bleomycin	48	ENSG00000159339	linear	7.20705	1.24154	3.63253	5.46764	10.5	1	-43.0838	0.582583	24.5419	0.894148	0.003113	0.002724	constant	PADI4	protein_coding
bleomycin	48	ENSG00000186973	poly2	7.20979	0.33512	1.99064	3.36286	4.48322	1	-36.6393	0.24326	22.3196	0.818805	0.004426	0.003596	constant	CFAP144	protein_coding
bleomycin	48	ENSG00000146463	exp2	10.9429	1.99717	5.39361	7.82552	10.3798	-1	-23.6014	0.846502	14.8007	0.787283	0.01052	0.009205	constant	ZMYM4	protein_coding
bleomycin	48	ENSG00000142686	poly3	9.74348	2.10226	6.49608	9.58961	7.82485	1	-45.3881		27.6941	0.609015	0.002449	0.001837	constant	C1orf216	protein_coding
bleomycin	48	ENSG00000117148	poly3	7.18406	1.5343	4.2946	6.50995	8.58428	1	-42.0754		26.0377	0.900643	0.003013	0.00226	constant	ACTL8	protein_coding
bleomycin	48	ENSG00000092853	poly3	9.34026	0.014477	0.207249	0.390965	2.13945	-1	-33.4396		21.7198	0.986715	0.005169	0.003876	constant	CLSPN	protein_coding
bleomycin	48	ENSG00000134697	poly3	10.3782	0.113472	1.37492	4.00553	1.98826	1	-35.1004		22.5502	0.688399	0.004659	0.003494	constant	GNL2	protein_coding
bleomycin	48	ENSG00000187513	hill	10.4452	0.162868	0.889673	2.6692	5.58901	-1	-22.9521		16.476	0.99429	0.009955	0.007466	constant	GJA4	protein_coding
bleomycin	48	ENSG00000116151	poly2	8.1336	0.428943	2.41231	4.09856	4.70139	1	-43.1466	0.495536	25.5733	0.779266	0.002947	0.002395	constant	MORN1	protein_coding
bleomycin	48	ENSG00000066056	exp2	14.2966	1.27474	3.7453	5.62301	10.3882	-1	-29.0832	0.951034	17.5416	0.884689	0.007469	0.006535	constant	TIE1	protein_coding
bleomycin	48	ENSG00000116544	linear	7.31747	2.48156	6.33622	9.073	10.5	1	-30.7895	0.725149	18.3947	0.735192	0.006713	0.005874	constant	DLGAP3	protein_coding
bleomycin	48	ENSG00000117016	poly2	7.58481	0.641335	3.19582	5.54297	5.77305	1	-36.9756	0.944874	22.4878	0.758925	0.004334	0.003522	constant	RIMS3	protein_coding
bleomycin	48	ENSG00000169213	power	9.61977	0.000332	0.004884	0.036502	0.041164	1	-20.7231	0.372053	14.3615	0.963698	0.011969	0.009725	constant	RAB3B	protein_coding
bleomycin	48	ENSG00000162384	poly2	10.0364	0.584574	2.93766	4.92342	7.39636	-1	-35.524	0.705812	21.762	0.846754	0.004746	0.003856	constant	CZIB	protein_coding
bleomycin	48	ENSG00000117859	power	11.2125	0.22995	2.33656	6.11457	6.9539	-1	-48.7445	0.791125	28.3722	0.799129	0.002077	0.001688	constant	OSBPL9	protein_coding
bleomycin	48	ENSG00000224609	linear	7.4214	3.36488	7.91752	11.2993	10.5	1	-36.6782	0.720868	21.3391	0.64004	0.004646	0.004065	constant	FGGY-DT	lncRNA
bleomycin	48	ENSG00000163877	power	9.34183	0.009666	0.222453	0.982473	4.96565	1	-59.8074	0.862332	33.9037	0.953575	0.00104	0.000845	constant	SNIP1	protein_coding
bleomycin	48	ENSG00000157184	poly2	8.52827	0.406272	2.30635	3.89561	4.89218	1	-41.5483	0.42041	24.7741	0.80709	0.003257	0.002646	constant	CPT2	protein_coding
bleomycin	48	ENSG00000198815	poly3	10.5687	0.063087	0.816377	1.59041	2.68002	-1	-33.5455		21.7728	0.897247	0.005134	0.003851	constant	FOXJ3	protein_coding
bleomycin	48	ENSG00000162385	poly2	9.46393	0.473406	2.62098	4.52868	4.31109	-1	-33.7113	0.46609	20.8557	0.713537	0.005315	0.004319	constant	MAGOH	protein_coding
bleomycin	48	ENSG00000123080	poly3	9.13551	0.012299	0.176791	0.334047	2.30435	-1	-36.474		23.237	0.992517	0.004276	0.003207	constant	CDKN2C	protein_coding
bleomycin	48	ENSG00000162598	poly3	7.18879	2.52432	5.45796	7.48119	8.69457	1	-39.7968		24.8984	0.85226	0.003474	0.002605	constant	C1orf87	protein_coding
bleomycin	48	ENSG00000162415	poly3	8.52784	0.072172	0.918772	1.82824	2.21978	-1	-38.0898		24.0449	0.824514	0.003865	0.002899	constant	ZSWIM5	protein_coding
bleomycin	48	ENSG00000116704	linear	9.21242	2.50649	6.38408	9.13761	10.5	1	-30.0311	0.479917	18.0156	0.732251	0.007039	0.006159	constant	SLC35D1	protein_coding
bleomycin	48	ENSG00000157193	linear	9.4004	2.69685	6.74286	9.62586	10.5	-1	-26.0288	0.705464	16.0144	0.710275	0.00904	0.00791	constant	LRP8	protein_coding
bleomycin	48	ENSG00000116205	power	9.182	0.008716	0.669986	4.1355	3.59863	-1	-40.4324	0.834062	24.2162	0.799234	0.003492	0.002837	constant	TCEANC2	protein_coding
bleomycin	48	ENSG00000132854	linear	7.30991	2.92568	7.15915	10.2034	10.5	1	-27.5139	0.696242	16.757	0.685013	0.008238	0.007208	constant	KANK4	protein_coding
bleomycin	48	ENSG00000162607	poly3	10.3436	0.022141	0.311127	0.582912	2.34925	-1	-37.1509		23.5754	0.977574	0.004099	0.003074	constant	USP1	protein_coding
bleomycin	48	ENSG00000154027	power	9.77282	0.000464	0.005372	0.014374	0.744961	-1	-35.6224	0.666071	21.8112	0.987325	0.004717	0.003832	constant	AK5	protein_coding
bleomycin	48	ENSG00000137960	poly2	10.7308	0.043989	0.316009	0.570352	5.91076	-1	-50.833	0.448163	29.4165	0.996542	0.001823	0.001481	constant	GIPC2	protein_coding
bleomycin	48	ENSG00000162433	poly3	8.83398	0.033849	0.464929	0.873761	2.12747	1	-44.7302		27.3651	0.938967	0.002552	0.001914	constant	AK4	protein_coding
bleomycin	48	ENSG00000213625	linear	11.617	1.58966	4.46404	6.585	10.5	1	-45.188	0.620244	25.594	0.848333	0.00273	0.002388	constant	LEPROT	protein_coding
bleomycin	48	ENSG00000153898	power	7.196	0.226196	1.93877	4.93458	7.36145	1	-38.544	0.927066	23.272	0.854994	0.00393	0.003193	constant	MCOLN2	protein_coding
bleomycin	48	ENSG00000125703	poly2	8.95617	0.29944	1.7953	3.00133	5.63649	-1	-35.6396	0.898815	21.8198	0.898607	0.004712	0.003828	constant	ATG4C	protein_coding
bleomycin	48	ENSG00000162618	poly3	12.4184	0.058638	0.766427	1.48403	17.8855	1	-28.96		19.48	0.856664	0.006838	0.005129	constant	ADGRL4	protein_coding
bleomycin	48	ENSG00000066135	poly3	9.63052	12.0256	13.4149	15.6708	6.36841	-1	-52.6948		31.3474	0.806247	0.001551	0.001164	constant	KDM4A	protein_coding
bleomycin	48	ENSG00000232453	linear	7.59023	3.24328	7.71248	10.9963	10.5	1	-29.9984	0.223752	17.9992	0.652038	0.007053	0.006172	constant	LINC02777	lncRNA
bleomycin	48	ENSG00000122420	poly2	7.67329	0.798322	3.79268	7.13075	4.77153	1	-22.6402	0.700666	15.3201	0.618411	0.010617	0.008627	constant	PTGFR	protein_coding
bleomycin	48	ENSG00000143013	poly3	9.6467	0.114265	1.37429	3.23197	2.95825	-1	-42.0357		26.0179	0.772018	0.00302	0.002265	constant	LMO4	protein_coding
bleomycin	48	ENSG00000134748	power	10.1614	0.000751	0.009293	0.057282	1.08866	-1	-43.1099	0.50021	25.555	0.973694	0.002954	0.0024	constant	PRPF38A	protein_coding
bleomycin	48	ENSG00000142892	poly3	10.2804	0.059637	0.771455	1.47956	2.62982	-1	-30.297		20.1485	0.916273	0.00629	0.004718	constant	PIGK	protein_coding
bleomycin	48	ENSG00000116641	poly3	9.47723	0.086015	1.06274	2.1709	2.60748	1	-21.6264		15.8132	0.84929	0.010815	0.008111	constant	DOCK7	protein_coding
bleomycin	48	ENSG00000067334	linear	10.4571	1.38165	3.9751	5.93099	10.5	1	-41.1242	0.930377	23.5621	0.875838	0.003519	0.003079	constant	DNTTIP2	protein_coding
bleomycin	48	ENSG00000142949	poly3	13.1585	0.043502	0.590167	16.075	12.7881	1	-22.5733		16.2867	0.874307	0.010193	0.007645	constant	PTPRF	protein_coding
bleomycin	48	ENSG00000116133	power	11.9487	0.00034	0.004069	0.011587	0.31473	-1	-29.55	0.434688	18.775	0.987256	0.006894	0.005601	constant	DHCR24	protein_coding
bleomycin	48	ENSG00000171502	power	7.3105	0.080572	0.884563	2.40281	7.05704	1	-40.819	0.862103	24.4095	0.934137	0.003409	0.00277	constant	COL24A1	protein_coding
bleomycin	48	ENSG00000116157	poly3	9.16445	5.00552	7.51751	9.02737	11.0354	-1	-29.6113		19.8056	0.924244	0.006566	0.004924	constant	GPX7	protein_coding
bleomycin	48	ENSG00000036549	power	10.4963	0.000859	0.015318	1.04018	0.558257	-1	-29.4902	0.83662	18.7451	0.885119	0.00692	0.005622	constant	ZZZ3	protein_coding
bleomycin	48	ENSG00000058799	power	8.98933	0.002226	0.053094	0.971025	2.24596	1	-40.7843	0.36265	24.3921	0.918568	0.003416	0.002776	constant	YIPF1	protein_coding
bleomycin	48	ENSG00000142700	poly2	7.16166	0.126207	0.853332	1.48026	4.96942	1	-57.0334	0.802395	32.5167	0.966535	0.001237	0.001005	constant	DMRTA2	protein_coding
bleomycin	48	ENSG00000285525	power	7.21265	0.086263	2.0513	6.57327	5.51249	1	-32.2338	0.927141	20.1169	0.741347	0.005829	0.004736	constant		lncRNA
bleomycin	48	ENSG00000236098	linear	7.56614	2.32506	6.03069	8.66291	10.5	1	-40.8703	0.565411	23.4352	0.753983	0.003575	0.003128	constant		lncRNA
bleomycin	48	ENSG00000127124	power	8.26112	0.001273	0.022392	1.38228	1.09904	1	-37.8424	0.732737	22.9212	0.877164	0.004106	0.003336	constant	HIVEP3	protein_coding
bleomycin	48	ENSG00000117519	poly2	12.7386	0.170473	1.11283	1.89766	5.73466	-1	-52.477	0.929397	30.2385	0.95823	0.001645	0.001337	constant	CNN3	protein_coding
bleomycin	48	ENSG00000188641	power	9.73461	0.000838	0.009823	0.049139	1.40443	-1	-33.4688	0.383378	20.7344	0.977968	0.005396	0.004385	constant	DPYD	protein_coding
bleomycin	48	ENSG00000171492	poly2	9.77656	0.218647	1.37878	2.32295	5.9688	-1	-34.6256	0.859912	21.3128	0.942003	0.00502	0.004079	constant	LRRC8D	protein_coding
bleomycin	48	ENSG00000170989	linear	12.5496	2.32942	6.03932	8.67445	10.5	-1	-50.5904	0.919942	28.2952	0.753452	0.001947	0.001704	constant	S1PR1	protein_coding
bleomycin	48	ENSG00000116299	poly2	7.80292	0.145624	0.962939	1.64841	7.15837	1	-29.1919	0.531937	18.596	0.978125	0.00705	0.005728	constant	ELAPOR1	protein_coding
bleomycin	48	ENSG00000079739	exp2	9.49536	1.2259	3.64511	5.48849	10.3087	-1	-25.7799	0.545717	15.8899	0.887519	0.009181	0.008034	constant	PGM1	protein_coding
bleomycin	48	ENSG00000116774	poly3	8.24975	8.48002	9.59245	10.531	11.3205	1	-46.0883		28.0442	0.937955	0.002344	0.001758	constant	OLFML3	protein_coding
bleomycin	48	ENSG00000069702	hill	10.6083	0.293959	1.37836	3.65495	5.43917	-1	-34.6616		22.3308	0.988551	0.004788	0.003591	constant	TGFBR3	protein_coding
bleomycin	48	ENSG00000116793	poly3	10.1271	0.040191	0.534853	0.990538	3.49277	1	-58.8991		34.4496	0.970855	0.001053	0.00079	constant	PHTF1	protein_coding
bleomycin	48	ENSG00000117525	poly3	7.50039	0.148622	1.68857	4.38345	2.76396	1	-35.3842		22.6921	0.703556	0.004577	0.003433	constant	F3	protein_coding
bleomycin	48	ENSG00000162692	poly2	8.69769	0.562833	2.89548	4.90828	6.27551	-1	-24.7166	0.352762	16.3583	0.811536	0.009325	0.007577	constant	VCAM1	protein_coding
bleomycin	48	ENSG00000198162	poly3	10.9776	2.98558	7.71575	10.5811	9.16946	-1	-23.0515		16.5257	0.659569	0.009893	0.00742	constant	MAN1A2	protein_coding
bleomycin	48	ENSG00000238198	poly3	7.49329	8.52984	12.2625	17.1358	11.9983	1	-31.8653		20.9326	0.637005	0.005703	0.004277	constant	LRIG2-DT	lncRNA
bleomycin	48	ENSG00000171517	poly2	7.17814	0.23737	1.46839	2.45372	7.19412	1	-45.9809	0.707245	26.9905	0.951947	0.002469	0.002006	constant	LPAR3	protein_coding
bleomycin	48	ENSG00000085491	linear	10.5696	3.10575	7.47616	10.6535	10.5	1	-30.4883	0.440481	18.2442	0.666023	0.006841	0.005986	constant	SLC25A24	protein_coding
bleomycin	48	ENSG00000226053	poly3	7.67609	5.85072	8.73832	10.6462	9.59964	1	-39.6042		24.8021	0.698841	0.003516	0.002637	constant	LINC01776	lncRNA
bleomycin	48	ENSG00000197106	linear	7.40889	1.6152	4.52253	6.6628	10.5	1	-33.4468	0.514432	19.7234	0.844953	0.005686	0.004975	constant	SLC6A17	protein_coding
bleomycin	48	ENSG00000162695	power	10.2134	0.001714	0.068601	2.1164	1.45789	1	-27.9588	0.941923	17.9794	0.846546	0.007615	0.006187	constant	SLC30A7	protein_coding
bleomycin	48	ENSG00000265808	power	11.1433	0.001997	0.072333	1.73142	1.79854	1	-48.0296	0.739337	28.0148	0.872345	0.002172	0.001765	constant	SEC22B	protein_coding
bleomycin	48	ENSG00000183508	poly3	7.6219	3.86987	6.32259	7.87743	10.2691	1	-52.145		31.0725	0.934224	0.001606	0.001204	constant	TENT5C	protein_coding
bleomycin	48	ENSG00000198765	poly2	7.16203	0.165244	1.08745	1.86347	4.88639	1	-57.1552	0.902779	32.5776	0.945595	0.001228	0.000998	constant	SYCP1	protein_coding
bleomycin	48	ENSG00000277702	poly3	7.85714	1.11641	4.25809	7.16173	6.95376	1	-41.7171		25.8585	0.757241	0.003081	0.002311	constant		unprocessed_pseudogene
bleomycin	48	ENSG00000143398	poly2	10.6252	0.525647	2.71091	4.49005	7.83463	1	-39.3086	0.306565	23.6543	0.877707	0.003746	0.003044	constant	PIP5K1A	protein_coding
bleomycin	48	ENSG00000196505	linear	9.04419	3.66491	8.40887	12.0515	10.5	1	-27.5704	0.531877	16.7852	0.611855	0.008209	0.007183	constant	GDAP2	protein_coding
bleomycin	48	ENSG00000065183	exp2	10.0599	2.70648	6.77547	9.68349	10.4383	-1	-40.3854	0.554966	23.1927	0.704734	0.003685	0.003225	constant	WDR3	protein_coding
bleomycin	48	ENSG00000227082	poly2	7.38814	0.275745	1.66588	2.77341	6.80827	1	-43.8399	0.642202	25.9199	0.933537	0.002822	0.002293	constant	LINC02798	lncRNA
bleomycin	48	ENSG00000163393	poly3	7.31533	2.30795	7.85477	11.8919	9.02262	1	-27.7376		18.8688	0.619065	0.007381	0.005536	constant	SLC22A15	protein_coding
bleomycin	48	ENSG00000163156	power	9.47228	0.16373	2.51064	7.03109	6.209	1	-31.0276	0.838895	19.5138	0.740791	0.006286	0.005107	constant	SCNM1	protein_coding
bleomycin	48	ENSG00000143631	linear	7.47893	1.50366	4.26464	6.31914	10.5	1	-47.2936	0.869113	26.6468	0.859721	0.002393	0.002094	constant	FLG	protein_coding
bleomycin	48	ENSG00000237975	linear	7.423	2.86575	7.05162	10.0529	10.5	1	-32.3193	0.573727	19.1597	0.691507	0.006101	0.005338	constant	FLG-AS1	lncRNA
bleomycin	48	ENSG00000261168	power	7.96661	0.225498	1.9192	4.87498	7.38212	-1	-38.7861	0.784334	23.393	0.857673	0.003871	0.003145	constant		lncRNA
bleomycin	48	ENSG00000143119	power	7.21432	0.038817	1.5618	5.96698	4.79669	1	-31.6661	0.919232	19.833	0.74881	0.00604	0.004907	constant	CD53	protein_coding
bleomycin	48	ENSG00000155761	poly2	7.36183	0.687381	3.31678	5.71605	6.65158	1	-31.251	0.478473	19.6255	0.785994	0.006199	0.005036	constant	SPAG17	protein_coding
bleomycin	48	ENSG00000116830	poly2	9.46057	0.427083	2.42522	4.16109	4.21098	-1	-22.1844	0.402419	15.0922	0.730852	0.010924	0.008876	constant	TTF2	protein_coding
bleomycin	48	ENSG00000081026	poly2	9.11153	0.42027	2.36625	4.00044	4.93871	-1	-31.3935	0.552978	19.6967	0.802808	0.006144	0.004992	constant	MAGI3	protein_coding
bleomycin	48	ENSG00000163155	poly2	8.2769	14.0798	16.3638	18.1244	16.6892	1	-63.9643	0.413136	35.9822	0.760856	0.000802	0.000652	constant	LYSMD1	protein_coding
bleomycin	48	ENSG00000024526	poly3	9.58721	0.010851	0.156429	0.296002	2.40824	-1	-31.1328		20.5664	0.994733	0.00597	0.004478	constant	DEPDC1	protein_coding
bleomycin	48	ENSG00000137947	poly2	8.99234	0.50916	2.69872	4.5502	6.04577	1	-38.7062	0.748502	23.3531	0.822449	0.00389	0.003161	constant	GTF2B	protein_coding
bleomycin	48	ENSG00000117586	poly3	10.0509	0.011338	0.163265	0.308735	2.41474	1	-33.5961		21.798	0.994305	0.005118	0.003839	constant	TNFSF4	protein_coding
bleomycin	48	ENSG00000184371	poly3	10.7284	0.037026	0.503681	0.945215	2.42059	1	-43.2699		26.635	0.954222	0.002796	0.002097	constant	CSF1	protein_coding
bleomycin	48	ENSG00000177173	hill	7.33257	5.34403	10.4694	15.8652	12.7998	1	-27.811		18.9055	0.60392	0.007348	0.005511	constant	NAP1L4P1	processed_pseudogene
bleomycin	48	ENSG00000162729	poly2	8.6731	0.445452	2.44569	4.09688	5.93589	1	-32.6824	0.745031	20.3412	0.843866	0.005668	0.004605	constant	IGSF8	protein_coding
bleomycin	48	ENSG00000000460	poly3	8.52894	0.030275	0.416354	0.776647	2.67979	-1	-41.663		25.8315	0.971825	0.003091	0.002319	constant	C1orf112	protein_coding
bleomycin	48	ENSG00000135862	poly3	13.9104	0.032808	0.452423	0.851414	2.02436	1	-28.9866		19.4933	0.935501	0.006827	0.00512	constant	LAMC1	protein_coding
bleomycin	48	ENSG00000285922	poly3	7.58027	0.123442	1.44496	3.37981	2.25307	1	-34.5887		22.2944	0.690927	0.00481	0.003608	constant		lncRNA
bleomycin	48	ENSG00000143318	linear	7.28064	1.44032	4.11531	6.1193	10.5	1	-37.2758	0.917545	21.6379	0.8681	0.004476	0.003916	constant	CASQ1	protein_coding
bleomycin	48	ENSG00000143621	exp2	12.1473	1.69587	4.72818	6.93925	10.4185	-1	-36.9699	0.55525	21.485	0.829407	0.004562	0.003992	constant	ILF2	protein_coding
bleomycin	48	ENSG00000143156	poly3	8.99963	6.24234	9.23119	11.21	10.6677	-1	-42.2127		26.1064	0.790932	0.002987	0.00224	constant	NME7	protein_coding
bleomycin	48	ENSG00000198771	linear	7.36962	0.97475	2.94792	4.52398	10.5	1	-31.4635	0.840614	18.7317	0.927674	0.006436	0.005632	constant	RCSD1	protein_coding
bleomycin	48	ENSG00000143179	power	10.1536	0.003811	0.317044	3.34452	2.56566	-1	-40.4575	0.467971	24.2287	0.811924	0.003487	0.002833	constant	UCK2	protein_coding
bleomycin	48	ENSG00000143190	poly2	9.0318	0.578347	3.07491	16.7233	3.98474	-1	-24.1949	0.637975	16.0975	0.611459	0.009634	0.007828	constant	POU2F1	protein_coding
bleomycin	48	ENSG00000075945	poly3	9.80752	6.55681	8.97739	10.5798	11.0114	-1	-35.7831		22.8915	0.865024	0.004464	0.003348	constant	KIFAP3	protein_coding
bleomycin	48	ENSG00000234810	linear	7.35062	2.5568	6.48007	9.26752	10.5	1	-34.7818	0.343717	20.3909	0.726359	0.005231	0.004577	constant		lncRNA
bleomycin	48	ENSG00000018625	linear	7.29368	3.36746	7.92183	11.3058	10.5	1	-25.6176	0.743253	15.8088	0.639789	0.009275	0.008116	constant	ATP1A2	protein_coding
bleomycin	48	ENSG00000171806	power	8.43472	0.010167	1.06151	5.638	3.57632	-1	-40.4686	0.693224	24.2343	0.733424	0.003484	0.002831	constant	METTL18	protein_coding
bleomycin	48	ENSG00000162694	poly3	10.0809	1.83415	4.6939	6.82565	9.64615	-1	-37.1606		23.5803	0.928137	0.004096	0.003072	constant	EXTL2	protein_coding
bleomycin	48	ENSG00000118197	poly2	9.00286	14.3497	16.5182	18.2325	16.7361	1	-36.2222	0.774483	22.1111	0.764736	0.004543	0.003691	constant	DDX59	protein_coding
bleomycin	48	ENSG00000135842	poly3	8.71489	0.033962	0.467941	0.882557	5.83206	-1	-40.5424		25.2712	0.924903	0.003316	0.002487	constant	NIBAN1	protein_coding
bleomycin	48	ENSG00000058085	power	9.27735	0.000274	0.002768	0.005985	0.957902	1	-35.893	0.380101	21.9465	0.997281	0.004638	0.003768	constant	LAMC2	protein_coding
bleomycin	48	ENSG00000260088	linear	7.31175	3.63202	8.35597	11.9686	10.5	1	-38.5686	0.454481	22.2843	0.614849	0.004128	0.003612	constant	DDX59-AS1	lncRNA
bleomycin	48	ENSG00000143167	power	7.19	0.005737	0.406036	3.22977	3.19052	1	-41.2347	0.977508	24.6174	0.830016	0.003321	0.002699	constant	GPA33	protein_coding
bleomycin	48	ENSG00000177807	linear	7.2179	2.16178	5.70235	8.22564	10.5	1	-28.8673	0.778517	17.4336	0.774157	0.00757	0.006624	constant	KCNJ10	protein_coding
bleomycin	48	ENSG00000143228	poly3	9.25697	0.011494	0.165331	0.312374	2.57741	-1	-36.2372		23.1186	0.994925	0.004339	0.003255	constant	NUF2	protein_coding
bleomycin	48	ENSG00000174514	poly3	7.84833	11.4305	13.764	19.0978	11.6894	1	-38.4236		24.2118	0.653786	0.003785	0.002839	constant	MFSD4A	protein_coding
bleomycin	48	ENSG00000116833	poly3	9.70017	0.061236	0.794659	1.54082	3.2452	-1	-42.3033		26.1517	0.918085	0.00297	0.002228	constant	NR5A2	protein_coding
bleomycin	48	ENSG00000143507	poly2	7.80077	0.183027	1.18201	2.00594	6.16681	1	-51.8407	0.733225	29.9204	0.95849	0.001712	0.001391	constant	DUSP10	protein_coding
bleomycin	48	ENSG00000157064	poly2	7.6495	0.167626	1.09209	1.85813	6.74458	1	-45.5193	0.930733	26.7597	0.969084	0.002541	0.002065	constant	NMNAT2	protein_coding
bleomycin	48	ENSG00000059588	poly2	10.2057	0.178113	1.154	1.96059	6.23055	-1	-34.9367	0.741759	21.4684	0.960938	0.004923	0.004	constant	TARBP1	protein_coding
bleomycin	48	ENSG00000162782	power	7.18242	0.005398	0.206215	1.63377	3.52031	1	-44.8611	0.869408	26.4306	0.905916	0.002648	0.002151	constant	TDRD5	protein_coding
bleomycin	48	ENSG00000143653	poly2	10.4434	9.97911	14.3491	16.9963	15.8521	-1	-33.1854	0.63441	20.5927	0.697347	0.005493	0.004463	constant	SCCPDH	protein_coding
bleomycin	48	ENSG00000158711	poly2	12.1664	0.148981	0.991813	1.70805	4.84127	-1	-25.5113	0.489465	16.7557	0.953145	0.008873	0.00721	constant	ELK4	protein_coding
bleomycin	48	ENSG00000143493	poly3	9.36519	0.086085	1.07703	2.25697	2.07245	-1	-37.6699		23.835	0.760526	0.003968	0.002976	constant	INTS7	protein_coding
bleomycin	48	ENSG00000162670	poly3	7.30212	2.36398	5.7801	8.08406	8.78056	1	-38.6399		24.32	0.814692	0.003734	0.002801	constant	BRINP3	protein_coding
bleomycin	48	ENSG00000143199	linear	7.39729	1.88865	5.12928	7.46679	10.5	1	-43.3047	0.492849	24.6524	0.809036	0.003071	0.002687	constant	ADCY10	protein_coding
bleomycin	48	ENSG00000007908	linear	8.46371	0.680468	2.13825	3.36755	10.5	1	-24.8309	0.567002	15.4155	0.960597	0.009742	0.008525	constant	SELE	protein_coding
bleomycin	48	ENSG00000203697	poly2	7.20667	0.20652	1.31371	2.21938	5.88468	1	-43.4144	0.395345	25.7072	0.945672	0.002898	0.002355	constant	CAPN8	protein_coding
bleomycin	48	ENSG00000116574	power	8.15247	0.144253	1.93708	5.62307	6.3946	-1	-37.3079	0.694313	22.6539	0.803822	0.004245	0.003449	constant	RHOU	protein_coding
bleomycin	48	ENSG00000287929	power	7.30636	0.002465	0.091909	1.60644	2.19977	1	-48.486	0.393625	28.243	0.885635	0.002111	0.001715	constant		lncRNA
bleomycin	48	ENSG00000121481	poly2	9.74824	0.63933	3.15182	5.37714	6.73327	-1	-35.0479	0.455867	21.524	0.80458	0.004889	0.003972	constant	RNF2	protein_coding
bleomycin	48	ENSG00000143248	power	13.9319	0.00076	0.012516	0.552379	0.520883	1	-26.3889	0.594659	17.1944	0.916724	0.0084	0.006825	constant	RGS5	protein_coding
bleomycin	48	ENSG00000116132	poly2	7.50222	14.1434	16.0433	17.5145	16.7417	1	-44.6993	0.862933	26.3496	0.822823	0.002675	0.002173	constant	PRRX1	protein_coding
bleomycin	48	ENSG00000116679	poly2	11.0603	0.239571	1.50663	2.55269	4.47206	-1	-46.8197	0.451846	27.4099	0.8835	0.002343	0.001903	constant	IVNS1ABP	protein_coding
bleomycin	48	ENSG00000228536	linear	7.30086	1.5072	4.27293	6.33021	10.5	1	-49.0696	0.730796	27.5348	0.859252	0.002142	0.001874	constant	LYPLAL1-AS1	lncRNA
bleomycin	48	ENSG00000152092	power	7.20873	0.004593	0.102085	0.691936	3.83619	1	-47.2366	0.697723	27.6183	0.953211	0.002282	0.001854	constant	ASTN1	protein_coding
bleomycin	48	ENSG00000143476	poly3	9.51682	0.011098	0.159953	0.302674	2.32125	-1	-40.5709		25.2855	0.993873	0.00331	0.002482	constant	DTL	protein_coding
bleomycin	48	ENSG00000121486	poly2	9.71242	14.3547	17.4242	20.2291	16.6187	1	-39.8842	0.28432	23.9421	0.604375	0.003614	0.002936	constant	TRMT1L	protein_coding
bleomycin	48	ENSG00000057252	power	10.1495	6.89428	12.0781	16.2292	13.9919	1	-33.0459	0.429552	20.5229	0.639615	0.005541	0.004502	constant	SOAT1	protein_coding
bleomycin	48	ENSG00000143842	power	10.4509	0.003676	0.052793	0.281298	4.12712	-1	-45.5164	0.658678	26.7582	0.977562	0.002541	0.002065	constant	SOX13	protein_coding
bleomycin	48	ENSG00000116962	poly2	13.9336	0.122976	0.829994	1.43684	6.11898	-1	-30.8633	0.683312	19.4316	0.978472	0.006351	0.00516	constant	NID1	protein_coding
bleomycin	48	ENSG00000181450	power	8.87382	0.001034	0.018625	1.42251	0.754421	-1	-27.7836	0.594708	17.8918	0.867518	0.007699	0.006255	constant	ZNF678	protein_coding
bleomycin	48	ENSG00000121644	power	10.8547	0.000992	0.022402	2.62259	0.546353	-1	-35.0712	0.892995	21.5356	0.798281	0.004882	0.003967	constant	DESI2	protein_coding
bleomycin	48	ENSG00000143195	linear	7.22581	0.947765	2.87616	4.42344	10.5	1	-35.8497	0.494823	20.9248	0.930912	0.004893	0.004281	constant	ILDR2	protein_coding
bleomycin	48	ENSG00000162849	power	7.60528	0.000313	0.004619	0.033534	0.025728	1	-42.5695	0.880831	25.2847	0.963815	0.003055	0.002483	constant	KIF26B	protein_coding
bleomycin	48	ENSG00000116209	poly2	11.6906	0.344121	1.99258	3.30619	6.64277	1	-56.5117	0.997093	32.2559	0.905205	0.001278	0.001039	constant	TMEM59	protein_coding
bleomycin	48	ENSG00000117650	poly3	8.97219	0.011831	0.170127	0.321456	2.44503	-1	-39.1821		24.5911	0.993921	0.00361	0.002707	constant	NEK2	protein_coding
bleomycin	48	ENSG00000168118	power	10.1331	0.196783	1.43284	3.31364	8.04261	-1	-49.3172	0.277349	28.6586	0.924009	0.002004	0.001628	constant	RAB4A	protein_coding
bleomycin	48	ENSG00000173726	linear	12.0463	2.01495	5.39814	7.82245	10.5	-1	-48.7275	0.644197	27.3638	0.79275	0.002188	0.001914	constant	TOMM20	protein_coding
bleomycin	48	ENSG00000152382	poly3	8.67532	0.085371	1.05955	2.1757	2.27603	-1	-53.4655		31.7327	0.7916	0.001478	0.001109	constant	TADA1	protein_coding
bleomycin	48	ENSG00000143839	power	7.26985	0.185138	1.74368	4.61609	7.14903	1	-39.2404	0.810788	23.6202	0.86136	0.003762	0.003057	constant	REN	protein_coding
bleomycin	48	ENSG00000135829	poly2	12.1655	0.202641	1.29965	2.20694	4.95375	-1	-51.5944	0.482642	29.7972	0.927041	0.001738	0.001412	constant	DHX9	protein_coding
bleomycin	48	ENSG00000134717	linear	10.2719	2.09092	5.55663	8.03234	10.5	-1	-52.0523	0.94054	29.0261	0.78308	0.001777	0.001555	constant	BTF3L4	protein_coding
bleomycin	48	ENSG00000143207	poly3	9.99189	11.8641	13.6663	16.0248	13.503	-1	-45.5451		27.7725	0.848522	0.002425	0.001819	constant	COP1	protein_coding
bleomycin	48	ENSG00000026751	poly3	7.20295	2.82858	6.20383	8.30671	9.72799	1	-33.8122		21.9061	0.870786	0.00505	0.003787	constant	SLAMF7	protein_coding
bleomycin	48	ENSG00000150681	linear	7.25674	2.71307	6.77289	9.66709	10.5	1	-31.3136	0.880816	18.6568	0.708443	0.006497	0.005685	constant	RGS18	protein_coding
bleomycin	48	ENSG00000092969	poly3	8.4398	0.025409	0.354538	0.663816	2.31886	1	-14.4733		12.2366	0.97079	0.016911	0.012683	constant	TGFB2	protein_coding
bleomycin	48	ENSG00000076258	poly3	7.571	0.161432	1.82752	15.3684	2.09455	1	-39.3799		24.6899	0.601892	0.003566	0.002674	constant	FMO4	protein_coding
bleomycin	48	ENSG00000117697	power	9.4283	0.001555	0.0379	1.42223	1.43509	-1	-60.4473	0.940516	34.2236	0.881474	0.001	0.000812	constant	NSL1	protein_coding
bleomycin	48	ENSG00000132681	linear	7.2732	2.27624	5.93357	8.53327	10.5	1	-32.6225	0.888158	19.3113	0.759956	0.005986	0.005238	constant	ATP1A4	protein_coding
bleomycin	48	ENSG00000010932	poly3	7.15542	1.79249	3.69839	5.19487	8.77814	1	-61.0081		35.504	0.962808	0.000923	0.000692	constant	FMO1	protein_coding
bleomycin	48	ENSG00000010072	linear	9.22987	1.78773	4.9094	7.17589	10.5	1	-39.2862	0.552562	22.6431	0.822209	0.003947	0.003454	constant	SPRTN	protein_coding
bleomycin	48	ENSG00000135766	poly2	9.16085	0.568497	3.04685	5.52899	3.86562	-1	-29.0427	0.957132	18.5213	0.600733	0.007116	0.005782	constant	EGLN1	protein_coding
bleomycin	48	ENSG00000168243	power	7.26635	0.243772	1.47573	3.02946	8.82749	1	-48.0592	0.462292	28.0296	0.946139	0.002168	0.001762	constant	GNG4	protein_coding
bleomycin	48	ENSG00000116183	poly2	7.27168	0.212833	1.34468	2.26447	6.39856	1	-35.8247	0.847921	21.9123	0.950263	0.004657	0.003784	constant	PAPPA2	protein_coding
bleomycin	48	ENSG00000170382	power	7.33121	0.052218	0.888069	3.03552	5.96815	1	-48.1837	0.72627	28.0919	0.893022	0.002151	0.001748	constant	LRRN2	protein_coding
bleomycin	48	ENSG00000066027	poly3	10.9395	0.02277	0.317686	0.591881	3.46956	-1	-44.2928		27.1464	0.989647	0.002623	0.001967	constant	PPP2R5A	protein_coding
bleomycin	48	ENSG00000116711	linear	9.35395	0.892878	2.72871	4.21573	10.5	1	-45.0522	0.877452	25.5261	0.937382	0.002753	0.002409	constant	PLA2G4A	protein_coding
bleomycin	48	ENSG00000228208	poly2	7.1587	0.202138	1.28892	2.1785	6.01327	1	-60.5481	0.905342	34.274	0.949322	0.000993	0.000807	constant	LINC02869	lncRNA
bleomycin	48	ENSG00000143845	poly2	9.09989	0.395152	2.27632	3.87544	4.33373	1	-35.2192	0.858989	21.6096	0.765178	0.004837	0.00393	constant	ETNK2	protein_coding
bleomycin	48	ENSG00000123684	poly2	10.7646	0.563571	2.93591	5.06083	5.24392	-1	-32.5777	0.889317	20.2889	0.755691	0.005705	0.004636	constant	LPGAT1	protein_coding
bleomycin	48	ENSG00000123836	exp3	8.28588	6.92607	11.5157	15.4247	14.3522	1	-41.4825	0.746459	24.7413	0.70674	0.00327	0.002657	constant	PFKFB2	protein_coding
bleomycin	48	ENSG00000174175	power	8.56481	0.000581	0.008271	0.10445	0.455628	-1	-26.4589	0.474273	17.2295	0.958543	0.008363	0.006795	constant	SELP	protein_coding
bleomycin	48	ENSG00000008118	poly2	7.21245	0.716193	3.41027	5.90789	6.66926	1	-31.7945	0.861364	19.8972	0.777997	0.005992	0.004868	constant	CAMK1G	protein_coding
bleomycin	48	ENSG00000171161	linear	9.64589	1.86809	5.08485	7.40803	10.5	1	-44.0021	0.819308	25.001	0.81171	0.00294	0.002572	constant	ZNF672	protein_coding
bleomycin	48	ENSG00000196878	hill	9.2958	1.0335	2.84911	4.02429	13.0171	1	-42.2226		26.1113	0.990365	0.002985	0.002239	constant	LAMB3	protein_coding
bleomycin	48	ENSG00000074964	poly2	8.30778	0.298757	1.83132	3.12199	3.80006	1	-40.0477	0.381021	24.0239	0.784445	0.003577	0.002906	constant	ARHGEF10L	protein_coding
bleomycin	48	ENSG00000198929	poly3	8.20082	0.044797	0.590059	1.09588	3.46965	-1	-45.7058		27.8529	0.965095	0.002401	0.001801	constant	NOS1AP	protein_coding
bleomycin	48	ENSG00000227579	poly2	7.16772	0.154356	1.02649	1.76865	4.42303	1	-54.2566	0.802859	31.1283	0.939007	0.001472	0.001196	constant		lncRNA
bleomycin	48	ENSG00000116903	linear	9.3682	1.3435	3.88292	5.80679	10.5	1	-35.0738	0.532724	20.5369	0.880851	0.005136	0.004494	constant	EXOC8	protein_coding
bleomycin	48	ENSG00000198797	poly3	7.2115	0.145379	1.65965	4.24626	4.27492	1	-30.6774		20.3387	0.792791	0.006142	0.004607	constant	BRINP2	protein_coding
bleomycin	48	ENSG00000177614	poly2	7.17043	0.18808	1.21114	2.05379	6.0079	1	-48.22	0.276942	28.11	0.954755	0.002146	0.001744	constant	PGBD5	protein_coding
bleomycin	48	ENSG00000183831	poly3	7.32159	3.1628	8.02844	10.9814	9.35548	1	-29.9118		19.9559	0.653491	0.006444	0.004833	constant	ANKRD45	protein_coding
bleomycin	48	ENSG00000136643	poly2	9.68058	8.91833	14.4516	17.7884	15.3849	-1	-38.4345	0.435618	23.2172	0.608952	0.003957	0.003215	constant	RPS6KC1	protein_coding
bleomycin	48	ENSG00000069248	poly3	10.5357	0.153704	1.714	4.2685	7.88185	-1	-54.6405		32.3202	0.872557	0.001374	0.00103	constant	NUP133	protein_coding
bleomycin	48	ENSG00000285280	poly3	7.29577	7.57911	9.43387	10.8572	10.7061	1	-36.3614		23.1807	0.848313	0.004306	0.003229	constant		lncRNA
bleomycin	48	ENSG00000232892	linear	7.32725	3.57816	8.26883	11.833	10.5	1	-32.515	0.461007	19.2575	0.619801	0.006027	0.005273	constant	RGS5-AS1	lncRNA
bleomycin	48	ENSG00000162769	poly3	8.91905	0.051509	0.684164	1.31237	2.09303	-1	-45.0219		27.511	0.884401	0.002506	0.00188	constant	FLVCR1	protein_coding
bleomycin	48	ENSG00000133065	poly3	10.2454	11.9653	13.46	15.5397	12.3457	1	-34.9958		22.4979	0.85068	0.004689	0.003517	constant	SLC41A1	protein_coding
bleomycin	48	ENSG00000042781	poly2	7.23415	0.194785	1.24824	2.11304	6.04233	1	-35.0535	0.755559	21.5267	0.952591	0.004887	0.003971	constant	USH2A	protein_coding
bleomycin	48	ENSG00000035687	poly2	11.859	0.238429	1.47788	2.47419	6.69799	-1	-40.5378	0.942456	24.2689	0.94506	0.003469	0.002819	constant	ADSS2	protein_coding
bleomycin	48	ENSG00000180287	power	7.1901	0.004127	0.353924	3.47635	2.6668	1	-41.2769	0.645384	24.6385	0.808138	0.003313	0.002691	constant	PLD5	protein_coding
bleomycin	48	ENSG00000230124	poly3	10.0486	9.68499	11.7972	14.3239	12.6336	-1	-21.9327		15.9663	0.820424	0.01061	0.007957	constant	ACBD6	protein_coding
bleomycin	48	ENSG00000118193	poly3	9.31011	0.010541	0.1522	0.288383	2.19655	-1	-44.4162		27.2081	0.993655	0.002603	0.001952	constant	KIF14	protein_coding
bleomycin	48	ENSG00000198756	linear	7.30823	1.1789	3.4757	5.25373	10.5	1	-38.0392	0.47587	22.0196	0.902217	0.004267	0.003734	constant	COLGALT2	protein_coding
bleomycin	48	ENSG00000054282	poly3	9.36508	0.09913	1.23106	13.8495	1.85869	1	-38.8485		24.4243	0.685118	0.003686	0.002764	constant	SDCCAG8	protein_coding
bleomycin	48	ENSG00000162702	linear	9.96874	2.24937	5.87975	8.46153	10.5	1	-40.7501	0.730631	23.375	0.763265	0.003602	0.003152	constant	ZNF281	protein_coding
bleomycin	48	ENSG00000175137	power	10.3294	0.10235	2.13331	6.60676	5.70438	1	-32.096	0.468901	20.048	0.744994	0.00588	0.004777	constant	SH3BP5L	protein_coding
bleomycin	48	ENSG00000069275	power	13.0031	0.001474	0.016565	0.183956	2.17798	-1	-35.9892	0.747303	21.9946	0.967995	0.00461	0.003745	constant	NUCKS1	protein_coding
bleomycin	48	ENSG00000187889	poly2	7.18358	0.255376	1.56855	2.62399	6.28289	1	-45.6777	0.65511	26.8388	0.932304	0.002516	0.002044	constant	FYB2	protein_coding
bleomycin	48	ENSG00000097046	poly3	8.81642	0.060846	0.781497	1.49308	2.76172	-1	-27.9989		18.9994	0.912657	0.007262	0.005446	constant	CDC7	protein_coding
bleomycin	48	ENSG00000185420	hill	8.96104	5.11658	7.28315	9.37912	12.3494	-1	-31.0615		20.5307	0.939514	0.005997	0.004498	constant	SMYD3	protein_coding
bleomycin	48	ENSG00000076321	poly3	10.0866	0.067744	0.867593	1.70316	2.30396	-1	-47.5548		28.7774	0.854677	0.002139	0.001604	constant	KLHL20	protein_coding
bleomycin	48	ENSG00000117280	linear	10.4707	2.55795	6.48224	9.27047	10.5	1	-56.881	0.513689	31.4405	0.726226	0.001314	0.00115	constant	RAB29	protein_coding
bleomycin	48	ENSG00000236719	linear	7.37982	2.8135	6.95701	9.92126	10.5	1	-42.128	0.647948	24.064	0.69724	0.003305	0.002892	constant	OVAAL	lncRNA
bleomycin	48	ENSG00000136636	power	10.315	0.003355	0.066693	0.584813	3.32192	-1	-41.696	0.733701	24.848	0.952903	0.003227	0.002622	constant	KCTD3	protein_coding
bleomycin	48	ENSG00000163874	power	8.29986	0.029854	0.430561	1.18313	6.78462	1	-36.9128	0.99705	22.4564	0.967628	0.004351	0.003535	constant	ZC3H12A	protein_coding
bleomycin	48	ENSG00000054392	poly3	8.19975	0.054855	0.718118	1.37111	2.44212	1	-42.7516		26.3758	0.908444	0.002888	0.002166	constant	HHAT	protein_coding
bleomycin	48	ENSG00000116703	linear	7.30545	1.62417	4.54299	6.69001	10.5	1	-31.9248	0.751067	18.9624	0.843766	0.006253	0.005472	constant	PDC	protein_coding
bleomycin	48	ENSG00000162545	poly3	9.80712	10.9747	12.481	14.5287	11.8417	1	-31.5882		20.7941	0.826018	0.005803	0.004352	constant	CAMK2N1	protein_coding
bleomycin	48	ENSG00000090432	poly2	10.0872	0.846449	3.87142	7.08095	5.67936	1	-38.206	0.796538	23.103	0.684401	0.004013	0.003261	constant	MUL1	protein_coding
bleomycin	48	ENSG00000158825	poly2	7.73109	0.154777	1.03221	1.78283	4.0227	-1	-49.082	0.240137	28.541	0.923846	0.002034	0.001652	constant	CDA	protein_coding
bleomycin	48	ENSG00000158828	hill	9.51444	0.078887	1.67158	6.40102	2.31396	-1	-34.5765		22.2883	0.770514	0.004814	0.00361	constant	PINK1	protein_coding
bleomycin	48	ENSG00000117242	power	8.57885	0.003651	0.253521	2.85477	2.57895	1	-46.296	0.614589	27.148	0.83436	0.002421	0.001967	constant	PINK1-AS	lncRNA
bleomycin	48	ENSG00000116761	poly3	8.08855	0.045488	0.609994	1.15729	2.18013	-1	-40.8389		25.4194	0.912472	0.003255	0.002441	constant	CTH	protein_coding
bleomycin	48	ENSG00000007968	poly3	7.97931	0.029513	0.407262	0.760914	2.45588	-1	-40.4035		25.2018	0.964716	0.003345	0.002508	constant	E2F2	protein_coding
bleomycin	48	ENSG00000117318	linear	11.616	1.69493	4.70308	6.90254	10.5	-1	-15.0489	0.397741	10.5245	0.834416	0.017955	0.01571	constant	ID3	protein_coding
bleomycin	48	ENSG00000057757	poly3	9.98207	10.0362	12.2486	15.5559	11.5787	1	-40.2378		25.1189	0.710357	0.003379	0.002535	constant	PITHD1	protein_coding
bleomycin	48	ENSG00000011009	poly3	10.8568	0.060394	0.775003	1.47626	2.90617	1	-23.6492		16.8246	0.924286	0.00953	0.007148	constant	LYPLA2	protein_coding
bleomycin	48	ENSG00000117308	poly2	9.91634	0.240944	1.49599	2.51004	6.06004	1	-18.8734	0.820515	13.4367	0.934348	0.013436	0.010917	constant	GALE	protein_coding
bleomycin	48	ENSG00000287516	poly2	7.52489	0.469583	2.51046	4.15943	7.3552	1	-41.5128	0.872222	24.7564	0.880427	0.003264	0.002652	constant		lncRNA
bleomycin	48	ENSG00000132693	poly2	7.24089	0.370463	2.11501	3.51471	6.39878	1	-51.4984	0.754131	29.7492	0.88903	0.001749	0.001421	constant	CRP	protein_coding
bleomycin	48	ENSG00000181036	poly2	7.24691	0.565335	2.92078	4.98736	5.78504	1	-29.8374	0.976541	18.9187	0.788369	0.006771	0.005502	constant	FCRL6	protein_coding
bleomycin	48	ENSG00000213085	power	7.59253	0.114196	1.31788	3.80681	6.72742	1	-40.8906	0.849096	24.4453	0.880806	0.003393	0.002757	constant	CFAP45	protein_coding
bleomycin	48	ENSG00000254545	poly2	7.45771	0.545478	2.94322	19.2145	3.97776	1	-32.4025	0.750816	20.2012	0.628649	0.005768	0.004687	constant		lncRNA
bleomycin	48	ENSG00000163399	poly3	12.4432	0.065272	0.850201	1.69063	2.66131	1	-46.9539		28.477	0.873326	0.002221	0.001666	constant	ATP1A1	protein_coding
bleomycin	48	ENSG00000243364	poly3	8.94936	0.084631	1.06506	14.6117	3.92417	1	-30.5127		20.2564	0.732254	0.006206	0.004654	constant	EFNA4	protein_coding
bleomycin	48	ENSG00000143590	power	7.8264	0.001536	0.088437	3.02789	1.15307	-1	-42.6142	0.9573	25.3071	0.795035	0.003047	0.002476	constant	EFNA3	protein_coding
bleomycin	48	ENSG00000169242	power	11.2114	0.150142	1.11608	2.44582	8.30078	-1	-34.4819	0.874752	21.241	0.952684	0.005065	0.004115	constant	EFNA1	protein_coding
bleomycin	48	ENSG00000169241	poly2	9.46199	0.35186	2.07745	3.52467	4.26456	-1	-38.2929	0.512746	23.1465	0.787821	0.003992	0.003243	constant	SLC50A1	protein_coding
bleomycin	48	ENSG00000236675	poly2	8.57027	0.562475	2.97795	5.25199	4.41241	1	-13.2932	0.574484	10.6466	0.676313	0.019043	0.015472	constant	MTX1P1	unprocessed_pseudogene
bleomycin	48	ENSG00000177628	power	10.4964	0.001565	0.016289	0.12255	2.55688	1	-37.3365	0.283901	22.6682	0.977127	0.004238	0.003443	constant	GBA1	protein_coding
bleomycin	48	ENSG00000116521	power	10.5725	0.002059	0.127038	2.75339	1.66526	1	-34.9648	0.631591	21.4824	0.820077	0.004915	0.003993	constant	SCAMP3	protein_coding
bleomycin	48	ENSG00000143630	poly3	8.17513	0.089766	1.13141	4.83127	18.8859	-1	-32.2188		21.1094	0.671331	0.005578	0.004184	constant	HCN3	protein_coding
bleomycin	48	ENSG00000143627	poly3	7.1701	1.00277	3.4506	5.6017	8.70193	1	-49.9326		29.9663	0.936546	0.001844	0.001383	constant	PKLR	protein_coding
bleomycin	48	ENSG00000174059	poly2	12.4952	0.055697	0.396287	0.709866	5.97899	-1	-24.4329	0.863884	16.2164	0.994701	0.009492	0.007712	constant	CD34	protein_coding
bleomycin	48	ENSG00000284237	poly2	8.15056	0.517537	2.7532	4.69202	5.36855	-1	-27.5922	0.483836	17.7961	0.78438	0.007791	0.00633	constant	LINC02767	lncRNA
bleomycin	48	ENSG00000142657	poly3	12.6018	8.24201	9.58423	10.6742	11.5794	-1	-30.9316		20.4658	0.930478	0.006046	0.004534	constant	PGD	protein_coding
bleomycin	48	ENSG00000175279	poly3	7.73694	0.087413	1.10257	15.8056	1.88471	-1	-37.2051		23.6025	0.738685	0.004085	0.003064	constant	CENPS	protein_coding
bleomycin	48	ENSG00000122188	linear	7.24339	2.11556	5.60753	8.09982	10.5	1	-31.3693	0.629445	18.6847	0.779966	0.006474	0.005665	constant	LAX1	protein_coding
bleomycin	48	ENSG00000182004	exp2	10.1414	3.40171	7.99676	11.4593	10.4073	-1	-21.7165	0.766765	13.8583	0.630006	0.011836	0.010356	constant	SNRPE	protein_coding
bleomycin	48	ENSG00000130768	poly3	7.87699	0.117496	1.38994	14.3818	2.18863	-1	-31.643		20.8215	0.67937	0.005783	0.004337	constant	SMPDL3B	protein_coding
bleomycin	48	ENSG00000182118	power	8.59311	0.007034	0.830127	5.23126	3.1804	-1	-34.5113	0.603272	21.2557	0.741877	0.005056	0.004108	constant	FAM89A	protein_coding
bleomycin	48	ENSG00000132773	poly3	8.97434	0.060306	0.784449	1.52011	2.23948	-1	-32.7882		21.3941	0.868011	0.005383	0.004037	constant	TOE1	protein_coding
bleomycin	48	ENSG00000070759	poly3	8.20908	0.077793	0.982165	1.98751	2.63395	-1	-32.179		21.0895	0.856048	0.005592	0.004194	constant	TESK2	protein_coding
bleomycin	48	ENSG00000169224	power	7.19828	0.002283	0.245779	3.99194	1.68548	1	-37.6555	0.947484	22.8277	0.762603	0.004154	0.003375	constant	GCSAML	protein_coding
bleomycin	48	ENSG00000133019	power	7.18145	0.078198	0.876803	2.41013	6.99702	1	-45.4945	0.890321	26.7473	0.932916	0.002545	0.002068	constant	CHRM3	protein_coding
bleomycin	48	ENSG00000116266	poly2	10.3905	0.390571	2.17898	3.58783	7.73199	1	-27.2718	0.417287	17.6359	0.913945	0.007949	0.006458	constant	STXBP3	protein_coding
bleomycin	48	ENSG00000215717	power	9.95106	0.001065	0.015749	0.539651	1.08028	1	-46.678	0.716417	27.339	0.927455	0.002363	0.00192	constant	TMEM167B	protein_coding
bleomycin	48	ENSG00000132676	power	10.8642	0.003083	0.258111	3.29406	2.2437	1	-44.1294	0.855691	26.0647	0.80735	0.002772	0.002252	constant	DAP3	protein_coding
bleomycin	48	ENSG00000203761	poly2	8.24849	0.47859	2.62273	4.49255	4.71404	-1	-32.6424	0.889793	20.3212	0.752927	0.005682	0.004617	constant	MSTO2P	unprocessed_pseudogene
bleomycin	48	ENSG00000132718	poly3	11.12	11.1635	12.343	13.7675	12.5065	1	-29.6039		19.802	0.90898	0.006569	0.004927	constant	SYT11	protein_coding
bleomycin	48	ENSG00000186377	power	7.88639	0.001388	0.033879	1.62745	1.19205	-1	-39.6343	0.619663	23.8172	0.865944	0.003671	0.002982	constant	CYP4X1	protein_coding
bleomycin	48	ENSG00000226252	power	8.63481	0.002523	0.074099	1.19418	2.3795	-1	-34.8864	0.901163	21.4432	0.908997	0.004939	0.004013	constant		lncRNA
bleomycin	48	ENSG00000237424	poly3	7.87536	8.07473	10.0274	11.6717	11.0497	1	-32.7429		21.3715	0.831715	0.005399	0.004049	constant	FOXD2-AS1	lncRNA
bleomycin	48	ENSG00000143061	poly2	7.72527	0.246208	1.53508	2.58947	4.94245	1	-39.1076	0.642081	23.5538	0.901916	0.003794	0.003082	constant	IGSF3	protein_coding
bleomycin	48	ENSG00000135821	poly3	11.7785	0.044571	0.598968	1.13555	2.13551	-1	-46.7841		28.392	0.904568	0.002245	0.001683	constant	GLUL	protein_coding
bleomycin	48	ENSG00000162374	poly2	7.18578	0.406739	2.27891	3.80056	6.09538	1	-41.2625	0.538799	24.6313	0.865593	0.003315	0.002694	constant	ELAVL4	protein_coding
bleomycin	48	ENSG00000033122	poly3	7.6581	5.15116	7.70969	9.28099	10.1392	1	-39.6196		24.8098	0.867009	0.003513	0.002634	constant	LRRC7	protein_coding
bleomycin	48	ENSG00000116678	poly3	11.6103	0.015242	0.216689	0.406414	3.66454	-1	-35.3644		22.6822	0.995431	0.004583	0.003437	constant	LEPR	protein_coding
bleomycin	48	ENSG00000159352	poly2	11.5252	0.719225	3.50499	6.33023	5.05085	1	-30.2481	0.849624	19.1241	0.676394	0.0066	0.005362	constant	PSMD4	protein_coding
bleomycin	48	ENSG00000158710	power	13.1915	0.000396	0.006416	0.147845	0.054074	1	-24.3282	0.731659	16.1641	0.942503	0.009554	0.007763	constant	TAGLN2	protein_coding
bleomycin	48	ENSG00000162734	poly3	12.3698	0.018348	0.259794	0.48735	2.5514	1	-42.2354		26.1177	0.988203	0.002983	0.002237	constant	PEA15	protein_coding
bleomycin	48	ENSG00000186564	linear	7.39292	3.65463	8.39236	12.0256	10.5	1	-17.8233	0.458747	11.9117	0.612788	0.015096	0.013209	constant	FOXD2	protein_coding
bleomycin	48	ENSG00000244038	poly3	12.9107	0.078227	0.989542	16.5409	17.0753	1	-43.0904		26.5452	0.778817	0.002828	0.002121	constant	DDOST	protein_coding
bleomycin	48	ENSG00000116690	poly3	7.31201	0.601955	2.78478	4.84264	7.63606	1	-34.4883		22.2441	0.927776	0.004841	0.00363	constant	PRG4	protein_coding
bleomycin	48	ENSG00000172456	poly3	8.3785	2.69656	5.99356	8.12179	9.21651	-1	-33.0726		21.5363	0.847935	0.005288	0.003966	constant	FGGY	protein_coding
bleomycin	48	ENSG00000118733	linear	7.1875	1.84139	5.02689	7.33135	10.5	1	-39.2893	0.632629	22.6447	0.815189	0.003946	0.003453	constant	OLFM3	protein_coding
bleomycin	48	ENSG00000083444	poly3	12.8403	0.038676	0.526012	0.991696	2.1179	1	-25.2099		17.6049	0.921983	0.008645	0.006484	constant	PLOD1	protein_coding
bleomycin	48	ENSG00000162521	poly3	11.5609	0.072681	0.922855	1.83305	2.46441	-1	-42.0282		26.0141	0.868574	0.003022	0.002266	constant	RBBP4	protein_coding
bleomycin	48	ENSG00000162520	poly3	8.38358	0.014754	0.21083	0.397149	2.36613	1	-53.5854		31.7927	0.990074	0.001467	0.001101	constant	SYNC	protein_coding
bleomycin	48	ENSG00000121905	linear	7.41112	3.61322	8.32562	11.9212	10.5	1	-32.4732	0.536833	19.2366	0.61657	0.006043	0.005287	constant	HPCA	protein_coding
bleomycin	48	ENSG00000121900	power	9.06731	0.001172	0.018966	1.04815	1.04427	1	-18.1714	0.502293	13.0857	0.894873	0.014038	0.011406	constant	TMEM54	protein_coding
bleomycin	48	ENSG00000143224	linear	9.14055	2.50014	6.37191	9.12117	10.5	-1	-34.468	0.746337	20.234	0.732999	0.005334	0.004668	constant	PPOX	protein_coding
bleomycin	48	ENSG00000158859	poly2	9.11456	0.095576	0.657265	1.14963	7.07568	1	-32.7501	0.320659	20.375	0.989332	0.005644	0.004586	constant	ADAMTS4	protein_coding
bleomycin	48	ENSG00000143257	poly3	7.51348	1.32139	4.55804	7.36765	7.17931	1	-40.3037		25.1518	0.752195	0.003366	0.002524	constant	NR1I3	protein_coding
bleomycin	48	ENSG00000188931	poly3	8.33362	5.50876	8.64731	10.5876	10.0931	-1	-42.5215		26.2607	0.765432	0.00293	0.002197	constant	CFAP126	protein_coding
bleomycin	48	ENSG00000265107	poly3	8.73451	0.0244	0.339918	0.634244	2.79677	-1	-29.1129		19.5564	0.982662	0.006773	0.00508	constant	GJA5	protein_coding
bleomycin	48	ENSG00000116688	power	11.4199	0.002541	0.040393	0.450039	2.90738	1	-57.9644	0.599671	32.9822	0.956047	0.001167	0.000948	constant	MFN2	protein_coding
bleomycin	48	ENSG00000084073	power	10.7968	0.005058	0.575127	4.53732	2.82147	1	-37.8592	0.365711	22.9296	0.764211	0.004101	0.003332	constant	ZMPSTE24	protein_coding
bleomycin	48	ENSG00000049089	poly3	7.78661	1.05265	3.8181	6.30169	8.22989	1	-35.359		22.6795	0.89228	0.004584	0.003438	constant	COL9A2	protein_coding
bleomycin	48	ENSG00000187801	linear	7.9705	2.69484	6.73914	9.62076	10.5	1	-43.3571	0.594025	24.6785	0.710503	0.003061	0.002678	constant	ZFP69B	protein_coding
bleomycin	48	ENSG00000260920	poly3	7.9267	0.084148	1.05036	2.16287	2.28578	1	-41.4327		25.7163	0.82386	0.003136	0.002352	constant		lncRNA
bleomycin	48	ENSG00000158887	poly2	7.8659	0.521813	2.7089	4.50555	7.42442	1	-35.2026	0.89998	21.6013	0.866397	0.004842	0.003934	constant	MPZ	protein_coding
bleomycin	48	ENSG00000127423	poly3	7.84248	0.042108	0.57103	1.0847	1.97213	-1	-28.5563		19.2781	0.90222	0.007013	0.00526	constant	AUNIP	protein_coding
bleomycin	48	ENSG00000182749	power	9.07227	0.009028	0.88686	5.10181	3.5032	1	-30.6261	0.448305	19.3131	0.755053	0.006446	0.005237	constant	PAQR7	protein_coding
bleomycin	48	ENSG00000117632	power	12.75	0.011557	0.186087	0.530667	6.3399	-1	-36.2243	0.468627	22.1122	0.983747	0.004543	0.003691	constant	STMN1	protein_coding
bleomycin	48	ENSG00000198520	linear	7.48969	3.53553	8.19941	11.726	10.5	1	-35.5685	0.538266	20.7842	0.623767	0.00498	0.004357	constant	ARMH1	protein_coding
bleomycin	48	ENSG00000142945	poly3	9.59008	0.017536	0.248963	0.467702	2.4093	-1	-19.0835		14.5417	0.987327	0.012678	0.009508	constant	KIF2C	protein_coding
bleomycin	48	ENSG00000173846	poly3	9.29481	0.015936	0.226395	0.424696	3.29981	1	-36.1877		23.0939	0.994046	0.004353	0.003265	constant	PLK3	protein_coding
bleomycin	48	ENSG00000070785	drc.Weibull-1	9.35658	8.75333	13.3959	17.1112	86.9682	-1	-30.6795	0.712295	19.3398	0.673907	0.006424	0.00522	constant	EIF2B3	protein_coding
bleomycin	48	ENSG00000126107	poly3	11.0614	0.088228	1.07693	2.18207	2.58292	1	-51.9862		30.9931	0.824731	0.001622	0.001216	constant	HECTD3	protein_coding
bleomycin	48	ENSG00000126088	poly2	11.0815	0.668254	3.38807	6.23787	4.29759	1	-25.5321	0.672475	16.7661	0.610691	0.008862	0.0072	constant	UROD	protein_coding
bleomycin	48	ENSG00000173662	linear	7.27116	1.94754	5.2555	7.63373	10.5	1	-35.9222	0.743531	20.9611	0.801412	0.004871	0.004262	constant	TAS1R1	protein_coding
bleomycin	48	ENSG00000171488	exp2	11.2411	1.66465	4.66266	6.85286	10.4013	-1	-33.7607	0.668597	19.8804	0.832757	0.005575	0.004878	constant	LRRC8C	protein_coding
bleomycin	48	ENSG00000070886	power	7.22196	0.010361	0.548764	3.20998	4.00023	1	-29.2061	0.981568	18.6031	0.847265	0.007044	0.005723	constant	EPHA8	protein_coding
bleomycin	48	ENSG00000225886	linear	7.4979	1.41625	4.05803	6.04245	10.5	1	-12.4509	0.668783	9.22545	0.871277	0.02112	0.01848	constant		lncRNA
bleomycin	48	ENSG00000117758	power	10.9344	0.000148	0.00181	0.005365	0.015562	1	-49.6418	0.528505	28.8209	0.989655	0.001964	0.001596	constant	STX12	protein_coding
bleomycin	48	ENSG00000130775	poly3	8.85646	12.6334	14.2737	16.3701	13.4661	1	-26.7178		18.3589	0.870763	0.007867	0.0059	constant	THEMIS2	protein_coding
bleomycin	48	ENSG00000117748	power	9.70621	0.000765	0.006312	0.059246	0.010511	-1	-39.6042	0.278494	23.8021	0.791923	0.003678	0.002988	constant	RPA2	protein_coding
bleomycin	48	ENSG00000117122	poly2	11.3197	4.34861	8.28383	11.6665	13.9216	-1	-21.7364	0.577162	14.8682	0.845057	0.011235	0.009128	constant	MFAP2	protein_coding
bleomycin	48	ENSG00000159363	power	10.7479	0.002011	0.005588	0.012758	0.010511	1	-20.6668	0.368515	14.3334	0.829139	0.012011	0.009759	constant	ATP13A2	protein_coding
bleomycin	48	ENSG00000117115	poly3	7.34331	1.01922	3.16163	4.96036	9.42176	1	-45.3559		27.6779	0.968505	0.002454	0.001841	constant	PADI2	protein_coding
bleomycin	48	ENSG00000142623	poly2	7.28726	0.545113	2.84043	4.82359	5.91664	1	-33.3473	0.820936	20.6737	0.802755	0.005437	0.004418	constant	PADI1	protein_coding
bleomycin	48	ENSG00000142619	linear	7.24813	3.13407	7.52522	10.7242	10.5	1	-26.3915	0.555939	16.1958	0.663107	0.008837	0.007732	constant	PADI3	protein_coding
bleomycin	48	ENSG00000282057	power	7.76674	0.013047	1.67016	7.28601	3.67066	1	-37.8828	0.335513	22.9414	0.664809	0.004095	0.003327	constant		lncRNA
bleomycin	48	ENSG00000142871	poly3	13.4315	0.034642	0.474501	0.891069	2.16803	1	-29.0436		19.5218	0.938101	0.006803	0.005102	constant	CCN1	protein_coding
bleomycin	48	ENSG00000225265	linear	7.3829	3.48922	8.12356	11.61	10.5	1	-31.2801	0.732206	18.6401	0.628118	0.00651	0.005697	constant	TAF1A-AS1	lncRNA
bleomycin	48	ENSG00000272750	linear	7.69429	2.70235	6.75305	9.63985	10.5	-1	-33.7529	0.708344	19.8765	0.709654	0.005578	0.004881	constant		lncRNA
bleomycin	48	ENSG00000186063	exp2	10.5716	2.64128	6.65904	9.52683	10.4189	-1	-30.5649	0.596827	18.2824	0.710983	0.006808	0.005957	constant	AIDA	protein_coding
bleomycin	48	ENSG00000162819	poly2	10.353	5.58326	10.2142	13.7504	14.243	1	-42.3181	0.489347	25.159	0.770545	0.003104	0.002522	constant	BROX	protein_coding
bleomycin	48	ENSG00000287338	power	7.33213	0.005207	0.239	2.01831	3.32823	1	-36.9162	0.579267	22.4581	0.885793	0.00435	0.003535	constant		lncRNA
bleomycin	48	ENSG00000187554	linear	7.38591	1.00274	3.02185	4.62721	10.5	1	-42.7007	0.438668	24.3504	0.924279	0.003189	0.00279	constant	TLR5	protein_coding
bleomycin	48	ENSG00000164010	power	9.03321	0.001939	0.099155	2.42075	1.61577	-1	-41.4373	0.543678	24.7187	0.834968	0.003279	0.002665	constant	ERMAP	protein_coding
bleomycin	48	ENSG00000225099	power	7.46377	0.006808	1.30821	7.05062	2.97112	1	-44.6179	0.904113	26.3089	0.65823	0.002688	0.002184	constant	ATP6V1E1P1	processed_pseudogene
bleomycin	48	ENSG00000198857	linear	7.77007	1.80239	4.94163	7.21854	10.5	1	-33.3446	0.790855	19.6723	0.820288	0.005722	0.005007	constant	HSD3BP5	transcribed_unprocessed_pseudogene
bleomycin	48	ENSG00000143067	poly2	9.9543	0.2946	1.74483	2.88292	7.90812	1	-40.558	0.815601	24.279	0.944685	0.003465	0.002815	constant	ZNF697	protein_coding
bleomycin	48	ENSG00000092621	power	9.81159	0.000393	0.00527	0.019804	0.208911	-1	-22.7878	0.934372	15.3939	0.974424	0.01052	0.008548	constant	PHGDH	protein_coding
bleomycin	48	ENSG00000027644	power	7.23363	0.078528	0.973236	2.87422	6.65581	1	-35.8531	0.944713	21.9265	0.911742	0.004649	0.003777	constant	INSRR	protein_coding
bleomycin	48	ENSG00000137970	linear	10.6402	3.6885	8.44669	12.1111	10.5	-1	-29.0858	0.320477	17.5429	0.609722	0.007467	0.006534	constant	RPL7P9	processed_pseudogene
bleomycin	48	ENSG00000198837	power	10.4373	0.152247	2.38371	6.79916	6.16365	-1	-45.1673	0.864077	26.5836	0.749284	0.002598	0.00211	constant	DENND4B	protein_coding
bleomycin	48	ENSG00000160741	poly3	9.93079	8.48018	10.1931	11.7683	10.5239	1	-44.0511		27.0256	0.782488	0.002663	0.001997	constant	CRTC2	protein_coding
bleomycin	48	ENSG00000282386	poly3	7.55867	0.284844	2.88763	18.3137	4.26399	1	-29.2181		19.6091	0.605531	0.006729	0.005047	constant		lncRNA
bleomycin	48	ENSG00000143578	power	8.4241	0.001441	0.067495	2.74594	1.08324	-1	-32.0803	0.932471	20.0401	0.807012	0.005886	0.004782	constant	CREB3L4	protein_coding
bleomycin	48	ENSG00000143545	poly3	10.1036	10.79	12.9123	16.5308	11.5601	-1	-18.0228		14.0114	0.689713	0.013547	0.01016	constant	RAB13	protein_coding
bleomycin	48	ENSG00000162642	poly3	9.29133	2.4187	5.66657	7.85593	8.99522	1	-46.0451		28.0226	0.84852	0.002351	0.001763	constant	C1orf52	protein_coding
bleomycin	48	ENSG00000223653	poly3	7.65711	1.07556	3.78441	6.18345	8.4839	1	-44.8822		27.4411	0.907723	0.002528	0.001896	constant	BCL10-AS1	lncRNA
bleomycin	48	ENSG00000116198	power	10.0461	0.000955	0.019517	2.14476	0.540749	1	-43.4869	0.437922	25.7435	0.822785	0.002885	0.002344	constant	CEP104	protein_coding
bleomycin	48	ENSG00000162836	poly3	8.6607	0.17014	1.93397	7.72006	2.83934	-1	-28.72		19.36	0.63651	0.006942	0.005206	constant	ACP6	protein_coding
bleomycin	48	ENSG00000116667	poly3	9.64879	0.030226	0.413025	0.765681	3.64244	-1	-32.9489		21.4744	0.984875	0.005329	0.003997	constant	C1orf21	protein_coding
bleomycin	48	ENSG00000125945	poly3	9.63116	0.047483	0.634637	1.20802	2.12835	1	-41.8131		25.9065	0.894907	0.003063	0.002297	constant	ZNF436	protein_coding
bleomycin	48	ENSG00000204219	poly3	8.41143	0.039095	0.528566	0.99144	2.46518	1	-21.208		15.604	0.947518	0.011101	0.008326	constant	TCEA3	protein_coding
bleomycin	48	ENSG00000173110	linear	7.37517	1.75445	4.83588	7.07853	10.5	1	-26.2274	0.515618	16.1137	0.826578	0.008928	0.007812	constant	HSPA6	protein_coding
bleomycin	48	ENSG00000177301	poly3	7.21772	2.19806	5.57106	7.89114	9.02824	1	-28.5729		19.2864	0.848271	0.007006	0.005254	constant	KCNA2	protein_coding
bleomycin	48	ENSG00000160752	poly2	11.119	0.2787	1.68567	2.81229	6.30077	-1	-33.1471	0.9611	20.5736	0.923359	0.005506	0.004474	constant	FDPS	protein_coding
bleomycin	48	ENSG00000121957	poly3	8.94527	0.010943	0.157897	0.299079	2.13501	-1	-56.9629		33.4814	0.992339	0.001188	0.000891	constant	GPSM2	protein_coding
bleomycin	48	ENSG00000188396	power	7.61592	0.001479	0.032175	1.31912	1.37329	1	-30.6324	0.356911	19.3162	0.88583	0.006443	0.005235	constant	DYNLT4	protein_coding
bleomycin	48	ENSG00000082482	linear	7.41612	2.37894	6.13687	8.80501	10.5	1	-31.0926	0.541331	18.5463	0.747451	0.006587	0.005764	constant	KCNK2	protein_coding
bleomycin	48	ENSG00000116747	linear	10.4061	2.2733	5.9277	8.52544	10.5	1	-27.1822	0.277165	16.5911	0.760317	0.008411	0.007359	constant	RO60	protein_coding
bleomycin	48	ENSG00000243710	poly2	7.94285	0.279116	1.69189	2.82809	5.90102	1	-40.0755	0.319094	24.0378	0.914911	0.003571	0.002901	constant	CFAP57	protein_coding
bleomycin	48	ENSG00000116874	poly2	9.27124	0.228852	1.43958	2.42942	5.24512	-1	-32.9095	0.792429	20.4547	0.921722	0.005588	0.00454	constant	WARS2	protein_coding
bleomycin	48	ENSG00000065600	poly3	8.99602	0.083711	1.02596	2.04286	2.6865	1	-35.8204		22.9102	0.847818	0.004454	0.00334	constant	PACC1	protein_coding
bleomycin	48	ENSG00000134644	poly3	11.3561	9.73119	11.3902	13.3548	11.2971	-1	-43.2272		26.6136	0.797006	0.002803	0.002103	constant	PUM1	protein_coding
bleomycin	48	ENSG00000215788	poly2	10.028	0.522066	2.8503	5.06147	3.93616	1	-10.8725	0.997625	9.43625	0.636709	0.022153	0.018	constant	TNFRSF25	protein_coding
bleomycin	48	ENSG00000117625	poly3	9.72645	0.227566	2.24567	14.0842	2.80995	-1	-28.149		19.0745	0.60636	0.007194	0.005396	constant	RCOR3	protein_coding
bleomycin	48	ENSG00000143344	poly3	10.4912	0.069594	0.886965	1.74421	2.40953	1	-38.6269		24.3135	0.877206	0.003737	0.002803	constant	RGL1	protein_coding
bleomycin	48	ENSG00000142856	power	8.83594	0.006252	0.452359	3.39866	3.28163	-1	-38.6376	0.486168	23.3188	0.824494	0.003907	0.003174	constant	ITGB3BP	protein_coding
bleomycin	48	ENSG00000158022	poly2	7.2011	0.726526	3.41157	5.84377	7.37139	1	-36.8724	0.912827	22.4362	0.805818	0.004362	0.003544	constant	TRIM63	protein_coding
bleomycin	48	ENSG00000116396	power	10.169	0.001472	0.022783	0.908847	1.49986	-1	-41.9872	0.589779	24.9936	0.910776	0.003169	0.002575	constant	KCNC4	protein_coding
bleomycin	48	ENSG00000131238	power	11.8831	0.006511	0.136121	0.666041	4.58667	-1	-44.6453	0.415935	26.3227	0.962628	0.002684	0.00218	constant	PPT1	protein_coding
bleomycin	48	ENSG00000171680	poly2	11.0653	0.217512	1.38034	2.33623	5.05659	1	-26.5277	0.37603	17.2639	0.922064	0.008327	0.006766	constant	PLEKHG5	protein_coding
bleomycin	48	ENSG00000116977	poly3	10.709	0.115802	1.3719	11.7546	17.7007	-1	-25.1175		17.5587	0.689202	0.008695	0.006521	constant	LGALS8	protein_coding
bleomycin	48	ENSG00000179403	power	8.56662	0.001275	0.030238	1.77987	1.02284	-1	-22.0759	0.968166	15.038	0.854341	0.010999	0.008936	constant	VWA1	protein_coding
bleomycin	48	ENSG00000215915	linear	7.31567	1.93536	5.22951	7.59935	10.5	1	-32.3118	0.796968	19.1559	0.802985	0.006104	0.005341	constant	ATAD3C	protein_coding
bleomycin	48	ENSG00000117408	power	10.0429	0.003141	0.125999	1.6463	2.60913	1	-37.7836	0.396278	22.8918	0.890621	0.004121	0.003348	constant	IPO13	protein_coding
bleomycin	48	ENSG00000117410	linear	10.3186	2.41382	6.20503	8.89645	10.5	1	-25.5836	0.706913	15.7918	0.743258	0.009295	0.008133	constant	ATP6V0B	protein_coding
bleomycin	48	ENSG00000159214	poly3	8.02043	0.172396	1.87489	13.474	2.38262	1	-33.6384		21.8192	0.621088	0.005105	0.003829	constant	CCDC24	protein_coding
bleomycin	48	ENSG00000196517	power	7.61326	0.002482	0.120546	2.10404	2.09142	1	-45.9847	0.862572	26.9923	0.859679	0.002468	0.002005	constant	SLC6A9	protein_coding
bleomycin	48	ENSG00000172031	poly3	8.4825	0.071652	0.914341	1.82095	2.21439	1	-46.2168		28.1084	0.840993	0.002326	0.001744	constant	EPHX4	protein_coding
bleomycin	48	ENSG00000189339	exp2	11.1331	1.62799	4.57077	6.72938	10.4325	-1	-46.9231	0.549921	26.4616	0.839345	0.002449	0.002143	constant	SLC35E2B	protein_coding
bleomycin	48	ENSG00000227775	exp2	8.58602	2.62234	6.61939	9.46887	10.4365	-1	-45.2912	0.895872	25.6456	0.714366	0.002712	0.002373	constant		transcribed_processed_pseudogene
bleomycin	48	ENSG00000008130	poly2	10.8143	0.309269	1.87545	3.18339	4.08386	1	-39.2865	0.573833	23.6433	0.802266	0.003751	0.003048	constant	NADK	protein_coding
bleomycin	48	ENSG00000178821	linear	7.45933	2.8671	7.05405	10.0563	10.5	1	-36.5682	0.260047	21.2841	0.69136	0.004678	0.004093	constant	TMEM52	protein_coding
bleomycin	48	ENSG00000117505	poly2	10.5188	0.283383	1.69847	2.81905	7.2657	1	-47.541	0.268828	27.7705	0.938362	0.002239	0.00182	constant	DR1	protein_coding
bleomycin	48	ENSG00000162889	poly3	11.2575	0.135438	1.5602	15.1339	2.20591	1	-35.7528		22.8764	0.638595	0.004473	0.003355	constant	MAPKAPK2	protein_coding
bleomycin	48	ENSG00000162896	poly3	7.19036	2.07858	5.23927	7.49844	8.8418	1	-39.074		24.537	0.860782	0.003634	0.002726	constant	PIGR	protein_coding
bleomycin	48	ENSG00000182795	exp3	7.29699	9.89564	14.9172	18.4973	15.9357	1	-29.1657	0.31882	18.5829	0.61329	0.007062	0.005737	constant	C1orf116	protein_coding
bleomycin	48	ENSG00000198890	power	9.35303	0.046056	1.78025	6.45504	4.87801	-1	-46.9354	0.838019	27.4677	0.730029	0.002326	0.00189	constant	PRMT6	protein_coding
bleomycin	48	ENSG00000142669	poly3	11.9901	0.061284	0.790641	1.52181	2.54671	1	-17.795		13.8975	0.903431	0.013741	0.010306	constant	SH3BGRL3	protein_coding
bleomycin	48	ENSG00000142910	poly2	12.6573	0.450539	2.4846	4.19613	5.27969	1	-28.2331	0.767585	18.1165	0.809838	0.007485	0.006082	constant	TINAGL1	protein_coding
bleomycin	48	ENSG00000162517	power	10.6518	0.008611	0.671153	4.15978	3.57944	-1	-39.4901	0.812792	23.7451	0.797759	0.003704	0.003009	constant	PEF1	protein_coding
bleomycin	48	ENSG00000085840	poly3	8.57856	0.019785	0.279731	0.525113	2.28225	-1	-36.0008		23.0004	0.981748	0.004404	0.003303	constant	ORC1	protein_coding
bleomycin	48	ENSG00000283445	exp2	8.03082	3.59597	8.31479	11.9547	10.4051	-1	-27.1774	0.858517	16.5887	0.611719	0.008413	0.007362	constant		lncRNA
bleomycin	48	ENSG00000143751	linear	9.75548	1.95085	5.26254	7.64304	10.5	1	-23.0693	0.490136	14.5347	0.800985	0.010876	0.009517	constant	SDE2	protein_coding
bleomycin	48	ENSG00000163041	power	12.2804	0.002599	0.045215	0.52416	2.86572	-1	-40.6073	0.639321	24.3037	0.951188	0.003454	0.002806	constant	H3-3A	protein_coding
bleomycin	48	ENSG00000182827	power	10.4643	0.001304	0.017038	0.384492	1.58741	1	-36.2756	0.779862	22.1378	0.945487	0.004528	0.003679	constant	ACBD3	protein_coding
bleomycin	48	ENSG00000143771	power	10.1671	0.002902	0.00355	0.00753	0.010511	1	-53.0826	0.46587	30.5413	0.923033	0.001584	0.001287	constant	CNIH4	protein_coding
bleomycin	48	ENSG00000183682	linear	7.51515	1.2907	3.754	5.63251	10.5	1	-46.1387	0.906345	26.0693	0.887758	0.002572	0.002251	constant	BMP8A	protein_coding
bleomycin	48	ENSG00000163909	linear	7.28931	2.81014	6.95091	9.91281	10.5	1	-35.3105	0.493544	20.6553	0.697611	0.005061	0.004428	constant	HEYL	protein_coding
bleomycin	48	ENSG00000116983	linear	7.23358	1.79023	4.91491	7.18318	10.5	1	-33.6236	0.582975	19.8118	0.821881	0.005623	0.00492	constant	HPCAL4	protein_coding
bleomycin	48	ENSG00000090621	poly3	12.2743	12.687	15.0872	20.4614	12.5683	-1	-46.0979		28.049	0.728121	0.002343	0.001757	constant	PABPC4	protein_coding
bleomycin	48	ENSG00000143369	poly2	8.81826	0.200614	1.27154	2.1385	7.52254	1	-36.9986	0.669871	22.4993	0.966184	0.004328	0.003517	constant	ECM1	protein_coding
bleomycin	48	ENSG00000143457	poly2	10.3086	0.191063	1.22921	2.08479	5.75871	-1	-52.2363	0.86856	30.1181	0.95015	0.00167	0.001357	constant	GOLPH3L	protein_coding
bleomycin	48	ENSG00000143384	poly2	12.4955	0.100044	0.685897	1.19757	6.87092	1	-55.2008	0.29611	31.6004	0.987765	0.001387	0.001127	constant	MCL1	protein_coding
bleomycin	48	ENSG00000154342	poly3	7.23942	3.94197	7.95711	10.2428	9.79512	1	-30.226		20.113	0.747391	0.006318	0.004739	constant	WNT3A	protein_coding
bleomycin	48	ENSG00000181873	poly2	9.07076	0.315036	1.89916	3.21612	4.25404	-1	-41.049	0.502244	24.5245	0.813412	0.00336	0.00273	constant	IBA57	protein_coding
bleomycin	48	ENSG00000154370	linear	9.27903	2.02624	5.42184	7.85382	10.5	1	-38.7215	0.812633	22.3607	0.791307	0.004089	0.003578	constant	TRIM11	protein_coding
bleomycin	48	ENSG00000171960	poly3	8.87556	0.084023	1.05888	2.21916	3.38923	-1	-31.4176		20.7088	0.859696	0.005865	0.004399	constant	PPIH	protein_coding
bleomycin	48	ENSG00000065978	poly2	14.1358	0.65685	3.20665	5.47674	6.85503	-1	-20.3815	0.5407	14.1907	0.804217	0.012227	0.009935	constant	YBX1	protein_coding
bleomycin	48	ENSG00000001460	poly2	8.6308	0.471022	2.51788	4.17496	7.28449	1	-43.8635	0.338961	25.9317	0.877947	0.002818	0.00229	constant	STPG1	protein_coding
bleomycin	48	ENSG00000001461	power	9.85922	0.002898	0.069753	0.848771	2.8113	1	-37.8755	0.340932	22.9378	0.932781	0.004097	0.003329	constant	NIPAL3	protein_coding
bleomycin	48	ENSG00000117602	poly3	8.03522	0.135501	1.55978	3.80334	2.5675	1	-21.6732		15.8366	0.723565	0.010783	0.008087	constant	RCAN3	protein_coding
bleomycin	48	ENSG00000184454	poly3	7.21854	1.18846	3.93302	6.28791	8.85126	1	-38.3776		24.1888	0.916892	0.003796	0.002847	constant	NCMAP	protein_coding
bleomycin	48	ENSG00000084652	power	11.4507	0.102977	0.884108	2.00635	8.00688	1	-57.203	0.552945	32.6015	0.959864	0.001224	0.000995	constant	TXLNA	protein_coding
bleomycin	48	ENSG00000183615	poly3	8.44389	0.143845	1.60586	3.78494	2.71673	-1	-20.9325		15.4662	0.751891	0.011294	0.008471	constant	FAM167B	protein_coding
bleomycin	48	ENSG00000116478	power	11.796	0.00035	0.004694	0.017593	0.135016	-1	-53.1075	0.574013	30.5537	0.975894	0.001581	0.001285	constant	HDAC1	protein_coding
bleomycin	48	ENSG00000175130	linear	12.9366	2.01951	5.40772	7.83514	10.5	-1	-12.5692	0.505204	9.28462	0.792167	0.020965	0.018344	constant	MARCKSL1	protein_coding
bleomycin	48	ENSG00000168679	exp2	8.18493	1.53954	4.3744	6.46852	10.4072	-1	-47.9527	0.665679	26.9763	0.849819	0.002296	0.002009	constant	SLC16A4	protein_coding
bleomycin	48	ENSG00000198492	hill	11.2393	6.63447	9.63535	12.5481	11.7301	-1	-57.4379		33.7189	0.809082	0.001153	0.000865	constant	YTHDF2	protein_coding
bleomycin	48	ENSG00000136630	linear	8.83218	1.27581	3.71735	5.58284	10.5	-1	-29.0899	0.375519	17.5449	0.889699	0.007465	0.006532	constant	HLX	protein_coding
bleomycin	48	ENSG00000162817	poly3	10.8909	0.136765	1.56521	3.78412	2.36289	-1	-33.462		21.731	0.711668	0.005161	0.003871	constant	C1orf115	protein_coding
bleomycin	48	ENSG00000117593	poly3	9.90079	0.091424	1.13272	16.1546	2.06646	-1	-39.5332		24.7666	0.728599	0.003532	0.002649	constant	DARS2	protein_coding
bleomycin	48	ENSG00000197852	power	9.72522	0.000243	0.002727	0.006912	0.216326	1	-40.7201	0.974687	24.3601	0.993121	0.00343	0.002787	constant	INKA2	protein_coding
bleomycin	48	ENSG00000227811	poly3	7.45457	0.077078	0.985419	2.0328	1.92634	1	-32.4803		21.2402	0.773262	0.005488	0.004116	constant	INKA2-AS1	lncRNA
bleomycin	48	ENSG00000276600	poly2	7.34756	0.275576	1.6475	2.7212	8.39919	1	-53.5684	0.766695	30.7842	0.956075	0.001536	0.001248	constant	RAB7B	protein_coding
bleomycin	48	ENSG00000158769	poly3	11.3373	0.019523	0.276564	0.519934	19.6473	1	-56.1487		33.0744	0.975022	0.00125	0.000938	constant	F11R	protein_coding
bleomycin	48	ENSG00000270149	poly3	7.57521	0.122352	1.42903	4.82862	18.7984	1	-36.8967		23.4483	0.686678	0.004164	0.003123	constant		protein_coding
bleomycin	48	ENSG00000215845	poly2	8.88612	0.519699	2.85892	5.20201	3.72268	1	-36.3834	0.863869	22.1917	0.61145	0.004498	0.003654	constant	TSTD1	protein_coding
bleomycin	48	ENSG00000186517	power	7.28873	0.009053	0.383711	2.33105	4.06192	1	-36.4756	0.743575	22.2378	0.885193	0.004472	0.003633	constant	ARHGAP30	protein_coding
bleomycin	48	ENSG00000143217	poly2	7.27174	0.10188	0.6988	1.22087	6.09788	1	-36.9669	0.519107	22.4835	0.98446	0.004337	0.003523	constant	NECTIN4	protein_coding
bleomycin	48	ENSG00000162755	poly3	7.82322	0.12845	1.50877	5.93665	2.05736	1	-26.9659		18.483	0.617704	0.007746	0.00581	constant	KLHDC9	protein_coding
bleomycin	48	ENSG00000158793	poly3	9.34066	2.13675	5.36146	7.6334	8.88127	1	-30.564		20.282	0.854848	0.006186	0.00464	constant	NIT1	protein_coding
bleomycin	48	ENSG00000158796	poly2	10.0219	0.390617	2.25358	3.83065	4.38711	-1	-42.1596	0.573996	25.0798	0.773513	0.003135	0.002547	constant	DEDD	protein_coding
bleomycin	48	ENSG00000196188	linear	7.34886	2.41226	6.20201	8.89239	10.5	1	-33.7369	0.339991	19.8685	0.743444	0.005584	0.004886	constant	CTSE	protein_coding
bleomycin	48	ENSG00000174574	power	10.617	0.004575	0.102805	0.706057	3.81273	1	-54.4873	0.578745	31.2437	0.952257	0.001451	0.001179	constant	AKIRIN1	protein_coding
bleomycin	48	ENSG00000168653	poly3	11.0733	0.068941	0.885082	1.75462	2.15169	1	-15.3214		12.6607	0.828477	0.016038	0.012029	constant	NDUFS5	protein_coding
bleomycin	48	ENSG00000121931	linear	9.22204	2.33744	6.05519	8.69566	10.5	1	-33.5119	0.537646	19.756	0.752476	0.005663	0.004955	constant	LRIF1	protein_coding
bleomycin	48	ENSG00000162777	poly2	7.69011	1.16934	4.73659	9.12968	6.19582	1	-27.5679	0.613236	17.7839	0.634513	0.007803	0.00634	constant	DENND2D	protein_coding
bleomycin	48	ENSG00000156171	poly2	9.72369	0.562355	2.87471	4.83504	6.88656	-1	-39.3026	0.274861	23.6513	0.835386	0.003748	0.003045	constant	DRAM2	protein_coding
bleomycin	48	ENSG00000169291	poly3	11.7755	0.046969	0.61721	1.15102	3.31941	-1	-48.8168		29.4084	0.960107	0.001977	0.001483	constant	SHE	protein_coding
bleomycin	48	ENSG00000288670	poly2	8.11826	13.6777	16.323	18.3037	16.5967	-1	-44.6001	0.278657	26.3	0.724918	0.002691	0.002187	constant		lncRNA
bleomycin	48	ENSG00000143437	power	10.4312	0.010308	1.19518	6.10299	3.53965	-1	-39.13	0.858769	23.565	0.712369	0.003788	0.003078	constant	ARNT	protein_coding
bleomycin	48	ENSG00000143799	power	11.9745	0.001252	0.012618	0.049191	2.5552	-1	-41.485	0.979798	24.7425	0.986129	0.00327	0.002657	constant	PARP1	protein_coding
bleomycin	48	ENSG00000117450	poly3	12.2167	0.210879	2.12657	16.4607	2.7218	1	-35.1768		22.5884	0.607737	0.004637	0.003478	constant	PRDX1	protein_coding
bleomycin	48	ENSG00000132780	power	11.445	0.000312	0.004242	0.016667	0.064712	-1	-32.8653	0.961757	20.4326	0.975277	0.005604	0.004553	constant	NASP	protein_coding
bleomycin	48	ENSG00000234329	poly3	7.44818	10.6678	18.2405	20.1352	18.5054	1	-43.0456		26.5228	0.632844	0.002835	0.002127	constant	RPL7AP16	processed_pseudogene
bleomycin	48	ENSG00000143570	poly3	7.69006	0.323832	3.27424	18.5005	5.36285	1	-31.9308		20.9654	0.608561	0.00568	0.00426	constant	SLC39A1	protein_coding
bleomycin	48	ENSG00000142864	power	13.3059	0.001021	0.011059	0.046086	1.96773	-1	-56.1571	0.389746	32.0785	0.982745	0.001307	0.001062	constant	SERBP1	protein_coding
bleomycin	48	ENSG00000117245	poly3	7.84042	0.093299	1.14603	16.9836	18.6028	-1	-36.42		23.21	0.747308	0.00429	0.003218	constant	KIF17	protein_coding
bleomycin	48	ENSG00000116750	poly3	9.91146	0.063207	0.800606	1.5181	3.36983	-1	-41.1542		25.5771	0.9384	0.003191	0.002393	constant	UCHL5	protein_coding
bleomycin	48	ENSG00000116514	poly3	9.87259	0.031884	0.430676	0.79275	5.79401	1	-40.8483		25.4241	0.992308	0.003253	0.00244	constant	RNF19B	protein_coding
bleomycin	48	ENSG00000154222	poly2	10.115	0.246906	1.53812	2.59354	4.99048	1	-38.6613	0.946678	23.3306	0.903418	0.003901	0.003169	constant	CC2D1B	protein_coding
bleomycin	48	ENSG00000173406	poly2	7.17222	0.172849	1.12792	1.92404	5.4614	1	-50.1628	0.887672	29.0814	0.95329	0.001901	0.001545	constant	DAB1	protein_coding
bleomycin	48	ENSG00000197147	power	9.97838	0.00392	0.782917	6.08518	2.31792	-1	-30.8953	0.933324	19.4476	0.684147	0.006338	0.00515	constant	LRRC8B	protein_coding
bleomycin	48	ENSG00000131236	power	12.4387	0.000332	0.004428	0.016417	0.109261	1	-51.1842	0.763707	29.5921	0.976914	0.001783	0.001449	constant	CAP1	protein_coding
bleomycin	48	ENSG00000133216	poly3	11.7047	11.8796	13.5349	15.7874	12.8439	-1	-29.4936		19.7468	0.846748	0.006614	0.004961	constant	EPHB2	protein_coding
bleomycin	48	ENSG00000143183	poly2	10.5219	0.61307	3.10025	5.35597	5.66259	1	-39.4945	0.827152	23.7473	0.763072	0.003703	0.003009	constant	TMCO1	protein_coding
bleomycin	48	ENSG00000162390	poly3	8.19946	0.034775	0.47754	0.89945	2.0399	-1	-52.1151		31.0575	0.930529	0.001609	0.001206	constant	ACOT11	protein_coding
bleomycin	48	ENSG00000162687	poly3	7.88874	0.041133	0.561982	8.84415	13.4245	-1	-39.4855		24.7427	0.87232	0.003542	0.002657	constant	KCNT2	protein_coding
bleomycin	48	ENSG00000143387	poly3	8.56048	0.162475	1.797	4.71742	2.34094	-1	-34.9725		22.4863	0.646148	0.004696	0.003522	constant	CTSK	protein_coding
bleomycin	48	ENSG00000163131	linear	8.55687	0.49069	1.58211	2.54095	10.5	1	-27.8818	0.462897	16.9409	0.978037	0.008051	0.007045	constant	CTSS	protein_coding
bleomycin	48	ENSG00000183814	poly3	8.60729	0.044996	0.603432	1.14292	2.2517	-1	-34.1669		22.0834	0.926357	0.004939	0.003704	constant	LIN9	protein_coding
bleomycin	48	ENSG00000117226	linear	9.34595	1.53032	4.32685	6.40219	10.5	1	-23.7442	0.62257	14.8721	0.856192	0.010427	0.009124	constant	GBP3	protein_coding
bleomycin	48	ENSG00000117228	poly2	10.0138	9.97923	13.891	16.3097	15.9222	1	-8.95413	0.382081	8.47706	0.75197	0.024975	0.020292	constant	GBP1	protein_coding
bleomycin	48	ENSG00000162645	poly3	10.4935	8.03897	9.51525	10.7133	10.7361	-1	-44.8205		27.4103	0.877562	0.002538	0.001903	constant	GBP2	protein_coding
bleomycin	48	ENSG00000162654	poly2	8.67258	12.8697	15.7284	17.7207	16.4724	1	-9.45692	0.604917	8.72846	0.74176	0.024203	0.019665	constant	GBP4	protein_coding
bleomycin	48	ENSG00000126705	linear	10.0357	2.44647	6.26846	8.98173	10.5	-1	-38.4688	0.499331	22.2344	0.739357	0.004154	0.003635	constant	AHDC1	protein_coding
bleomycin	48	ENSG00000235912	poly3	7.8334	0.142836	1.65166	14.3111	2.06844	1	-42.203		26.1015	0.640459	0.002989	0.002242	constant		processed_pseudogene
bleomycin	48	ENSG00000126709	poly2	9.43883	0.184777	1.19095	2.01908	6.34257	1	16.2962	0.935664	-4.14812	0.959724	0.121029	0.098336	constant	IFI6	protein_coding
bleomycin	48	ENSG00000137959	poly2	9.19371	0.375192	2.11291	3.47916	7.73665	1	21.348	0.888735	-6.67399	0.91858	0.165963	0.134845	constant	IFI44L	protein_coding
bleomycin	48	ENSG00000174151	poly2	9.11324	0.378084	2.19921	3.73842	4.30214	1	-41.711	0.584648	24.8555	0.773374	0.003224	0.002619	constant	CYB561D1	protein_coding
bleomycin	48	ENSG00000073756	power	9.05811	0.003041	0.054188	0.489489	3.2356	1	-23.8853	0.599829	15.9426	0.957229	0.009823	0.007981	constant	PTGS2	protein_coding
bleomycin	48	ENSG00000153904	poly2	11.3456	0.46699	2.53314	4.25155	5.97167	-1	-28.3159	0.861932	18.158	0.836357	0.007447	0.00605	constant	DDAH1	protein_coding
bleomycin	48	ENSG00000155380	poly2	12.035	0.929365	4.08702	7.51035	6.14491	-1	-51.0437	0.889084	29.5219	0.690036	0.001799	0.001462	constant	SLC16A1	protein_coding
bleomycin	48	ENSG00000223764	poly2	7.22781	0.429463	2.35026	3.88647	7.305	1	-41.8362	0.828052	24.9181	0.891807	0.003199	0.002599	constant	LINC02593	lncRNA
bleomycin	48	ENSG00000187583	poly3	7.61676	0.145311	1.40173	2.59544	7.97531	1	-41.7921		25.896	0.976394	0.003067	0.0023	constant	PLEKHN1	protein_coding
bleomycin	48	ENSG00000188290	poly2	9.05357	0.758543	3.54969	6.21314	6.57736	1	-18.5709	0.983083	13.2854	0.761035	0.013692	0.011125	constant	HES4	protein_coding
bleomycin	48	ENSG00000187608	poly2	9.4603	0.167818	1.09214	1.85675	6.98523	1	6.31694	0.637164	0.841529	0.97092	0.064866	0.052704	constant	ISG15	protein_coding
bleomycin	48	ENSG00000188157	power	12.4045	0.000371	0.004812	0.016487	0.217831	1	-17.674	0.497883	12.837	0.978955	0.014482	0.011766	constant	AGRN	protein_coding
bleomycin	48	ENSG00000116221	power	11.0059	0.010461	1.3381	6.55923	3.5091	-1	-24.7553	0.83871	16.3776	0.691944	0.009303	0.007559	constant	MRPL37	protein_coding
bleomycin	48	ENSG00000117601	linear	7.31116	3.49088	8.1263	11.6141	10.5	1	-28.0334	0.986589	17.0167	0.627961	0.007975	0.006978	constant	SERPINC1	protein_coding
bleomycin	48	ENSG00000135775	exp2	9.10811	2.07026	5.53291	8.00673	10.4299	-1	-45.9914	0.974793	25.9957	0.781165	0.002596	0.002271	constant	COG2	protein_coding
bleomycin	48	ENSG00000119280	power	9.7301	0.00127	0.098476	4.10876	0.771926	-1	-45.6086	0.810008	26.8043	0.732992	0.002527	0.002053	constant	C1orf198	protein_coding
bleomycin	48	ENSG00000137965	poly2	9.44755	0.341693	1.96438	3.23671	7.78172	1	6.25686	0.576392	0.871571	0.929259	0.064623	0.052506	constant	IFI44	protein_coding
bleomycin	48	ENSG00000163239	power	8.45885	0.0026	0.422131	5.10296	1.78879	-1	-25.9778	0.834342	16.9889	0.714652	0.008618	0.007002	constant	TDRD10	protein_coding
bleomycin	48	ENSG00000160714	poly2	11.2383	0.657821	3.21252	5.49359	6.78901	1	-48.5405	0.369574	28.2702	0.801134	0.002104	0.001709	constant	UBE2Q1	protein_coding
bleomycin	48	ENSG00000160710	linear	12.8164	1.26993	3.70284	5.56314	10.5	1	-19.1262	0.880619	12.5631	0.890464	0.013916	0.012176	constant	ADAR	protein_coding
bleomycin	48	ENSG00000159658	power	11.8144	0.001818	0.024336	0.488028	2.16643	-1	-48.3683	0.281805	28.1842	0.945334	0.002127	0.001728	constant	EFCAB14	protein_coding
bleomycin	48	ENSG00000132185	linear	7.23091	2.2158	5.8121	8.3715	10.5	1	-33.6323	0.474069	19.8161	0.767421	0.00562	0.004918	constant	FCRLA	protein_coding
bleomycin	48	ENSG00000081721	poly3	8.79188	0.140787	1.63156	4.28721	2.54459	-1	-57.6824		33.8412	0.686664	0.001136	0.000852	constant	DUSP12	protein_coding
bleomycin	48	ENSG00000229808	poly3	7.37731	1.33715	5.44418	17.9561	6.72607	1	-25.7124		17.8562	0.601506	0.008377	0.006283	constant		transcribed_processed_pseudogene
bleomycin	48	ENSG00000170385	poly3	10.7072	0.034966	0.479175	0.901007	2.34615	1	-34.9127		22.4563	0.952589	0.004714	0.003535	constant	SLC30A1	protein_coding
bleomycin	48	ENSG00000118217	poly3	11.5435	9.06173	11.178	13.4259	12.1559	-1	-27.2256		18.6128	0.826736	0.007621	0.005716	constant	ATF6	protein_coding
bleomycin	48	ENSG00000134376	poly2	7.28599	0.526692	2.75565	4.63739	6.42833	1	-39.8268	0.23472	23.9134	0.830618	0.003627	0.002947	constant	CRB1	protein_coding
bleomycin	48	ENSG00000117400	poly3	7.50886	13.4621	15.9759	19.1473	13.4709	1	-58.7383		34.3691	0.765229	0.001063	0.000798	constant	MPL	protein_coding
bleomycin	48	ENSG00000117399	poly3	10.7782	0.012379	0.177715	0.335382	2.57297	-1	-16.9446		13.4723	0.994272	0.014491	0.010868	constant	CDC20	protein_coding
bleomycin	48	ENSG00000066322	power	11.1668	0.002297	0.066746	1.2446	2.18955	1	-32.1707	0.538793	20.0854	0.903497	0.005852	0.004755	constant	ELOVL1	protein_coding
bleomycin	48	ENSG00000066279	poly3	10.5554	0.011552	0.166263	0.31432	2.41625	-1	-18.4702		14.2351	0.99421	0.013173	0.00988	constant	ASPM	protein_coding
bleomycin	48	ENSG00000117020	poly2	11.4974	0.18088	1.16626	1.97564	6.91962	-1	-34.8018	0.56797	21.4009	0.96652	0.004965	0.004034	constant	AKT3	protein_coding
bleomycin	48	ENSG00000198912	power	9.6025	0.005807	0.284054	2.24458	3.43102	-1	-36.0358	0.777377	22.0179	0.877676	0.004596	0.003735	constant	C1orf174	protein_coding
bleomycin	48	ENSG00000183856	poly3	10.0254	0.009737	0.140796	0.26697	2.2868	-1	-31.1269		20.5635	0.995045	0.005972	0.004479	constant	IQGAP3	protein_coding
bleomycin	48	ENSG00000163382	power	10.9849	0.003346	0.118041	1.39788	2.80336	-1	-12.2313	0.522232	10.1156	0.905529	0.02035	0.016534	constant	NAXE	protein_coding
bleomycin	48	ENSG00000272068	linear	7.36279	1.72912	4.77957	7.00393	10.5	1	-39.3443	0.440498	22.6721	0.82991	0.003933	0.003441	constant	BCAN-AS1	lncRNA
bleomycin	48	ENSG00000132692	hill	7.47998	2.86362	5.44886	7.2239	11.055	1	-41.9735		25.9868	0.935975	0.003032	0.002274	constant	BCAN	protein_coding
bleomycin	48	ENSG00000272405	poly3	7.85062	0.322608	2.04291	3.59456	9.07525	1	-38.9958		24.4979	0.977038	0.003652	0.002739	constant		lncRNA
bleomycin	48	ENSG00000229953	linear	7.41233	1.883	5.11709	7.45067	10.5	1	-34.3679	0.878096	20.184	0.80977	0.005368	0.004697	constant	BCAN-AS2	lncRNA
bleomycin	48	ENSG00000132688	poly3	12.7222	0.065458	0.851331	15.1551	15.0698	1	-18.5041		14.252	0.803656	0.013145	0.009859	constant	NES	protein_coding
bleomycin	48	ENSG00000143320	linear	7.46782	0.92977	2.82804	4.35582	10.5	1	-38.2153	0.736847	22.1077	0.933051	0.00422	0.003693	constant	CRABP2	protein_coding
bleomycin	48	ENSG00000143319	linear	9.93679	3.26914	7.7564	11.0607	10.5	1	-44.1852	0.620578	25.0926	0.649457	0.002906	0.002543	constant	ISG20L2	protein_coding
bleomycin	48	ENSG00000027869	poly3	7.53211	0.136479	1.53408	3.48414	7.33028	1	-24.1387		17.0693	0.902241	0.009243	0.006932	constant	SH2D2A	protein_coding
bleomycin	48	ENSG00000123091	poly3	11.6306	0.10617	1.27107	2.7692	2.61737	1	-43.0324		26.5162	0.798984	0.002838	0.002128	constant	RNF11	protein_coding
bleomycin	48	ENSG00000273443	poly3	7.34888	6.60081	9.90306	12.4009	10.8508	1	-33.2878		21.6439	0.741443	0.005218	0.003913	constant		lncRNA
bleomycin	48	ENSG00000187634	poly3	7.19261	2.72483	5.30516	7.08086	9.30377	1	-38.0709		24.0355	0.917269	0.00387	0.002902	constant	SAMD11	protein_coding
bleomycin	48	ENSG00000156876	poly3	8.31975	0.050592	0.679448	13.164	13.6617	-1	-25.2069		17.6034	0.830324	0.008646	0.006485	constant	SASS6	protein_coding
bleomycin	48	ENSG00000137992	power	9.68345	0.000991	0.007999	0.060219	0.010511	-1	-30.5195	0.366874	19.2598	0.705079	0.006489	0.005272	constant	DBT	protein_coding
bleomycin	48	ENSG00000137996	poly3	10.0667	0.038433	0.520788	0.977255	2.44265	1	-46.6336		28.3168	0.951717	0.002266	0.001699	constant	RTCA	protein_coding
bleomycin	48	ENSG00000137948	linear	7.20848	1.76158	4.85167	7.09945	10.5	1	-32.6244	0.6012	19.3122	0.825641	0.005986	0.005238	constant	BRDT	protein_coding
bleomycin	48	ENSG00000121774	poly3	12.3839	0.035244	0.482154	0.905738	2.20403	-1	-47.6362		28.8181	0.940878	0.002128	0.001596	constant	KHDRBS1	protein_coding
bleomycin	48	ENSG00000121775	power	10.026	0.000532	0.007933	0.128754	0.304566	-1	-27.8421	0.565837	17.921	0.95247	0.007671	0.006232	constant	TMEM39B	protein_coding
bleomycin	48	ENSG00000160050	exp2	8.55062	1.6012	4.52118	6.66489	10.391	-1	-40.3017	0.613868	23.1509	0.840622	0.003705	0.003241	constant	CCDC28B	protein_coding
bleomycin	48	ENSG00000064703	poly3	9.74853	0.088842	1.0961	2.26973	4.01212	1	-72.0212		41.0106	0.886854	0.000464	0.000348	constant	DDX20	protein_coding
bleomycin	48	ENSG00000122406	poly2	14.2164	0.491383	2.58488	4.27331	7.74478	-1	-27.594	0.526011	17.797	0.884826	0.00779	0.00633	constant	RPL5	protein_coding
bleomycin	48	ENSG00000143033	power	9.79095	0.000543	0.010037	0.652493	0.133174	-1	-44.2605	0.766058	26.1302	0.898072	0.002749	0.002234	constant	MTF2	protein_coding
bleomycin	48	ENSG00000189410	poly3	7.62355	0.168545	1.5165	2.78191	8.23964	1	-33.3239		21.6619	0.977226	0.005206	0.003905	constant	SH2D5	protein_coding
bleomycin	48	ENSG00000117298	poly3	14.4325	0.04844	0.648617	1.24185	16.0689	1	-32.4305		21.2153	0.871097	0.005505	0.004129	constant	ECE1	protein_coding
bleomycin	48	ENSG00000143502	poly2	7.25145	0.466446	2.54845	4.30907	5.34926	1	-28.1474	0.63529	18.0737	0.806446	0.007526	0.006115	constant	SUSD4	protein_coding
bleomycin	48	ENSG00000162621	linear	7.24899	3.17003	7.58722	10.8138	10.5	1	-24.3908	0.647302	15.1954	0.659431	0.010014	0.008762	constant	LRRC53	protein_coding
bleomycin	48	ENSG00000178965	power	7.19205	0.00295	0.099011	1.34108	2.60354	1	-40.2801	0.848098	24.14	0.905162	0.003525	0.002864	constant	ERICH3	protein_coding
bleomycin	48	ENSG00000116791	hill	9.44719	6.62417	10.7098	14.8409	11.6252	-1	-32.5628		21.2814	0.635986	0.00546	0.004095	constant	CRYZ	protein_coding
bleomycin	48	ENSG00000154358	linear	8.33614	1.85965	5.06657	7.38385	10.5	1	-35.5434	0.358986	20.7717	0.812808	0.004988	0.004364	constant	OBSCN	protein_coding
bleomycin	48	ENSG00000184260	poly3	7.55718	0.078448	0.976092	1.93546	2.67565	-1	-37.4432		23.7216	0.873814	0.004024	0.003018	constant	H2AC20	protein_coding
bleomycin	48	ENSG00000159164	poly3	8.93661	0.071957	0.906687	1.77409	2.6239	-1	-39.4045		24.7023	0.877709	0.00356	0.00267	constant	SV2A	protein_coding
bleomycin	48	ENSG00000143368	exp3	10.5296	7.53976	12.3808	16.3164	14.5872	1	-44.2087	0.401411	26.1044	0.670463	0.002758	0.002241	constant	SF3B4	protein_coding
bleomycin	48	ENSG00000116852	linear	8.73068	2.76345	6.86565	9.79483	10.5	1	-38.5916	0.237401	22.2958	0.702792	0.004122	0.003607	constant	KIF21B	protein_coding
bleomycin	48	ENSG00000163395	power	7.2267	0.056716	0.752432	2.2357	6.60494	1	-27.7248	0.950781	17.8624	0.932099	0.007727	0.006278	constant	IGFN1	protein_coding
bleomycin	48	ENSG00000081248	power	7.19433	0.015736	0.521672	2.47652	4.77419	1	-39.4429	0.734129	23.7215	0.891984	0.003715	0.003018	constant	CACNA1S	protein_coding
bleomycin	48	ENSG00000203943	poly3	8.28097	0.037009	0.504688	0.949486	2.50444	-1	-39.6774		24.8387	0.951768	0.0035	0.002625	constant	SAMD13	protein_coding
bleomycin	48	ENSG00000116984	poly2	10.7683	0.402873	2.25407	3.74572	6.53684	-1	-36.0057	0.471382	22.0028	0.88028	0.004605	0.003742	constant	MTR	protein_coding
bleomycin	48	ENSG00000143742	power	12.0702	0.001689	0.046409	1.49034	1.56283	-1	-47.817	0.428762	27.9085	0.880258	0.002201	0.001788	constant	SRP9	protein_coding
bleomycin	48	ENSG00000196187	poly3	10.1749	0.841473	5.9753	17.186	8.46038	1	-24.5554		17.2777	0.601631	0.009006	0.006754	constant	TMEM63A	protein_coding
bleomycin	48	ENSG00000143819	poly3	10.1577	0.090216	1.1032	2.26689	2.53696	-1	-32.4407		21.2204	0.836339	0.005501	0.004126	constant	EPHX1	protein_coding
bleomycin	48	ENSG00000183726	poly3	11.4358	0.048864	0.648367	1.22975	2.40298	1	-44.8243		27.4122	0.926561	0.002537	0.001903	constant	TMEM50A	protein_coding
bleomycin	48	ENSG00000204178	poly2	9.98291	0.443761	2.41199	3.99675	7.15246	1	-50.977	0.918043	29.4885	0.883045	0.001807	0.001468	constant	MACO1	protein_coding
bleomycin	48	ENSG00000198860	power	9.46458	0.002745	0.039018	0.328371	3.28242	-1	-43.2586	0.56548	25.6293	0.967348	0.002927	0.002378	constant	TSEN15	protein_coding
bleomycin	48	ENSG00000286655	poly2	7.2343	0.588265	3.02303	5.22621	5.36201	1	-36.6715	0.736509	22.3357	0.753636	0.004417	0.003589	constant		lncRNA
bleomycin	48	ENSG00000160838	linear	7.53471	1.7561	4.83955	7.08339	10.5	1	-22.0624	0.739348	14.0312	0.82636	0.011583	0.010135	constant	LRRC71	protein_coding
bleomycin	48	ENSG00000155816	linear	7.33868	3.20821	7.65269	10.9089	10.5	1	-20.4746	0.470672	13.2373	0.655562	0.012791	0.011192	constant	FMN2	protein_coding
bleomycin	48	ENSG00000184007	power	11.7548	0.003702	0.092935	0.852587	3.27237	-1	-55.9438	0.661532	31.9719	0.938534	0.001324	0.001076	constant	PTP4A2	protein_coding
bleomycin	48	ENSG00000157077	poly2	9.95015	0.264554	1.62262	2.72138	5.54226	-1	-34.2727	0.545767	21.1363	0.912437	0.005132	0.00417	constant	ZFYVE9	protein_coding
bleomycin	48	ENSG00000162542	exp2	8.8344	3.10302	7.4952	10.7187	10.3873	-1	-21.9241	0.466901	13.9621	0.658081	0.011683	0.010223	constant	TMCO4	protein_coding
bleomycin	48	ENSG00000121753	poly2	8.11546	1.2761	4.97381	9.60267	6.55003	1	-23.5718	0.905709	15.7859	0.633468	0.010017	0.008139	constant	ADGRB2	protein_coding
bleomycin	48	ENSG00000162631	poly2	7.18256	0.319621	1.89125	3.1574	5.72616	1	-45.6516	0.789695	26.8258	0.891968	0.00252	0.002048	constant	NTNG1	protein_coding
bleomycin	48	ENSG00000235098	poly2	7.43941	0.73625	3.54225	6.36133	5.34392	-1	-40.8641	0.934048	24.432	0.695522	0.003399	0.002762	constant	ANKRD65	protein_coding
bleomycin	48	ENSG00000162745	linear	7.64062	1.98627	5.33768	7.74245	10.5	1	-46.5748	0.768671	26.2874	0.796426	0.002503	0.00219	constant	OLFML2B	protein_coding
bleomycin	48	ENSG00000187862	poly3	7.21722	2.26507	5.77711	8.13044	9.23983	1	-38.9696		24.4848	0.847029	0.003658	0.002744	constant	TTC24	protein_coding
bleomycin	48	ENSG00000157873	poly2	10.5647	0.232373	1.44793	2.42862	6.48386	1	-20.1733	0.479294	14.0867	0.944225	0.012387	0.010065	constant	TNFRSF14	protein_coding
bleomycin	48	ENSG00000168264	poly3	11.73	0.143192	1.37225	2.50917	8.53082	-1	-37.6954		23.8477	0.981771	0.003961	0.002971	constant	IRF2BP2	protein_coding
bleomycin	48	ENSG00000143862	power	10.047	0.002736	0.040542	0.36594	3.1997	1	-37.1421	0.86375	22.5711	0.964195	0.004289	0.003485	constant	ARL8A	protein_coding
bleomycin	48	ENSG00000170075	poly3	7.16036	2.32089	3.87929	5.08878	9.01705	1	-56.8349		33.4174	0.976372	0.001198	0.000898	constant	GPR37L1	protein_coding
bleomycin	48	ENSG00000143436	linear	9.90325	3.08751	7.44444	10.608	10.5	-1	-43.2726	0.29501	24.6363	0.667912	0.003077	0.002692	constant	MRPL9	protein_coding
bleomycin	48	ENSG00000159445	poly3	9.58296	6.48235	9.88147	12.3327	11.2763	-1	-45.9166		27.9583	0.779087	0.00237	0.001777	constant	THEM4	protein_coding
bleomycin	48	ENSG00000197747	linear	12.8897	1.80933	4.95686	7.23869	10.5	1	-35.9859	0.701935	20.993	0.819379	0.004852	0.004245	constant	S100A10	protein_coding
bleomycin	48	ENSG00000123473	poly3	9.40911	0.019832	0.280192	0.525637	2.37371	-1	-29.9477		19.9738	0.983703	0.006429	0.004822	constant	STIL	protein_coding
bleomycin	48	ENSG00000198854	linear	7.20627	0.869275	2.66467	4.12505	10.5	1	-38.5428	0.874476	22.2714	0.940112	0.004135	0.003618	constant	C1orf68	protein_coding
bleomycin	48	ENSG00000186226	poly2	7.20193	6.40706	11.4457	14.9427	14.5159	1	-37.4311	0.688744	22.7155	0.722062	0.004213	0.003423	constant	LCE1E	protein_coding
bleomycin	48	ENSG00000020129	poly2	9.79292	0.486701	2.61551	4.40617	5.85424	1	-38.7164	0.259634	23.3582	0.823348	0.003887	0.003159	constant	NCDN	protein_coding
bleomycin	48	ENSG00000186603	poly3	7.92988	0.078991	0.995864	2.02476	2.20485	-1	-30.1058		20.0529	0.824992	0.006366	0.004774	constant	HPDL	protein_coding
bleomycin	48	ENSG00000117643	poly2	9.03755	0.126106	0.852186	1.47761	5.10813	-1	-28.3644	0.511548	18.1822	0.968488	0.007424	0.006032	constant	MAN1C1	protein_coding
bleomycin	48	ENSG00000162430	poly2	13.1114	1.06521	4.45108	8.36504	6.33343	-1	-32.7447	0.574515	20.3723	0.666611	0.005646	0.004588	constant	SELENON	protein_coding
bleomycin	48	ENSG00000163531	poly2	7.33104	0.3093	1.81796	3.00443	7.6216	1	-33.1536	0.703322	20.5768	0.936047	0.005504	0.004472	constant	NFASC	protein_coding
bleomycin	48	ENSG00000184144	poly3	7.21669	0.642955	2.91911	5.06689	8.55983	1	-39.2139		24.6069	0.943437	0.003603	0.002702	constant	CNTN2	protein_coding
bleomycin	48	ENSG00000143028	linear	7.31349	1.4593	4.16028	6.17955	10.5	1	-37.0484	0.877881	21.5242	0.865591	0.00454	0.003972	constant	SYPL2	protein_coding
bleomycin	48	ENSG00000154429	poly3	8.71168	0.051435	0.680339	1.29813	2.21762	-1	-43.7876		26.8938	0.8892	0.002707	0.00203	constant	CCSAP	protein_coding
bleomycin	48	ENSG00000117010	exp2	8.07789	3.62087	8.34826	11.9869	10.443	-1	-43.2451	0.35762	24.6225	0.612106	0.003082	0.002697	constant	ZNF684	protein_coding
bleomycin	48	ENSG00000242125	power	9.927	0.00097	0.007841	0.039099	0.010511	-1	-20.1703	0.419986	14.0851	0.712531	0.01239	0.010067	constant	SNHG3	lncRNA
bleomycin	48	ENSG00000180098	exp2	9.31419	3.47744	8.11651	11.63	10.4347	-1	-35.2526	0.471794	20.6263	0.62452	0.005079	0.004444	constant	TRNAU1AP	protein_coding
bleomycin	48	ENSG00000143850	poly2	8.84505	0.080611	0.56093	0.988606	7.20022	1	-52.3287	0.427223	30.1644	0.992432	0.00166	0.001349	constant	PLEKHA6	protein_coding
bleomycin	48	ENSG00000226330	poly2	7.61536	6.96498	11.8067	15.0431	14.8904	1	-38.885	0.998669	23.4425	0.738212	0.003847	0.003125	constant	PPP1R15B-AS1	lncRNA
bleomycin	48	ENSG00000240219	linear	7.2534	3.11454	7.49142	10.6755	10.5	1	-34.3183	0.739222	20.1591	0.665115	0.005384	0.004711	constant		lncRNA
bleomycin	48	ENSG00000284640	poly2	7.22687	0.673554	3.29438	5.72129	6.06753	1	-38.4127	0.919437	23.2064	0.763289	0.003962	0.003219	constant		lncRNA
bleomycin	48	ENSG00000122484	linear	9.51785	3.31101	7.82714	11.165	10.5	1	-51.8261	0.599575	28.9131	0.645312	0.001803	0.001577	constant	RPAP2	protein_coding
bleomycin	48	ENSG00000162722	power	7.2572	0.007113	1.21154	6.671	3.05468	1	-32.1014	0.995995	20.0507	0.676346	0.005878	0.004776	constant	TRIM58	protein_coding
bleomycin	48	ENSG00000121903	power	8.67727	0.069852	2.6847	8.31248	5.0112	1	-30.5167	0.543615	19.2584	0.6546	0.00649	0.005273	constant	ZSCAN20	protein_coding
bleomycin	48	ENSG00000116809	poly2	9.86355	0.47987	3.74914	9.20449	8.64088	1	-29.1644	0.254451	18.5822	0.615252	0.007062	0.005738	constant	ZBTB17	protein_coding
bleomycin	48	ENSG00000186510	poly3	7.20383	0.084493	1.04014	2.09084	5.58603	1	-48.171		29.0855	0.93201	0.002058	0.001544	constant	CLCNKA	protein_coding
bleomycin	48	ENSG00000185519	poly2	7.61441	0.614647	3.18466	5.73161	4.33898	1	-32.0805	0.595743	20.0403	0.641086	0.005885	0.004782	constant	FAM131C	protein_coding
bleomycin	48	ENSG00000160062	power	9.26663	0.003129	0.043593	0.290491	3.68802	-1	-50.1667	0.9352	29.0833	0.973369	0.0019	0.001544	constant	ZBTB8A	protein_coding
bleomycin	48	ENSG00000176261	power	8.81367	0.000724	0.013733	1.11324	0.328299	1	-49.0808	0.601676	28.5404	0.874246	0.002034	0.001653	constant	ZBTB8OS	protein_coding
bleomycin	48	ENSG00000143418	linear	10.7932	1.1013	3.27815	4.98248	10.5	1	-48.8134	0.269813	27.4067	0.912066	0.002176	0.001904	constant	CERS2	protein_coding
bleomycin	48	ENSG00000143412	power	8.12343	0.00285	0.136046	2.00802	2.34631	-1	-43.1788	0.867313	25.5894	0.868964	0.002941	0.00239	constant	ANXA9	protein_coding
bleomycin	48	ENSG00000143363	poly3	8.98042	0.14981	1.67282	4.13178	2.41634	-1	-39.6712		24.8356	0.662042	0.003501	0.002626	constant	PRUNE1	protein_coding
bleomycin	48	ENSG00000197622	power	11.1259	0.000708	0.013596	1.144	0.300518	1	-35.9901	0.600597	21.995	0.871426	0.00461	0.003745	constant	CDC42SE1	protein_coding
bleomycin	48	ENSG00000213190	poly3	9.57158	0.014166	0.202443	0.381104	2.63719	1	-56.2687		33.1344	0.992946	0.001241	0.000931	constant	MLLT11	protein_coding
bleomycin	48	ENSG00000162783	poly3	10.0983	0.053697	0.700022	1.32397	2.85621	1	-15.399		12.6995	0.937637	0.015961	0.01197	constant	IER5	protein_coding
bleomycin	48	ENSG00000160785	linear	10.0752	1.72338	4.76676	6.98696	10.5	1	-49.1014	0.559043	27.5507	0.830666	0.002137	0.00187	constant	SLC25A44	protein_coding
bleomycin	48	ENSG00000091483	power	10.5964	0.057042	1.4026	5.0395	5.38269	-1	-31.2553	0.966906	19.6276	0.80213	0.006197	0.005035	constant	FH	protein_coding
bleomycin	48	ENSG00000203668	poly2	9.52572	8.35395	12.3933	15.0035	15.5682	1	-30.4344	0.244	19.2172	0.794347	0.006523	0.0053	constant	CHML	protein_coding
bleomycin	48	ENSG00000197785	linear	10.0592	3.25549	7.73324	11.0267	10.5	-1	-24.8834	0.754557	15.4417	0.650818	0.00971	0.008497	constant	ATAD3A	protein_coding
bleomycin	48	ENSG00000197530	poly2	10.5005	0.578938	2.9857	5.14475	5.42333	1	-18.1629	0.773419	13.0815	0.761649	0.014046	0.011412	constant	MIB2	protein_coding
bleomycin	48	ENSG00000174371	poly3	8.70477	0.012861	0.184531	0.34825	2.42247	-1	-42.776		26.388	0.992747	0.002884	0.002163	constant	EXO1	protein_coding
bleomycin	48	ENSG00000162843	poly3	7.26668	1.89436	5.92845	8.81486	8.32169	1	-27.0015		18.5008	0.731898	0.007729	0.005797	constant	WDR64	protein_coding
bleomycin	48	ENSG00000152760	poly3	8.33676	10.9609	13.5227	17.4185	12.5068	-1	-33.7423		21.8712	0.696638	0.005072	0.003804	constant	DYNLT5	protein_coding
bleomycin	48	ENSG00000143815	power	11.9256	0.000289	0.003205	0.007954	0.410614	-1	-43.5184	0.26861	25.7592	0.993134	0.002879	0.00234	constant	LBR	protein_coding
bleomycin	48	ENSG00000185842	power	8.05334	0.004168	0.113399	0.964547	3.415	1	-55.4489	0.750162	31.7244	0.934922	0.001366	0.00111	constant	DNAH14	protein_coding
bleomycin	48	ENSG00000143479	poly2	9.27208	0.112493	0.764493	1.32815	6.51587	1	-36.4233	0.649655	22.2116	0.983428	0.004486	0.003645	constant	DYRK3	protein_coding
bleomycin	48	ENSG00000212916	poly2	8.2003	0.57758	3.03099	5.3533	4.49655	-1	-37.1162	0.402538	22.5581	0.678772	0.004296	0.003491	constant	MAP10	protein_coding
bleomycin	48	ENSG00000117600	poly3	7.26757	1.86256	4.47295	6.46274	8.84994	1	-44.7629		27.3815	0.917187	0.002547	0.00191	constant	PLPPR4	protein_coding
bleomycin	48	ENSG00000119283	linear	7.31397	1.33846	3.87068	5.79027	10.5	1	-32.5161	0.914581	19.2581	0.881512	0.006026	0.005273	constant	TRIM67	protein_coding
bleomycin	48	ENSG00000163125	poly2	10.2843	0.325801	1.9605	3.33533	3.99375	-1	-30.4814	0.53151	19.2407	0.780449	0.006504	0.005285	constant	RPRD2	protein_coding
bleomycin	48	ENSG00000196418	poly2	8.54	0.357231	2.11288	3.60409	4.00117	1	-41.4983	0.983538	24.7492	0.756709	0.003267	0.002654	constant	ZNF124	protein_coding
bleomycin	48	ENSG00000218510	poly2	7.69214	0.714038	3.49197	6.31289	4.98624	-1	-33.4849	0.719903	20.7424	0.672195	0.005391	0.00438	constant	LINC00339	lncRNA
bleomycin	48	ENSG00000162552	poly2	7.36886	0.176709	1.13827	1.9248	7.82738	1	-30.3702	0.765029	19.1851	0.974669	0.006549	0.005321	constant	WNT4	protein_coding
bleomycin	48	ENSG00000196550	poly3	7.79804	0.106659	1.28901	15.4033	2.10252	-1	-29.0138		19.5069	0.691079	0.006816	0.005112	constant	FAM72A	protein_coding
bleomycin	48	ENSG00000263528	power	9.15516	0.003049	0.543288	5.45102	2.00169	1	-25.28	0.779368	16.64	0.704351	0.009003	0.007315	constant	IKBKE	protein_coding
bleomycin	48	ENSG00000143486	poly2	10.6575	0.294762	1.76018	2.92692	6.68462	-1	-38.2639	0.449959	23.1319	0.924465	0.003999	0.003249	constant	EIF2D	protein_coding
bleomycin	48	ENSG00000058453	power	9.71304	0.00872	1.07713	5.90528	3.36924	-1	-21.6325	0.943844	14.8162	0.716892	0.011308	0.009188	constant	CROCC	protein_coding
bleomycin	48	ENSG00000143494	poly3	7.79873	0.176706	1.89079	16.2382	2.49595	-1	-31.8662		20.9331	0.619644	0.005703	0.004277	constant	VASH2	protein_coding
bleomycin	48	ENSG00000215883	power	8.84063	0.001861	0.032405	0.71531	2.04083	-1	-41.1975	0.716359	24.5988	0.929897	0.003329	0.002705	constant	CYB5RL	protein_coding
bleomycin	48	ENSG00000162650	poly3	8.25953	0.074272	0.955239	1.95796	1.8982	-1	-42.4604		26.2302	0.78501	0.002941	0.002206	constant	ATXN7L2	protein_coding
bleomycin	48	ENSG00000120334	poly3	8.56231	0.032878	0.452226	0.848948	2.18315	-1	-40.015		25.0075	0.947493	0.003427	0.00257	constant	CENPL	protein_coding
bleomycin	48	ENSG00000162714	poly2	10.8774	0.160947	1.0473	1.7775	8.23345	-1	-34.9048	0.555705	21.4524	0.980614	0.004933	0.004008	constant	ZNF496	protein_coding
bleomycin	48	ENSG00000152061	poly3	9.49797	4.06383	7.05182	8.80603	10.4007	-1	-29.809		19.9045	0.895141	0.006485	0.004864	constant	RABGAP1L	protein_coding
bleomycin	48	ENSG00000180198	poly3	10.7036	0.037969	0.514138	0.96282	2.55173	-1	-38.1724		24.0862	0.955318	0.003845	0.002884	constant	RCC1	protein_coding
bleomycin	48	ENSG00000116863	poly2	9.80883	1.11968	4.60032	8.75675	6.27509	1	-22.6134	0.939976	15.3067	0.650478	0.010635	0.008641	constant	ADPRS	protein_coding
bleomycin	48	ENSG00000171812	poly2	8.04986	0.527633	2.70308	4.45345	8.31703	1	-43.1461	0.350398	25.573	0.89084	0.002947	0.002395	constant	COL8A2	protein_coding
bleomycin	48	ENSG00000054116	poly2	10.6217	0.418382	2.38078	4.06716	4.33522	1	-36.8223	0.489594	22.4111	0.750261	0.004376	0.003555	constant	TRAPPC3	protein_coding
bleomycin	48	ENSG00000116871	poly3	12.2596	0.134381	1.5246	3.52856	2.57382	1	-16.557		13.2785	0.732561	0.014846	0.011135	constant	MAP7D1	protein_coding
bleomycin	48	ENSG00000160094	power	10.0995	0.030629	0.522538	1.71634	6.11773	-1	-31.6736	0.810246	19.8368	0.941936	0.006037	0.004905	constant	ZNF362	protein_coding
bleomycin	48	ENSG00000197956	poly3	12.3124	0.031999	0.440037	0.824086	2.35962	1	-11.0822		10.5411	0.961004	0.020904	0.015678	constant	S100A6	protein_coding
bleomycin	48	ENSG00000188015	power	7.5422	0.009649	0.292156	1.54794	4.50259	1	-51.3032	0.553386	29.6516	0.924566	0.00177	0.001438	constant	S100A3	protein_coding
bleomycin	48	ENSG00000196754	linear	7.69951	1.61771	4.52827	6.67044	10.5	1	-39.7401	0.388306	22.87	0.84462	0.003837	0.003357	constant	S100A2	protein_coding
bleomycin	48	ENSG00000189171	poly3	9.64283	0.067211	0.863532	1.69879	2.23391	1	-23.5632		16.7816	0.849244	0.009582	0.007186	constant	S100A13	protein_coding
bleomycin	48	ENSG00000143553	exp2	9.68452	2.41045	6.21847	8.92555	10.4221	-1	-36.8705	0.547977	21.4352	0.738151	0.004591	0.004017	constant	SNAPIN	protein_coding
bleomycin	48	ENSG00000286379	poly3	7.38526	0.599997	6.54335	18.3786	15.2504	1	-42.7059		26.3529	0.634137	0.002896	0.002172	constant		lncRNA
bleomycin	48	ENSG00000196182	poly2	10.1597	0.259175	1.62047	2.75576	3.97603	-1	-57.2734	0.319201	32.6367	0.833785	0.001219	0.00099	constant	STK40	protein_coding
bleomycin	48	ENSG00000116898	poly2	10.3104	0.969823	4.19209	7.73467	6.29699	-1	-37.2687	0.947616	22.6343	0.68803	0.004256	0.003458	constant	MRPS15	protein_coding
bleomycin	48	ENSG00000135823	poly3	10.7494	0.037595	0.510207	0.956633	2.54626	1	-60.4435		35.2218	0.956629	0.000956	0.000717	constant	STX6	protein_coding
bleomycin	48	ENSG00000153029	poly3	8.0479	0.11528	1.35257	2.97922	6.01705	1	-37.3029		23.6514	0.896628	0.00406	0.003045	constant	MR1	protein_coding
bleomycin	48	ENSG00000117500	power	10.9384	0.002828	0.338319	4.24135	1.99586	1	-27.0942	0.930124	17.5471	0.758529	0.008038	0.006531	constant	TMED5	protein_coding
bleomycin	48	ENSG00000122483	poly3	8.44463	0.074083	0.939761	1.87881	2.20402	-1	-23.2902		16.6451	0.812814	0.009747	0.00731	constant	CCDC18	protein_coding
bleomycin	48	ENSG00000004487	exp2	11.5927	1.51951	4.32165	6.39739	10.4291	-1	-45.8417	0.618932	25.9209	0.853749	0.00262	0.002293	constant	KDM1A	protein_coding
bleomycin	48	ENSG00000162706	poly2	8.2866	0.273634	1.69208	2.86941	4.1547	1	-28.1423	0.535996	18.0711	0.836477	0.007528	0.006116	constant	CADM3	protein_coding
bleomycin	48	ENSG00000196184	linear	7.25203	3.2973	7.804	11.1308	10.5	1	-27.9672	0.76055	16.9836	0.646666	0.008008	0.007007	constant	OR10J1	protein_coding
bleomycin	48	ENSG00000179639	linear	7.19482	1.48301	4.21619	6.25437	10.5	1	-44.4301	0.771819	25.2151	0.862455	0.002862	0.002504	constant	FCER1A	protein_coding
bleomycin	48	ENSG00000142661	power	7.32088	0.008515	0.165754	0.654852	5.19497	1	-37.4265	0.854869	22.7132	0.969296	0.004214	0.003424	constant	MYOM3	protein_coding
bleomycin	48	ENSG00000185436	poly2	7.24331	0.607942	3.04989	5.19078	6.53279	1	-34.2062	0.341599	21.1031	0.806444	0.005153	0.004187	constant	IFNLR1	protein_coding
bleomycin	48	ENSG00000133067	power	7.18104	0.055281	0.607043	1.48193	7.47006	1	-45.572	0.952159	26.786	0.966937	0.002533	0.002058	constant	LGR6	protein_coding
bleomycin	48	ENSG00000116991	poly3	9.32906	0.024391	0.341463	0.640093	2.21591	1	-32.8828		21.4414	0.969234	0.005352	0.004014	constant	SIPA1L2	protein_coding
bleomycin	48	ENSG00000116350	poly3	11.3226	0.047076	0.626077	1.18308	2.51984	-1	-40.5041		25.252	0.937179	0.003324	0.002493	constant	SRSF4	protein_coding
bleomycin	48	ENSG00000094963	poly3	7.18452	0.562555	2.8551	5.14867	7.14688	1	-41.8437		25.9219	0.896406	0.003057	0.002293	constant	FMO2	protein_coding
bleomycin	48	ENSG00000187800	poly2	12.2121	0.167259	1.09372	1.86593	5.87011	1	-47.3004	0.858553	27.6502	0.961127	0.002273	0.001847	constant	PEAR1	protein_coding
bleomycin	48	ENSG00000117036	linear	9.82769	1.60624	4.50205	6.63557	10.5	1	-45.0262	0.954473	25.5131	0.846138	0.002757	0.002413	constant	ETV3	protein_coding
bleomycin	48	ENSG00000121904	power	7.30905	0.001889	0.02693	0.503207	2.23062	1	-38.4406	0.685726	23.2203	0.945129	0.003955	0.003213	constant	CSMD2	protein_coding
bleomycin	48	ENSG00000163346	poly3	11.5138	0.146618	10.4004	11.0977	15.6825	1	-26.2594		18.1297	0.60311	0.008096	0.006072	constant	PBXIP1	protein_coding
bleomycin	48	ENSG00000160691	power	12.9962	0.000407	0.005244	0.01762	0.306696	1	-48.5972	0.242103	28.2986	0.978739	0.002096	0.001703	constant	SHC1	protein_coding
bleomycin	48	ENSG00000173207	poly3	9.56424	0.018779	0.2652	0.496579	2.78568	-1	-33.8813		21.9407	0.989173	0.005028	0.003771	constant	CKS1B	protein_coding
bleomycin	48	ENSG00000160688	poly3	9.6454	0.03843	0.524671	0.992517	17.0994	1	-43.8771		26.9386	0.908081	0.002692	0.002019	constant	FLAD1	protein_coding
bleomycin	48	ENSG00000160685	power	9.64098	0.000871	0.010756	0.087686	1.2706	1	-39.0384	0.917423	23.5192	0.970407	0.00381	0.003096	constant	ZBTB7B	protein_coding
bleomycin	48	ENSG00000143537	poly3	12.6191	0.124966	1.47894	6.44665	17.0778	1	-21.8806		15.9403	0.612663	0.010644	0.007983	constant	ADAM15	protein_coding
bleomycin	48	ENSG00000014914	poly2	8.55721	0.753577	3.5631	6.31384	5.96883	1	-36.4797	0.31074	22.2398	0.731625	0.004471	0.003632	constant	MTMR11	protein_coding
bleomycin	48	ENSG00000264522	exp3	9.81738	12.5356	16.1939	18.9601	18.0561	1	-40.3897	0.390278	24.1949	0.771612	0.003501	0.002845	constant	OTUD7B	protein_coding
bleomycin	48	ENSG00000215784	poly3	7.72263	0.08364	1.04368	2.14202	2.22656	-1	-37.0083		23.5041	0.792934	0.004135	0.003101	constant	FAM72D	protein_coding
bleomycin	48	ENSG00000143127	poly2	11.0937	7.49362	12.11	15.1202	15.1797	-1	-25.3936	0.520493	16.6968	0.75351	0.008939	0.007263	constant	ITGA10	protein_coding
bleomycin	48	ENSG00000131779	poly3	9.54012	13.6915	16.1446	18.8603	14.073	-1	-42.8216		26.4108	0.790558	0.002875	0.002157	constant	PEX11B	protein_coding
bleomycin	48	ENSG00000265972	poly3	11.7871	0.021172	0.297987	0.558216	2.40475	-1	-33.1887		21.5944	0.979795	0.00525	0.003938	constant	TXNIP	protein_coding
bleomycin	48	ENSG00000186094	poly3	7.19709	0.092014	1.13603	2.40486	3.8641	1	-36.1547		23.0774	0.869421	0.004362	0.003271	constant	AGBL4	protein_coding
bleomycin	48	ENSG00000185483	poly3	8.2108	0.030707	0.423004	0.791136	2.39608	1	-41.3539		25.6769	0.960933	0.003152	0.002364	constant	ROR1	protein_coding
bleomycin	48	ENSG00000117533	power	9.34985	0.001074	0.016152	0.60674	1.05912	-1	-41.1558	0.655274	24.5779	0.922524	0.003338	0.002712	constant	VAMP4	protein_coding
bleomycin	48	ENSG00000142609	poly2	7.18584	0.17846	1.15134	1.95001	7.19033	1	-42.2758	0.770434	25.1379	0.969496	0.003112	0.002529	constant	CFAP74	protein_coding
bleomycin	48	ENSG00000116191	power	10.4446	0.002069	0.036587	0.653049	2.29084	-1	-26.8505	0.645661	17.4252	0.936802	0.008161	0.006631	constant	RALGPS2	protein_coding
bleomycin	48	ENSG00000142621	poly2	7.39614	0.472037	2.5116	4.14876	7.69146	1	-34.1198	0.886573	21.0599	0.888977	0.005181	0.00421	constant	FHAD1	protein_coding
bleomycin	48	ENSG00000075151	poly3	11.3685	7.7478	10.2865	12.4359	11.4346	-1	-23.9555		16.9777	0.805525	0.00935	0.007012	constant	EIF4G3	protein_coding
bleomycin	48	ENSG00000143772	linear	10.7108	3.01699	7.32101	10.432	10.5	-1	-36.3035	0.313655	21.1517	0.675287	0.004756	0.004162	constant	ITPKB	protein_coding
bleomycin	48	ENSG00000163191	power	11.3231	0.000495	0.005644	0.014645	0.894719	1	-34.1554	0.625857	21.0777	0.988059	0.00517	0.0042	constant	S100A11	protein_coding
bleomycin	48	ENSG00000197915	linear	7.39411	3.42773	8.02211	11.4562	10.5	1	-25.2845	0.973878	15.6422	0.633971	0.00947	0.008286	constant	HRNR	protein_coding
bleomycin	48	ENSG00000143409	poly2	9.23921	0.227164	1.42792	2.40688	5.5223	-1	-35.4531	0.893462	21.7266	0.929689	0.004767	0.003873	constant	MINDY1	protein_coding
bleomycin	48	ENSG00000060642	poly3	8.57893	5.19236	8.62538	10.5821	11.2751	1	-32.2936		21.1468	0.85394	0.005552	0.004164	constant	PIGV	protein_coding
bleomycin	48	ENSG00000175793	poly2	7.2778	0.3052	1.80577	2.99444	7.06014	1	-30.2725	0.84292	19.1363	0.927694	0.00659	0.005354	constant	SFN	protein_coding
bleomycin	48	ENSG00000253368	power	8.84318	0.000568	0.007725	0.063145	0.516324	1	-17.5597	0.316504	12.7799	0.966358	0.014586	0.011851	constant	TRNP1	protein_coding
bleomycin	48	ENSG00000158246	poly2	7.73789	14.8182	17.2135	19.2916	16.7642	1	-38.1507	0.832234	23.0754	0.691488	0.004027	0.003272	constant	TENT5B	protein_coding
bleomycin	48	ENSG00000130695	poly3	9.1183	0.075951	0.962556	1.94119	2.1611	-1	-33.5186		21.7593	0.803751	0.005143	0.003857	constant	CEP85	protein_coding
bleomycin	48	ENSG00000174332	power	7.22248	0.00095	0.020737	2.68813	0.485435	1	-40.3739	0.613714	24.1869	0.792927	0.003505	0.002848	constant	GLIS1	protein_coding
bleomycin	48	ENSG00000058804	poly3	10.142	0.025429	0.35414	0.661878	2.56061	-1	-32.1141		21.057	0.978636	0.005615	0.004211	constant	NDC1	protein_coding
bleomycin	48	ENSG00000182901	poly3	7.4879	0.083771	1.06325	2.26014	2.54876	1	-36.4099		23.2049	0.809604	0.004293	0.00322	constant	RGS7	protein_coding
bleomycin	48	ENSG00000188822	power	7.19237	0.007414	0.275671	1.7855	3.96579	1	-40.1044	0.800872	24.0522	0.906433	0.003564	0.002896	constant	CNR2	protein_coding
bleomycin	48	ENSG00000189266	poly3	11.1829	0.125744	1.44209	3.23993	2.57529	-1	-43.0901		26.545	0.737662	0.002828	0.002121	constant	PNRC2	protein_coding
bleomycin	48	ENSG00000188529	power	11.1907	0.001503	0.028677	1.10752	1.46442	-1	-37.6447	0.500713	22.8224	0.898977	0.004157	0.003377	constant	SRSF10	protein_coding
bleomycin	48	ENSG00000158055	power	7.31419	0.053275	0.724043	2.17028	6.55926	1	-31.4438	0.73057	19.7219	0.933508	0.006124	0.004976	constant	GRHL3	protein_coding
bleomycin	48	ENSG00000230630	poly3	8.52621	0.072428	0.925023	1.85288	2.12576	-1	-24.6396		17.3198	0.813052	0.008958	0.006719	constant	DNM3OS	lncRNA
bleomycin	48	ENSG00000135845	poly2	9.13879	0.52274	2.85614	19.8575	3.89915	-1	-29.9645	0.676308	18.9822	0.631447	0.006718	0.005458	constant	PIGC	protein_coding
bleomycin	48	ENSG00000203666	power	8.44083	0.00118	0.01668	0.506465	1.29117	-1	-52.7469	0.479225	30.3734	0.932862	0.001617	0.001314	constant	EFCAB2	protein_coding
bleomycin	48	ENSG00000198691	power	8.04642	0.004649	0.10807	0.75066	3.79788	1	-27.1872	0.486654	17.5936	0.949927	0.007991	0.006493	constant	ABCA4	protein_coding
bleomycin	48	ENSG00000198625	power	9.57941	0.052659	1.21675	4.44692	5.44923	-1	-23.93	0.332441	15.965	0.827772	0.009795	0.007959	constant	MDM4	protein_coding
bleomycin	48	ENSG00000085433	power	9.54338	0.000483	0.007582	0.164584	0.174304	1	-36.3825	0.901121	22.1913	0.944697	0.004498	0.003655	constant	WDR47	protein_coding
bleomycin	48	ENSG00000143811	poly3	9.81932	0.132734	1.50984	3.47393	2.83799	-1	-35.2886		22.6443	0.775007	0.004604	0.003453	constant	PYCR2	protein_coding
bleomycin	48	ENSG00000185104	poly2	10.0026	0.197316	1.25551	2.11562	7.21313	-1	-30.7195	0.936027	19.3597	0.964286	0.006408	0.005207	constant	FAF1	protein_coding
bleomycin	48	ENSG00000085552	linear	7.42565	3.18836	7.61869	10.8594	10.5	1	-40.1231	0.31151	23.0615	0.657569	0.003746	0.003278	constant	IGSF9	protein_coding
bleomycin	48	ENSG00000182134	poly2	8.86942	0.322944	1.97008	16.698	16.2681	-1	-36.4754	0.722871	22.2377	0.737508	0.004472	0.003633	constant	TDRKH	protein_coding
bleomycin	48	ENSG00000134250	power	10.7974	0.004561	1.09458	7.0107	2.46059	1	-12.7981	0.606095	10.3991	0.647966	0.019641	0.015959	constant	NOTCH2	protein_coding
bleomycin	48	ENSG00000086015	poly3	10.4809	11.5609	13.4312	16.2169	12.3049	-1	-40.6552		25.3276	0.786119	0.003292	0.002469	constant	MAST2	protein_coding
bleomycin	48	ENSG00000088280	exp2	9.80046	1.67786	4.68437	6.88054	10.4303	-1	-49.1664	0.393556	27.5832	0.83261	0.002129	0.001863	constant	ASAP3	protein_coding
bleomycin	48	ENSG00000134258	poly2	7.19957	0.345526	2.02618	3.40206	5.03601	1	-36.607	0.864859	22.3035	0.849915	0.004435	0.003604	constant	VTCN1	protein_coding
bleomycin	48	ENSG00000163462	poly2	8.82532	0.506005	3.24447	11.5741	5.20678	1	-36.2889	0.213968	22.1444	0.602275	0.004524	0.003676	constant	TRIM46	protein_coding
bleomycin	48	ENSG00000211452	poly3	7.3766	7.71127	10.477	13.0411	10.9822	1	-26.6344		18.3172	0.733507	0.007908	0.005931	constant	DIO1	protein_coding
bleomycin	48	ENSG00000116329	poly2	7.3503	0.294954	1.78079	2.98828	5.13657	1	-32.4951	0.498133	20.2476	0.882688	0.005735	0.00466	constant	OPRD1	protein_coding
bleomycin	48	ENSG00000154451	power	7.24847	0.140216	1.34159	3.56821	7.19997	1	-40.9156	0.987039	24.4578	0.899075	0.003388	0.002753	constant	GBP5	protein_coding
bleomycin	48	ENSG00000011007	power	10.4305	0.074629	0.635705	1.27283	8.71473	1	-60.3763	0.517283	34.1882	0.984194	0.001004	0.000816	constant	ELOA	protein_coding
bleomycin	48	ENSG00000179163	poly3	9.0212	0.033612	0.453967	0.838697	5.14378	1	-40.1132		25.0566	0.988649	0.003406	0.002554	constant	FUCA1	protein_coding
bleomycin	48	ENSG00000121764	poly2	7.83639	0.339979	1.99146	3.33028	5.4689	-1	-46.002	0.691722	27.001	0.873234	0.002465	0.002003	constant	HCRTR1	protein_coding
bleomycin	48	ENSG00000143149	poly3	10.6299	0.049652	0.656352	1.24299	2.5238	-1	-37.5434		23.7717	0.931359	0.003999	0.002999	constant	ALDH9A1	protein_coding
bleomycin	48	ENSG00000288859	linear	7.34783	3.21696	7.66763	10.9307	10.5	1	-34.2128	0.868962	20.1064	0.65468	0.00542	0.004743	constant	H2AC19	protein_coding
bleomycin	48	ENSG00000143164	poly2	10.4734	9.79708	14.8858	17.9754	15.692	-1	-55.9237	0.42725	31.9619	0.621033	0.001326	0.001078	constant	DCAF6	protein_coding
bleomycin	48	ENSG00000288825	linear	7.37177	3.47242	8.09594	11.568	10.5	1	-43.2568	0.968359	24.6284	0.629708	0.00308	0.002695	constant	H2AC18	protein_coding
bleomycin	48	ENSG00000184678	linear	7.93948	0.794393	2.45895	3.83165	10.5	1	-40.908	0.359798	23.454	0.948545	0.003567	0.003121	constant	H2BC21	protein_coding
bleomycin	48	ENSG00000196242	linear	7.26952	3.27573	7.76755	11.0771	10.5	1	-36.2086	0.925202	21.1043	0.648803	0.004784	0.004186	constant	OR2C3	protein_coding
bleomycin	48	ENSG00000187144	poly2	7.23033	0.441522	2.41088	4.0069	6.7892	1	-38.0153	0.817352	23.0076	0.873391	0.004062	0.0033	constant	SPATA21	protein_coding
bleomycin	48	ENSG00000117114	poly3	11.3197	10.4066	12.3142	14.9034	12.153	-1	-25.1076		17.5538	0.794846	0.0087	0.006525	constant	ADGRL2	protein_coding
bleomycin	48	ENSG00000184908	linear	7.46937	3.45351	8.06475	11.5207	10.5	1	-31.9807	0.942831	18.9903	0.631506	0.006231	0.005453	constant	CLCNKB	protein_coding
bleomycin	48	ENSG00000158816	poly2	7.19359	0.194712	1.25198	2.12484	5.39102	1	-42.0001	0.426875	25.0001	0.942078	0.003166	0.002572	constant	VWA5B1	protein_coding
bleomycin	48	ENSG00000117013	linear	7.27779	1.51077	4.28127	6.34135	10.5	1	-45.442	0.945957	25.721	0.85878	0.002687	0.002351	constant	KCNQ4	protein_coding
bleomycin	48	ENSG00000179862	poly3	8.40919	0.736774	5.17277	16.5245	7.0267	-1	-18.3509		14.1755	0.60024	0.013272	0.009954	constant	CITED4	protein_coding
bleomycin	48	ENSG00000081277	poly2	7.21401	0.301979	1.79445	2.98163	6.72592	1	-32.0865	0.929274	20.0433	0.922599	0.005883	0.00478	constant	PKP1	protein_coding
bleomycin	48	ENSG00000174307	poly3	10.0388	0.02822	0.389841	0.727076	2.74204	1	-8.73812		9.36906	0.977199	0.024202	0.018151	constant	PHLDA3	protein_coding
bleomycin	48	ENSG00000159176	poly3	12.1662	12.1779	14.1503	17.1325	12.4434	-1	-6.7557		8.37785	0.778668	0.027394	0.020546	constant	CSRP1	protein_coding
bleomycin	48	ENSG00000198700	poly2	11.7725	0.232645	1.44951	2.43135	6.46329	-1	-43.6965	0.890906	25.8483	0.943832	0.002848	0.002314	constant	IPO9	protein_coding
bleomycin	48	ENSG00000186364	exp2	8.11722	3.02887	7.36159	10.5175	10.4093	-1	-32.186	0.611047	19.093	0.667593	0.006152	0.005383	constant	NUDT17	protein_coding
bleomycin	48	ENSG00000131788	poly3	10.659	0.106747	1.27881	2.80654	2.27386	1	-58.1012		34.0506	0.729143	0.001107	0.00083	constant	PIAS3	protein_coding
bleomycin	48	ENSG00000116489	power	12.1949	0.00388	0.229485	2.48067	2.74677	1	-40.3339	0.308758	24.1669	0.854601	0.003514	0.002855	constant	CAPZA1	protein_coding
bleomycin	48	ENSG00000155366	poly3	12.2395	0.044138	0.592229	1.11918	2.28223	1	-14.2538		12.1269	0.923473	0.017145	0.012859	constant	RHOC	protein_coding
bleomycin	48	ENSG00000155363	linear	11.2023	1.90428	5.16294	7.5113	10.5	1	-35.6133	0.433176	20.8066	0.807007	0.004966	0.004345	constant	MOV10	protein_coding
bleomycin	48	ENSG00000197780	power	9.72379	0.000267	0.003757	0.01652	0.019993	1	-41.9076	0.404895	24.9538	0.972615	0.003184	0.002587	constant	TAF13	protein_coding
bleomycin	48	ENSG00000136628	poly3	11.9805	0.934666	3.63927	6.13058	8.54753	-1	-31.6038		20.8019	0.909619	0.005797	0.004348	constant	EPRS1	protein_coding
bleomycin	48	ENSG00000067704	poly3	11.5179	0.111017	1.34104	3.10265	4.25176	-1	-54.4824		32.2412	0.838275	0.001387	0.001041	constant	IARS2	protein_coding
bleomycin	48	ENSG00000143776	poly3	12.0166	2.26929	5.20102	7.24375	9.5304	-1	-16.7625		13.3813	0.91252	0.014657	0.010993	constant	CDC42BPA	protein_coding
bleomycin	48	ENSG00000127603	poly3	12.9892	0.124095	1.49314	12.2271	1.84568	1	-7.57966		8.78983	0.609773	0.026019	0.019514	constant	MACF1	protein_coding
bleomycin	48	ENSG00000185860	poly3	7.89753	7.31819	9.68422	11.5179	10.5501	1	-35.1134		22.5567	0.774681	0.004655	0.003491	constant	CCDC190	protein_coding
bleomycin	48	ENSG00000117461	poly2	9.60234	0.243032	1.51322	2.54659	5.38068	-1	-42.5847	0.67351	25.2923	0.918413	0.003053	0.00248	constant	PIK3R3	protein_coding
bleomycin	48	ENSG00000117472	poly2	7.49388	0.377503	2.10152	3.43257	8.82308	1	-42.0777	0.234759	25.0389	0.938249	0.003151	0.00256	constant	TSPAN1	protein_coding
bleomycin	48	ENSG00000085999	poly3	8.38208	0.018973	0.268431	0.503615	2.43072	-1	-38.76		24.38	0.985305	0.003706	0.00278	constant	RAD54L	protein_coding
bleomycin	48	ENSG00000085998	power	10.6007	0.001168	0.014503	0.205912	1.59911	1	-37.1992	0.23493	22.5996	0.96029	0.004274	0.003473	constant	POMGNT1	protein_coding
bleomycin	48	ENSG00000117475	linear	9.43217	1.38053	3.97241	5.92737	10.5	1	-20.403	0.418657	13.2015	0.875985	0.012848	0.011242	constant	BLZF1	protein_coding
bleomycin	48	ENSG00000117479	linear	8.6546	2.46429	6.30293	9.02813	10.5	1	-39.2295	0.664711	22.6148	0.737238	0.003961	0.003466	constant	SLC19A2	protein_coding
bleomycin	48	ENSG00000213062	poly3	7.67783	0.259915	2.82904	15.0011	16.5661	1	-44.6122		27.3061	0.845456	0.002571	0.001928	constant		lncRNA
bleomycin	48	ENSG00000198734	power	7.2272	0.014835	0.361457	1.49934	5.23902	1	-38.5236	0.921735	23.2618	0.937144	0.003935	0.003197	constant	F5	protein_coding
bleomycin	48	ENSG00000099260	poly3	12.2397	9.33507	10.8224	12.3065	11.7804	-1	-39.6015		24.8007	0.880894	0.003517	0.002637	constant	PALMD	protein_coding
bleomycin	48	ENSG00000203685	poly2	7.20921	0.239886	1.48843	2.49509	6.32096	1	-42.6552	0.498413	25.3276	0.938975	0.003039	0.002469	constant	STUM	protein_coding
bleomycin	48	ENSG00000009307	poly2	13.8153	0.346649	2.02229	3.38173	5.4807	-1	-41.2962	0.452754	24.6481	0.870446	0.003309	0.002688	constant	CSDE1	protein_coding
bleomycin	48	ENSG00000162413	hill	10.0981	0.498746	1.80887	2.94037	10.2496	1	-37.1693		23.5847	0.992928	0.004094	0.00307	constant	KLHL21	protein_coding
bleomycin	48	ENSG00000116273	poly3	9.91827	0.082364	1.05172	15.8253	9.81803	-1	-43.6204		26.8102	0.706575	0.002735	0.002052	constant	PHF13	protein_coding
bleomycin	48	ENSG00000117153	poly2	10.1408	0.310165	1.83645	3.05377	6.48297	1	-40.4387	0.627527	24.2193	0.914634	0.003491	0.002836	constant	KLHL12	protein_coding
bleomycin	48	ENSG00000159346	poly2	10.8771	0.176299	1.12773	1.89729	9.22814	1	-57.3124	0.897558	32.6562	0.983048	0.001216	0.000988	constant	ADIPOR1	protein_coding
bleomycin	48	ENSG00000159348	poly2	9.85184	0.495445	2.64389	4.44737	6.08863	1	-29.2421	0.826916	18.6211	0.829536	0.007028	0.00571	constant	CYB5R1	protein_coding
bleomycin	48	ENSG00000163444	poly2	10.6921	0.376392	2.14298	3.56406	6.2973	-1	-47.664	0.97082	27.832	0.883929	0.002222	0.001806	constant	TMEM183A	protein_coding
bleomycin	48	ENSG00000127481	linear	11.6841	2.35841	6.09654	8.75099	10.5	1	-16.4366	0.523265	11.2183	0.749932	0.016463	0.014405	constant	UBR4	protein_coding
bleomycin	48	ENSG00000053372	power	10.0405	0.00418	1.0173	6.90005	2.34954	-1	-41.6997	0.921257	24.8498	0.650014	0.003226	0.002621	constant	MRTO4	protein_coding
bleomycin	48	ENSG00000040487	poly2	9.09196	0.467876	2.56152	4.34584	5.13588	1	-31.353	0.50833	19.6765	0.792201	0.006159	0.005004	constant	SLC66A1	protein_coding
bleomycin	48	ENSG00000234996	poly3	7.45693	9.31207	11.5262	19.3368	10.7199	1	-36.7193		23.3596	0.641581	0.004211	0.003158	constant	ACTG1P25	transcribed_processed_pseudogene
bleomycin	48	ENSG00000133063	poly3	7.18275	0.501468	2.7102	4.92167	7.71417	1	-42.7349		26.3675	0.925065	0.002891	0.002168	constant	CHIT1	protein_coding
bleomycin	48	ENSG00000143379	power	10.0886	0.003309	0.129565	1.59016	2.71648	-1	-39.6549	0.664878	23.8274	0.895041	0.003666	0.002979	constant	SETDB1	protein_coding
bleomycin	48	ENSG00000188672	linear	7.40594	3.15417	7.55992	10.7743	10.5	1	-42.1695	0.778877	24.0848	0.661048	0.003296	0.002884	constant	RHCE	protein_coding
bleomycin	48	ENSG00000127463	poly3	11.4342	0.035037	0.480173	0.90318	2.10741	1	-40.3425		25.1712	0.933117	0.003357	0.002518	constant	EMC1	protein_coding
bleomycin	48	ENSG00000117543	exp2	9.6245	1.6032	4.5304	6.67781	10.3743	-1	-31.8636	0.764579	18.9318	0.839352	0.006277	0.005493	constant	DPH5	protein_coding
bleomycin	48	ENSG00000162367	power	11.0728	0.037897	0.482621	1.23458	7.15399	-1	-46.1149	0.619217	27.0575	0.97018	0.002448	0.001989	constant	TAL1	protein_coding
bleomycin	48	ENSG00000162704	poly3	12.3567	0.070101	0.883543	1.71424	2.82918	1	-48.3296		29.1648	0.902829	0.002038	0.001528	constant	ARPC5	protein_coding
bleomycin	48	ENSG00000067606	linear	7.70334	1.09388	3.25908	4.95618	10.5	1	-35.6549	0.556899	20.8274	0.912998	0.004953	0.004334	constant	PRKCZ	protein_coding
bleomycin	48	ENSG00000197429	power	8.78331	0.000536	0.004534	0.019917	0.010511	1	-38.5261	0.664625	23.263	0.880353	0.003934	0.003196	constant	IPP	protein_coding
bleomycin	48	ENSG00000184588	power	11.4669	0.015288	1.24645	5.81028	3.99201	1	-42.9506	0.423376	25.4753	0.735877	0.002984	0.002424	constant	PDE4B	protein_coding
bleomycin	48	ENSG00000169885	power	7.41383	0.052511	1.34319	4.9228	5.31893	1	-36.7333	0.995742	22.3667	0.805388	0.0044	0.003575	constant	CALML6	protein_coding
bleomycin	48	ENSG00000133056	poly3	11.2064	0.029084	0.397209	0.734248	4.98006	-1	-41.9782		25.9891	0.991101	0.003031	0.002273	constant	PIK3C2B	protein_coding
bleomycin	48	ENSG00000143434	power	11.3329	0.053063	0.575118	1.36211	7.60987	-1	-30.3043	0.416506	19.1522	0.971683	0.006576	0.005343	constant	SEMA6C	protein_coding
bleomycin	48	ENSG00000085465	poly2	7.80162	0.856312	3.94828	7.4324	5.09155	-1	-33.3661	0.350256	20.683	0.632614	0.005431	0.004413	constant	OVGP1	protein_coding
bleomycin	48	ENSG00000116455	poly3	9.74126	1.70709	5.73152	8.85922	7.36038	1	-46.3997		28.1998	0.640121	0.002299	0.001724	constant	WDR77	protein_coding
bleomycin	48	ENSG00000116459	linear	11.5747	3.41965	8.00872	11.4361	10.5	-1	-41.7268	0.857238	23.8634	0.634745	0.003389	0.002965	constant	ATP5PB	protein_coding
bleomycin	48	ENSG00000121933	linear	7.38086	1.98628	5.33771	7.74249	10.5	1	-55.6501	0.965467	30.8251	0.796425	0.001419	0.001242	constant	TMIGD3	protein_coding
bleomycin	48	ENSG00000116473	poly2	10.4495	0.45962	2.46032	4.05721	7.79282	-1	-38.4197	0.726169	23.2098	0.895244	0.00396	0.003218	constant	RAP1A	protein_coding
bleomycin	48	ENSG00000143153	power	9.86488	0.000808	0.008508	0.019499	1.87963	1	-34.7631	0.558544	21.3816	0.988931	0.004977	0.004044	constant	ATP1B1	protein_coding
bleomycin	48	ENSG00000153936	power	10.4001	0.171299	1.33992	3.19534	7.84305	-1	-36.5092	0.761479	22.2546	0.923747	0.004462	0.003626	constant	HS2ST1	protein_coding
bleomycin	48	ENSG00000134709	poly3	7.43362	8.56847	11.3339	15.0823	10.8112	1	-32.5362		21.2681	0.630358	0.005469	0.004102	constant	HOOK1	protein_coding
bleomycin	48	ENSG00000134716	linear	7.41428	2.20395	5.78813	8.33961	10.5	1	-36.2677	0.430135	21.1338	0.768893	0.004767	0.004171	constant	CYP2J2	protein_coding
bleomycin	48	ENSG00000177674	power	9.78647	0.032756	1.31689	5.33102	4.74456	1	-28.0728	0.847366	18.0364	0.774543	0.007561	0.006143	constant	AGTRAP	protein_coding
bleomycin	48	ENSG00000177000	power	10.2467	0.000233	0.002038	0.032852	0.010511	-1	-45.3579	0.411894	26.6789	0.973431	0.002567	0.002086	constant	MTHFR	protein_coding
bleomycin	48	ENSG00000215910	poly3	7.25363	3.74055	8.80223	12.1597	9.58468	1	-26.8868		18.4434	0.61048	0.007784	0.005838	constant	C1orf167	protein_coding
bleomycin	48	ENSG00000137968	power	8.84536	0.002097	0.114723	2.4753	1.73828	-1	-33.802	0.35371	20.901	0.834913	0.005285	0.004294	constant	SLC44A5	protein_coding
bleomycin	48	ENSG00000072694	poly3	7.18728	0.119605	1.40126	3.17308	4.85512	1	-40.5076		25.2538	0.862517	0.003323	0.002492	constant	FCGR2B	protein_coding
bleomycin	48	ENSG00000155367	poly2	7.69183	0.287536	1.76282	2.98725	4.18644	1	-41.0819	0.387303	24.541	0.828282	0.003353	0.002724	constant	PPM1J	protein_coding
bleomycin	48	ENSG00000159450	poly3	7.27963	1.29354	4.43375	7.08806	8.57106	1	-35.8075		22.9038	0.869245	0.004458	0.003343	constant	TCHH	protein_coding
bleomycin	48	ENSG00000160783	poly3	8.93813	0.064657	0.834595	1.63226	2.39897	-1	-36.2465		23.1232	0.882948	0.004337	0.003253	constant	PMF1	protein_coding
bleomycin	48	ENSG00000066136	poly3	10.0174	0.054696	0.710467	1.3431	2.93807	-1	-47.283		28.6415	0.938066	0.002176	0.001632	constant	NFYC	protein_coding
bleomycin	48	ENSG00000134668	poly3	9.25372	0.014599	0.208497	0.392468	2.54604	1	-37.1102		23.5551	0.991831	0.004109	0.003082	constant	SPOCD1	protein_coding
bleomycin	48	ENSG00000116754	power	11.9729	0.001156	0.105927	4.76149	0.605519	-1	-21.3438	0.843224	14.6719	0.697318	0.011514	0.009355	constant	SRSF11	protein_coding
bleomycin	48	ENSG00000289484	linear	7.25918	1.92863	5.21513	7.58033	10.5	1	-34.1634	0.753096	20.0817	0.803855	0.005437	0.004757	constant		lncRNA
bleomycin	48	ENSG00000230426	power	7.21624	0.002392	0.078865	1.41437	2.20498	1	-41.4987	0.598564	24.7494	0.895198	0.003267	0.002654	constant	LINC01036	lncRNA
bleomycin	48	ENSG00000234546	poly3	8.25521	0.0484	0.642487	1.21712	2.47124	1	-29.3979		19.6989	0.931812	0.006654	0.00499	constant	LNCTAM34A	lncRNA
bleomycin	48	ENSG00000227959	poly3	7.54204	11.575	13.1381	15.3081	12.3349	1	-45.7774		27.8887	0.839452	0.00239	0.001793	constant	EPHA2-AS1	lncRNA
bleomycin	48	ENSG00000231246	poly2	7.31302	0.730409	3.4429	5.94763	6.95774	1	-34.1667	0.567612	21.0833	0.786866	0.005166	0.004197	constant	LINC02884	lncRNA
bleomycin	48	ENSG00000289426	poly2	7.21049	0.186398	1.19701	2.02467	6.92467	1	-31.0545	0.53642	19.5272	0.964884	0.006275	0.005099	constant		lncRNA
bleomycin	48	ENSG00000230615	poly2	7.41222	0.413934	2.30345	3.83332	6.42048	1	-41.7841	0.814777	24.892	0.872664	0.003209	0.002607	constant		lncRNA
bleomycin	48	ENSG00000197989	poly2	8.818	0.468973	2.58076	4.40881	4.75724	1	-29.7118	0.734573	18.8559	0.762016	0.006825	0.005545	constant	SNHG12	lncRNA
bleomycin	48	ENSG00000077585	poly3	9.26769	0.05361	0.714326	1.38812	1.85667	1	-49.2951		29.6476	0.840821	0.001919	0.001439	constant	GPR137B	protein_coding
bleomycin	48	ENSG00000086619	poly2	8.67747	0.308487	1.87518	3.18882	3.9663	-1	-35.4238	0.237903	21.7119	0.791736	0.004776	0.00388	constant	ERO1B	protein_coding
bleomycin	48	ENSG00000117791	power	9.07546	0.003069	0.072367	0.803209	2.95123	-1	-35.7148	0.381903	21.8574	0.936957	0.00469	0.00381	constant	MTARC2	protein_coding
bleomycin	48	ENSG00000186205	poly2	7.83066	0.383711	2.21764	3.75869	4.50837	-1	-42.2444	0.569749	25.1222	0.789375	0.003118	0.002534	constant	MTARC1	protein_coding
bleomycin	48	ENSG00000123472	poly3	9.97435	0.064338	0.829358	1.61599	3.75931	-1	-53.4992		31.7496	0.924386	0.001475	0.001106	constant	ATPAF1	protein_coding
bleomycin	48	ENSG00000010803	poly3	9.96187	1.35748	4.30229	6.75315	8.50519	-1	-40.1051		25.0526	0.883886	0.003408	0.002556	constant	SCMH1	protein_coding
bleomycin	48	ENSG00000196369	poly2	9.35633	0.908446	3.97238	7.08506	7.02526	1	-28.3283	0.97126	18.1641	0.742609	0.007441	0.006046	constant	SRGAP2B	protein_coding
bleomycin	48	ENSG00000143333	linear	7.2677	2.82711	6.98174	9.9556	10.5	1	-27.844	0.24057	16.922	0.69574	0.00807	0.007061	constant	RGS16	protein_coding
bleomycin	48	ENSG00000031698	poly3	11.6738	0.057976	0.752458	1.43925	2.60939	1	-36.0681		23.034	0.919246	0.004386	0.003289	constant	SARS1	protein_coding
bleomycin	48	ENSG00000134222	poly3	8.96368	0.025262	0.352143	0.658497	2.50745	-1	-21.5389		15.7695	0.978275	0.010874	0.008156	constant	PSRC1	protein_coding
bleomycin	48	ENSG00000134243	poly2	11.1976	0.118247	0.80214	1.39297	5.62297	-1	-34.2426	0.269214	21.1213	0.976689	0.005142	0.004177	constant	SORT1	protein_coding
bleomycin	48	ENSG00000185278	poly3	9.09597	0.112896	1.31475	2.81386	2.76595	-1	-20.535		15.2675	0.798798	0.011578	0.008684	constant	ZBTB37	protein_coding
bleomycin	48	ENSG00000117143	poly3	10.8147	0.133152	1.5399	11.8313	2.19165	1	-36.6269		23.3134	0.640246	0.004235	0.003176	constant	UAP1	protein_coding
bleomycin	48	ENSG00000163564	linear	7.22947	2.09348	5.56194	8.03938	10.5	1	-36.5252	0.496714	21.2626	0.782756	0.004691	0.004104	constant	PYHIN1	protein_coding
bleomycin	48	ENSG00000163565	poly2	12.873	11.1194	15.6835	18.6395	16.0127	1	-20.2435	0.299127	14.1217	0.613344	0.012333	0.010021	constant	IFI16	protein_coding
bleomycin	48	ENSG00000004455	power	11.2563	0.016992	0.387257	1.50453	5.46087	-1	-49.9524	0.650548	28.9762	0.940076	0.001926	0.001565	constant	AK2	protein_coding
bleomycin	48	ENSG00000180667	poly2	9.03944	13.9275	16.8593	19.2095	16.5895	1	-41.7678	0.823732	24.8839	0.659554	0.003212	0.00261	constant	YOD1	protein_coding
bleomycin	48	ENSG00000123838	power	7.1925	0.019788	0.691162	3.15081	4.81564	1	-40.0032	0.756905	24.0016	0.865988	0.003587	0.002914	constant	C4BPA	protein_coding
bleomycin	48	ENSG00000123689	poly3	8.66901	0.059234	0.773846	19.0344	16.9035	-1	-22.406		16.203	0.854369	0.0103	0.007725	constant	G0S2	protein_coding
bleomycin	48	ENSG00000117594	linear	7.24088	3.5788	8.26987	11.8346	10.5	1	-34.5164	0.544072	20.2582	0.619742	0.005318	0.004653	constant	HSD11B1	protein_coding
bleomycin	48	ENSG00000117595	power	9.13308	0.000723	0.011983	0.527994	0.460203	-1	-43.038	0.694218	25.519	0.917252	0.002967	0.002411	constant	IRF6	protein_coding
bleomycin	48	ENSG00000117597	power	9.56737	0.003737	0.085126	0.729161	3.39122	1	-49.7963	0.912678	28.8981	0.946183	0.001945	0.00158	constant	UTP25	protein_coding
bleomycin	48	ENSG00000177181	linear	7.36505	1.17374	3.46268	5.23591	10.5	1	-42.6058	0.88698	24.3029	0.902877	0.003208	0.002807	constant	RIMKLA	protein_coding
bleomycin	48	ENSG00000134684	poly2	11.089	0.31999	1.91913	3.24331	4.4143	-1	-35.4785	0.396948	21.7392	0.82348	0.004759	0.003867	constant	YARS1	protein_coding
bleomycin	48	ENSG00000162735	poly3	9.68228	8.10715	10.4772	12.7509	10.7693	1	-50.2177		30.1089	0.731956	0.001811	0.001358	constant	PEX19	protein_coding
bleomycin	48	ENSG00000122218	poly3	12.7232	0.120497	1.44394	4.39776	1.94396	1	-35.3691		22.6845	0.620735	0.004581	0.003436	constant	COPA	protein_coding
bleomycin	48	ENSG00000137975	poly2	7.24739	0.200508	1.27098	2.13764	7.52018	1	-40.3227	0.786533	24.1614	0.966192	0.003516	0.002857	constant	CLCA2	protein_coding
bleomycin	48	ENSG00000016490	poly2	7.21665	0.43516	2.39622	3.99929	6.24354	1	-43.0905	0.930489	25.5453	0.858836	0.002958	0.002403	constant	CLCA1	protein_coding
bleomycin	48	ENSG00000016602	linear	7.28728	2.8818	7.08052	10.0932	10.5	1	-26.5514	0.413374	16.2757	0.689759	0.008749	0.007655	constant	CLCA4	protein_coding
bleomycin	48	ENSG00000152904	poly2	9.02227	0.624308	3.20561	5.73775	4.5326	1	-38.0976	0.780633	23.0488	0.660736	0.004041	0.003283	constant	GGPS1	protein_coding
bleomycin	48	ENSG00000131791	poly2	9.59065	0.393062	2.21749	3.69212	6.21859	1	-24.7986	0.876667	16.3993	0.874956	0.009278	0.007538	constant	PRKAB2	protein_coding
bleomycin	48	ENSG00000162461	poly3	7.94142	0.11618	1.39643	9.90246	1.99694	-1	-37.0603		23.5301	0.664623	0.004122	0.003091	constant	SLC25A34	protein_coding
bleomycin	48	ENSG00000162460	exp2	7.64655	3.65974	8.41688	12.1158	10.4076	-1	-29.2126	0.301482	17.6063	0.606119	0.007408	0.006482	constant	TMEM82	protein_coding
bleomycin	48	ENSG00000162458	poly3	13.1504	14.1547	16.5441	19.4416	9.25189	-1	-27.2052		18.6026	0.805033	0.007631	0.005723	constant	FBLIM1	protein_coding
bleomycin	48	ENSG00000224321	poly3	7.38286	3.85555	7.2502	9.20385	10.0414	1	-27.7449		18.8724	0.845465	0.007378	0.005534	constant	RPL12P14	processed_pseudogene
bleomycin	48	ENSG00000076864	poly3	7.446	1.10375	3.82746	6.22494	8.46924	1	-30.5933		20.2967	0.905711	0.006175	0.004631	constant	RAP1GAP	protein_coding
bleomycin	48	ENSG00000090686	poly2	11.6481	0.237112	1.48578	2.50746	5.04272	-1	-50.9899	0.442535	29.495	0.91085	0.001805	0.001467	constant	USP48	protein_coding
bleomycin	48	ENSG00000116560	power	12.949	0.005019	0.072994	0.278715	5.01982	-1	-64.8595	0.722482	36.4297	0.984307	0.000759	0.000616	constant	SFPQ	protein_coding
bleomycin	48	ENSG00000116981	poly2	7.1882	0.230818	1.45487	2.46099	4.82137	1	-42.3489	0.929609	25.1744	0.906051	0.003098	0.002517	constant	NT5C1A	protein_coding
bleomycin	48	ENSG00000116985	linear	7.50433	1.27521	3.71587	5.58082	10.5	1	-36.8835	0.810185	21.4418	0.889777	0.004587	0.004013	constant	BMP8B	protein_coding
bleomycin	48	ENSG00000043514	poly2	9.02802	0.589843	3.02603	5.22639	5.42453	-1	-39.4264	0.833237	23.7132	0.757253	0.003719	0.003021	constant	TRIT1	protein_coding
bleomycin	48	ENSG00000168389	linear	7.94213	2.99095	7.27509	10.3669	10.5	1	-30.2805	0.434907	18.1402	0.67804	0.00693	0.006064	constant	MFSD2A	protein_coding
bleomycin	48	ENSG00000162643	power	7.38905	0.001227	0.014646	0.174745	1.77687	1	-28.4143	0.698139	18.2071	0.965076	0.007401	0.006013	constant	DNAI3	protein_coding
bleomycin	48	ENSG00000055732	power	7.23059	0.191665	1.6977	4.3936	7.31353	1	-36.9737	0.868395	22.4868	0.87321	0.004335	0.003522	constant	MCOLN3	protein_coding
bleomycin	48	ENSG00000280099	exp3	7.40718	6.64941	12.095	16.3888	13.7185	1	-50.3142	0.760033	29.1571	0.616106	0.001883	0.00153	constant		TEC
bleomycin	48	ENSG00000097096	poly2	8.04719	10.6775	14.9181	17.5305	15.992	1	-33.2474	0.868853	20.6237	0.678556	0.005472	0.004446	constant	SYDE2	protein_coding
bleomycin	48	ENSG00000117598	poly2	7.29294	1.0157	4.32914	8.10448	6.16115	1	-26.1495	0.486624	17.0748	0.668591	0.008526	0.006928	constant	PLPPR5	protein_coding
bleomycin	48	ENSG00000232825	poly2	7.18362	0.499756	2.60641	4.29543	8.10642	1	-44.4139	0.969753	26.207	0.892358	0.002723	0.002212	constant	PLPPR5-AS1	lncRNA
bleomycin	48	ENSG00000143515	poly2	11.2605	0.204941	1.31822	2.24546	4.41125	-1	-55.6595	0.512281	31.8298	0.904434	0.001348	0.001095	constant	ATP8B2	protein_coding
bleomycin	48	ENSG00000160753	power	10.3687	0.006029	0.315785	2.45074	3.43195	1	-30.3766	0.806901	19.1883	0.868725	0.006547	0.005319	constant	RUSC1	protein_coding
bleomycin	48	ENSG00000116584	poly2	11.4332	0.390868	2.17012	3.55958	8.23939	1	-48.722	0.91718	28.361	0.924296	0.00208	0.00169	constant	ARHGEF2	protein_coding
bleomycin	48	ENSG00000143297	poly2	7.20943	0.362755	2.11218	3.55862	4.80332	1	-32.154	0.692823	20.077	0.825594	0.005858	0.00476	constant	FCRL5	protein_coding
bleomycin	48	ENSG00000160856	power	7.17577	0.303324	1.89153	4.19344	8.35315	1	-48.5615	0.952279	28.2808	0.903686	0.002101	0.001707	constant	FCRL3	protein_coding
bleomycin	48	ENSG00000162738	poly2	7.18589	0.346004	1.98723	3.27837	7.56111	1	-42.3275	0.788954	25.1638	0.923868	0.003102	0.00252	constant	VANGL2	protein_coding
bleomycin	48	ENSG00000143258	power	9.54551	0.022162	0.89445	4.02728	4.678	-1	-39.9471	0.442057	23.9736	0.827507	0.0036	0.002925	constant	USP21	protein_coding
bleomycin	48	ENSG00000239887	poly3	8.88003	0.027023	0.373697	0.695965	2.92922	-1	-40.6493		25.3246	0.980836	0.003294	0.00247	constant	C1orf226	protein_coding
bleomycin	48	ENSG00000198574	linear	7.23476	1.28959	3.75127	5.6288	10.5	1	-40.1997	0.53481	23.0999	0.887904	0.003728	0.003262	constant	SH2D1B	protein_coding
bleomycin	48	ENSG00000152332	linear	11.4682	2.39383	6.16601	8.84409	10.5	1	-14.1616	0.845862	10.0808	0.745658	0.018979	0.016606	constant	UHMK1	protein_coding
bleomycin	48	ENSG00000162733	poly2	11.2771	0.176634	1.15229	1.96726	5.03677	-1	-25.9426	0.570263	16.9713	0.943202	0.008637	0.007018	constant	DDR2	protein_coding
bleomycin	48	ENSG00000242193	power	8.975	0.010458	0.334994	1.76793	4.50861	-1	-36.2146	0.820911	22.1073	0.915751	0.004545	0.003693	constant	CRYZL2P	transcribed_unitary_pseudogene
bleomycin	48	ENSG00000075391	exp2	9.82184	2.54617	6.48252	9.28658	10.4087	-1	-29.9742	0.569119	17.9871	0.721038	0.007064	0.006181	constant	RASAL2	protein_coding
bleomycin	48	ENSG00000196660	poly2	7.17001	0.291872	1.745	2.90082	6.79003	1	-51.6587	0.916139	29.8293	0.927461	0.001731	0.001407	constant	SLC30A10	protein_coding
bleomycin	48	ENSG00000154380	poly2	11.3751	0.336976	1.94932	3.2208	7.37054	-1	-35.0179	0.407017	21.5089	0.923029	0.004898	0.00398	constant	ENAH	protein_coding
bleomycin	48	ENSG00000081985	poly2	7.35489	0.392742	2.2298	3.73411	5.52417	1	-29.2118	0.90006	18.6059	0.85016	0.007041	0.005721	constant	IL12RB2	protein_coding
bleomycin	48	ENSG00000162551	poly2	7.36394	0.177091	1.1419	1.93258	7.5401	1	-41.7874	0.931955	24.8937	0.972544	0.003209	0.002607	constant	ALPL	protein_coding
bleomycin	48	ENSG00000237605	power	7.34234	4.1105	9.94754	14.7498	11.7166	1	-22.2918	0.714248	15.1459	0.601897	0.010851	0.008817	constant	DYRK3-AS1	lncRNA
bleomycin	48	ENSG00000000971	poly2	8.35094	0.196605	1.27328	2.17478	4.25394	-1	-37.3975	0.367307	22.6987	0.902589	0.004221	0.00343	constant	CFH	protein_coding
bleomycin	48	ENSG00000054523	poly3	11.1438	0.178346	2.01563	10.5322	2.6646	1	-25.3624		17.6812	0.603922	0.008563	0.006422	constant	KIF1B	protein_coding
bleomycin	48	ENSG00000171793	poly3	10.3595	0.103864	1.24937	2.71157	2.30702	1	-45.8429		27.9215	0.750716	0.002381	0.001785	constant	CTPS1	protein_coding
bleomycin	48	ENSG00000135744	linear	7.51113	3.1131	7.48891	10.6719	10.5	1	-38.3098	0.841144	22.1549	0.665264	0.004196	0.003671	constant	AGT	protein_coding
bleomycin	48	ENSG00000160058	power	10.7218	0.000564	0.006034	0.014143	1.37934	1	-73.6469	0.387617	40.8235	0.991382	0.000438	0.000356	constant	BSDC1	protein_coding
bleomycin	48	ENSG00000142687	poly3	11.0613	0.101423	1.20812	2.52669	2.61156	1	-49.1817		29.5908	0.796039	0.001932	0.001449	constant	KIAA0319L	protein_coding
bleomycin	48	ENSG00000182866	linear	7.3961	2.45605	6.287	9.00668	10.5	1	-29.0582	0.304092	17.5291	0.738217	0.00748	0.006545	constant	LCK	protein_coding
bleomycin	48	ENSG00000130762	poly2	7.51959	0.191109	1.2255	2.07337	6.48256	1	-43.258	0.329788	25.629	0.958986	0.002927	0.002378	constant	ARHGEF16	protein_coding
bleomycin	48	ENSG00000158109	poly3	11.1461	0.067578	0.869786	1.71901	2.13622	1	-28.883		19.4415	0.826352	0.006871	0.005154	constant	TPRG1L	protein_coding
bleomycin	48	ENSG00000078900	linear	7.35187	2.95301	7.20783	10.2719	10.5	1	-23.1835	0.531008	14.5917	0.682082	0.010799	0.009449	constant	TP73	protein_coding
bleomycin	48	ENSG00000134242	poly3	7.75287	6.27247	8.74475	10.3501	10.6416	1	-31.3646		20.6823	0.849243	0.005884	0.004413	constant	PTPN22	protein_coding
bleomycin	48	ENSG00000134262	power	9.19263	0.003748	0.276267	3.01617	2.59197	-1	-39.4288	0.889416	23.7144	0.82731	0.003718	0.003021	constant	AP4B1	protein_coding
bleomycin	48	ENSG00000163349	linear	11.024	3.56747	8.25145	11.8062	10.5	1	-29.0864	0.740757	17.5432	0.620792	0.007467	0.006534	constant	HIPK1	protein_coding
bleomycin	48	ENSG00000118655	poly2	8.61026	0.322545	1.94738	3.31738	3.90899	-1	-32.7734	0.311634	20.3867	0.774625	0.005636	0.004579	constant	DCLRE1B	protein_coding
bleomycin	48	ENSG00000162496	poly3	10.048	0.059903	0.789059	1.55362	19.0094	-1	-30.206		20.103	0.807393	0.006326	0.004745	constant	DHRS3	protein_coding
bleomycin	48	ENSG00000162594	linear	7.20384	1.80261	4.94211	7.21917	10.5	1	-42.1407	0.660288	24.0703	0.82026	0.003302	0.00289	constant	IL23R	protein_coding
bleomycin	48	ENSG00000286918	poly2	7.37352	4.20031	8.23718	11.7621	13.7189	1	-47.6398	0.660696	27.8199	0.831446	0.002226	0.001808	constant		lncRNA
bleomycin	48	ENSG00000184292	poly2	10.1994	0.218933	1.39074	2.35689	4.80766	-1	-28.631	0.445588	18.3155	0.912619	0.007301	0.005932	constant	TACSTD2	protein_coding
bleomycin	48	ENSG00000116661	power	7.60977	0.008786	0.234192	1.19766	4.58448	1	-45.0226	0.828531	26.5113	0.940017	0.002621	0.00213	constant	FBXO2	protein_coding
bleomycin	48	ENSG00000132879	poly2	9.25149	0.318401	1.90895	3.22225	4.50658	1	-23.8715	0.289435	15.9357	0.83181	0.009831	0.007988	constant	FBXO44	protein_coding
bleomycin	48	ENSG00000116663	linear	7.78664	3.65599	8.39455	12.029	10.5	1	-28.2099	0.743936	17.1049	0.612664	0.007888	0.006902	constant	FBXO6	protein_coding
bleomycin	48	ENSG00000162490	poly3	7.92785	0.011348	0.163051	0.307663	3.35966	1	-24.5607		17.2803	0.996991	0.009003	0.006752	constant	DRAXIN	protein_coding
bleomycin	48	ENSG00000174021	poly3	8.83069	0.957382	3.75948	6.41088	7.12358	1	-39.9131		24.9565	0.82366	0.003449	0.002587	constant	GNG5	protein_coding
bleomycin	48	ENSG00000117151	power	8.943	0.011858	2.19976	8.71416	3.46252	1	-32.4575	0.491422	20.2288	0.60158	0.005748	0.004671	constant	CTBS	protein_coding
bleomycin	48	ENSG00000117155	poly3	8.92742	0.067834	0.858326	1.65739	2.77111	-1	-34.2499		22.1249	0.896043	0.004913	0.003685	constant	SSX2IP	protein_coding
bleomycin	48	ENSG00000188610	poly3	7.999	0.047319	0.631191	1.19793	2.25304	-1	-35.9833		22.9916	0.911853	0.004409	0.003307	constant	FAM72B	protein_coding
bleomycin	48	ENSG00000257315	poly3	7.82991	1.99357	6.13955	9.02695	8.42223	-1	-26.4778		18.2389	0.722285	0.007986	0.00599	constant	ZBED6	protein_coding
bleomycin	48	ENSG00000117394	poly2	9.87939	15.6967	18.12	20.7246	16.8666	1	-30.7984	0.130642	19.3992	0.621768	0.006376	0.005181	constant	SLC2A1	protein_coding
bleomycin	48	ENSG00000116701	poly2	7.19893	0.461142	2.47413	4.09228	7.47626	1	-34.3371	0.340771	21.1686	0.886417	0.005111	0.004153	constant	NCF2	protein_coding
bleomycin	48	ENSG00000088035	poly3	9.24735	0.128135	1.49958	3.63007	3.4271	-1	-35.3496		22.6748	0.78141	0.004587	0.00344	constant	ALG6	protein_coding
bleomycin	48	ENSG00000081237	hill	7.2011	0.863392	2.51574	4.09956	7.3814	1	-47.2596		28.6298	0.985515	0.002179	0.001634	constant	PTPRC	protein_coding
bleomycin	48	ENSG00000125459	poly3	8.96791	8.39388	10.609	12.9399	10.4223	-1	-28.2461		19.1231	0.677911	0.00715	0.005363	constant	MSTO1	protein_coding
bleomycin	48	ENSG00000162909	poly3	13.3514	0.015313	0.217952	0.409273	2.90856	1	-65.3667		37.6833	0.993206	0.000703	0.000527	constant	CAPN2	protein_coding
bleomycin	48	ENSG00000143514	power	10.2878	0.081927	1.28635	4.1608	6.09344	1	-48.8359	0.846085	28.418	0.8537	0.002065	0.001678	constant	TP53BP2	protein_coding
bleomycin	48	ENSG00000116741	poly3	8.49232	0.118838	1.37324	2.98431	7.14641	1	-38.8494		24.4247	0.916978	0.003686	0.002764	constant	RGS2	protein_coding
bleomycin	48	ENSG00000176092	power	7.22476	0.060662	1.14567	3.98797	5.76694	1	-28.5727	0.636729	18.2864	0.853048	0.007328	0.005954	constant	CRYBG2	protein_coding
bleomycin	48	ENSG00000143643	power	9.73931	0.011855	0.236223	0.858847	5.55025	-1	-52.7593	0.946799	30.3797	0.965007	0.001616	0.001313	constant	TTC13	protein_coding
bleomycin	48	ENSG00000173409	power	8.91735	0.001317	0.254979	6.17167	0.714148	-1	-35.4711	0.585719	21.7356	0.638618	0.004762	0.003869	constant	ARV1	protein_coding
bleomycin	48	ENSG00000160055	poly3	8.58506	0.179543	1.93269	14.6364	2.38696	1	-27.6796		18.8398	0.600788	0.007408	0.005556	constant	TMEM234	protein_coding
bleomycin	48	ENSG00000116717	power	10.5919	0.000927	0.010119	0.036359	1.83136	1	-22.0185	0.715066	15.0092	0.983774	0.011038	0.008969	constant	GADD45A	protein_coding
bleomycin	48	ENSG00000172380	drc.Weibull-1	12.7452	7.46065	12.6297	16.6927	151.4	-1	-23.4542	0.309531	15.7271	0.604656	0.010091	0.008199	constant	GNG12	protein_coding
bleomycin	48	ENSG00000116729	linear	11.9213	1.20785	3.54848	5.35314	10.5	-1	-45.2586	0.664815	25.6293	0.898499	0.002718	0.002378	constant	WLS	protein_coding
bleomycin	48	ENSG00000196482	poly2	7.18131	0.235394	1.47463	2.48649	5.22342	1	-46.5877	0.717554	27.2939	0.9177	0.002377	0.001931	constant	ESRRG	protein_coding
bleomycin	48	ENSG00000160716	poly2	7.22285	0.465006	2.54819	4.31855	5.17765	1	-34.7394	0.240123	21.3697	0.796411	0.004984	0.00405	constant	CHRNB2	protein_coding
bleomycin	48	ENSG00000143603	poly2	8.62623	0.177554	1.15943	1.98152	4.786	-1	-31.0585	0.572514	19.5292	0.936133	0.006274	0.005097	constant	KCNN3	protein_coding
bleomycin	48	ENSG00000203783	poly3	7.17959	2.70915	5.16607	6.86062	9.91411	1	-44.387		27.1935	0.947525	0.002607	0.001956	constant	PRR9	protein_coding
bleomycin	48	ENSG00000078808	poly3	12.2559	0.084557	1.03841	2.08238	2.71321	1	-21.2916		15.6458	0.8598	0.011043	0.008283	constant	SDF4	protein_coding
bleomycin	48	ENSG00000176022	poly3	10.2332	0.115876	1.37986	15.4153	2.12244	1	-18.2532		14.1266	0.669306	0.013353	0.010015	constant	B3GALT6	protein_coding
bleomycin	48	ENSG00000184163	poly2	7.5973	0.727088	3.572	6.62157	4.56614	1	-30.043	0.25142	19.0215	0.620782	0.006685	0.005431	constant	C1QTNF12	protein_coding
bleomycin	48	ENSG00000260179	poly2	7.34411	0.511388	2.75138	4.73234	4.82972	1	-49.2429	0.396615	28.6215	0.746461	0.002013	0.001636	constant		lncRNA
bleomycin	48	ENSG00000160087	power	10.5808	0.00309	0.302634	3.70765	2.19296	1	-21.9772	0.860521	14.9886	0.787343	0.011067	0.008992	constant	UBE2J2	protein_coding
bleomycin	48	ENSG00000230415	poly3	7.64062	9.92209	12.2552	16.0874	11.2414	1	-37.3162		23.6581	0.654585	0.004056	0.003042	constant	LINC01786	lncRNA
bleomycin	48	ENSG00000162572	poly3	8.19391	1.05298	3.99022	6.66957	7.95091	1	-18.6754		14.3377	0.860773	0.013005	0.009754	constant	SCNN1D	protein_coding
bleomycin	48	ENSG00000023902	power	10.8343	0.000398	0.005821	0.052891	0.120128	1	-28.5222	0.779076	18.2611	0.961934	0.007351	0.005973	constant	PLEKHO1	protein_coding
bleomycin	48	ENSG00000143401	poly3	10.9074	0.020358	0.2868	0.537045	2.59587	-1	-42.6157		26.3078	0.985821	0.002913	0.002185	constant	ANP32E	protein_coding
bleomycin	48	ENSG00000118292	poly3	9.008	2.15147	5.15232	7.23534	10.3761	-1	-32.2691		21.1346	0.934865	0.005561	0.004171	constant	C1orf54	protein_coding
bleomycin	48	ENSG00000131584	poly3	10.1183	0.069427	0.878669	1.70956	2.61822	1	-19.6706		14.8353	0.879963	0.012221	0.009166	constant	ACAP3	protein_coding
bleomycin	48	ENSG00000169962	linear	7.55431	3.35235	7.89655	11.2681	10.5	1	-42.4229	0.819558	24.2115	0.64126	0.003245	0.002839	constant	TAS1R3	protein_coding
bleomycin	48	ENSG00000107404	poly2	10.2125	0.560831	2.95773	5.17618	4.62602	1	-17.8343	0.640609	12.9171	0.701668	0.014337	0.011649	constant	DVL1	protein_coding
bleomycin	48	ENSG00000162576	hill	8.00827	0.464455	3.04201	11.273	3.63577	-1	-34.2534		22.1267	0.759565	0.004912	0.003684	constant	MXRA8	protein_coding
bleomycin	48	ENSG00000186501	poly3	9.82086	0.181438	1.9485	5.23363	2.53369	1	-25.7844		17.8922	0.654123	0.00834	0.006255	constant	TMEM222	protein_coding
bleomycin	48	ENSG00000142765	linear	7.40048	3.22992	7.68974	10.963	10.5	1	-33.5143	0.273012	19.7572	0.653377	0.005662	0.004954	constant	SYTL1	protein_coding
bleomycin	48	ENSG00000142733	poly3	9.41786	0.093241	1.146	15.9761	2.19044	1	-33.1412		21.5706	0.749655	0.005266	0.003949	constant	MAP3K6	protein_coding
bleomycin	48	ENSG00000160712	poly3	9.37244	0.039738	0.539603	1.01877	2.11735	-1	-32.8629		21.4315	0.922304	0.005358	0.004019	constant	IL6R	protein_coding
bleomycin	48	ENSG00000117054	poly3	10.163	0.031697	0.433163	0.805678	3.06955	-1	-54.1497		32.0748	0.977484	0.001417	0.001062	constant	ACADM	protein_coding
bleomycin	48	ENSG00000179456	power	10.4317	0.03353	0.788277	3.09134	5.38802	-1	-27.4272	0.571777	17.7136	0.879621	0.007872	0.006396	constant	ZBTB18	protein_coding
bleomycin	48	ENSG00000188807	poly3	9.49797	0.059642	0.78225	1.52855	2.01867	-1	-39.4722		24.7361	0.847908	0.003545	0.002659	constant	TMEM201	protein_coding
bleomycin	48	ENSG00000178585	poly3	10.166	5.40982	9.3966	11.7788	11.9282	-1	-27.8671		18.9336	0.825659	0.007322	0.005491	constant	CTNNBIP1	protein_coding
bleomycin	48	ENSG00000174827	linear	7.47013	3.43269	8.03032	11.4686	10.5	1	-37.609	0.528935	21.8045	0.633495	0.004384	0.003836	constant	PDZK1	protein_coding
bleomycin	48	ENSG00000265491	poly3	10.2737	0.830515	3.41077	5.82508	8.82017	-1	-47.9376		28.9688	0.926459	0.002089	0.001566	constant	RNF115	protein_coding
bleomycin	48	ENSG00000186141	poly2	9.64102	14.6856	17.5158	20.1472	16.6895	-1	-55.103	0.584572	31.5515	0.620651	0.001396	0.001134	constant	POLR3C	protein_coding
bleomycin	48	ENSG00000171608	poly2	9.20315	0.097103	0.669364	1.17331	5.58631	1	-50.6441	0.899737	29.322	0.983338	0.001845	0.001499	constant	PIK3CD	protein_coding
bleomycin	48	ENSG00000049245	poly3	12.0881	0.069779	0.890425	1.75618	2.31543	1	-41.6494		25.8247	0.855147	0.003094	0.002321	constant	VAMP3	protein_coding
bleomycin	48	ENSG00000049249	linear	7.57172	2.06749	5.508	7.96792	10.5	1	-27.8897	0.736719	16.9449	0.786051	0.008047	0.007041	constant	TNFRSF9	protein_coding
bleomycin	48	ENSG00000162368	poly3	11.5305	0.104271	1.27497	2.89615	2.24304	1	-34.544		22.272	0.742517	0.004824	0.003618	constant	CMPK1	protein_coding
bleomycin	48	ENSG00000175262	poly2	7.1897	0.433056	2.38457	3.97449	6.3829	1	-37.5361	0.232704	22.7681	0.86412	0.004185	0.0034	constant	C1orf127	protein_coding
bleomycin	48	ENSG00000082497	poly3	9.13302	0.03063	0.418442	0.776219	3.59226	-1	-44.2082		27.1041	0.983955	0.002637	0.001978	constant	SERTAD4	protein_coding
bleomycin	48	ENSG00000162434	poly3	12.962	0.042099	0.567375	1.07029	2.30605	1	-33.0766		21.5383	0.937818	0.005287	0.003965	constant	JAK1	protein_coding
bleomycin	48	ENSG00000142867	power	10.9307	0.038849	0.919753	3.54655	5.39077	1	-27.407	0.926545	17.7035	0.862094	0.007882	0.006404	constant	BCL10	protein_coding
bleomycin	48	ENSG00000077152	poly3	8.94244	0.023723	0.332015	0.621433	2.45114	-1	-36.7606		23.3803	0.979715	0.0042	0.00315	constant	UBE2T	protein_coding
bleomycin	48	ENSG00000163545	power	8.14334	0.007025	0.170699	0.911099	4.43238	1	-32.9502	0.439697	20.4751	0.950147	0.005574	0.004529	constant	NUAK2	protein_coding
bleomycin	48	ENSG00000162873	power	7.19658	0.035022	0.87634	3.46941	5.29539	1	-38.5623	0.64077	23.2811	0.863121	0.003925	0.003189	constant	KLHDC8A	protein_coding
bleomycin	48	ENSG00000162736	poly3	11.8195	0.038404	0.520391	0.976437	2.44257	1	-43.5789		26.7894	0.951333	0.002743	0.002057	constant	NCSTN	protein_coding
bleomycin	48	ENSG00000237074	poly2	7.19597	0.777822	3.57033	6.16922	7.36998	1	-34.8762	0.244447	21.4381	0.792185	0.004942	0.004015	constant	LINC02942	lncRNA
bleomycin	48	ENSG00000196352	power	11.1872	0.003915	0.050219	0.205991	4.69916	1	-49.7864	0.664285	28.8932	0.985979	0.001946	0.001581	constant	CD55	protein_coding
bleomycin	48	ENSG00000117322	linear	7.25469	2.56558	6.49673	9.29012	10.5	1	-24.1891	0.448009	15.0946	0.725337	0.010141	0.008873	constant	CR2	protein_coding
bleomycin	48	ENSG00000203710	poly2	7.15827	0.1149	0.781134	1.35802	5.72357	1	-59.2545	0.686391	33.6272	0.97854	0.001077	0.000875	constant	CR1	protein_coding
bleomycin	48	ENSG00000143469	power	7.52535	0.003352	0.237486	2.88391	2.43885	1	-26.6282	0.886842	17.3141	0.830197	0.008275	0.006724	constant	SYT14	protein_coding
bleomycin	48	ENSG00000092847	poly2	10.5297	0.774721	3.71055	6.89977	4.81568	-1	-39.6828	0.859483	23.8414	0.631842	0.00366	0.002973	constant	AGO1	protein_coding
bleomycin	48	ENSG00000143816	poly3	8.7902	0.509669	2.53281	4.40323	7.9628	1	-31.4037		20.7019	0.949827	0.00587	0.004402	constant	WNT9A	protein_coding
bleomycin	48	ENSG00000185630	power	9.90733	0.001888	0.018036	0.110403	3.15674	-1	-37.5893	0.231723	22.7947	0.982748	0.004171	0.003389	constant	PBX1	protein_coding
bleomycin	48	ENSG00000142784	power	10.9619	0.003798	0.086086	0.720453	3.43113	-1	-46.6238	0.999427	27.3119	0.947098	0.002372	0.001927	constant	WDTC1	protein_coding
bleomycin	48	ENSG00000158195	poly2	12.4916	0.246815	1.52664	2.55952	6.03904	-1	-38.8384	0.778757	23.4192	0.931551	0.003858	0.003135	constant	WASF2	protein_coding
bleomycin	48	ENSG00000215912	poly2	7.42207	0.343585	1.98116	3.27507	7.24776	1	-35.9336	0.440796	21.9668	0.918464	0.004626	0.003759	constant	TTC34	protein_coding
bleomycin	48	ENSG00000270629	poly2	8.56146	0.407737	2.31691	3.92135	4.76709	1	-38.1096	0.841412	23.0548	0.796807	0.004038	0.003281	constant	NBPF14	protein_coding
bleomycin	48	ENSG00000237928	poly2	7.64678	0.239888	1.51369	2.5723	4.15616	1	-49.9264	0.530041	28.9632	0.863252	0.001929	0.001567	constant	NFIA-AS2	lncRNA
bleomycin	48	ENSG00000186827	poly3	7.52273	7.29491	9.44515	11.0666	10.4728	1	-33.6103		21.8052	0.800584	0.005114	0.003835	constant	TNFRSF4	protein_coding
bleomycin	48	ENSG00000162599	poly2	10.0838	0.343341	2.01121	3.36951	5.25855	-1	-20.1542	0.747227	14.0771	0.862451	0.012402	0.010077	constant	NFIA	protein_coding
bleomycin	48	ENSG00000143162	linear	9.44359	2.073	5.51945	7.98308	10.5	1	-40.9538	0.702954	23.4769	0.785353	0.003557	0.003112	constant	CREG1	protein_coding
bleomycin	48	ENSG00000198821	linear	7.31058	2.77127	6.87996	9.8146	10.5	1	-36.9769	0.400345	21.4885	0.701921	0.00456	0.00399	constant	CD247	protein_coding
bleomycin	48	ENSG00000162779	poly2	7.25565	0.719585	3.39015	5.80161	7.36006	1	-37.5707	0.932576	22.7853	0.80722	0.004176	0.003393	constant	AXDND1	protein_coding
bleomycin	48	ENSG00000285728	poly3	7.63411	0.272299	2.54232	6.69766	3.01342	-1	-38.8542		24.4271	0.605037	0.003685	0.002763	constant		lncRNA
bleomycin	48	ENSG00000228526	poly3	9.61954	0.068026	0.861325	1.66606	2.73928	1	-12.4137		11.2069	0.894762	0.019234	0.014426	constant	MIR34AHG	lncRNA
bleomycin	48	ENSG00000186056	poly2	7.47556	0.860066	3.92611	7.25744	5.498	1	-36.2191	0.530579	22.1095	0.666881	0.004544	0.003692	constant	MATN1-AS1	lncRNA
bleomycin	48	ENSG00000226476	poly3	7.4588	4.68183	9.9326	14.1076	10.5771	1	-21.9313		15.9657	0.641199	0.010611	0.007958	constant	LINC01748	lncRNA
bleomycin	48	ENSG00000227733	poly3	7.25132	1.79365	5.74322	8.69026	7.86167	1	-26.3693		18.1846	0.69817	0.00804	0.00603	constant		lncRNA
bleomycin	48	ENSG00000235501	poly2	8.29976	0.349468	2.07158	3.5236	4.10763	-1	-39.9159	0.600068	23.958	0.773812	0.003607	0.00293	constant	CNN3-DT	lncRNA
bleomycin	48	ENSG00000233290	poly2	7.2302	0.420802	2.33582	3.8941	6.25163	1	-25.8485	0.781061	16.9243	0.864802	0.008688	0.007059	constant		lncRNA
bleomycin	48	ENSG00000229989	linear	7.37398	2.03188	5.43367	7.86949	10.5	1	-27.2796	0.595419	16.6398	0.790586	0.00836	0.007315	constant	MIR181A1HG	lncRNA
bleomycin	48	ENSG00000228063	power	7.23884	0.049618	0.940723	3.34942	5.75847	1	-45.8161	0.302552	26.9081	0.877229	0.002494	0.002027	constant	LYPLAL1-DT	lncRNA
bleomycin	48	ENSG00000225206	poly2	8.22713	0.269164	1.62111	2.68582	7.97864	1	-32.367	0.784304	20.1835	0.952545	0.005781	0.004697	constant	MIR137HG	lncRNA
bleomycin	48	ENSG00000226835	linear	7.29401	1.09717	3.26755	4.96785	10.5	1	-52.5378	0.599381	29.2689	0.912585	0.001724	0.001509	constant	ARHGAP29-AS1	lncRNA
bleomycin	48	ENSG00000231252	poly3	7.41765	10.7704	14.1304	19.0267	12.7437	1	-37.563		23.7815	0.604403	0.003994	0.002996	constant		lncRNA
bleomycin	48	ENSG00000288927	linear	7.50709	1.90229	5.15864	7.50563	10.5	1	-29.7236	0.323363	17.8618	0.807266	0.007176	0.006279	constant		lncRNA
bleomycin	48	ENSG00000234807	poly3	7.5711	8.19166	10.7945	13.235	12.1351	1	-33.5013		21.7507	0.813676	0.005149	0.003861	constant	LINC01135	lncRNA
bleomycin	48	ENSG00000272449	poly3	7.79363	8.4172	10.6707	12.8183	11.5771	1	-26.0688		18.0344	0.809151	0.008193	0.006145	constant		lncRNA
bleomycin	48	ENSG00000231999	poly3	8.32937	0.057006	0.745942	1.43585	2.44405	-1	-49.7697		29.8848	0.905609	0.001863	0.001397	constant	LRRC8C-DT	lncRNA
bleomycin	48	ENSG00000290105	linear	7.27596	2.81769	6.96463	9.93184	10.5	1	-30.7812	0.466608	18.3906	0.696778	0.006717	0.005877	constant		lncRNA
bleomycin	48	ENSG00000287839	linear	7.36416	2.65582	6.66652	9.52133	10.5	1	-40.4886	0.855958	23.2443	0.714939	0.003661	0.003204	constant		lncRNA
bleomycin	48	ENSG00000238164	poly3	7.79697	1.71879	4.44836	6.54495	9.33582	1	-32.048		21.024	0.929096	0.005638	0.004229	constant	TNFRSF14-AS1	lncRNA
bleomycin	48	ENSG00000203706	poly2	8.41927	0.481666	2.6192	4.45548	5.10877	-1	-28.5004	0.682098	18.2502	0.783578	0.007361	0.005981	constant	SERTAD4-AS1	lncRNA
bleomycin	48	ENSG00000228436	linear	7.75473	3.49702	8.13638	11.6295	10.5	1	-38.7242	0.633899	22.3621	0.627382	0.004088	0.003577	constant	RRAGC-DT	lncRNA
bleomycin	48	ENSG00000230623	poly2	7.15493	0.1922	1.23279	2.08674	6.24977	1	-62.4128	0.743384	35.2064	0.95604	0.000884	0.000718	constant		lncRNA
bleomycin	48	ENSG00000236423	linear	7.44527	3.3593	7.9082	11.2854	10.5	1	-35.0606	0.78213	20.5303	0.640582	0.00514	0.004498	constant	LINC01134	lncRNA
bleomycin	48	ENSG00000288775	poly2	7.31468	0.561259	2.99161	5.32843	4.16238	1	-35.0107	0.730096	21.5053	0.644867	0.004901	0.003982	constant		lncRNA
bleomycin	48	ENSG00000233184	poly2	8.38767	5.9759	10.4082	13.6941	14.5836	-1	-47.4433	0.595874	27.7217	0.792675	0.002253	0.001831	constant	DPH5-DT	lncRNA
bleomycin	48	ENSG00000120942	poly3	9.26496	4.86057	8.80214	11.213	9.95167	1	-41.1224		25.5612	0.698595	0.003198	0.002398	constant	UBIAD1	protein_coding
bleomycin	48	ENSG00000143393	power	10.8252	0.000902	0.018124	1.87844	0.495979	1	-45.4937	0.619034	26.7469	0.835605	0.002545	0.002068	constant	PI4KB	protein_coding
bleomycin	48	ENSG00000143390	linear	10.253	3.17892	7.60249	10.8359	10.5	-1	-41.3448	0.653021	23.6724	0.658528	0.003471	0.003037	constant	RFX5	protein_coding
bleomycin	48	ENSG00000143416	poly2	9.25912	0.180598	1.1755	2.00565	4.96328	-1	-24.0569	0.304411	16.0284	0.939317	0.009718	0.007896	constant	SELENBP1	protein_coding
bleomycin	48	ENSG00000143375	poly3	7.91213	12.9602	14.6822	18.5232	11.9734	1	-36.2058		23.1029	0.813266	0.004348	0.003261	constant	CGN	protein_coding
bleomycin	48	ENSG00000143367	poly3	8.36453	3.06741	5.72556	7.44778	10.4334	1	-45.9728		27.9864	0.943745	0.002361	0.001771	constant	TUFT1	protein_coding
bleomycin	48	ENSG00000117676	poly3	9.23761	5.24328	6.876	7.98079	11.7865	1	-44.8836		27.4418	0.976595	0.002528	0.001896	constant	RPS6KA1	protein_coding
bleomycin	48	ENSG00000117682	poly3	10.3509	0.045977	0.619674	1.18471	1.9229	1	-45.4358		27.7179	0.878559	0.002442	0.001832	constant	DHDDS	protein_coding
bleomycin	48	ENSG00000120948	power	11.7294	0.191433	1.55043	3.8441	7.61153	-1	-55.5965	0.364881	31.7982	0.898609	0.001354	0.0011	constant	TARDBP	protein_coding
bleomycin	48	ENSG00000162616	poly3	12.4297	0.239733	1.7799	3.16811	9.04814	-1	-32.4858		21.2429	0.980763	0.005486	0.004114	constant	DNAJB4	protein_coding
bleomycin	48	ENSG00000285928	poly2	8.13886	0.626551	3.19418	5.66031	4.81175	-1	-34.5909	0.96626	21.2955	0.690616	0.005031	0.004088	constant		lncRNA
bleomycin	48	ENSG00000213561	poly3	7.88637	0.080452	0.990156	1.9503	3.00749	-1	-27.6907		18.8454	0.89473	0.007403	0.005552	constant		processed_pseudogene
bleomycin	48	ENSG00000162613	exp2	11.3958	2.26702	5.94064	8.55392	10.4031	-1	-26.1266	0.717483	16.0633	0.754436	0.008984	0.007861	constant	FUBP1	protein_coding
bleomycin	48	ENSG00000169418	poly2	11.3413	0.10444	0.713612	1.24343	6.84384	-1	-25.5776	0.820939	16.7888	0.986691	0.008837	0.00718	constant	NPR1	protein_coding
bleomycin	48	ENSG00000143554	exp2	10.0355	1.36662	3.98009	5.94124	10.3509	-1	-29.1992	0.956911	17.5996	0.870449	0.007415	0.006488	constant	SLC27A3	protein_coding
bleomycin	48	ENSG00000171385	linear	7.37773	2.25793	5.89692	8.48441	10.5	1	-24.685	0.660838	15.3425	0.76221	0.009832	0.008603	constant	KCND3	protein_coding
bleomycin	48	ENSG00000143473	power	7.22635	0.19048	1.88949	5.06093	7.01253	1	-37.2798	0.765402	22.6399	0.841561	0.004253	0.003455	constant	KCNH1	protein_coding
bleomycin	48	ENSG00000168765	power	8.43117	0.00295	0.083807	1.08192	2.71443	-1	-31.8415	0.688297	19.9207	0.919586	0.005974	0.004854	constant	GSTM4	protein_coding
bleomycin	48	ENSG00000213366	poly3	9.19942	0.045848	0.610681	1.15105	3.97173	-1	-27.0948		18.5474	0.961301	0.007684	0.005763	constant	GSTM2	protein_coding
bleomycin	48	ENSG00000134184	poly2	8.77189	0.553618	2.82053	4.6978	7.59495	-1	-30.8417	0.488998	19.4208	0.862417	0.006359	0.005167	constant	GSTM1	protein_coding
bleomycin	48	ENSG00000134202	poly3	9.13572	0.066253	0.858292	4.83671	16.2674	1	-33.2563		21.6281	0.806863	0.005228	0.003921	constant	GSTM3	protein_coding
bleomycin	48	ENSG00000162402	poly2	10.5137	0.401479	2.28479	3.85667	4.90291	-1	-28.5807	0.868208	18.2904	0.810506	0.007324	0.005951	constant	USP24	protein_coding
bleomycin	48	ENSG00000183853	poly2	11.1732	0.514941	2.67822	4.44325	7.59576	-1	-26.9424	0.460714	17.4712	0.873682	0.008114	0.006593	constant	KIRREL1	protein_coding
bleomycin	48	ENSG00000074800	exp2	14.3767	2.74722	6.85564	9.79959	10.4161	-1	-18.7254	0.686794	12.3627	0.698604	0.014269	0.012485	constant	ENO1	protein_coding
bleomycin	48	ENSG00000131686	poly2	7.17218	0.276323	1.64805	2.71818	8.64595	1	-51.2347	0.844648	29.6174	0.958791	0.001778	0.001444	constant	CA6	protein_coding
bleomycin	48	ENSG00000142599	poly2	11.477	0.531515	2.80087	4.77083	5.55288	-1	-30.901	0.758047	19.4505	0.789437	0.006336	0.005148	constant	RERE	protein_coding
bleomycin	48	ENSG00000143622	power	10.1541	0.000714	0.011581	0.450673	0.473568	1	-42.7372	0.692342	25.3686	0.923567	0.003024	0.002457	constant	RIT1	protein_coding
bleomycin	48	ENSG00000153187	poly2	13.2617	0.179603	1.17439	2.01048	4.42059	-1	-58.3097	0.382908	33.1548	0.922277	0.001142	0.000928	constant	HNRNPU	protein_coding
bleomycin	48	ENSG00000274020	poly2	7.5303	12.8493	15.6992	17.6824	16.4709	1	-44.286	0.557966	26.143	0.744304	0.002745	0.00223	constant	LINC01138	lncRNA
bleomycin	48	ENSG00000143858	poly2	7.33995	0.231543	1.43622	2.40012	7.43575	1	-46.4763	0.750633	27.2381	0.956572	0.002393	0.001945	constant	SYT2	protein_coding
bleomycin	48	ENSG00000143322	power	12.0331	0.005059	0.259437	2.26319	3.2138	1	-16.5372	0.277832	12.2686	0.872972	0.015548	0.012633	constant	ABL2	protein_coding
bleomycin	48	ENSG00000181773	poly2	7.75328	11.6757	15.93	18.7791	16.1381	1	-38.6131	0.626748	23.3065	0.619024	0.003913	0.003179	constant	GPR3	protein_coding
bleomycin	48	ENSG00000077522	linear	7.54152	1.92442	5.20613	7.56843	10.5	1	-33.0519	0.954135	19.5259	0.804399	0.005828	0.005099	constant	ACTN2	protein_coding
bleomycin	48	ENSG00000143340	linear	7.24019	1.22487	3.59101	5.41112	10.5	1	-42.0686	0.545342	24.0343	0.896305	0.003317	0.002903	constant	FAM163A	protein_coding
bleomycin	48	ENSG00000169905	linear	10.9106	1.6629	4.63092	6.8068	10.5	1	-31.2322	0.480312	18.6161	0.838645	0.00653	0.005714	constant	TOR1AIP2	protein_coding
bleomycin	48	ENSG00000143337	poly3	10.6418	8.41827	10.5636	12.4873	12.2036	1	-45.2795		27.6397	0.859332	0.002466	0.001849	constant	TOR1AIP1	protein_coding
bleomycin	48	ENSG00000116260	poly3	13.1211	0.056907	0.737667	1.40289	2.76439	1	-31.9814		20.9907	0.925739	0.005662	0.004246	constant	QSOX1	protein_coding
bleomycin	48	ENSG00000097033	exp2	12.2005	2.18795	5.77048	8.32164	10.4449	-1	-42.9939	0.596657	24.497	0.763747	0.003131	0.002739	constant	SH3GLB1	protein_coding
bleomycin	48	ENSG00000290867	poly2	7.37017	0.909955	4.07726	7.64337	5.49269	1	-31.9392	0.761296	19.9696	0.651559	0.005938	0.004824	constant	LINC01145	lncRNA
bleomycin	48	ENSG00000290999	poly3	7.6008	2.68421	7.08681	9.82257	8.79144	1	-33.0331		21.5165	0.674401	0.005302	0.003976	constant		lncRNA
bleomycin	48	ENSG00000215908	power	8.00354	5.77689	11.3279	15.7759	13.0736	-1	-37.1493	0.784289	22.5747	0.615015	0.004287	0.003484	constant	CROCCP2	transcribed_unprocessed_pseudogene
bleomycin	48	ENSG00000291132	poly2	8.90409	0.204875	1.30593	2.20855	5.70614	-1	-22.7636	0.78321	15.3818	0.943436	0.010536	0.00856	constant		lncRNA
bleomycin	48	ENSG00000217801	linear	7.58919	3.24044	7.70765	10.9892	10.5	1	-26.5273	0.262983	16.2637	0.652323	0.008762	0.007667	constant		transcribed_unprocessed_pseudogene
bleomycin	48	ENSG00000291156	poly3	7.69716	2.99185	5.72068	7.47911	10.638	1	-32.9448		21.4724	0.945765	0.005331	0.003998	constant		lncRNA
bleomycin	48	ENSG00000169504	poly3	13.696	10.8836	13.662	18.4875	11.9905	-1	-30.2929		20.1464	0.624381	0.006292	0.004719	constant	CLIC4	protein_coding
bleomycin	48	ENSG00000188783	power	7.28647	0.208428	1.65515	4.08423	7.63395	1	-30.8315	0.679	19.4157	0.89115	0.006363	0.00517	constant	PRELP	protein_coding
bleomycin	48	ENSG00000058668	poly3	12.1953	10.4832	12.2699	14.8816	11.4194	-1	-18.8348		14.4174	0.748432	0.012876	0.009657	constant	ATP2B4	protein_coding
bleomycin	48	ENSG00000125944	poly3	11.881	0.127465	1.46509	3.34359	2.73388	-1	-52.5176		31.2588	0.774963	0.001569	0.001176	constant	HNRNPR	protein_coding
bleomycin	48	ENSG00000077549	hill	12.5008	4.78052	7.24593	9.45654	12.8035	-1	-28.9851		19.4926	0.922941	0.006828	0.005121	constant	CAPZB	protein_coding
bleomycin	48	ENSG00000020633	power	7.1637	0.009573	0.168912	0.569309	5.68583	1	-56.2715	0.960307	32.1357	0.977184	0.001298	0.001054	constant	RUNX3	protein_coding
bleomycin	48	ENSG00000122176	linear	7.484	3.63582	8.36208	11.9781	10.5	1	-44.0807	0.496041	25.0403	0.614502	0.002925	0.00256	constant	FMOD	protein_coding
bleomycin	48	ENSG00000233396	power	7.59514	0.046607	2.16082	7.45605	4.74041	1	-37.7916	0.999318	22.8958	0.683833	0.004119	0.003346	constant	LINC01719	lncRNA
bleomycin	48	ENSG00000276975	poly3	7.19039	3.50372	6.80435	8.75623	9.92017	1	-39.0637		24.5319	0.862724	0.003637	0.002728	constant	HYDIN2	transcribed_unprocessed_pseudogene
bleomycin	48	ENSG00000131781	poly3	7.85976	0.156433	1.7802	16.3482	2.23323	-1	-26.1157		18.0578	0.62574	0.008169	0.006127	constant	FMO5	protein_coding
bleomycin	48	ENSG00000227947	poly2	7.17877	0.493142	2.57189	4.22221	8.43504	1	-43.5936	0.314492	25.7968	0.902527	0.002866	0.002329	constant	LINC01738	lncRNA
bleomycin	48	ENSG00000117834	poly2	7.34832	1.12227	4.6697	9.19375	5.58968	1	-44.9317	0.794725	26.4659	0.603364	0.002636	0.002142	constant	SLC5A9	protein_coding
bleomycin	48	ENSG00000132122	poly2	8.46577	0.265839	1.6496	2.79542	4.24128	-1	-42.209	0.885356	25.1045	0.849241	0.003125	0.002539	constant	SPATA6	protein_coding
bleomycin	48	ENSG00000060718	power	7.36574	0.023606	0.696998	2.99954	5.04656	1	-25.3407	0.914203	16.6704	0.876511	0.008969	0.007287	constant	COL11A1	protein_coding
bleomycin	48	ENSG00000085832	power	10.7505	0.003505	0.113653	1.24776	2.94717	-1	-43.4808	0.820261	25.7404	0.914868	0.002886	0.002345	constant	EPS15	protein_coding
bleomycin	48	ENSG00000227742	poly2	7.22846	0.434439	2.40075	4.01909	5.89331	1	-27.4091	0.956089	17.7045	0.846857	0.007881	0.006403	constant	CALR4P	transcribed_unitary_pseudogene
bleomycin	48	ENSG00000134686	poly2	11.3591	0.394042	2.24353	3.77053	5.19501	1	-43.2522	0.994571	25.6261	0.832977	0.002928	0.002379	constant	PHC2	protein_coding
bleomycin	48	ENSG00000159023	power	10.8322	0.004955	0.161509	1.29063	3.53172	-1	-23.6411	0.717232	15.8205	0.921403	0.009974	0.008104	constant	EPB41	protein_coding
bleomycin	48	ENSG00000159388	power	11.316	0.000381	0.004536	0.012755	0.440538	1	-41.1482	0.826461	24.5741	0.986895	0.003339	0.002713	constant	BTG2	protein_coding
bleomycin	48	ENSG00000116254	poly2	7.46161	0.30688	1.80648	2.9859	7.63055	1	-42.1053	0.234108	25.0527	0.936914	0.003145	0.002556	constant	CHD5	protein_coding
bleomycin	48	ENSG00000116251	linear	11.7364	1.74381	4.81225	7.04724	10.5	-1	-31.6105	0.362838	18.8052	0.827977	0.006377	0.00558	constant	RPL22	protein_coding
bleomycin	48	ENSG00000158292	poly3	8.62656	0.044303	0.587831	1.09821	3.04617	1	-35.6763		22.8382	0.958294	0.004494	0.003371	constant	GPR153	protein_coding
bleomycin	48	ENSG00000069812	poly3	8.09531	0.006736	0.097941	0.186332	3.17767	1	-43.8174		26.9087	0.998808	0.002702	0.002026	constant	HES2	protein_coding
bleomycin	48	ENSG00000117569	power	9.18893	0.001247	0.020228	1.17311	1.11525	-1	-25.6521	0.740229	16.8261	0.889063	0.008796	0.007146	constant	PTBP2	protein_coding
bleomycin	48	ENSG00000178104	poly3	9.87785	0.091145	1.12222	2.34747	4.66604	1	-50.0661		30.033	0.896142	0.001828	0.001371	constant	PDE4DIP	protein_coding
bleomycin	48	ENSG00000117724	poly3	10.7707	0.010078	0.145505	0.275584	2.46923	-1	-27.3631		18.6816	0.995643	0.007556	0.005667	constant	CENPF	protein_coding
bleomycin	48	ENSG00000162543	linear	7.30874	2.33258	6.04556	8.68279	10.5	1	-30.6607	0.787821	18.3304	0.753068	0.006767	0.005921	constant	UBXN10	protein_coding
bleomycin	48	ENSG00000157216	drc.Weibull-1	10.7615	4.15549	7.83907	11.1342	140.667	-1	-28.1682	0.370363	18.0841	0.823561	0.007516	0.006107	constant	SSBP3	protein_coding
bleomycin	48	ENSG00000143552	poly2	7.32064	0.528553	2.74819	4.59917	6.93854	1	-37.5114	0.537962	22.7557	0.848332	0.004191	0.003406	constant	NUP210L	protein_coding
bleomycin	48	ENSG00000169641	poly3	11.9355	0.15367	1.72637	4.47541	2.60238	1	-19.0885		14.5442	0.690026	0.012674	0.009505	constant	LUZP1	protein_coding
bleomycin	48	ENSG00000179546	poly3	8.3971	0.771863	2.99761	4.99027	8.65216	1	-34.9126		22.4563	0.951306	0.004714	0.003535	constant	HTR1D	protein_coding
bleomycin	48	ENSG00000169991	poly3	10.0636	0.02073	0.291754	0.546122	2.62081	1	-46.4367		28.2183	0.985758	0.002294	0.00172	constant	IFFO2	protein_coding
bleomycin	48	ENSG00000198400	linear	7.33478	1.13559	3.36589	5.10321	10.5	1	-33.0715	0.487275	19.5358	0.907737	0.005821	0.005093	constant	NTRK1	protein_coding
bleomycin	48	ENSG00000187017	poly2	7.4904	0.146312	0.969153	1.66147	6.52137	1	-32.2424	0.572402	20.1212	0.973909	0.005826	0.004734	constant	ESPN	protein_coding
bleomycin	48	ENSG00000198216	poly2	7.16558	0.083586	0.582981	1.02982	5.08521	1	-55.3634	0.894824	31.6817	0.984621	0.001373	0.001116	constant	CACNA1E	protein_coding
bleomycin	48	ENSG00000168710	poly3	11.7301	0.038145	0.516635	0.968201	2.47014	-1	-50.1656		30.0828	0.948579	0.001817	0.001363	constant	AHCYL1	protein_coding
bleomycin	48	ENSG00000258634	poly3	8.58484	0.080405	1.02289	17.7204	1.906	-1	-45.4126		27.7063	0.739155	0.002446	0.001834	constant		lncRNA
bleomycin	48	ENSG00000142875	poly2	11.5996	0.339757	1.99003	3.32729	5.49089	-1	-26.0595	0.664917	17.0298	0.874211	0.008575	0.006967	constant	PRKACB	protein_coding
bleomycin	48	ENSG00000184005	power	10.5459	0.005625	0.082328	0.289445	5.31612	-1	-33.3051	0.876963	20.6525	0.985772	0.005452	0.00443	constant	ST6GALNAC3	protein_coding
bleomycin	48	ENSG00000135778	power	9.66706	0.000379	0.006187	0.145229	0.038462	1	-45.12	0.27408	26.56	0.941926	0.002605	0.002117	constant	NTPCR	protein_coding
bleomycin	48	ENSG00000135749	poly3	8.37328	0.04458	0.586181	1.08602	4.20092	1	-33.2851		21.6426	0.97656	0.005219	0.003914	constant	PCNX2	protein_coding
bleomycin	48	ENSG00000143674	linear	7.69419	2.17675	5.73288	8.26619	10.5	1	-38.559	0.771283	22.2795	0.772284	0.004131	0.003614	constant	MAP3K21	protein_coding
bleomycin	48	ENSG00000135750	linear	7.63676	1.07203	3.20267	4.87826	10.5	1	-41.3419	0.262479	23.671	0.915732	0.003471	0.003037	constant	KCNK1	protein_coding
bleomycin	48	ENSG00000163485	linear	7.24473	1.78928	4.91281	7.1804	10.5	1	-41.3583	0.66881	23.6791	0.822006	0.003468	0.003034	constant	ADORA1	protein_coding
bleomycin	48	ENSG00000183347	poly3	7.18173	4.2627	7.01113	8.66537	10.2429	1	-43.2563		26.6281	0.898821	0.002798	0.002099	constant	GBP6	protein_coding
bleomycin	48	ENSG00000069424	power	8.50077	0.011833	1.21667	6.00482	3.70148	-1	-33.6114	0.451827	20.8057	0.720491	0.005348	0.004346	constant	KCNAB2	protein_coding
bleomycin	48	ENSG00000143442	poly2	10.9266	0.355722	2.08309	3.51406	4.67119	-1	-27.3905	0.818324	17.6953	0.820284	0.00789	0.006411	constant	POGZ	protein_coding
bleomycin	48	ENSG00000177606	power	11.2655	0.000488	0.005582	0.014578	0.86081	1	-43.4375	0.386677	25.7187	0.987907	0.002894	0.002351	constant	JUN	protein_coding
bleomycin	48	ENSG00000171735	power	9.96022	0.052295	1.49999	5.46816	5.1884	-1	-29.4187	0.685467	18.7094	0.779606	0.006951	0.005647	constant	CAMTA1	protein_coding
bleomycin	48	ENSG00000157191	poly3	11.3837	0.10005	1.21802	6.09903	17.9148	1	-27.0296		18.5148	0.718914	0.007715	0.005787	constant	NECAP2	protein_coding
bleomycin	48	ENSG00000050628	poly2	7.23495	0.207667	1.31994	2.22934	5.88817	1	-39.0188	0.757035	23.5094	0.945253	0.003815	0.003099	constant	PTGER3	protein_coding
bleomycin	48	ENSG00000011021	poly3	10.029	0.124204	1.44662	3.34789	2.37841	-1	-21.2515		15.6258	0.742804	0.011071	0.008303	constant	CLCN6	protein_coding
bleomycin	48	ENSG00000198830	poly3	12.5442	0.016806	0.238882	0.448821	2.49318	-1	-35.143		22.5715	0.989191	0.004647	0.003485	constant	HMGN2	protein_coding
bleomycin	48	ENSG00000169218	linear	7.21672	1.65586	4.61499	6.78565	10.5	1	-35.8284	0.558326	20.9142	0.839575	0.0049	0.004287	constant	RSPO1	protein_coding
bleomycin	48	ENSG00000116922	poly3	9.17642	8.23102	11.4573	17.0007	10.8631	1	-33.9603		21.9802	0.602072	0.005003	0.003752	constant	C1orf109	protein_coding
bleomycin	48	ENSG00000134690	poly3	9.6512	0.014934	0.212922	0.400307	2.7186	-1	-27.4829		18.7415	0.992502	0.0075	0.005625	constant	CDCA8	protein_coding
bleomycin	48	ENSG00000183317	poly2	7.26281	0.655505	3.21489	5.51896	6.52746	1	-23.9787	0.737939	15.9894	0.790561	0.009765	0.007934	constant	EPHA10	protein_coding
bleomycin	48	ENSG00000185090	linear	7.63261	3.14734	7.54814	10.7572	10.5	1	-48.9514	0.533981	27.4757	0.661747	0.002157	0.001888	constant	MANEAL	protein_coding
bleomycin	48	ENSG00000196449	poly2	8.79564	0.163195	1.07046	1.82872	5.82165	1	-47.2404	0.375248	27.6202	0.962134	0.002282	0.001854	constant	YRDC	protein_coding
bleomycin	48	ENSG00000197982	poly2	9.52179	0.563995	2.98652	5.277	4.37493	1	-6.17567	0.329926	7.08783	0.670928	0.029712	0.024141	constant	C1orf122	protein_coding
bleomycin	48	ENSG00000188786	linear	9.26908	1.70141	4.71763	6.92183	10.5	1	-33.0099	0.480572	19.5049	0.833561	0.005843	0.005113	constant	MTF1	protein_coding
bleomycin	48	ENSG00000204084	poly3	9.12201	0.084019	1.0566	2.20581	2.46632	-1	-32.0896		21.0448	0.818791	0.005624	0.004218	constant	INPP5B	protein_coding
bleomycin	48	ENSG00000183431	linear	11.087	3.67104	8.41872	12.067	10.5	1	-47.275	0.747873	26.6375	0.611299	0.002396	0.002096	constant	SF3A3	protein_coding
bleomycin	48	ENSG00000183386	poly3	10.0757	0.106446	1.26885	2.74286	2.46423	1	-35.4318		22.7159	0.785449	0.004563	0.003423	constant	FHL3	protein_coding
bleomycin	48	ENSG00000183520	poly3	10.13	0.120663	1.38238	18.3313	7.12827	-1	-50.2854		30.1427	0.773628	0.001803	0.001353	constant	UTP11	protein_coding
bleomycin	48	ENSG00000185668	poly2	7.3477	0.279931	1.66897	2.75557	8.36284	1	-27.5281	0.456189	17.764	0.954577	0.007823	0.006356	constant	POU3F1	protein_coding
bleomycin	48	ENSG00000224592	poly2	7.29621	0.270254	1.64093	2.73653	6.57567	1	-26.6635	0.707054	17.3318	0.931596	0.008257	0.006709	constant	MIR3659HG	lncRNA
bleomycin	48	ENSG00000117419	drc.Weibull-1	9.8671	5.53448	9.15987	12.4904	96.0276	-1	-26.8307	0.750952	17.4153	0.828211	0.008171	0.006639	constant	ERI3	protein_coding
bleomycin	48	ENSG00000290041	power	7.60506	0.001026	0.019157	1.63932	0.706582	1	-27.3224	0.732511	17.6612	0.854404	0.007924	0.006438	constant		lncRNA
bleomycin	48	ENSG00000117481	poly2	9.42826	0.311017	1.87699	3.17469	4.33739	-1	-55.1512	0.33807	31.5756	0.82347	0.001392	0.001131	constant	NSUN4	protein_coding
bleomycin	48	ENSG00000203995	poly3	7.73015	0.048017	0.645176	1.23847	15.4472	-1	-39.3757		24.6879	0.859213	0.003566	0.002675	constant	ZYG11A	protein_coding
bleomycin	48	ENSG00000116171	linear	11.2563	1.50388	4.26516	6.31983	10.5	-1	-46.2747	0.403945	26.1373	0.859692	0.00255	0.002232	constant	SCP2	protein_coding
bleomycin	48	ENSG00000174348	power	8.05794	0.000352	0.005241	0.04762	0.054779	1	-32.0904	0.557902	20.0452	0.961017	0.005882	0.004779	constant	PODN	protein_coding
bleomycin	48	ENSG00000162383	linear	7.43823	2.54129	6.45057	9.22754	10.5	1	-25.1031	0.553442	15.5515	0.72817	0.009578	0.008381	constant	SLC1A7	protein_coding
bleomycin	48	ENSG00000162604	power	9.44802	0.000783	0.006454	0.030455	0.010511	1	-36.8527	0.803328	22.4263	0.783757	0.004368	0.003549	constant	TM2D1	protein_coding
bleomycin	48	ENSG00000118729	linear	7.22255	1.73056	4.78278	7.00819	10.5	1	-36.1328	0.708975	21.0664	0.82972	0.004807	0.004206	constant	CASQ2	protein_coding
bleomycin	48	ENSG00000177551	power	7.22525	0.001349	0.018093	0.490304	1.56182	1	-39.3015	0.915233	23.6507	0.937657	0.003748	0.003045	constant	NHLH2	protein_coding
bleomycin	48	ENSG00000116752	poly2	9.85525	0.744163	3.6091	6.64434	4.80349	1	-33.5064	0.383078	20.7532	0.641833	0.005384	0.004374	constant	BCAS2	protein_coding
bleomycin	48	ENSG00000175984	linear	7.63268	2.30122	5.98338	8.59971	10.5	1	-29.7668	0.68963	17.8834	0.756893	0.007156	0.006262	constant	DENND2C	protein_coding
bleomycin	48	ENSG00000143321	power	12.2416	0.001096	0.018173	1.05758	0.92929	-1	-31.4272	0.866525	19.7136	0.892114	0.006131	0.004981	constant	HDGF	protein_coding
bleomycin	48	ENSG00000238279	linear	7.49772	3.44116	8.04435	11.4898	10.5	1	-35.9752	0.729555	20.9876	0.632685	0.004855	0.004248	constant		lncRNA
bleomycin	48	ENSG00000160679	poly3	10.3879	0.076686	0.975921	16.3129	17.1852	-1	-36.5265		23.2632	0.766391	0.004262	0.003196	constant	CHTOP	protein_coding
bleomycin	48	ENSG00000116161	poly3	10.7193	0.048134	0.639193	1.21035	2.39817	-1	-36.5343		23.2671	0.920845	0.00426	0.003195	constant	CACYBP	protein_coding
bleomycin	48	ENSG00000120333	poly2	9.50491	0.351635	2.06361	3.47986	4.68282	-1	-31.1765	0.545067	19.5883	0.823665	0.006228	0.00506	constant	MRPS14	protein_coding
bleomycin	48	ENSG00000120332	power	7.25883	0.053416	0.774768	2.43594	6.35588	1	-34.7568	0.953202	21.3784	0.92126	0.004979	0.004045	constant	TNN	protein_coding
bleomycin	48	ENSG00000116147	power	7.46487	0.000659	0.008445	0.054126	0.827651	1	-36.4786	0.467858	22.2393	0.971799	0.004471	0.003633	constant	TNR	protein_coding
bleomycin	48	ENSG00000163431	linear	7.57257	2.3878	6.15422	8.82828	10.5	1	-45.5696	0.757116	25.7848	0.746383	0.002665	0.002332	constant	LMOD1	protein_coding
bleomycin	48	ENSG00000176393	poly2	10.8985	0.537443	2.85801	4.95167	4.77042	1	-33.6105	0.690972	20.8052	0.727962	0.005349	0.004346	constant	RNPEP	protein_coding
bleomycin	48	ENSG00000117222	poly2	9.71212	10.8738	14.893	17.3881	16.0546	1	-40.9118	0.445273	24.4559	0.696036	0.003389	0.002754	constant	RBBP5	protein_coding
bleomycin	48	ENSG00000133059	power	9.97437	0.003079	0.6521	6.01327	1.97419	-1	-37.0675	0.845743	22.5337	0.679009	0.004309	0.003501	constant	DSTYK	protein_coding
bleomycin	48	ENSG00000133069	poly3	8.10794	1.9969	5.72675	8.39492	8.15276	1	-36.1361		23.068	0.738506	0.004367	0.003275	constant	TMCC2	protein_coding
bleomycin	48	ENSG00000117691	power	8.76909	0.002515	0.100227	1.71582	2.20496	1	-29.3513	0.982087	18.6757	0.880401	0.00698	0.005671	constant	NENF	protein_coding
bleomycin	48	ENSG00000162772	poly3	8.06304	0.022647	0.314208	0.582349	5.75839	1	-36.5787		23.2894	0.995551	0.004248	0.003186	constant	ATF3	protein_coding
bleomycin	48	ENSG00000123685	linear	7.59478	2.3335	6.0474	8.68524	10.5	1	-35.8267	0.527267	20.9134	0.752955	0.0049	0.004288	constant	BATF3	protein_coding
bleomycin	48	ENSG00000230461	power	7.56397	0.102323	3.3756	9.38177	5.2651	1	-38.8544	0.388657	23.4272	0.617093	0.003854	0.003131	constant	PROX1-AS1	lncRNA
bleomycin	48	ENSG00000117707	poly2	8.80013	0.782812	3.73809	6.97391	4.80797	1	-22.8289	0.472208	15.4144	0.628058	0.010493	0.008526	constant	PROX1	protein_coding
bleomycin	48	ENSG00000143756	poly3	10.5014	0.084946	1.05923	2.18721	2.55581	1	-25.7489		17.8744	0.834755	0.008358	0.006269	constant	FBXO28	protein_coding
bleomycin	48	ENSG00000143753	poly3	11.1091	0.066248	0.853275	1.67712	2.16588	1	-36.1074		23.0537	0.833045	0.004375	0.003281	constant	DEGS1	protein_coding
bleomycin	48	ENSG00000233461	exp3	7.85265	4.93652	8.69945	12.2222	13.6531	1	-43.8748	0.2597	25.9374	0.818228	0.002816	0.002288	constant		lncRNA
bleomycin	48	ENSG00000162946	linear	8.95694	1.828	4.9977	7.29273	10.5	-1	-39.0937	0.42316	22.5468	0.816938	0.003995	0.003496	constant	DISC1	protein_coding
bleomycin	48	ENSG00000160097	linear	7.52193	3.15393	7.5595	10.7737	10.5	1	-27.0261	0.961721	16.513	0.661073	0.008493	0.007432	constant	FNDC5	protein_coding
bleomycin	48	ENSG00000160789	poly3	13.6118	0.073876	0.929019	1.82934	2.60526	1	-16.5372		13.2686	0.879901	0.014865	0.011148	constant	LMNA	protein_coding
bleomycin	48	ENSG00000224837	poly3	7.72696	0.754457	3.09845	5.29558	7.35207	-1	-51.3157		30.6579	0.898387	0.001691	0.001268	constant	GCSHP5	processed_pseudogene
bleomycin	48	ENSG00000143252	poly3	10.4813	0.109034	1.2989	2.85726	2.32616	1	-38.5715		24.2858	0.735717	0.00375	0.002813	constant	SDHC	protein_coding
bleomycin	48	ENSG00000203709	poly3	8.01683	0.092293	1.14077	2.4292	2.1351	-1	-32.0876		21.0438	0.764481	0.005624	0.004218	constant	MIR29B2CHG	lncRNA
bleomycin	48	ENSG00000076356	poly3	12.2693	0.022061	0.310232	0.581551	2.30858	1	-18.5747		14.2874	0.97776	0.013087	0.009815	constant	PLXNA2	protein_coding
bleomycin	48	ENSG00000198626	poly2	7.19144	0.147493	0.978596	1.68023	5.79805	1	-42.4619	0.534065	25.2309	0.967787	0.003076	0.002499	constant	RYR2	protein_coding
bleomycin	48	ENSG00000119535	poly2	7.17422	0.163356	1.0711	1.82934	5.88836	1	-49.4735	0.982185	28.7367	0.96281	0.001985	0.001613	constant	CSF3R	protein_coding
bleomycin	48	ENSG00000132906	linear	8.8872	3.7106	8.48202	12.1671	10.5	1	-42.6831	0.851696	24.3416	0.607733	0.003192	0.002793	constant	CASP9	protein_coding
bleomycin	48	ENSG00000116138	poly3	9.86928	0.080466	1.00681	2.03775	2.30944	1	-39.5963		24.7982	0.817268	0.003518	0.002638	constant	DNAJC16	protein_coding
bleomycin	48	ENSG00000115705	power	7.32464	0.25354	1.65028	3.66588	8.32682	1	-45.301	0.944691	26.6505	0.919166	0.002576	0.002093	constant	TPO	protein_coding
bleomycin	48	ENSG00000228613	linear	7.29036	2.39463	6.16758	8.84618	10.5	1	-41.4287	0.689907	23.7143	0.745562	0.003453	0.003021	constant		lncRNA
bleomycin	48	ENSG00000171853	exp2	10.0519	2.08746	5.58315	8.07852	10.3753	-1	-24.0217	0.398524	15.0108	0.775148	0.010248	0.008967	constant	TRAPPC12	protein_coding
bleomycin	48	ENSG00000182551	power	10.7878	0.001967	0.075248	1.84468	1.74724	-1	-35.2962	0.601832	21.6481	0.865762	0.004814	0.003911	constant	ADI1	protein_coding
bleomycin	48	ENSG00000287126	poly2	8.10582	15.0858	17.7743	20.4418	16.7554	1	-24.8186	0.421998	16.4093	0.616007	0.009266	0.007529	constant		lncRNA
bleomycin	48	ENSG00000151353	poly2	9.22131	0.259934	1.61072	2.71896	4.67811	-1	-38.1142	0.673165	23.0571	0.881276	0.004037	0.00328	constant	TMEM18	protein_coding
bleomycin	48	ENSG00000171863	linear	13.1814	2.76875	6.87535	9.80823	10.5	-1	-27.6948	0.551607	16.8474	0.702202	0.008146	0.007127	constant	RPS7	protein_coding
bleomycin	48	ENSG00000163029	power	10.6888	0.004764	0.260077	2.37907	3.09139	-1	-38.8877	0.744072	23.4439	0.865608	0.003846	0.003125	constant	SMC6	protein_coding
bleomycin	48	ENSG00000162981	power	7.2085	0.001031	0.01449	0.365782	1.14093	1	-33.6557	0.344579	20.8278	0.941195	0.005334	0.004334	constant	LRATD1	protein_coding
bleomycin	48	ENSG00000151693	power	10.8491	0.005129	0.276033	2.39105	3.20243	-1	-33.891	0.898168	20.9455	0.86712	0.005256	0.00427	constant	ASAP2	protein_coding
bleomycin	48	ENSG00000084754	linear	12.5372	3.01818	7.3231	10.4349	10.5	-1	-49.8575	0.36991	27.9288	0.675162	0.002039	0.001784	constant	HADHA	protein_coding
bleomycin	48	ENSG00000084710	power	7.84774	0.025038	1.71416	6.81439	4.28477	1	-27.1653	0.265883	17.5826	0.699815	0.008002	0.006502	constant	EFR3B	protein_coding
bleomycin	48	ENSG00000196208	poly2	7.51434	0.285602	1.70154	2.81385	7.93016	1	-40.1095	0.837785	24.0548	0.947469	0.003563	0.002895	constant	GREB1	protein_coding
bleomycin	48	ENSG00000178295	power	9.19149	0.000569	0.009937	0.494299	0.198987	-1	-25.1843	0.596898	16.5921	0.913006	0.009057	0.007359	constant	GEN1	protein_coding
bleomycin	48	ENSG00000163032	power	7.24582	0.171344	2.07222	5.78744	6.59673	1	-31.4132	0.882551	19.7066	0.80255	0.006136	0.004986	constant	VSNL1	protein_coding
bleomycin	48	ENSG00000118961	exp2	9.44985	1.09909	3.30924	5.02778	10.3597	-1	-39.0183	0.597235	22.5091	0.906744	0.004014	0.003512	constant	LDAH	protein_coding
bleomycin	48	ENSG00000119778	poly2	9.18967	1.49763	5.46638	10.6589	6.87926	-1	-26.47	0.392598	17.235	0.612045	0.008357	0.00679	constant	ATAD2B	protein_coding
bleomycin	48	ENSG00000068784	power	9.24057	0.239012	4.05177	9.82249	6.20058	-1	-36.7355	0.605664	22.3678	0.623298	0.0044	0.003575	constant	SRBD1	protein_coding
bleomycin	48	ENSG00000049323	poly3	12.348	0.037395	0.509776	0.959831	2.13456	1	-23.1602		16.5801	0.927524	0.009826	0.00737	constant	LTBP1	protein_coding
bleomycin	48	ENSG00000158125	poly2	7.19233	0.387171	2.17947	3.60979	6.91929	1	-36.5165	0.25335	22.2583	0.896196	0.00446	0.003624	constant	XDH	protein_coding
bleomycin	48	ENSG00000171132	poly3	10.1024	4.39152	7.752	9.56512	12.1691	1	-44.5008		27.2504	0.919285	0.002589	0.001942	constant	PRKCE	protein_coding
bleomycin	48	ENSG00000171126	poly2	7.23307	0.553169	2.82126	4.70295	7.52138	1	-40.9279	0.851046	24.4639	0.860169	0.003386	0.002751	constant	KCNG3	protein_coding
bleomycin	48	ENSG00000115380	drc.Weibull-2	16.4417	1.00661	2.33698	3.50242	1592.31	-1	-25.3298	0.321972	16.6649	0.969198	0.008975	0.007292	constant	EFEMP1	protein_coding
bleomycin	48	ENSG00000013016	poly3	9.54762	0.028272	0.387786	0.718494	3.94011	-1	-41.0757		25.5379	0.98821	0.003207	0.002405	constant	EHD3	protein_coding
bleomycin	48	ENSG00000138029	poly3	11.585	0.143025	1.61104	3.88506	2.46846	-1	-47.3819		28.6909	0.701344	0.002162	0.001622	constant	HADHB	protein_coding
bleomycin	48	ENSG00000171055	linear	11.143	2.01464	5.39749	7.82159	10.5	1	-48.6185	0.84297	27.3093	0.79279	0.002203	0.001927	constant	FEZ2	protein_coding
bleomycin	48	ENSG00000196975	poly3	10.8419	0.014834	0.211857	0.398895	2.54271	1	-47.8652		28.9326	0.991869	0.002098	0.001574	constant	ANXA4	protein_coding
bleomycin	48	ENSG00000143951	power	8.29729	0.003796	0.375699	3.82574	2.49328	-1	-34.0409	0.517342	21.0204	0.788654	0.005207	0.004231	constant	WDPCP	protein_coding
bleomycin	48	ENSG00000272180	poly2	7.67531	0.276437	1.71894	2.93412	3.70021	-1	-41.7785	0.559435	24.8893	0.79614	0.00321	0.002608	constant		lncRNA
bleomycin	48	ENSG00000275052	power	11.0833	0.00068	0.012834	0.997708	0.278541	-1	-45.4621	0.980572	26.7311	0.87988	0.00255	0.002072	constant	PPP4R3B	protein_coding
bleomycin	48	ENSG00000213626	power	7.73241	0.005669	0.078526	0.250637	5.62635	1	-53.6165	0.457631	30.8082	0.989302	0.001532	0.001245	constant	LBH	protein_coding
bleomycin	48	ENSG00000186854	linear	7.40092	3.00318	7.29666	10.3974	10.5	1	-27.4886	0.705335	16.7443	0.676746	0.008251	0.00722	constant	TRABD2A	protein_coding
bleomycin	48	ENSG00000115363	poly3	9.55457	0.02586	0.361708	0.679479	16.8547	1	-37.4604		23.7302	0.95521	0.00402	0.003015	constant	EVA1A	protein_coding
bleomycin	48	ENSG00000235885	poly3	7.15507	0.378525	2.01335	3.36032	8.11788	1	-61.326		35.663	0.977036	0.000905	0.000678	constant	LINC01828	lncRNA
bleomycin	48	ENSG00000138035	linear	10.0614	2.60351	6.56841	9.38753	10.5	1	-8.56161	0.287755	7.28081	0.720943	0.026932	0.023565	constant	PNPT1	protein_coding
bleomycin	48	ENSG00000286427	linear	7.39983	3.57117	8.25746	11.8155	10.5	1	-43.692	0.502297	24.846	0.620449	0.002997	0.002623	constant		lncRNA
bleomycin	48	ENSG00000116016	poly3	14.6183	0.037561	0.50382	0.933703	3.71154	-1	-43.2134		26.6067	0.978584	0.002806	0.002104	constant	EPAS1	protein_coding
bleomycin	48	ENSG00000075340	poly3	7.34706	0.413818	2.41213	4.34231	9.00463	1	-52.726		31.363	0.961945	0.001548	0.001161	constant	ADD2	protein_coding
bleomycin	48	ENSG00000176407	linear	10.4687	3.73117	8.51481	12.2192	10.5	-1	-54.6045	0.630009	30.3022	0.605892	0.001515	0.001326	constant	KCMF1	protein_coding
bleomycin	48	ENSG00000119866	poly2	7.50268	0.636086	3.23632	5.77374	4.70646	1	-27.8651	0.751718	17.9325	0.675313	0.00766	0.006223	constant	BCL11A	protein_coding
bleomycin	48	ENSG00000214513	exp3	7.22979	10.0364	14.0605	17.3673	16.4815	1	-30.8664	0.570578	19.4332	0.741568	0.006349	0.005159	constant	NOTO	protein_coding
bleomycin	48	ENSG00000124374	poly2	7.99733	0.353968	2.08669	3.53963	4.28731	-1	-37.3732	0.502059	22.6866	0.788537	0.004228	0.003435	constant	PAIP2B	protein_coding
bleomycin	48	ENSG00000121152	poly3	9.33205	0.016321	0.232261	0.43662	2.45017	-1	-22.526		16.263	0.988741	0.010223	0.007668	constant	NCAPH	protein_coding
bleomycin	48	ENSG00000162878	exp2	8.04734	2.41261	6.22503	8.93579	10.4127	-1	-39.1062	0.933844	22.5531	0.737423	0.003992	0.003493	constant	PKDCC	protein_coding
bleomycin	48	ENSG00000152284	exp2	10.1773	0.954671	2.93934	4.51508	10.3195	-1	-32.361	0.43529	19.1805	0.923966	0.006085	0.005324	constant	TCF7L1	protein_coding
bleomycin	48	ENSG00000055813	linear	8.90029	2.3377	6.0557	8.69634	10.5	-1	-29.5566	0.745257	17.7783	0.752444	0.007251	0.006345	constant	CCDC85A	protein_coding
bleomycin	48	ENSG00000158089	hill	7.3237	5.99268	8.3609	10.9181	11.6575	1	-60.2775		35.1387	0.885516	0.000966	0.000724	constant	GALNT14	protein_coding
bleomycin	48	ENSG00000158435	poly2	10.5128	1.5305	5.5143	10.6673	7.10648	1	-41.8709	0.707283	24.9354	0.620294	0.003192	0.002593	constant	CNOT11	protein_coding
bleomycin	48	ENSG00000115353	linear	7.28955	1.88028	5.11121	7.4429	10.5	1	-38.0008	0.581016	22.0004	0.810124	0.004277	0.003743	constant	TACR1	protein_coding
bleomycin	48	ENSG00000138032	poly2	8.95331	0.430381	2.44774	4.2191	4.0584	-1	-33.1045	0.733816	20.5523	0.710626	0.005521	0.004485	constant	PPM1B	protein_coding
bleomycin	48	ENSG00000135972	poly2	8.99679	0.511489	2.75782	4.7573	4.70573	-1	-29.1972	0.677282	18.5986	0.734802	0.007048	0.005726	constant	MRPS9	protein_coding
bleomycin	48	ENSG00000119801	power	11.0586	0.072748	1.47132	4.99523	5.67576	1	-40.9751	0.953935	24.4876	0.811035	0.003376	0.002743	constant	YPEL5	protein_coding
bleomycin	48	ENSG00000115616	poly3	7.30527	1.61432	5.12834	7.83868	8.60669	1	-28.9471		19.4736	0.827585	0.006844	0.005133	constant	SLC9A2	protein_coding
bleomycin	48	ENSG00000075568	poly3	10.728	0.090828	1.12398	2.37406	2.54275	1	-24.6237		17.3119	0.815089	0.008967	0.006725	constant	TMEM131	protein_coding
bleomycin	48	ENSG00000163162	power	10.5281	0.000726	0.013333	0.94904	0.358687	1	-45.4152	0.964695	26.7076	0.88554	0.002558	0.002078	constant	RNF149	protein_coding
bleomycin	48	ENSG00000115423	poly2	7.36329	0.5438	2.814	4.73524	6.63635	1	-27.1811	0.385604	17.5906	0.832357	0.007994	0.006495	constant	DNAH6	protein_coding
bleomycin	48	ENSG00000068697	linear	12.5922	1.60543	4.50019	6.6331	10.5	-1	-46.2167	0.418214	26.1084	0.846245	0.00256	0.00224	constant	LAPTM4A	protein_coding
bleomycin	48	ENSG00000143995	poly2	9.03907	0.423243	2.32597	3.84732	7.24013	-1	-33.6092	0.572604	20.8046	0.892137	0.005349	0.004346	constant	MEIS1	protein_coding
bleomycin	48	ENSG00000172086	poly3	9.59539	0.064612	0.839707	1.65908	2.00572	1	-40.8393		25.4197	0.813922	0.003255	0.002441	constant	KRCC1	protein_coding
bleomycin	48	ENSG00000173960	linear	9.60848	2.88787	7.09143	10.1085	10.5	1	-45.8494	0.534424	25.9247	0.6891	0.002619	0.002292	constant	UBXN2A	protein_coding
bleomycin	48	ENSG00000171094	poly3	7.21871	0.331	2.23346	4.16912	7.2795	1	-40.1277		25.0638	0.935868	0.003403	0.002552	constant	ALK	protein_coding
bleomycin	48	ENSG00000163235	linear	7.50039	0.906644	2.76588	4.26824	10.5	1	-41.8783	0.747273	23.9392	0.935774	0.003357	0.002937	constant	TGFA	protein_coding
bleomycin	48	ENSG00000115875	power	11.212	0.000649	0.009024	0.111912	0.617321	-1	-38.5054	0.802415	23.2527	0.959762	0.003939	0.0032	constant	SRSF7	protein_coding
bleomycin	48	ENSG00000163121	power	7.37671	2.99857	5.90263	8.42012	13.1384	1	-34.1241	0.607988	21.062	0.918024	0.00518	0.004209	constant	NEURL3	protein_coding
bleomycin	48	ENSG00000135951	linear	7.67295	1.16244	3.43411	5.1968	10.5	1	-41.1775	0.583009	23.5888	0.90432	0.003507	0.003069	constant	TSGA10	protein_coding
bleomycin	48	ENSG00000259863	poly2	7.98262	0.846972	3.93397	7.45112	4.93206	1	-35.8532	0.69105	21.9266	0.619429	0.004649	0.003777	constant	SH3RF3-AS1	lncRNA
bleomycin	48	ENSG00000125538	linear	7.17822	0.606235	1.92407	3.05266	10.5	1	-50.0063	0.495418	28.0032	0.967854	0.00202	0.001767	constant	IL1B	protein_coding
bleomycin	48	ENSG00000143924	power	10.3091	0.004924	0.122337	0.847947	3.81645	-1	-32.2175	0.683756	20.1088	0.945528	0.005835	0.004741	constant	EML4	protein_coding
bleomycin	48	ENSG00000144021	poly2	10.9071	0.406992	2.30758	3.89453	4.95513	1	-57.5561	0.886439	32.7781	0.81114	0.001198	0.000973	constant	CIAO1	protein_coding
bleomycin	48	ENSG00000143891	poly2	8.95958	0.147178	0.979762	1.6865	5.08916	-1	-39.5897	0.74758	23.7949	0.95875	0.003681	0.002991	constant	GALM	protein_coding
bleomycin	48	ENSG00000150551	poly3	8.04678	0.012536	0.180202	0.340573	2.17126	1	-29.7877		19.8939	0.990245	0.006494	0.00487	constant	LYPD1	protein_coding
bleomycin	48	ENSG00000115091	poly3	12.6379	0.057179	0.745033	1.42767	2.39366	1	-45.9065		27.9533	0.890368	0.002371	0.001778	constant	ACTR3	protein_coding
bleomycin	48	ENSG00000115593	poly2	7.19879	0.620879	3.0661	5.16868	7.33567	1	-35.0111	0.445961	21.5056	0.833961	0.0049	0.003982	constant	SMYD1	protein_coding
bleomycin	48	ENSG00000236397	poly2	8.01206	0.898471	4.06175	7.6722	5.27119	1	-19.3408	0.908148	13.6704	0.636279	0.013049	0.010602	constant	DDX11L2	unprocessed_pseudogene
bleomycin	48	ENSG00000240356	poly3	8.65643	0.068946	0.872147	1.69169	2.74132	1	-35.5147		22.7574	0.897242	0.00454	0.003405	constant	RPL23AP7	transcribed_processed_pseudogene
bleomycin	48	ENSG00000116096	power	9.78065	0.003352	0.517579	5.06988	2.17459	1	-25.0132	0.825283	16.5066	0.725442	0.009154	0.007438	constant	SPR	protein_coding
bleomycin	48	ENSG00000091436	poly3	10.3694	0.039175	0.526485	0.98175	2.95331	-1	-28.9592		19.4796	0.964187	0.006839	0.005129	constant	MAP3K20	protein_coding
bleomycin	48	ENSG00000136720	power	10.2621	0.000866	0.012672	0.330071	0.850365	-1	-23.5399	0.746701	15.77	0.940033	0.010037	0.008155	constant	HS6ST1	protein_coding
bleomycin	48	ENSG00000198142	poly3	8.3133	10.9384	12.7326	15.3435	11.9582	1	-44.4589		27.2295	0.78388	0.002596	0.001947	constant	SOWAHC	protein_coding
bleomycin	48	ENSG00000279267	power	7.7017	0.010084	0.764809	4.39457	3.73689	1	-36.4004	0.914482	22.2002	0.791104	0.004493	0.00365	constant		TEC
bleomycin	48	ENSG00000071051	poly3	9.83614	12.2837	14.7085	18.0316	13.1779	-1	-29.9205		19.9602	0.744857	0.00644	0.00483	constant	NCK2	protein_coding
bleomycin	48	ENSG00000157856	linear	7.36762	2.41225	6.20197	8.89235	10.5	1	-39.9095	0.995742	22.9547	0.743446	0.003796	0.003322	constant	DRC1	protein_coding
bleomycin	48	ENSG00000170485	poly2	10.0392	12.7138	16.203	18.6722	16.3747	-1	-30.9512	0.267384	19.4756	0.657206	0.006316	0.005132	constant	NPAS2	protein_coding
bleomycin	48	ENSG00000115641	poly3	12.308	0.029783	0.411272	0.769397	2.3598	1	-29.0041		19.502	0.961451	0.00682	0.005115	constant	FHL2	protein_coding
bleomycin	48	ENSG00000088179	poly3	9.30283	0.350699	3.31228	17.9099	4.87958	-1	-32.8364		21.4182	0.603915	0.005367	0.004025	constant	PTPN4	protein_coding
bleomycin	48	ENSG00000144028	poly3	12.3631	0.416694	3.08009	15.0085	3.66749	-1	-40.7168		25.3584	0.637737	0.00328	0.00246	constant	SNRNP200	protein_coding
bleomycin	48	ENSG00000213222	poly3	8.24818	0.054798	0.717615	1.37033	2.46398	1	-28.178		19.089	0.915947	0.007181	0.005386	constant	TOMM40P4	processed_pseudogene
bleomycin	48	ENSG00000168702	poly3	7.39252	0.353076	2.28482	4.21435	8.1436	1	-30.5328		20.2664	0.951853	0.006198	0.004649	constant	LRP1B	protein_coding
bleomycin	48	ENSG00000162989	power	7.21085	0.160081	1.4364	3.72126	7.34817	1	-44.6674	0.346201	26.3337	0.897057	0.00268	0.002177	constant	KCNJ3	protein_coding
bleomycin	48	ENSG00000144278	poly2	7.383	0.698411	3.38948	5.94995	5.8171	1	-28.396	0.648009	18.198	0.741218	0.00741	0.00602	constant	GALNT13	protein_coding
bleomycin	48	ENSG00000236780	power	7.56815	0.002111	0.353699	5.21773	1.46015	1	-30.4079	0.337471	19.2039	0.701279	0.006534	0.005309	constant	LINC01829	lncRNA
bleomycin	48	ENSG00000128708	poly3	10.1691	0.02955	0.408097	0.763104	2.48502	-1	-44.2864		27.1432	0.970841	0.002624	0.001968	constant	HAT1	protein_coding
bleomycin	48	ENSG00000227359	linear	7.53024	3.24083	7.70833	10.9902	10.5	1	-38.563	0.734439	22.2815	0.652283	0.00413	0.003614	constant	LINC02936	lncRNA
bleomycin	48	ENSG00000072135	power	10.1073	0.000477	0.008124	0.308848	0.109075	-1	-41.6148	0.686963	24.8074	0.926285	0.003243	0.002635	constant	PTPN18	protein_coding
bleomycin	48	ENSG00000081320	poly3	9.44699	0.032657	0.446628	0.833232	2.69158	-1	-37.5632		23.7816	0.968151	0.003994	0.002996	constant	STK17B	protein_coding
bleomycin	48	ENSG00000152127	hill	11.926	3.93776	6.14299	7.77245	10.5445	-1	-36.1161		23.0581	0.941329	0.004372	0.003279	constant	MGAT5	protein_coding
bleomycin	48	ENSG00000116120	power	10.1558	0.016325	0.417511	1.76022	5.19981	-1	-46.669	0.793716	27.3345	0.926729	0.002365	0.001921	constant	FARSB	protein_coding
bleomycin	48	ENSG00000187957	poly3	7.30794	0.063331	0.800378	1.51424	3.65207	1	-36.6779		23.3389	0.947842	0.004222	0.003166	constant	DNER	protein_coding
bleomycin	48	ENSG00000198612	poly3	10.7842	0.136304	1.54633	3.62666	2.5275	-1	-43.571		26.7855	0.726671	0.002744	0.002058	constant	COPS8	protein_coding
bleomycin	48	ENSG00000163075	poly2	7.2549	0.707847	3.37485	5.81645	6.86072	1	-36.5891	0.674003	22.2945	0.789112	0.00444	0.003608	constant	CFAP221	protein_coding
bleomycin	48	ENSG00000091428	poly2	8.74838	0.161803	1.0715	1.84365	4.31314	-1	-30.9613	0.426217	19.4806	0.930242	0.006312	0.005128	constant	RAPGEF4	protein_coding
bleomycin	48	ENSG00000186522	power	11.6006	0.00061	0.009422	0.233307	0.382866	-1	-48.5354	0.726339	28.2677	0.941413	0.002104	0.00171	constant	SEPTIN10	protein_coding
bleomycin	48	ENSG00000172878	poly2	8.40808	0.470335	2.60594	4.49507	4.34824	-1	-45.7901	0.672079	26.895	0.719665	0.002498	0.00203	constant	METAP1D	protein_coding
bleomycin	48	ENSG00000182263	poly2	8.58562	0.295034	1.78293	2.99436	5.03336	-1	-28.6634	0.674684	18.3317	0.878001	0.007287	0.00592	constant	FIGN	protein_coding
bleomycin	48	ENSG00000172965	poly3	9.92215	7.3413	10.2253	12.5818	11.3837	-1	-42.9381		26.469	0.786609	0.002855	0.002141	constant	MIR4435-2HG	lncRNA
bleomycin	48	ENSG00000144228	poly3	9.35155	0.304927	2.72327	7.02468	3.23128	-1	-19.3437		14.6718	0.60668	0.012473	0.009355	constant	SPOPL	protein_coding
bleomycin	48	ENSG00000136542	power	7.16516	0.003022	0.061511	0.637036	3.05705	1	-55.4453	0.346972	31.7226	0.947053	0.001366	0.00111	constant	GALNT5	protein_coding
bleomycin	48	ENSG00000163510	poly2	9.50424	0.449485	2.54718	4.44448	3.81935	-1	-44.4815	0.380573	26.2407	0.668503	0.002711	0.002203	constant	CWC22	protein_coding
bleomycin	48	ENSG00000138411	poly3	11.0144	0.072091	0.916749	1.81962	2.41325	1	-13.2998		11.6499	0.86715	0.018198	0.013649	constant	HECW2	protein_coding
bleomycin	48	ENSG00000198369	linear	8.95493	1.22174	3.58319	5.40047	10.5	1	-51.9095	0.463529	28.9548	0.896709	0.001793	0.001569	constant	SPRED2	protein_coding
bleomycin	48	ENSG00000162944	power	9.15781	0.002771	0.036515	0.267795	3.45741	-1	-37.4678	0.547605	22.7339	0.972847	0.004203	0.003415	constant	RFTN2	protein_coding
bleomycin	48	ENSG00000163083	poly3	8.48188	0.026106	0.361981	0.674618	2.8415	-1	-40.0126		25.0063	0.980397	0.003427	0.00257	constant	INHBB	protein_coding
bleomycin	48	ENSG00000178662	poly2	7.21329	0.331537	1.94444	3.24097	5.93297	1	-43.3644	0.597218	25.6822	0.892738	0.002907	0.002362	constant	CSRNP3	protein_coding
bleomycin	48	ENSG00000144331	power	7.1945	0.073031	0.7874	2.05616	7.22159	1	-39.6537	0.561901	23.8268	0.947296	0.003666	0.002979	constant	ZNF385B	protein_coding
bleomycin	48	ENSG00000144118	poly2	12.7069	0.125254	0.842288	1.4546	6.77281	-1	-36.3787	0.793945	22.1893	0.981313	0.004499	0.003655	constant	RALB	protein_coding
bleomycin	48	ENSG00000188042	poly3	9.21559	0.046001	0.618049	1.17739	17.2381	1	-33.8239		21.912	0.88548	0.005046	0.003784	constant	ARL4C	protein_coding
bleomycin	48	ENSG00000135960	linear	7.21568	1.15371	3.41197	5.16645	10.5	1	-39.4722	0.566857	22.7361	0.905434	0.003902	0.003414	constant	EDAR	protein_coding
bleomycin	48	ENSG00000163600	poly2	7.21542	0.74132	3.51687	6.19464	6.10702	1	-30.4919	0.789838	19.246	0.742999	0.0065	0.005281	constant	ICOS	protein_coding
bleomycin	48	ENSG00000280744	power	7.20866	0.169566	3.71055	9.54297	5.80891	1	-33.6684	0.97338	20.8342	0.624355	0.005329	0.00433	constant	LINC01173	lncRNA
bleomycin	48	ENSG00000138376	poly3	8.82292	0.02383	0.333292	0.623552	2.45475	-1	-43.7395		26.8698	0.977533	0.002715	0.002036	constant	BARD1	protein_coding
bleomycin	48	ENSG00000115844	linear	7.23629	1.39566	4.00876	5.97626	10.5	1	-37.1589	0.923931	21.5795	0.873992	0.004509	0.003945	constant	DLX2	protein_coding
bleomycin	48	ENSG00000170035	poly3	10.7928	0.137901	1.6402	4.74594	7.07029	-1	-38.4382		24.2191	0.810759	0.003782	0.002836	constant	UBE2E3	protein_coding
bleomycin	48	ENSG00000054219	poly3	8.54229	0.14373	1.65002	14.952	2.13518	1	-39.4106		24.7053	0.631509	0.003559	0.002669	constant	LY75	protein_coding
bleomycin	48	ENSG00000260742	linear	7.83026	2.12993	5.63711	8.13905	10.5	1	-37.7884	0.75844	21.8942	0.778156	0.004335	0.003793	constant	ITPRID2-DT	lncRNA
bleomycin	48	ENSG00000124019	poly2	11.8548	0.101092	0.689976	1.20062	8.22313	-1	-50.6569	0.37112	29.3285	0.991377	0.001843	0.001498	constant	FAM124B	protein_coding
bleomycin	48	ENSG00000118997	hill	7.34497	2.20324	4.54522	6.04932	10.9488	1	-42.0664		26.0332	0.965501	0.003014	0.002261	constant	DNAH7	protein_coding
bleomycin	48	ENSG00000175497	power	7.19975	0.001416	0.049523	2.22413	1.12296	1	-37.0588	0.885468	22.5294	0.833845	0.004312	0.003503	constant	DPP10	protein_coding
bleomycin	48	ENSG00000174453	power	7.22398	0.0398	1.38684	5.36841	4.93447	1	-28.8229	0.533096	18.4114	0.777569	0.007214	0.005862	constant	VWC2L	protein_coding
bleomycin	48	ENSG00000115109	poly2	10.151	0.372943	2.13695	3.5677	5.75835	-1	-33.3579	0.744706	20.679	0.868721	0.005434	0.004415	constant	EPB41L5	protein_coding
bleomycin	48	ENSG00000136732	poly3	8.88998	0.061987	0.805547	1.57074	2.20324	1	-27.0595		18.5297	0.875017	0.007701	0.005776	constant	GYPC	protein_coding
bleomycin	48	ENSG00000287151	poly3	8.95644	0.030643	0.421099	0.785608	2.6624	1	-30.1328		20.0664	0.970581	0.006355	0.004766	constant	C2orf27A	lncRNA
bleomycin	48	ENSG00000115221	poly2	7.18659	0.231636	1.44362	2.42112	6.54321	1	-40.4182	0.451178	24.2091	0.94533	0.003495	0.00284	constant	ITGB6	protein_coding
bleomycin	48	ENSG00000153107	poly3	10.2779	0.111583	1.33446	3.0204	2.21503	-1	-22.8077		16.4038	0.738908	0.010045	0.007534	constant	ANAPC1	protein_coding
bleomycin	48	ENSG00000163082	linear	7.40877	1.55699	4.38874	6.48472	10.5	1	-37.0403	0.469186	21.5201	0.852659	0.004542	0.003974	constant	SGPP2	protein_coding
bleomycin	48	ENSG00000235615	power	7.18355	0.077818	0.773991	1.89097	7.55344	1	-44.8716	0.475616	26.4358	0.956786	0.002646	0.00215	constant		lncRNA
bleomycin	48	ENSG00000196872	poly2	8.92499	0.34421	2.01807	3.38534	5.1242	-1	-40.8079	0.464799	24.4039	0.85537	0.003411	0.002771	constant	CRACDL	protein_coding
bleomycin	48	ENSG00000115183	poly2	11.9197	0.344277	1.98496	3.28215	7.20414	-1	-30.7483	0.681219	19.3741	0.917347	0.006396	0.005197	constant	TANC1	protein_coding
bleomycin	48	ENSG00000115107	poly3	9.3241	0.046625	0.627332	1.19985	19.4431	1	-37.1244		23.5622	0.87084	0.004105	0.003079	constant	STEAP3	protein_coding
bleomycin	48	ENSG00000144452	poly2	7.3624	0.254464	1.55965	2.60397	6.7651	1	-22.7234	0.909693	15.3617	0.94038	0.010562	0.008582	constant	ABCA12	protein_coding
bleomycin	48	ENSG00000114933	poly3	9.27455	0.177859	1.91038	19.3772	2.44603	-1	-22.508		16.254	0.615009	0.010235	0.007676	constant	INO80D	protein_coding
bleomycin	48	ENSG00000136560	poly3	10.1556	0.034823	0.476324	0.893622	2.27455	1	-34.291		22.1455	0.946486	0.004901	0.003676	constant	TANK	protein_coding
bleomycin	48	ENSG00000064989	hill	13.0319	0.9757	3.17392	5.02162	10.0759	-1	-19.8072		14.9036	0.963285	0.012117	0.009088	constant	CALCRL	protein_coding
bleomycin	48	ENSG00000065413	linear	8.14113	1.73975	4.80325	7.03531	10.5	1	-43.9054	0.525321	24.9527	0.82851	0.002957	0.002588	constant	ANKRD44	protein_coding
bleomycin	48	ENSG00000187699	linear	7.62366	2.05357	5.47901	7.92952	10.5	1	-30.0286	0.92743	18.0143	0.787821	0.00704	0.00616	constant	C2orf88	protein_coding
bleomycin	48	ENSG00000115233	poly2	10.6586	0.342494	2.02736	3.42841	4.43549	1	-39.793	0.463683	23.8965	0.809888	0.003634	0.002953	constant	PSMD14	protein_coding
bleomycin	48	ENSG00000144290	poly2	7.23601	0.241537	1.48743	2.48074	7.47921	1	-34.3241	0.770471	21.1621	0.954152	0.005115	0.004156	constant	SLC4A10	protein_coding
bleomycin	48	ENSG00000135916	poly3	8.39831	2.19701	4.20902	5.69809	11.0093	1	-51.6132		30.8066	0.982486	0.00166	0.001245	constant	ITM2C	protein_coding
bleomycin	48	ENSG00000198586	poly2	10.4128	0.180615	1.17567	2.00603	4.95333	-1	-38.5738	0.582815	23.2869	0.93905	0.003922	0.003187	constant	TLK1	protein_coding
bleomycin	48	ENSG00000288031	poly3	7.35996	0.120351	1.40471	3.17534	2.66549	1	-30.0013		20.0006	0.777157	0.006408	0.004806	constant		transcribed_unprocessed_pseudogene
bleomycin	48	ENSG00000182329	power	7.28268	0.086114	1.33546	4.28331	6.11583	1	-27.4839	0.373228	17.742	0.849525	0.007844	0.006373	constant	KIAA2012	protein_coding
bleomycin	48	ENSG00000135898	poly3	7.18795	1.0073	3.69318	6.14245	7.70587	1	-40.1904		25.0952	0.874536	0.003389	0.002542	constant	GPR55	protein_coding
bleomycin	48	ENSG00000227252	linear	8.07621	1.36681	3.93934	5.88284	10.5	1	-34.3819	0.602101	20.1909	0.87779	0.005363	0.004693	constant	COPS8-DT	lncRNA
bleomycin	48	ENSG00000196950	poly3	10.7973	1.09611	3.95458	6.50424	8.24353	1	-19.2975		14.6487	0.883322	0.012509	0.009382	constant	SLC39A10	protein_coding
bleomycin	48	ENSG00000003436	power	13.9064	0.001309	0.013061	0.052233	2.65381	-1	-35.4173	0.450622	21.7087	0.986289	0.004778	0.003882	constant	TFPI	protein_coding
bleomycin	48	ENSG00000136710	poly2	9.63754	0.241039	1.51304	2.56115	4.56438	-1	-48.6643	0.466262	28.3322	0.887565	0.002088	0.001696	constant	CCDC115	protein_coding
bleomycin	48	ENSG00000079156	poly3	8.29643	0.080813	0.997987	1.98053	2.67977	-1	-36.4116		23.2058	0.854877	0.004292	0.003219	constant	OSBPL6	protein_coding
bleomycin	48	ENSG00000204253	poly2	8.93974	0.698382	3.46077	6.30643	4.69087	-1	-31.5593	0.774067	19.7796	0.647182	0.00608	0.00494	constant	HNRNPCP2	processed_pseudogene
bleomycin	48	ENSG00000135617	poly3	8.79666	2.63128	6.68513	9.16897	9.37408	-1	-22.093		16.0465	0.785689	0.010504	0.007878	constant	PRADC1	protein_coding
bleomycin	48	ENSG00000144476	poly3	9.63727	12.0615	13.4449	15.2505	12.8149	-1	-17.2353		13.6176	0.885986	0.01423	0.010673	constant	ACKR3	protein_coding
bleomycin	48	ENSG00000168393	power	9.97312	0.001338	0.01766	0.435972	1.59012	-1	-28.1164	0.980287	18.0582	0.941798	0.00754	0.006126	constant	DTYMK	protein_coding
bleomycin	48	ENSG00000241399	poly2	8.72386	0.223067	1.4155	2.40046	4.62087	-1	-23.1734	0.329483	15.5867	0.902173	0.01027	0.008344	constant	CD302	protein_coding
bleomycin	48	ENSG00000067066	power	11.3757	0.01302	0.265431	0.968911	5.57224	1	-28.9559	0.946849	18.478	0.961165	0.007155	0.005813	constant	SP100	protein_coding
bleomycin	48	ENSG00000153820	poly3	7.21719	1.98648	5.41721	7.82756	9.4608	1	-28.7461		19.3731	0.875275	0.00693	0.005198	constant	SPHKAP	protein_coding
bleomycin	48	ENSG00000186889	poly3	8.07273	0.081541	1.03596	2.1727	2.29771	-1	-44.6629		27.3314	0.803774	0.002563	0.001922	constant	TMEM17	protein_coding
bleomycin	48	ENSG00000196141	linear	10.53	2.3789	6.13679	8.80491	10.5	1	-34.476	0.58456	20.238	0.747455	0.005332	0.004665	constant	SPATS2L	protein_coding
bleomycin	48	ENSG00000144583	power	9.44249	0.001925	0.019276	0.166543	2.89178	1	-41.1662	0.534613	24.5831	0.975685	0.003336	0.00271	constant	MARCHF4	protein_coding
bleomycin	48	ENSG00000235770	poly3	10.6564	3.91111	7.17255	8.98214	11.8879	-1	-22.8708		16.4354	0.928784	0.010005	0.007504	constant	LINC00607	lncRNA
bleomycin	48	ENSG00000168918	poly3	10.7301	1.18449	2.8917	4.2485	8.88071	-1	-55.7763		32.8881	0.979805	0.00128	0.00096	constant	INPP5D	protein_coding
bleomycin	48	ENSG00000115084	linear	10.8232	3.13093	7.5198	10.7163	10.5	1	-40.3084	0.959773	23.1542	0.663429	0.003703	0.00324	constant	SLC35F5	protein_coding
bleomycin	48	ENSG00000287299	linear	7.45711	3.61013	8.32063	11.9134	10.5	1	-51.1948	0.791017	28.5974	0.616854	0.001875	0.001641	constant		lncRNA
bleomycin	48	ENSG00000128654	poly2	9.79962	0.326741	1.991	10.5168	4.82425	1	-40.5257	0.402222	24.2628	0.73348	0.003472	0.002821	constant	MTX2	protein_coding
bleomycin	48	ENSG00000170745	linear	7.64474	2.84342	7.01128	9.99668	10.5	1	-34.031	0.387868	20.0155	0.693949	0.005482	0.004797	constant	KCNS3	protein_coding
bleomycin	48	ENSG00000180902	power	9.19789	0.001844	0.504892	6.70119	1.16909	-1	-22.3419	0.953927	15.1709	0.629415	0.010817	0.008789	constant	D2HGDH	protein_coding
bleomycin	48	ENSG00000171227	poly2	8.51705	0.261494	1.60031	2.67593	6.21003	-1	-36.5003	0.945251	22.2501	0.928589	0.004465	0.003628	constant	TMEM37	protein_coding
bleomycin	48	ENSG00000115694	poly3	12.238	0.098186	1.18785	2.51366	2.34838	1	-22.7779		16.389	0.764254	0.010064	0.007548	constant	STK25	protein_coding
bleomycin	48	ENSG00000128641	exp2	10.9321	1.1766	3.5019	5.29176	10.3806	-1	-37.7263	0.714859	21.8631	0.89738	0.004351	0.003808	constant	MYO1B	protein_coding
bleomycin	48	ENSG00000168385	poly3	13.823	9.99331	11.3999	12.9345	12.3653	-1	-57.8811		33.9406	0.895078	0.001122	0.000841	constant	SEPTIN2	protein_coding
bleomycin	48	ENSG00000162975	power	7.42081	0.000617	0.010227	0.400286	0.309818	1	-47.3573	0.652951	27.6786	0.924045	0.002265	0.001841	constant	KCNF1	protein_coding
bleomycin	48	ENSG00000150873	power	7.3843	7.00012	12.3172	16.5105	13.9936	1	-27.9446	0.432711	17.9723	0.624183	0.007622	0.006193	constant	C2orf50	protein_coding
bleomycin	48	ENSG00000162976	poly3	9.11926	0.168654	1.82989	4.66764	2.86709	1	-30.5843		20.2922	0.70788	0.006178	0.004634	constant	SLC66A3	protein_coding
bleomycin	48	ENSG00000230154	poly2	7.49817	0.399711	2.3314	18.0723	3.6492	-1	-49.546	0.979621	28.773	0.686797	0.001976	0.001605	constant	AIDAP1	processed_pseudogene
bleomycin	48	ENSG00000169016	poly3	9.07585	2.53583	6.20523	8.58614	8.75184	1	-42.9585		26.4792	0.770979	0.002851	0.002138	constant	E2F6	protein_coding
bleomycin	48	ENSG00000138378	poly2	8.2391	0.580518	3.07934	16.0084	4.03007	-1	-25.4746	0.301807	16.7373	0.616536	0.008894	0.007226	constant	STAT4	protein_coding
bleomycin	48	ENSG00000119729	poly3	10.037	0.060629	0.790908	1.5405	2.58009	1	-41.8568		25.9284	0.893778	0.003054	0.002291	constant	RHOQ	protein_coding
bleomycin	48	ENSG00000123485	poly3	9.52569	0.013499	0.193168	0.363857	2.69704	-1	-29.7084		19.8542	0.993868	0.006526	0.004894	constant	HJURP	protein_coding
bleomycin	48	ENSG00000144481	poly2	7.2394	0.443023	2.39933	3.96093	7.57792	1	-33.1002	0.816794	20.5501	0.894627	0.005522	0.004487	constant	TRPM8	protein_coding
bleomycin	48	ENSG00000218739	poly2	9.97887	0.43993	2.46336	4.19912	4.61398	1	-28.7684	0.303609	18.3842	0.765116	0.007239	0.005882	constant	CEBPZOS	protein_coding
bleomycin	48	ENSG00000115828	poly3	9.25913	0.033518	0.45981	0.862229	2.64868	1	-46.3238		28.1619	0.962862	0.00231	0.001733	constant	QPCT	protein_coding
bleomycin	48	ENSG00000163171	power	10.3749	0.002272	0.029258	0.309977	2.88762	1	-32.8183	0.91818	20.4091	0.964818	0.00562	0.004566	constant	CDC42EP3	protein_coding
bleomycin	48	ENSG00000005448	power	9.12157	0.01493	0.466923	2.2018	4.82168	-1	-24.8101	0.678347	16.4051	0.903625	0.009271	0.007533	constant	WDR54	protein_coding
bleomycin	48	ENSG00000115282	power	9.46959	0.000831	0.012698	0.40593	0.727302	-1	-38.1402	0.977796	23.0701	0.931834	0.00403	0.003274	constant	TTC31	protein_coding
bleomycin	48	ENSG00000144045	power	7.33949	0.018224	1.81056	7.33193	3.98075	1	-37.1804	0.791706	22.5902	0.67032	0.004279	0.003477	constant	DQX1	protein_coding
bleomycin	48	ENSG00000138363	poly3	10.1469	2.44622	6.52103	9.12895	8.82024	-1	-38.0471		24.0235	0.737608	0.003875	0.002906	constant	ATIC	protein_coding
bleomycin	48	ENSG00000152253	poly3	8.65016	0.027664	0.383422	0.716526	2.51723	-1	-16.6974		13.3487	0.973721	0.014717	0.011037	constant	SPC25	protein_coding
bleomycin	48	ENSG00000073734	poly3	7.6605	4.99781	8.51488	10.4395	12.0446	1	-34.8821		22.441	0.886817	0.004723	0.003542	constant	ABCB11	protein_coding
bleomycin	48	ENSG00000081479	power	7.19523	0.021681	0.374182	1.12902	6.35043	1	-39.1949	0.645144	23.5975	0.96445	0.003773	0.003065	constant	LRP2	protein_coding
bleomycin	48	ENSG00000170396	poly3	7.70145	6.57026	9.00789	10.6589	10.5321	1	-60.7632		35.3816	0.823132	0.000937	0.000703	constant	ZNF804A	protein_coding
bleomycin	48	ENSG00000132313	poly2	10.044	0.395594	2.25384	3.7941	5.06788	-1	-43.8311	0.981601	25.9156	0.824643	0.002824	0.002294	constant	MRPL35	protein_coding
bleomycin	48	ENSG00000132330	poly2	7.94947	0.832936	3.90137	7.41	4.80993	-1	-38.9843	0.395298	23.4921	0.610755	0.003823	0.003106	constant	SCLY	protein_coding
bleomycin	48	ENSG00000144488	linear	7.26163	2.35827	6.09626	8.75061	10.5	1	-31.9586	0.879978	18.9793	0.749949	0.00624	0.00546	constant	ESPNL	protein_coding
bleomycin	48	ENSG00000178752	linear	7.36836	1.13532	3.36522	5.10229	10.5	1	-40.6878	0.471029	23.3439	0.90777	0.003616	0.003164	constant	ERFE	protein_coding
bleomycin	48	ENSG00000144485	poly2	7.73567	0.415126	2.27106	3.7254	8.23259	1	-34.7417	0.864883	21.3709	0.917783	0.004984	0.004049	constant	HES6	protein_coding
bleomycin	48	ENSG00000163273	poly3	7.22533	2.74069	6.39609	8.66703	9.34637	1	-26.1743		18.0871	0.819489	0.008139	0.006104	constant	NPPC	protein_coding
bleomycin	48	ENSG00000144535	poly2	9.48024	0.458149	2.45106	4.03646	7.93138	-1	-41.5038	0.28791	24.7519	0.899169	0.003266	0.002654	constant	DIS3L2	protein_coding
bleomycin	48	ENSG00000171551	power	7.17675	0.016037	0.311112	1.05256	5.87161	1	-47.6806	0.592246	27.8403	0.961568	0.00222	0.001804	constant	ECEL1	protein_coding
bleomycin	48	ENSG00000143952	poly3	9.87259	0.054923	0.726278	1.40435	4.67299	-1	-50.5093		30.2546	0.945311	0.001778	0.001334	constant	VPS54	protein_coding
bleomycin	48	ENSG00000231672	poly3	7.27288	2.33592	6.66984	9.46189	8.82827	1	-30.815		20.4075	0.718066	0.00609	0.004567	constant	DIRC3	lncRNA
bleomycin	48	ENSG00000153165	linear	7.70443	1.78598	4.90555	7.17078	10.5	1	-45.8618	0.821	25.9309	0.822439	0.002617	0.00229	constant	RGPD3	protein_coding
bleomycin	48	ENSG00000138078	linear	10.2674	3.4166	8.00365	11.4284	10.5	1	-33.3212	0.469832	19.6606	0.635039	0.005731	0.005014	constant	PREPL	protein_coding
bleomycin	48	ENSG00000144199	linear	8.57838	2.25939	5.89985	8.48832	10.5	-1	-40.3226	0.431296	23.1613	0.762029	0.0037	0.003237	constant	FAHD2B	protein_coding
bleomycin	48	ENSG00000138449	poly2	10.7603	0.245781	1.52769	2.57014	5.37305	1	-22.1506	0.967565	15.0753	0.916828	0.010947	0.008895	constant	SLC40A1	protein_coding
bleomycin	48	ENSG00000135956	poly2	11.1827	0.153811	1.01591	1.74078	5.78292	1	-43.3576	0.474112	25.6788	0.96528	0.002909	0.002363	constant	TMEM127	protein_coding
bleomycin	48	ENSG00000168395	poly2	9.57142	0.443916	2.41722	4.01263	6.9461	-1	-50.152	0.835247	29.076	0.877145	0.001902	0.001546	constant	ING5	protein_coding
bleomycin	48	ENSG00000135903	poly2	7.19391	0.361342	2.09259	3.50466	5.34849	1	-36.4246	0.338818	22.2123	0.857455	0.004486	0.003645	constant	PAX3	protein_coding
bleomycin	48	ENSG00000196862	poly3	7.64569	0.109226	1.33742	15.5588	1.86076	1	-44.5165		27.2582	0.646192	0.002586	0.00194	constant	RGPD4	protein_coding
bleomycin	48	ENSG00000204128	poly3	7.23054	3.12797	5.9038	7.70196	9.55364	1	-35.0045		22.5022	0.901426	0.004687	0.003515	constant	C2orf72	protein_coding
bleomycin	48	ENSG00000135914	poly3	7.74255	0.104401	1.26845	2.83564	2.09083	-1	-48.5058		29.2529	0.709839	0.002016	0.001512	constant	HTR2B	protein_coding
bleomycin	48	ENSG00000156966	poly3	8.11841	8.28089	10.4469	12.4364	11.2216	1	-31.8509		20.9254	0.801407	0.005708	0.004281	constant	B3GNT7	protein_coding
bleomycin	48	ENSG00000260942	poly3	7.99483	8.88275	11.0499	13.4168	11.3576	1	-30.3746		20.1873	0.770806	0.00626	0.004695	constant	CAPN10-DT	lncRNA
bleomycin	48	ENSG00000172482	poly3	7.19673	1.06089	3.73219	6.12383	7.88526	1	-36.3048		23.1524	0.884708	0.004321	0.003241	constant	AGXT	protein_coding
bleomycin	48	ENSG00000181378	poly3	7.37392	4.31505	9.3737	12.9254	10.1652	1	-25.063		17.5315	0.641643	0.008724	0.006543	constant	CFAP65	protein_coding
bleomycin	48	ENSG00000144567	linear	11.0728	2.71597	6.77825	9.67446	10.5	1	-39.5555	0.871532	22.7778	0.708116	0.003881	0.003396	constant	RETREG2	protein_coding
bleomycin	48	ENSG00000158552	poly2	9.07342	1.00889	4.32014	8.11622	6.02618	-1	-34.8036	0.946107	21.4018	0.662185	0.004964	0.004034	constant	ZFAND2B	protein_coding
bleomycin	48	ENSG00000115657	poly3	7.90083	0.157672	1.75256	4.50362	2.61791	1	-42.0215		26.0108	0.693344	0.003023	0.002267	constant	ABCB6	protein_coding
bleomycin	48	ENSG00000163516	exp2	9.76788	2.54935	6.48969	9.29723	10.404	-1	-28.505	0.893709	17.2525	0.72056	0.007743	0.006776	constant	ANKZF1	protein_coding
bleomycin	48	ENSG00000054356	poly3	7.17265	0.054932	0.713609	1.34997	5.20074	1	-48.3427		29.1713	0.965375	0.002036	0.001527	constant	PTPRN	protein_coding
bleomycin	48	ENSG00000115652	poly3	9.91249	0.0257	0.358232	0.670481	2.32301	1	-45.0707		27.5354	0.968831	0.002498	0.001874	constant	UXS1	protein_coding
bleomycin	48	ENSG00000152082	power	9.87877	0.018695	0.861887	4.05941	4.50332	-1	-30.5592	0.292446	19.2796	0.822342	0.006473	0.005259	constant	MZT2B	protein_coding
bleomycin	48	ENSG00000188542	poly3	8.02956	9.53967	11.5718	19.9891	10.9247	1	-45.9101		27.955	0.69069	0.002371	0.001778	constant	DUSP28	protein_coding
bleomycin	48	ENSG00000162961	poly3	9.63388	9.03051	12.2513	16.7306	11.9171	-1	-28.9502		19.4751	0.657549	0.006843	0.005132	constant	DPY30	protein_coding
bleomycin	48	ENSG00000135917	linear	7.25286	1.89573	5.14454	7.48698	10.5	1	-34.5668	0.793452	20.2834	0.808117	0.005301	0.004639	constant	SLC19A3	protein_coding
bleomycin	48	ENSG00000115009	power	7.45579	1.28522	3.53623	5.40161	11.8513	1	-46.5126	0.241535	27.2563	0.950599	0.002388	0.00194	constant	CCL20	protein_coding
bleomycin	48	ENSG00000074047	poly2	7.34094	0.386667	2.1904	3.64736	6.1701	1	-32.4521	0.535585	20.2261	0.876145	0.00575	0.004672	constant	GLI2	protein_coding
bleomycin	48	ENSG00000225963	linear	7.3818	2.29533	5.97165	8.58406	10.5	1	-36.7624	0.713202	21.3812	0.757614	0.004622	0.004044	constant		lncRNA
bleomycin	48	ENSG00000079263	linear	7.34866	1.00998	3.04089	4.65374	10.5	1	-34.6265	0.669814	20.3133	0.923395	0.005282	0.004622	constant	SP140	protein_coding
bleomycin	48	ENSG00000134324	poly3	10.7899	9.91746	13.209	17.8989	12.5557	1	-27.1562		18.5781	0.638463	0.007655	0.005741	constant	LPIN1	protein_coding
bleomycin	48	ENSG00000014641	poly2	10.779	0.388987	2.23316	3.7722	4.76504	1	-53.5472	0.537263	30.7736	0.807462	0.001539	0.00125	constant	MDH1	protein_coding
bleomycin	48	ENSG00000144034	power	9.33155	0.001231	0.017858	0.642395	1.29059	-1	-35.8803	0.585303	21.9402	0.923752	0.004641	0.003771	constant	TPRKB	protein_coding
bleomycin	48	ENSG00000234072	linear	8.47264	3.44544	8.05142	11.5005	10.5	1	-37.8396	0.573224	21.9198	0.632276	0.004321	0.003781	constant	GTF3C2-AS2	lncRNA
bleomycin	48	ENSG00000163795	poly2	9.36897	0.365425	2.1394	3.63044	4.3253	1	-26.8113	0.887824	17.4057	0.784281	0.008181	0.006647	constant	ZNF513	protein_coding
bleomycin	48	ENSG00000115216	poly3	11.6661	0.064689	0.82848	1.60294	2.63109	1	-45.4831		27.7415	0.905395	0.002435	0.001826	constant	NRBP1	protein_coding
bleomycin	48	ENSG00000157992	poly3	7.72414	0.1395	1.60277	4.02452	2.21487	-1	-39.7189		24.8594	0.666508	0.003491	0.002618	constant	KRTCAP3	protein_coding
bleomycin	48	ENSG00000115226	poly3	9.70316	0.043989	0.593742	1.12913	15.8412	1	-22.9459		16.473	0.89189	0.009959	0.007469	constant	FNDC4	protein_coding
bleomycin	48	ENSG00000138002	drc.llogistic	9.74388	3.22354	6.4648	9.34806	190.015	-1	-37.0886	0.425746	22.5443	0.873828	0.004304	0.003497	constant	IFT172	protein_coding
bleomycin	48	ENSG00000211460	poly2	11.1546	1.34303	5.15851	10.1467	6.34783	-1	-43.1707	0.749971	25.5853	0.60776	0.002943	0.002391	constant	TSN	protein_coding
bleomycin	48	ENSG00000115947	poly3	9.39333	0.138329	1.58593	15.7441	2.2334	-1	-32.1005		21.0502	0.643404	0.00562	0.004215	constant	ORC4	protein_coding
bleomycin	48	ENSG00000144063	linear	9.5494	2.63676	6.63087	9.47264	10.5	-1	-16.971	0.541153	11.4855	0.71712	0.015922	0.013932	constant	MALL	protein_coding
bleomycin	48	ENSG00000175772	poly2	7.82824	11.5764	15.0783	17.3277	16.2254	-1	-45.3789	0.805277	26.6895	0.725299	0.002563	0.002083	constant	LINC01106	lncRNA
bleomycin	48	ENSG00000144061	exp2	8.51621	1.91992	5.22278	7.59659	10.4051	-1	-40.2667	0.685569	23.1334	0.799018	0.003713	0.003249	constant	NPHP1	protein_coding
bleomycin	48	ENSG00000172954	poly2	8.93144	0.274721	1.67827	2.81783	5.22397	-1	-32.2858	0.694795	20.1429	0.897058	0.00581	0.004721	constant	LCLAT1	protein_coding
bleomycin	48	ENSG00000196151	poly3	8.71715	11.3903	13.5665	16.9763	12.2601	1	-38.4731		24.2366	0.73295	0.003773	0.00283	constant	WDSUB1	protein_coding
bleomycin	48	ENSG00000115504	power	9.83203	0.017012	0.325275	1.08043	5.94908	-1	-38.0628	0.555473	23.0314	0.961488	0.00405	0.00329	constant	EHBP1	protein_coding
bleomycin	48	ENSG00000243244	power	9.7025	0.002331	0.026929	0.233902	3.13475	-1	-33.9519	0.350585	20.9759	0.972421	0.005236	0.004254	constant	STON1	protein_coding
bleomycin	48	ENSG00000136541	poly3	7.16944	0.109138	1.28864	2.76527	6.73526	1	-50.3509		30.1754	0.916497	0.001796	0.001347	constant	ERMN	protein_coding
bleomycin	48	ENSG00000172292	poly2	9.04336	0.798017	3.80554	7.21869	4.63478	-1	-21.5852	0.479391	14.7926	0.602371	0.011341	0.009215	constant	CERS6	protein_coding
bleomycin	48	ENSG00000057935	power	10.4831	0.048332	0.594379	1.58119	7.04281	-1	-46.0201	0.750359	27.01	0.958879	0.002463	0.002001	constant	MTA3	protein_coding
bleomycin	48	ENSG00000138413	power	11.2545	0.000822	0.013078	0.514654	0.652774	-1	-37.9886	0.730866	22.9943	0.922127	0.004068	0.003306	constant	IDH1	protein_coding
bleomycin	48	ENSG00000032389	drc.Weibull-1	9.40895	9.07286	13.5395	17.2384	78.0134	-1	-34.9778	0.539899	21.4889	0.711279	0.004911	0.00399	constant	EIPR1	protein_coding
bleomycin	48	ENSG00000071909	power	7.31162	0.008625	0.272227	1.54034	4.32537	1	-32.9584	0.547818	20.4792	0.922244	0.005571	0.004527	constant	MYO3B	protein_coding
bleomycin	48	ENSG00000163001	power	9.72345	0.006543	0.262913	1.86447	3.73878	-1	-45.6175	0.550096	26.8087	0.899387	0.002525	0.002052	constant	CFAP36	protein_coding
bleomycin	48	ENSG00000144395	poly3	7.91528	0.050702	0.676107	1.29931	18.1983	-1	-34.7291		22.3645	0.861394	0.004768	0.003576	constant	CCDC150	protein_coding
bleomycin	48	ENSG00000119041	poly2	10.4077	0.301203	1.8342	3.11158	4.10938	-1	-45.2071	0.711535	26.6035	0.810946	0.002591	0.002105	constant	GTF3C3	protein_coding
bleomycin	48	ENSG00000197121	linear	9.88053	1.3117	3.80546	5.70216	10.5	1	-27.6505	0.888439	16.8252	0.885016	0.008168	0.007147	constant	PGAP1	protein_coding
bleomycin	48	ENSG00000115594	poly3	9.61081	0.03134	0.430216	0.80302	2.65793	-1	-29.9459		19.9729	0.971139	0.00643	0.004822	constant	IL1R1	protein_coding
bleomycin	48	ENSG00000115598	linear	7.36887	2.81738	6.96407	9.93106	10.5	1	-40.0968	0.77665	23.0484	0.696812	0.003752	0.003283	constant	IL1RL2	protein_coding
bleomycin	48	ENSG00000115602	power	11.5119	0.000477	0.006529	0.040798	0.335531	1	-13.3949	0.94084	10.6975	0.968873	0.018922	0.015374	constant	IL1RL1	protein_coding
bleomycin	48	ENSG00000180251	poly3	7.29397	6.42281	8.90598	10.5328	10.859	1	-38.0413		24.0207	0.855469	0.003877	0.002908	constant	SLC9A4	protein_coding
bleomycin	48	ENSG00000144182	poly3	8.15469	0.221687	2.35373	8.39484	3.30367	-1	-39.172		24.586	0.614533	0.003612	0.002709	constant	LIPT1	protein_coding
bleomycin	48	ENSG00000185414	power	10.1309	0.067015	1.44414	4.99729	5.579	-1	-38.0515	0.97322	23.0258	0.808605	0.004052	0.003293	constant	MRPL30	protein_coding
bleomycin	48	ENSG00000115514	power	10.0104	0.004315	0.356185	3.40201	2.74461	1	-40.2759	0.962191	24.1379	0.813121	0.003526	0.002865	constant	TXNDC9	protein_coding
bleomycin	48	ENSG00000115112	poly3	7.21328	2.79078	6.10507	8.18695	9.78494	1	-30.0585		20.0292	0.880606	0.006385	0.004789	constant	TFCP2L1	protein_coding
bleomycin	48	ENSG00000115524	power	12.9124	0.0129	0.732262	3.90136	4.11936	-1	-23.3045	0.97282	15.6523	0.820609	0.010186	0.008276	constant	SF3B1	protein_coding
bleomycin	48	ENSG00000213160	poly3	9.15453	0.068825	0.883509	1.74963	2.47192	-1	-33.9934		21.9967	0.870595	0.004993	0.003745	constant	KLHL23	protein_coding
bleomycin	48	ENSG00000138382	linear	9.30843	3.266	7.75108	11.0529	10.5	-1	-37.5206	0.916493	21.7603	0.64977	0.004408	0.003857	constant	METTL5	protein_coding
bleomycin	48	ENSG00000144381	power	12.7578	0.000422	0.005514	0.019239	0.310173	-1	-45.6939	0.589672	26.847	0.976674	0.002513	0.002042	constant	HSPD1	protein_coding
bleomycin	48	ENSG00000197635	poly3	10.4065	0.01259	0.180591	0.340607	2.6414	-1	-40.107		25.0535	0.994258	0.003407	0.002555	constant	DPP4	protein_coding
bleomycin	48	ENSG00000079785	poly3	11.495	0.199956	2.05726	8.3627	2.59909	1	-49.7424		29.8712	0.602298	0.001866	0.001399	constant	DDX1	protein_coding
bleomycin	48	ENSG00000115053	power	13.7896	0.000746	0.010817	0.221992	0.694237	-1	-42.3423	0.288552	25.1711	0.947789	0.003099	0.002518	constant	NCL	protein_coding
bleomycin	48	ENSG00000236501	linear	7.27677	2.38925	6.15706	8.83208	10.5	1	-35.2602	0.331625	20.6301	0.746208	0.005077	0.004442	constant		lncRNA
bleomycin	48	ENSG00000130414	exp2	11.1927	1.1486	3.4221	5.18191	10.4134	-1	-48.0139	0.787256	27.007	0.902508	0.002288	0.002002	constant	NDUFA10	protein_coding
bleomycin	48	ENSG00000180228	poly2	9.76432	0.93898	4.15217	7.79807	5.6249	-1	-29.733	0.721079	18.8665	0.653459	0.006816	0.005538	constant	PRKRA	protein_coding
bleomycin	48	ENSG00000116095	linear	9.48969	3.37532	7.93496	11.3254	10.5	1	-39.1806	0.646563	22.5903	0.639025	0.003973	0.003477	constant	PLEKHA3	protein_coding
bleomycin	48	ENSG00000173692	poly3	11.7373	0.101254	1.22298	2.63046	2.33235	1	-39.2023		24.6012	0.772094	0.003605	0.002704	constant	PSMD1	protein_coding
bleomycin	48	ENSG00000138398	poly2	10.5889	1.08802	4.54776	8.7431	5.89361	-1	-23.3435	0.737691	15.6717	0.633984	0.010161	0.008256	constant	PPIG	protein_coding
bleomycin	48	ENSG00000115750	poly2	9.40868	0.346141	2.03316	3.42027	4.86167	-1	-47.5533	0.756533	27.7766	0.839201	0.002238	0.001818	constant	TAF1B	protein_coding
bleomycin	48	ENSG00000171848	poly3	11.1957	0.015852	0.225729	0.424346	2.55509	-1	-5.87446		7.93723	0.990781	0.028945	0.021709	constant	RRM2	protein_coding
bleomycin	48	ENSG00000115756	poly3	10.7191	12.828	15.0434	17.687	14.0585	-1	-24.5181		17.2591	0.810723	0.009027	0.00677	constant	HPCAL1	protein_coding
bleomycin	48	ENSG00000124006	poly2	10.44	0.317162	1.86718	3.10046	6.67429	-1	-20.8862	0.886757	14.4431	0.915968	0.011848	0.009626	constant	OBSL1	protein_coding
bleomycin	48	ENSG00000144589	power	9.24925	0.015388	1.52277	6.6885	3.89254	-1	-31.9736	0.601501	19.9868	0.69562	0.005925	0.004814	constant	STK11IP	protein_coding
bleomycin	48	ENSG00000114923	poly3	7.4803	0.108193	1.2642	2.64625	3.05248	1	-31.3035		20.6517	0.850804	0.005907	0.00443	constant	SLC4A3	protein_coding
bleomycin	48	ENSG00000115884	power	8.26279	0.000437	0.004442	0.009704	1.44337	1	-32.3799	0.619431	20.1899	0.99557	0.005776	0.004693	constant	SDC1	protein_coding
bleomycin	48	ENSG00000143878	poly3	13.9395	13.5335	14.8926	16.5754	1.29413	-1	-20.9191		15.4596	0.910614	0.011304	0.008478	constant	RHOB	protein_coding
bleomycin	48	ENSG00000138430	poly2	11.1219	0.226636	1.41502	2.37238	6.85675	-1	-36.3388	0.466508	22.1694	0.951217	0.00451	0.003665	constant	OLA1	protein_coding
bleomycin	48	ENSG00000138433	poly2	9.72249	0.775188	3.72594	6.98974	4.66962	-1	-39.3779	0.664111	23.6889	0.614906	0.00373	0.003031	constant	CIR1	protein_coding
bleomycin	48	ENSG00000144306	power	9.29131	0.004518	0.417059	3.76193	2.75974	-1	-47.9713	0.92914	27.9857	0.797353	0.00218	0.001771	constant	SCRN3	protein_coding
bleomycin	48	ENSG00000204120	poly3	10.819	2.44336	6.52732	9.1043	9.17243	-1	-46.2557		28.1278	0.774262	0.00232	0.00174	constant	GIGYF2	protein_coding
bleomycin	48	ENSG00000066248	poly2	7.35158	0.275839	1.67461	2.79878	5.98845	1	-31.0166	0.38885	19.5083	0.918293	0.00629	0.005111	constant	NGEF	protein_coding
bleomycin	48	ENSG00000236449	poly2	7.20843	0.628746	3.10495	5.26511	7.01581	1	-32.769	0.752967	20.3845	0.819364	0.005638	0.004581	constant		lncRNA
bleomycin	48	ENSG00000235655	power	9.06665	0.009794	0.519939	3.11807	3.94862	-1	-40.1441	0.701856	24.072	0.850102	0.003556	0.002889	constant	H3P6	processed_pseudogene
bleomycin	48	ENSG00000162980	power	10.2968	0.003914	0.150587	1.55473	3.01505	-1	-25.2164	0.497569	16.6082	0.901499	0.009038	0.007344	constant	ARL5A	protein_coding
bleomycin	48	ENSG00000288066	power	8.79478	0.006874	0.107153	0.358517	5.56079	-1	-59.9561	0.676006	33.978	0.98446	0.001031	0.000837	constant		lncRNA
bleomycin	48	ENSG00000163214	hill	9.83859	5.94408	8.06552	10.9879	10.1846	-1	-51.0489		30.5245	0.847528	0.001719	0.00129	constant	DHX57	protein_coding
bleomycin	48	ENSG00000114978	poly2	11.896	0.387884	2.24375	3.81751	4.3181	-1	-29.3263	0.710069	18.6631	0.768398	0.006991	0.00568	constant	MOB1A	protein_coding
bleomycin	48	ENSG00000065911	poly3	10.1861	11.8843	13.1648	14.8966	12.0505	1	-46.1706		28.0853	0.871347	0.002332	0.001749	constant	MTHFD2	protein_coding
bleomycin	48	ENSG00000115556	poly3	7.98571	0.094788	1.14558	2.36583	2.65983	-1	-34.2056		22.1028	0.838987	0.004927	0.003695	constant	PLCD4	protein_coding
bleomycin	48	ENSG00000074582	poly2	9.70757	4.91353	8.84858	12.0823	14.2807	-1	-42.886	0.519417	25.443	0.847533	0.002996	0.002434	constant	BCS1L	protein_coding
bleomycin	48	ENSG00000163481	poly3	9.43934	0.110459	1.29549	2.77175	2.73139	1	-34.0414		22.0207	0.809332	0.004978	0.003733	constant	RNF25	protein_coding
bleomycin	48	ENSG00000198885	poly3	8.16029	0.056613	0.745809	1.44622	2.03817	-1	-38.6823		24.3412	0.854183	0.003724	0.002793	constant	ITPRIPL1	protein_coding
bleomycin	48	ENSG00000163040	poly3	8.34788	0.062188	0.802552	1.55174	2.39537	1	-27.3895		18.6947	0.877819	0.007544	0.005658	constant	CCDC74A	protein_coding
bleomycin	48	ENSG00000163013	poly2	7.82697	0.321399	1.89109	3.14498	6.36506	1	-39.1242	0.424514	23.5621	0.907655	0.00379	0.003079	constant	FBXO41	protein_coding
bleomycin	48	ENSG00000187514	poly2	14.2652	0.212916	1.35315	2.2892	5.28734	-1	-23.8405	0.969039	15.9202	0.93092	0.00985	0.008003	constant	PTMA	protein_coding
bleomycin	48	ENSG00000163328	power	8.07785	0.00085	0.014385	0.780993	0.607031	1	-32.3846	0.859636	20.1923	0.902649	0.005775	0.004692	constant	GPR155	protein_coding
bleomycin	48	ENSG00000169679	poly3	10.0239	0.014629	0.208927	0.393295	2.54206	-1	-19.333		14.6665	0.991932	0.012482	0.009361	constant	BUB1	protein_coding
bleomycin	48	ENSG00000115155	poly3	7.70937	11.5836	13.0537	14.9574	12.9445	1	-38.2903		24.1451	0.878586	0.003817	0.002863	constant	OTOF	protein_coding
bleomycin	48	ENSG00000163217	poly2	7.20901	0.440006	2.40491	3.99692	6.77823	1	-34.2172	0.830648	21.1086	0.873606	0.00515	0.004184	constant	BMP10	protein_coding
bleomycin	48	ENSG00000169604	power	9.18928	0.000877	0.010345	0.059654	1.43622	1	-29.2296	0.991486	18.6148	0.976292	0.007033	0.005715	constant	ANTXR1	protein_coding
bleomycin	48	ENSG00000066032	power	7.16504	0.000469	0.005806	0.017787	0.535658	1	-55.3327	0.96169	31.6664	0.981175	0.001376	0.001118	constant	CTNNA2	protein_coding
bleomycin	48	ENSG00000115271	poly2	8.91577	0.273505	1.70098	2.89939	3.78595	-1	-27.9993	0.230721	17.9996	0.805599	0.007596	0.006171	constant	GCA	protein_coding
bleomycin	48	ENSG00000055332	linear	11.2714	1.19748	3.52245	5.31762	10.5	1	-6.57377	0.811657	6.28688	0.899834	0.030495	0.026683	constant	EIF2AK2	protein_coding
bleomycin	48	ENSG00000077232	poly3	12.3765	7.78796	9.88393	11.5192	11.737	-1	-34.0645		22.0323	0.875421	0.004971	0.003728	constant	DNAJC10	protein_coding
bleomycin	48	ENSG00000225964	linear	7.18334	1.48089	4.21121	6.24772	10.5	1	-42.2082	0.677772	24.1041	0.862735	0.003288	0.002877	constant	NRIR	lncRNA
bleomycin	48	ENSG00000134321	linear	7.71799	0.886426	2.71124	4.19102	10.5	1	11.4519	0.782724	-2.72594	0.938131	0.094081	0.082321	constant	RSAD2	protein_coding
bleomycin	48	ENSG00000151692	power	10.4463	0.004262	0.056644	0.222265	4.85935	-1	-33.431	0.269057	20.7155	0.986108	0.005409	0.004395	constant	RNF144A	protein_coding
bleomycin	48	ENSG00000162929	poly3	9.3261	0.087564	1.06586	2.1403	2.86347	1	-42.6638		26.3319	0.868889	0.002904	0.002178	constant	SANBR	protein_coding
bleomycin	48	ENSG00000212978	linear	9.00796	3.08927	7.4475	10.6124	10.5	-1	-50.1431	0.844426	28.0715	0.667729	0.002003	0.001752	constant	C2orf74-DT	lncRNA
bleomycin	48	ENSG00000196843	poly2	9.16704	0.183521	1.18016	1.99666	7.08597	1	-31.6209	0.853539	19.8105	0.967177	0.006057	0.004921	constant	ARID5A	protein_coding
bleomycin	48	ENSG00000249715	poly2	7.35993	0.822133	3.73267	6.58154	6.8223	1	-22.5835	0.52366	15.2917	0.754934	0.010655	0.008657	constant	FER1L5	protein_coding
bleomycin	48	ENSG00000114988	poly2	9.50119	0.54405	2.93097	5.21518	4.05551	1	-35.4332	0.448025	21.7166	0.639952	0.004773	0.003878	constant	LMAN2L	protein_coding
bleomycin	48	ENSG00000168763	poly3	9.82469	0.064224	0.832329	1.63404	2.1494	-1	-48.3106		29.1553	0.857798	0.00204	0.00153	constant	CNNM3	protein_coding
bleomycin	48	ENSG00000168758	power	9.99482	0.005444	0.158218	1.11556	3.79797	-1	-29.9347	0.663651	18.9674	0.933016	0.00673	0.005468	constant	SEMA4C	protein_coding
bleomycin	48	ENSG00000132329	power	7.18297	0.230364	1.6142	3.72784	8.06723	1	-44.5769	0.958896	26.2885	0.911953	0.002695	0.00219	constant	RAMP1	protein_coding
bleomycin	48	ENSG00000123983	poly3	11.3149	0.067227	0.849832	1.6343	2.97153	-1	-33.5078		21.7539	0.915652	0.005147	0.00386	constant	ACSL3	protein_coding
bleomycin	48	ENSG00000082898	poly3	12.0868	0.080698	1.00784	2.03628	2.32434	-1	-30.4657		20.2328	0.812189	0.006224	0.004668	constant	XPO1	protein_coding
bleomycin	48	ENSG00000123607	poly3	9.68434	0.101167	1.21672	2.58948	2.47993	-1	-21.3543		15.6771	0.80733	0.011	0.00825	constant	TTC21B	protein_coding
bleomycin	48	ENSG00000115993	poly3	10.702	0.286313	2.77326	13.2467	3.69082	1	-32.5691		21.2845	0.604667	0.005458	0.004093	constant	TRAK2	protein_coding
bleomycin	48	ENSG00000082146	poly2	9.33971	0.795702	3.7902	7.14714	4.70954	1	-36.0318	0.591462	22.0159	0.612169	0.004598	0.003736	constant	STRADB	protein_coding
bleomycin	48	ENSG00000082126	power	8.04484	0.011177	0.495279	2.77581	4.2147	1	-23.2036	0.863743	15.6018	0.86956	0.01025	0.008328	constant	MPP4	protein_coding
bleomycin	48	ENSG00000138395	poly2	7.18385	0.312207	1.82434	3.00523	8.14284	1	-43.4517	0.818248	25.7259	0.943383	0.002892	0.002349	constant	CDK15	protein_coding
bleomycin	48	ENSG00000138092	power	9.14212	0.000568	0.00755	0.050244	0.567251	-1	-42.5921	0.747576	25.296	0.969762	0.003051	0.002479	constant	CENPO	protein_coding
bleomycin	48	ENSG00000271936	poly2	7.63003	0.387183	2.24777	3.83755	4.14141	-1	-38.7302	0.318477	23.3651	0.750079	0.003884	0.003156	constant		lncRNA
bleomycin	48	ENSG00000138031	exp2	9.87849	2.32194	6.04441	8.6907	10.4239	-1	-37.9189	0.480114	21.9594	0.748992	0.004299	0.003762	constant	ADCY3	protein_coding
bleomycin	48	ENSG00000136709	power	10.5393	0.068396	1.12419	3.74428	6.01223	-1	-54.3655	0.823577	31.1828	0.867686	0.001462	0.001188	constant	WDR33	protein_coding
bleomycin	48	ENSG00000144231	linear	10.0315	1.50345	4.26415	6.31849	10.5	1	-40.5064	0.499265	23.2532	0.859749	0.003657	0.0032	constant	POLR2D	protein_coding
bleomycin	48	ENSG00000136715	poly2	10.1546	0.530665	2.86805	5.05662	4.16675	-1	-35.9428	0.68659	21.9714	0.662304	0.004623	0.003756	constant	SAP130	protein_coding
bleomycin	48	ENSG00000125637	poly2	7.34144	0.366574	2.10952	3.52303	5.6929	1	-39.2544	0.65964	23.6272	0.869225	0.003759	0.003054	constant	PSD4	protein_coding
bleomycin	48	ENSG00000189223	poly2	9.46954	0.70896	3.45309	6.16219	5.30602	1	-38.3154	0.561404	23.1577	0.702342	0.003986	0.003239	constant	PAX8-AS1	lncRNA
bleomycin	48	ENSG00000198203	poly3	7.20762	0.174858	1.98655	6.65401	14.8561	1	-32.0624		21.0312	0.784997	0.005633	0.004225	constant	SULT1C2	protein_coding
bleomycin	48	ENSG00000198075	poly2	10.1055	0.308636	1.86007	3.13806	4.54347	-1	-24.4811	0.900177	16.2405	0.841043	0.009464	0.007689	constant	SULT1C4	protein_coding
bleomycin	48	ENSG00000177483	poly3	7.82206	0.09626	1.18236	2.5525	2.14268	-1	-38.1963		24.0982	0.760999	0.003839	0.002879	constant	RBM44	protein_coding
bleomycin	48	ENSG00000173559	power	9.98608	0.002135	0.040376	0.722108	2.30492	1	-11.1078	0.953603	9.55391	0.933018	0.02183	0.017737	constant	NABP1	protein_coding
bleomycin	48	ENSG00000168497	poly3	13.9233	0.024792	0.342917	0.636087	4.30053	-1	-35.6392		22.8196	0.991709	0.004505	0.003378	constant	CAVIN2	protein_coding
bleomycin	48	ENSG00000163017	poly2	7.18916	0.285823	1.73676	2.91766	5.05059	1	-43.2381	0.594735	25.6191	0.88396	0.00293	0.002381	constant	ACTG2	protein_coding
bleomycin	48	ENSG00000187605	poly2	10.0374	0.557927	2.96793	5.24954	4.30026	-1	-27.9312	0.858296	17.9656	0.664702	0.007628	0.006198	constant	TET3	protein_coding
bleomycin	48	ENSG00000198380	poly3	10.7599	0.049254	0.655679	1.25023	2.18061	1	-40.5737		25.2869	0.90203	0.003309	0.002482	constant	GFPT1	protein_coding
bleomycin	48	ENSG00000168280	poly2	7.33729	0.188038	1.20086	2.02381	7.85953	1	-43.5286	0.563121	25.7643	0.972179	0.002878	0.002338	constant	KIF5C	protein_coding
bleomycin	48	ENSG00000150556	linear	7.26337	2.71488	6.77623	9.67167	10.5	1	-22.9823	0.265931	14.4912	0.70824	0.010936	0.009569	constant	LYPD6B	protein_coding
bleomycin	48	ENSG00000187123	poly3	8.36225	0.099956	1.22445	15.5366	2.04168	-1	-28.5354		19.2677	0.696861	0.007022	0.005267	constant	LYPD6	protein_coding
bleomycin	48	ENSG00000144115	power	7.42393	0.001573	0.063042	2.27949	1.28724	1	-33.1215	0.994181	20.5607	0.83479	0.005515	0.004481	constant	THNSL2	protein_coding
bleomycin	48	ENSG00000115963	poly3	11.309	0.037391	0.507287	0.950337	2.60391	1	-37.2636		23.6318	0.958822	0.00407	0.003052	constant	RND3	protein_coding
bleomycin	48	ENSG00000155760	poly3	7.61107	2.82594	6.66668	8.96416	9.8317	1	-30.0902		20.0451	0.834825	0.006372	0.004779	constant	FZD7	protein_coding
bleomycin	48	ENSG00000115970	poly3	9.86507	0.795302	3.2749	5.58195	8.95632	-1	-45.217		27.6085	0.937327	0.002476	0.001857	constant	THADA	protein_coding
bleomycin	48	ENSG00000115604	poly3	9.14306	0.045752	0.607378	1.14056	2.69555	-1	-34.152		22.076	0.941092	0.004943	0.003708	constant	IL18R1	protein_coding
bleomycin	48	ENSG00000084090	power	11.8421	0.002174	0.026308	0.290515	2.82761	-1	-42.5904	0.51594	25.2952	0.965593	0.003051	0.002479	constant	STARD7	protein_coding
bleomycin	48	ENSG00000003137	poly3	7.74267	4.71458	6.11627	7.13509	10.3153	1	-50.7886		30.3943	0.974295	0.001748	0.001311	constant	CYP26B1	protein_coding
bleomycin	48	ENSG00000134326	linear	7.71678	1.0052	3.02831	4.63622	10.5	1	10.2989	0.685508	-2.14943	0.923979	0.087539	0.076597	constant	CMPK2	protein_coding
bleomycin	48	ENSG00000115942	poly2	9.76064	0.255684	1.59367	2.69848	4.37934	-1	-43.7542	0.66375	25.8771	0.866448	0.002837	0.002305	constant	ORC2	protein_coding
bleomycin	48	ENSG00000152527	linear	7.86325	1.904	5.16233	7.5105	10.5	1	-25.1993	0.337094	15.5996	0.807044	0.009521	0.00833	constant	PLEKHH2	protein_coding
bleomycin	48	ENSG00000138036	poly3	8.72902	10.8412	12.8434	19.6115	11.51	-1	-49.0098		29.5049	0.704416	0.001953	0.001465	constant	DYNC2LI1	protein_coding
bleomycin	48	ENSG00000143921	poly3	7.26231	2.91715	6.85328	9.22286	9.26044	1	-33.0109		21.5054	0.769525	0.005309	0.003982	constant	ABCG8	protein_coding
bleomycin	48	ENSG00000223658	poly3	7.46505	3.89479	7.86472	10.2261	9.08959	-1	-40.2896		25.1448	0.658947	0.003368	0.002526	constant	C1GALT1C1L	protein_coding
bleomycin	48	ENSG00000068654	poly3	10.697	0.10692	1.29201	2.89846	2.67266	1	-26.9057		18.4529	0.780627	0.007775	0.005831	constant	POLR1A	protein_coding
bleomycin	48	ENSG00000115232	power	7.49041	0.000639	0.012207	0.978475	0.220418	1	-36.0813	0.734592	22.0406	0.87902	0.004583	0.003724	constant	ITGA4	protein_coding
bleomycin	48	ENSG00000153574	power	9.87281	0.000499	0.007384	0.10365	0.259374	-1	-42.9254	0.642495	25.4627	0.955319	0.002988	0.002428	constant	RPIA	protein_coding
bleomycin	48	ENSG00000087338	poly3	9.83794	0.072484	0.905001	1.75219	3.065	-1	-38.7843		24.3922	0.910907	0.003701	0.002776	constant	GMCL1	protein_coding
bleomycin	48	ENSG00000124380	power	9.26673	0.001681	0.026232	0.708941	1.84759	1	-42.5148	0.324656	25.2574	0.927633	0.003066	0.002491	constant	SNRNP27	protein_coding
bleomycin	48	ENSG00000059728	power	8.86398	0.000643	0.012696	1.15863	0.205234	1	-25.4398	0.955609	16.7199	0.866923	0.008913	0.007242	constant	MXD1	protein_coding
bleomycin	48	ENSG00000071967	poly3	11.1818	0.030848	0.422373	0.785582	3.01051	-1	-37.9031		23.9515	0.976724	0.00391	0.002933	constant	CYBRD1	protein_coding
bleomycin	48	ENSG00000124356	exp3	9.73779	6.07134	10.5508	14.4829	13.8701	1	-47.5381	0.465669	27.769	0.726973	0.00224	0.00182	constant	STAMBP	protein_coding
bleomycin	48	ENSG00000123612	linear	7.35373	1.98674	5.33868	7.74378	10.5	1	-32.1985	0.239709	19.0992	0.796366	0.006147	0.005379	constant	ACVR1C	protein_coding
bleomycin	48	ENSG00000128709	power	8.55326	0.013579	0.732253	3.83425	4.19374	-1	-34.0241	0.614031	21.0121	0.82504	0.005212	0.004235	constant	HOXD9	protein_coding
bleomycin	48	ENSG00000175879	power	9.18323	0.00093	0.015133	0.730408	0.762298	-1	-38.0961	0.305415	23.0481	0.909125	0.004041	0.003283	constant	HOXD8	protein_coding
bleomycin	48	ENSG00000170166	power	8.97331	0.000808	0.01265	0.451601	0.655432	-1	-23.1203	0.759076	15.5602	0.926983	0.010304	0.008372	constant	HOXD4	protein_coding
bleomycin	48	ENSG00000128645	poly3	8.23821	0.100881	1.2388	11.381	1.9928	1	-19.838		14.919	0.697043	0.012094	0.00907	constant	HOXD1	protein_coding
bleomycin	48	ENSG00000128652	poly3	8.41393	0.055912	0.726873	1.38184	2.69092	-1	-32.3485		21.1743	0.92167	0.005533	0.00415	constant	HOXD3	protein_coding
bleomycin	48	ENSG00000144218	power	7.53729	0.002379	0.035362	0.404134	2.82964	1	-31.4227	0.706347	19.7114	0.958063	0.006132	0.004983	constant	AFF3	protein_coding
bleomycin	48	ENSG00000170500	power	7.25453	0.039877	1.34737	5.2295	4.96507	1	-36.3335	0.925448	22.1667	0.784147	0.004512	0.003666	constant	LONRF2	protein_coding
bleomycin	48	ENSG00000223923	poly3	7.77849	1.19914	4.78492	13.2365	6.37203	1	-42.4409		26.2205	0.642268	0.002945	0.002209	constant	TNS1-AS1	lncRNA
bleomycin	48	ENSG00000127824	poly3	8.87592	0.044898	0.602613	1.14209	2.19414	-1	-28.5143		19.2571	0.915327	0.007032	0.005274	constant	TUBA4A	protein_coding
bleomycin	48	ENSG00000128694	power	8.40395	0.002718	0.259871	3.63661	2.00032	-1	-36.1012	0.986196	22.0506	0.786271	0.004578	0.003719	constant	OSGEPL1	protein_coding
bleomycin	48	ENSG00000115850	linear	7.30658	3.36078	7.91066	11.2891	10.5	1	-25.4367	0.238571	15.7184	0.640438	0.00938	0.008208	constant	LCT	protein_coding
bleomycin	48	ENSG00000169047	poly3	7.66128	11.2766	13.3743	17.1995	11.6021	1	-44.8605		27.4303	0.687403	0.002531	0.001899	constant	IRS1	protein_coding
bleomycin	48	ENSG00000169031	linear	7.31789	1.59737	4.48174	6.60856	10.5	1	-36.1444	0.926757	21.0722	0.847311	0.004804	0.004203	constant	COL4A3	protein_coding
bleomycin	48	ENSG00000173744	linear	10.8511	3.62446	8.34376	11.9495	10.5	-1	-35.7252	0.765528	20.8626	0.61554	0.004931	0.004315	constant	AGFG1	protein_coding
bleomycin	48	ENSG00000084731	poly3	10.6684	0.071456	0.91505	1.83141	2.07933	1	-28.5634		19.2817	0.801139	0.00701	0.005258	constant	KIF3C	protein_coding
bleomycin	48	ENSG00000157833	poly2	8.44352	0.606186	3.10499	5.43185	5.04864	1	-38.0536	0.760054	23.0268	0.721732	0.004052	0.003292	constant	GAREM2	protein_coding
bleomycin	48	ENSG00000135931	poly3	9.34155	0.060129	0.782882	18.0673	16.6728	1	-44.2209		27.1104	0.863319	0.002635	0.001976	constant	ARMC9	protein_coding
bleomycin	48	ENSG00000081052	power	7.26256	0.086528	1.31621	4.2029	6.15181	1	-36.6331	0.959274	22.3166	0.853418	0.004428	0.003598	constant	COL4A4	protein_coding
bleomycin	48	ENSG00000163359	poly2	7.36754	0.142371	0.94446	1.61961	6.94526	1	-43.4055	0.319605	25.7027	0.97773	0.0029	0.002356	constant	COL6A3	protein_coding
bleomycin	48	ENSG00000136531	poly2	7.19501	0.161205	1.05884	1.80985	5.83996	1	-39.0385	0.998103	23.5193	0.963097	0.00381	0.003096	constant	SCN2A	protein_coding
bleomycin	48	ENSG00000184261	linear	7.42304	1.75342	4.83359	7.0755	10.5	1	-36.3582	0.842121	21.1791	0.826714	0.00474	0.004147	constant	KCNK12	protein_coding
bleomycin	48	ENSG00000172845	poly3	10.9451	0.143776	1.64184	5.63905	2.16202	-1	-37.2941		23.6471	0.607409	0.004062	0.003047	constant	SP3	protein_coding
bleomycin	48	ENSG00000144407	poly3	7.20301	2.45021	5.50212	7.59533	8.82338	1	-33.7886		21.8943	0.853657	0.005057	0.003793	constant	PTH2R	protein_coding
bleomycin	48	ENSG00000071575	poly3	10.0769	0.081322	0.928463	1.68005	7.10564	-1	-52.748		31.374	0.985441	0.001546	0.00116	constant	TRIB2	protein_coding
bleomycin	48	ENSG00000155052	poly2	7.21358	0.342601	2.01391	3.38346	4.97108	1	-29.5107	0.44538	18.7553	0.847868	0.006911	0.005615	constant	CNTNAP5	protein_coding
bleomycin	48	ENSG00000123600	poly3	9.34872	0.079442	0.993909	1.99983	2.35035	1	-34.4898		22.2449	0.821751	0.00484	0.00363	constant	METTL8	protein_coding
bleomycin	48	ENSG00000150722	linear	7.44625	1.82212	4.98485	7.27574	10.5	1	-40.9766	0.911099	23.4883	0.817706	0.003552	0.003108	constant	PPP1R1C	protein_coding
bleomycin	48	ENSG00000144134	poly3	8.4715	0.082207	1.03946	14.8554	16.0712	1	-33.5616		21.7808	0.734081	0.005129	0.003847	constant	RABL2A	protein_coding
bleomycin	48	ENSG00000084676	poly2	9.89544	0.214954	1.36814	2.31892	4.88812	-1	-32.2495	0.426822	20.1247	0.917916	0.005824	0.004732	constant	NCOA1	protein_coding
bleomycin	48	ENSG00000072163	poly2	10.4431	0.184178	1.1906	2.02269	5.76127	-1	-22.201	0.424981	15.1005	0.953032	0.010913	0.008867	constant	LIMS2	protein_coding
bleomycin	48	ENSG00000144230	poly3	7.86138	0.097602	1.18346	2.50456	2.39755	-1	-29.8693		19.9347	0.796022	0.006461	0.004845	constant	GPR17	protein_coding
bleomycin	48	ENSG00000116127	poly2	9.18911	0.405837	2.31371	3.92453	4.61656	-1	-26.2503	0.898179	17.1251	0.785374	0.008473	0.006884	constant	ALMS1	protein_coding
bleomycin	48	ENSG00000068024	poly2	9.31737	0.218169	1.36787	2.29424	7.18915	-1	-34.2332	0.993623	21.1166	0.957818	0.005145	0.00418	constant	HDAC4	protein_coding
bleomycin	48	ENSG00000115738	poly2	8.17238	0.141944	0.94413	1.62219	6.2513	1	-32.1583	0.901316	20.0791	0.973393	0.005857	0.004759	constant	ID2	protein_coding
bleomycin	48	ENSG00000143797	poly2	9.36824	0.509792	2.71165	4.59277	5.69224	-1	-33.7372	0.916746	20.8686	0.806082	0.005307	0.004312	constant	MBOAT2	protein_coding
bleomycin	48	ENSG00000276517	linear	7.40478	3.51658	8.16844	11.6785	10.5	1	-38.8236	0.847427	22.4118	0.625541	0.004063	0.003555	constant		lncRNA
bleomycin	48	ENSG00000018699	poly2	9.53056	3.70678	7.32996	10.528	13.7748	-1	-43.7058	0.738041	25.8529	0.87721	0.002846	0.002312	constant	TTC27	protein_coding
bleomycin	48	ENSG00000085978	poly2	9.76875	0.361181	2.08785	3.49055	5.54594	1	-50.2903	0.688417	29.1451	0.866069	0.001886	0.001532	constant	ATG16L1	protein_coding
bleomycin	48	ENSG00000130561	power	7.16233	0.008784	0.185369	0.785312	5.03413	1	-57.0352	0.467353	32.5176	0.96232	0.001237	0.001005	constant	SAG	protein_coding
bleomycin	48	ENSG00000077044	poly3	9.52992	0.06227	0.802255	1.54816	2.48071	-1	-40.2745		25.1372	0.889197	0.003372	0.002529	constant	DGKD	protein_coding
bleomycin	48	ENSG00000183091	poly3	7.8854	0.91328	3.01492	4.80361	8.87106	1	-33.8997		21.9498	0.963349	0.005022	0.003767	constant	NEB	protein_coding
bleomycin	48	ENSG00000116030	power	10.916	0.116777	2.05442	6.23763	5.94749	-1	-41.8117	0.856758	24.9058	0.766919	0.003204	0.002603	constant	SUMO1	protein_coding
bleomycin	48	ENSG00000055044	poly3	9.9796	0.102328	1.23031	2.63906	2.37271	-1	-34.7635		22.3818	0.764709	0.004758	0.003569	constant	NOP58	protein_coding
bleomycin	48	ENSG00000204217	poly3	12.4906	0.112279	1.35478	16.783	2.022	1	-14.0424		12.0212	0.682408	0.017373	0.01303	constant	BMPR2	protein_coding
bleomycin	48	ENSG00000138439	power	8.85171	0.003075	0.211502	2.80656	2.31403	-1	-29.4541	0.698603	18.727	0.831201	0.006935	0.005635	constant	FAM117B	protein_coding
bleomycin	48	ENSG00000243943	linear	9.6127	1.98565	5.33638	7.74072	10.5	-1	-38.1585	0.983194	22.0792	0.796506	0.004236	0.003706	constant	ZNF512	protein_coding
bleomycin	48	ENSG00000176714	poly3	8.03648	0.115918	1.40431	10.5903	1.89635	-1	-29.9635		19.9818	0.657786	0.006423	0.004817	constant	CCDC121	protein_coding
bleomycin	48	ENSG00000119760	poly3	10.3511	2.62149	6.96798	9.68533	8.77571	1	-44.9241		27.462	0.684892	0.002521	0.001891	constant	SUPT7L	protein_coding
bleomycin	48	ENSG00000274286	poly3	7.36492	1.95433	6.06196	9.00743	7.9517	1	-24.5667		17.2833	0.674244	0.008999	0.006749	constant	ADRA2B	protein_coding
bleomycin	48	ENSG00000132305	power	11.1836	0.040215	1.18118	4.6082	5.11611	-1	-44.101	0.877424	26.0505	0.813513	0.002777	0.002256	constant	IMMT	protein_coding
bleomycin	48	ENSG00000013441	power	10.9146	0.005645	0.830997	5.60069	2.85761	-1	-14.3286	0.644959	11.1643	0.718103	0.01785	0.014503	constant	CLK1	protein_coding
bleomycin	48	ENSG00000135932	power	11.1135	0.000688	0.014127	1.50262	0.23194	1	-36.5316	0.505928	22.2658	0.847345	0.004456	0.003621	constant	CAB39	protein_coding
bleomycin	48	ENSG00000163092	power	7.4112	0.011384	0.349762	1.76169	4.64285	1	-27.0035	0.813302	17.5018	0.918095	0.008083	0.006568	constant	XIRP2	protein_coding
bleomycin	48	ENSG00000115966	poly2	10.4233	0.687155	3.34832	5.85351	5.88663	-1	-20.962	0.786965	14.481	0.749078	0.011792	0.009581	constant	ATF2	protein_coding
bleomycin	48	ENSG00000196290	poly3	8.65968	0.044448	0.59597	1.12649	2.31241	-1	-49.1118		29.5559	0.929927	0.001941	0.001456	constant	NIF3L1	protein_coding
bleomycin	48	ENSG00000119004	linear	9.44783	1.93358	5.2257	7.59432	10.5	-1	-49.4798	0.600472	27.7399	0.803215	0.002087	0.001826	constant	CYP20A1	protein_coding
bleomycin	48	ENSG00000176771	poly3	7.62019	0.099899	1.22361	2.69585	2.08766	1	-20.5729		15.2864	0.743634	0.011551	0.008663	constant	NCKAP5	protein_coding
bleomycin	48	ENSG00000064933	exp2	9.33564	1.63934	4.60092	6.77009	10.4171	-1	-45.7202	0.957072	25.8601	0.837032	0.00264	0.00231	constant	PMS1	protein_coding
bleomycin	48	ENSG00000135976	poly2	8.35276	0.551048	2.94358	5.20384	4.25875	-1	-24.3942	0.568205	16.1971	0.663041	0.009515	0.007731	constant	ANKRD36	protein_coding
bleomycin	48	ENSG00000003402	poly3	11.8721	0.051616	0.683561	1.30689	2.22756	1	-37.7397		23.8698	0.90572	0.00395	0.002963	constant	CFLAR	protein_coding
bleomycin	48	ENSG00000123636	poly2	10.3472	0.623296	3.1599	5.53119	5.18838	-1	-23.851	0.628015	15.9255	0.726186	0.009844	0.007998	constant	BAZ2B	protein_coding
bleomycin	48	ENSG00000125629	poly2	9.52778	0.561214	2.87751	4.85252	6.66368	1	-37.4021	0.837809	22.701	0.827427	0.00422	0.003429	constant	INSIG2	protein_coding
bleomycin	48	ENSG00000144229	power	7.34765	0.287973	2.17276	5.25482	7.66987	1	-34.6576	0.743961	21.3288	0.851202	0.00501	0.004071	constant	THSD7B	protein_coding
bleomycin	48	ENSG00000138018	linear	9.70366	3.37554	7.93533	11.3259	10.5	1	-31.0451	0.444723	18.5225	0.639004	0.006607	0.005781	constant	SELENOI	protein_coding
bleomycin	48	ENSG00000155368	poly2	10.4331	0.522272	2.77905	4.75576	5.1837	-1	-28.5107	0.983273	18.2553	0.769763	0.007357	0.005977	constant	DBI	protein_coding
bleomycin	48	ENSG00000115468	poly2	7.3894	0.350341	2.00284	3.29859	7.7958	1	-38.1805	0.842329	23.0903	0.927006	0.00402	0.003266	constant	EFHD1	protein_coding
bleomycin	48	ENSG00000171303	linear	7.23077	1.41087	4.04518	6.02519	10.5	1	-35.1563	0.602978	20.5782	0.871987	0.00511	0.004471	constant	KCNK3	protein_coding
bleomycin	48	ENSG00000179915	poly2	7.19765	0.162765	1.06868	1.82685	5.66615	1	-40.438	0.395597	24.219	0.960447	0.003491	0.002836	constant	NRXN1	protein_coding
bleomycin	48	ENSG00000115355	poly2	10.9751	0.464844	2.562	4.37057	4.79227	-1	-18.9347	0.618621	13.4673	0.767297	0.013385	0.010875	constant	CCDC88A	protein_coding
bleomycin	48	ENSG00000078098	poly3	7.30816	0.085414	1.06208	2.18738	2.74966	1	-40.3538		25.1769	0.846559	0.003355	0.002516	constant	FAP	protein_coding
bleomycin	48	ENSG00000036257	exp2	10.7778	1.48661	4.24264	6.29153	10.4361	-1	-52.1013	0.544641	29.0507	0.858553	0.001772	0.00155	constant	CUL3	protein_coding
bleomycin	48	ENSG00000186487	power	7.15632	0.009201	0.153334	0.487248	5.85405	1	-62.2708	0.898262	35.1354	0.981617	0.000892	0.000725	constant	MYT1L	protein_coding
bleomycin	48	ENSG00000155657	power	8.55641	6.5695	12.0994	16.4427	13.6125	1	-20.2401	0.382911	14.1201	0.607911	0.012336	0.010023	constant	TTN	protein_coding
bleomycin	48	ENSG00000169994	poly3	7.56901	3.79609	6.39946	8.00784	10.737	1	-34.5988		22.2994	0.940695	0.004807	0.003605	constant	MYO7B	protein_coding
bleomycin	48	ENSG00000173567	poly3	7.66643	6.72016	9.61743	11.7766	10.3553	1	-38.9494		24.4747	0.723152	0.003663	0.002747	constant	ADGRF3	protein_coding
bleomycin	48	ENSG00000115520	power	9.31686	0.007896	0.156309	0.650149	5.03379	1	-44.3359	0.753348	26.1679	0.967895	0.002736	0.002223	constant	COQ10B	protein_coding
bleomycin	48	ENSG00000163492	poly2	7.18706	0.318312	1.84858	3.03873	8.40608	1	-40.2689	0.464921	24.1345	0.945713	0.003528	0.002866	constant	CCDC141	protein_coding
bleomycin	48	ENSG00000182177	linear	7.31705	2.92083	7.15048	10.1912	10.5	1	-30.7595	0.56701	18.3798	0.685536	0.006726	0.005885	constant	ASB18	protein_coding
bleomycin	48	ENSG00000119772	poly2	11.0482	0.108221	0.740428	1.29232	5.30759	-1	-52.502	0.392053	30.251	0.977679	0.001642	0.001334	constant	DNMT3A	protein_coding
bleomycin	48	ENSG00000115648	linear	7.35956	1.45871	4.15889	6.1777	10.5	1	-41.0031	0.738922	23.5015	0.865669	0.003546	0.003102	constant	MLPH	protein_coding
bleomycin	48	ENSG00000124839	poly2	7.46965	9.15149	13.4656	16.1135	15.6973	1	-44.4842	0.931312	26.2421	0.73843	0.002711	0.002203	constant	RAB17	protein_coding
bleomycin	48	ENSG00000084764	poly2	8.49819	0.254504	1.56446	2.6179	6.24174	1	-43.0315	0.763527	25.5158	0.931947	0.002968	0.002412	constant	MAPRE3	protein_coding
bleomycin	48	ENSG00000228474	poly3	10.742	0.095428	1.17673	15.5657	2.0402	1	-17.3429		13.6714	0.709331	0.014135	0.010601	constant	OST4	protein_coding
bleomycin	48	ENSG00000138080	poly2	9.21902	0.574045	2.90693	4.87779	7.19701	-1	-17.7235	0.908355	12.8617	0.842896	0.014437	0.01173	constant	EMILIN1	protein_coding
bleomycin	48	ENSG00000084774	linear	11.1415	1.48914	4.2306	6.27365	10.5	-1	-25.5465	0.248488	15.7732	0.861643	0.009316	0.008152	constant	CAD	protein_coding
bleomycin	48	ENSG00000115194	poly3	9.9819	0.013204	0.189034	0.356138	2.75364	-1	-32.9561		21.4781	0.994419	0.005327	0.003995	constant	SLC30A3	protein_coding
bleomycin	48	ENSG00000163793	poly3	7.88193	0.037969	0.516216	0.970791	2.23162	-1	-32.5271		21.2636	0.93397	0.005472	0.004104	constant	DNAJC5G	protein_coding
bleomycin	48	ENSG00000138100	poly3	7.85304	0.052488	0.694229	1.33011	5.70646	-1	-31.1997		20.5999	0.876906	0.005945	0.004459	constant	TRIM54	protein_coding
bleomycin	48	ENSG00000236107	linear	7.32065	1.39068	3.9968	5.96017	10.5	1	-33.7388	0.446666	19.8694	0.874649	0.005583	0.004885	constant	SCN1A-AS1	lncRNA
bleomycin	48	ENSG00000155755	drc.llogistic	9.6778	4.17867	7.25495	9.98639	125.862	-1	-37.5919	0.789979	22.7959	0.899206	0.00417	0.003388	constant	TMEM237	protein_coding
bleomycin	48	ENSG00000177917	poly3	9.96133	0.050408	0.670223	1.28148	2.94	-1	-51.373		30.6865	0.928859	0.001685	0.001264	constant	ARL6IP6	protein_coding
bleomycin	48	ENSG00000196912	poly2	8.03768	0.630478	3.23452	5.82126	4.45655	-1	-31.8043	0.740937	19.9022	0.648608	0.005988	0.004865	constant	ANKRD36B	protein_coding
bleomycin	48	ENSG00000232931	poly2	8.86773	0.761781	3.55177	6.19886	6.74558	-1	-15.5714	0.443397	11.7857	0.768121	0.016516	0.013419	constant	LINC00342	lncRNA
bleomycin	48	ENSG00000144152	linear	8.40532	2.21598	5.81247	8.37199	10.5	1	-43.3399	0.36625	24.67	0.767399	0.003064	0.002681	constant	FBLN7	protein_coding
bleomycin	48	ENSG00000144161	power	8.57288	0.22102	2.49008	6.58714	6.75196	1	-35.517	0.766663	21.7585	0.774395	0.004748	0.003858	constant	ZC3H8	protein_coding
bleomycin	48	ENSG00000136546	linear	7.31059	0.990121	2.98858	4.5808	10.5	1	-29.2169	0.545594	17.6085	0.925814	0.007406	0.006481	constant	SCN7A	protein_coding
bleomycin	48	ENSG00000023228	linear	11.1963	3.63352	8.35839	11.9723	10.5	1	-46.3689	0.616896	26.1844	0.614711	0.002535	0.002218	constant	NDUFS1	protein_coding
bleomycin	48	ENSG00000183671	poly2	7.31257	0.429978	2.37164	3.95192	6.38726	1	-38.9679	0.569595	23.4839	0.865446	0.003827	0.003109	constant	CMKLR2	protein_coding
bleomycin	48	ENSG00000138356	poly2	7.48326	0.154714	1.01573	1.73288	7.23812	1	-38.0583	0.783563	23.0291	0.976264	0.004051	0.003291	constant	AOX1	protein_coding
bleomycin	48	ENSG00000082153	poly2	12.5273	0.843143	3.77994	6.6483	7.09711	1	-40.3658	0.651026	24.1829	0.762694	0.003507	0.002849	constant	BZW1	protein_coding
bleomycin	48	ENSG00000115295	power	9.52988	0.004441	0.123401	1.0028	3.50547	1	-36.8929	0.68329	22.4465	0.934298	0.004357	0.00354	constant	CLIP4	protein_coding
bleomycin	48	ENSG00000163466	poly3	12.885	0.055846	0.733212	1.41074	2.21958	1	-42.1429		26.0714	0.882863	0.003	0.00225	constant	ARPC2	protein_coding
bleomycin	48	ENSG00000135926	power	11.7926	0.003029	0.043681	0.321284	3.52744	1	-38.7692	0.746907	23.3846	0.970044	0.003875	0.003148	constant	TMBIM1	protein_coding
bleomycin	48	ENSG00000127831	poly2	7.19348	0.341784	1.98062	3.28474	6.73102	1	-40.7973	0.717417	24.3987	0.908081	0.003413	0.002773	constant	VIL1	protein_coding
bleomycin	48	ENSG00000127838	poly2	10.2891	0.530676	2.79238	4.74475	5.70418	-1	-29.6492	0.547489	18.8246	0.798049	0.006851	0.005567	constant	PNKD	protein_coding
bleomycin	48	ENSG00000158428	linear	7.22407	1.77062	4.87168	7.12594	10.5	1	-35.0583	0.439043	20.5291	0.824453	0.005141	0.004498	constant	CATIP	protein_coding
bleomycin	48	ENSG00000152291	poly3	12.8588	0.063992	0.828186	1.62103	2.18149	1	-30.0479		20.024	0.850156	0.006389	0.004792	constant	TGOLN2	protein_coding
bleomycin	48	ENSG00000042445	poly3	10.4876	0.035182	0.471898	0.869412	5.85076	1	-41.5765		25.7883	0.990384	0.003108	0.002331	constant	RETSAT	protein_coding
bleomycin	48	ENSG00000042493	poly3	10.3076	0.077662	0.981519	1.98953	2.15133	1	-9.30345		9.65173	0.794832	0.023362	0.017521	constant	CAPG	protein_coding
bleomycin	48	ENSG00000118640	poly2	9.69579	0.573829	2.94705	5.02863	5.9332	1	-27.1033	0.842778	17.5517	0.792506	0.008033	0.006527	constant	VAMP8	protein_coding
bleomycin	48	ENSG00000168883	power	10.4734	0.000791	0.014989	1.24318	0.412821	-1	-40.6518	0.608646	24.3259	0.86897	0.003445	0.002799	constant	USP39	protein_coding
bleomycin	48	ENSG00000168887	power	9.78302	0.000549	0.010301	0.721444	0.132001	-1	-33.1246	0.710159	20.5623	0.892921	0.005514	0.00448	constant	C2orf68	protein_coding
bleomycin	48	ENSG00000169507	poly2	7.1836	0.304115	1.79087	2.95755	7.82872	1	-43.0065	0.682671	25.5032	0.940837	0.002973	0.002416	constant	SLC38A11	protein_coding
bleomycin	48	ENSG00000143942	power	8.31925	0.000619	0.005184	0.023316	0.010511	-1	-43.3771	0.516707	25.6885	0.849189	0.002905	0.00236	constant	CHAC2	protein_coding
bleomycin	48	ENSG00000068878	power	11.2731	0.003001	0.044489	0.342525	3.45645	1	-35.475	0.946752	21.7375	0.968086	0.00476	0.003868	constant	PSME4	protein_coding
bleomycin	48	ENSG00000068912	poly3	10.6529	0.067144	0.858406	1.67581	2.44327	1	-39.4592		24.7296	0.87988	0.003548	0.002661	constant	ERLEC1	protein_coding
bleomycin	48	ENSG00000152689	poly3	9.34399	11.2759	13.273	16.0408	12.9764	-1	-20.1466		15.0733	0.804102	0.011863	0.008897	constant	RASGRP3	protein_coding
bleomycin	48	ENSG00000115486	poly2	10.5187	1.305	5.06994	9.94308	6.29946	-1	-42.4646	0.24455	25.2323	0.612291	0.003076	0.002499	constant	GGCX	protein_coding
bleomycin	48	ENSG00000073737	poly3	7.48122	0.145626	1.74712	8.29454	15.5253	1	-49.3986		29.6993	0.616123	0.001906	0.00143	constant	DHRS9	protein_coding
bleomycin	48	ENSG00000082438	poly3	9.8052	0.073185	0.924127	1.82484	2.48411	-1	-28.801		19.4005	0.86892	0.006907	0.00518	constant	COBLL1	protein_coding
bleomycin	48	ENSG00000079150	poly3	9.14334	10.5978	12.4357	15.2484	11.4131	-1	-29.9261		19.963	0.733081	0.006438	0.004828	constant	FKBP7	protein_coding
bleomycin	48	ENSG00000091409	poly3	12.8847	9.16672	10.4118	11.5687	11.7562	-1	-34.1405		22.0703	0.917841	0.004947	0.00371	constant	ITGA6	protein_coding
bleomycin	48	ENSG00000226321	poly2	7.17971	0.211511	1.34951	2.28904	4.86459	1	-48.4987	0.466282	28.2494	0.919081	0.002109	0.001714	constant	CROCC2	protein_coding
bleomycin	48	ENSG00000115762	power	11.297	0.004901	0.059707	0.173904	5.94925	1	-62.9861	0.250608	35.4931	0.993851	0.000853	0.000693	constant	PLEKHB2	protein_coding
bleomycin	48	ENSG00000123989	power	7.44875	0.118699	0.910241	1.89787	8.53887	1	-35.8257	0.855653	21.9129	0.969343	0.004657	0.003784	constant	CHPF	protein_coding
bleomycin	48	ENSG00000205795	poly2	7.34404	0.454472	2.48879	4.1832	5.70349	1	-30.2637	0.372368	19.1319	0.830252	0.006593	0.005357	constant	CYS1	protein_coding
bleomycin	48	ENSG00000144057	power	7.22427	0.104433	2.56002	7.64844	5.53449	1	-28.6196	0.785109	18.3098	0.696265	0.007307	0.005937	constant	ST6GAL2	protein_coding
bleomycin	48	ENSG00000138101	poly3	8.75038	0.103589	1.22707	2.5688	2.819	-1	-29.2001		19.6001	0.836824	0.006737	0.005052	constant	DTNB	protein_coding
bleomycin	48	ENSG00000289429	power	7.5892	0.001579	0.006499	0.184341	0.010511	-1	-36.6125	0.266555	22.3063	0.782311	0.004434	0.003602	constant		lncRNA
bleomycin	48	ENSG00000236790	linear	7.20106	1.39495	4.00706	5.97398	10.5	1	-40.672	0.494392	23.336	0.874085	0.00362	0.003167	constant	LINC00299	lncRNA
bleomycin	48	ENSG00000225649	power	7.21663	0.161663	1.43365	3.6927	7.38337	1	-43.0647	0.944876	25.5323	0.898752	0.002962	0.002407	constant		lncRNA
bleomycin	48	ENSG00000286081	power	7.25259	0.016627	0.95438	4.60213	4.26698	1	-33.8567	0.673592	20.9284	0.794208	0.005267	0.004279	constant		lncRNA
bleomycin	48	ENSG00000228857	power	7.42384	0.002713	0.915096	7.48548	1.70089	1	-37.7562	0.8304	22.8781	0.610637	0.004128	0.003354	constant	ACTR3-AS1	lncRNA
bleomycin	48	ENSG00000289463	poly3	7.52184	0.241341	2.39569	6.70841	3.01685	-1	-49.3526		29.6763	0.623961	0.001912	0.001434	constant		lncRNA
bleomycin	48	ENSG00000128655	power	7.26272	0.05781	0.62189	1.50403	7.52734	1	-33.9606	0.444981	20.9803	0.967015	0.005233	0.004252	constant	PDE11A	protein_coding
bleomycin	48	ENSG00000124357	poly3	10.9487	0.045399	0.604531	1.13758	2.59607	1	-32.2142		21.1071	0.941089	0.00558	0.004185	constant	NAGK	protein_coding
bleomycin	48	ENSG00000136699	poly3	10.9239	0.071258	0.909073	1.80503	3.48151	-1	-44.1936		27.0968	0.902041	0.002639	0.001979	constant	SMPD4	protein_coding
bleomycin	48	ENSG00000162882	poly3	7.63507	0.116089	1.36492	3.05583	2.36672	1	-33.8134		21.9067	0.724427	0.005049	0.003787	constant	HAAO	protein_coding
bleomycin	48	ENSG00000162881	power	7.34549	0.006328	1.07918	6.39125	2.93374	1	-29.7963	0.98506	18.8981	0.685505	0.006789	0.005516	constant	OXER1	protein_coding
bleomycin	48	ENSG00000227028	poly2	7.2262	0.366728	2.10782	3.5166	5.82324	1	-37.9459	0.762037	22.973	0.873781	0.004079	0.003314	constant	SLC8A1-AS1	lncRNA
bleomycin	48	ENSG00000115042	linear	9.52834	0.821803	2.53471	3.94008	10.5	-1	-54.2848	0.567047	30.1424	0.945501	0.001546	0.001353	constant	FAHD2A	protein_coding
bleomycin	48	ENSG00000143870	poly3	12.964	4.99169	8.08389	9.78594	12.4403	-1	-43.3591		26.6796	0.925861	0.00278	0.002085	constant	PDIA6	protein_coding
bleomycin	48	ENSG00000115761	linear	9.64876	2.82742	6.9823	9.95637	10.5	-1	-40.1173	0.332459	23.0587	0.695707	0.003747	0.003279	constant	NOL10	protein_coding
bleomycin	48	ENSG00000135968	power	10.539	0.0541	1.52488	5.51349	5.21477	1	-24.531	0.291264	16.2655	0.778361	0.009434	0.007665	constant	GCC2	protein_coding
bleomycin	48	ENSG00000163006	poly3	8.2209	0.040958	0.553107	1.04191	2.31859	-1	-46.6193		28.3096	0.939655	0.002268	0.001701	constant	CCDC138	protein_coding
bleomycin	48	ENSG00000169756	poly3	12.6893	4.55826	7.17279	8.72306	11.3037	-1	-39.3245		24.6622	0.937195	0.003578	0.002683	constant	LIMS1	protein_coding
bleomycin	48	ENSG00000118260	poly2	10.5187	0.43323	2.43158	4.13516	4.68427	-1	-36.0246	0.584629	22.0123	0.775331	0.0046	0.003737	constant	CREB1	protein_coding
bleomycin	48	ENSG00000144401	poly3	8.73661	0.082779	1.04725	2.19623	1.9612	-1	-38.9006		24.4503	0.76484	0.003674	0.002755	constant	METTL21A	protein_coding
bleomycin	48	ENSG00000163249	poly2	10.5543	0.366343	2.12132	3.56282	5.09034	-1	-40.3628	0.449875	24.1814	0.84161	0.003507	0.00285	constant	CCNYL1	protein_coding
bleomycin	48	ENSG00000163251	poly3	8.83972	14.9833	16.9702	19.0755	6.20506	1	-34.7229		22.3615	0.873173	0.00477	0.003578	constant	FZD5	protein_coding
bleomycin	48	ENSG00000179833	poly2	9.64223	0.214179	1.34656	2.26029	7.2023	1	-37.101	0.760265	22.5505	0.95917	0.0043	0.003494	constant	SERTAD2	protein_coding
bleomycin	48	ENSG00000115252	poly3	7.85196	0.052752	0.70037	1.3497	16.7941	-1	-32.7838		21.3919	0.85595	0.005385	0.004039	constant	PDE1A	protein_coding
bleomycin	48	ENSG00000188687	linear	7.33951	2.27367	5.92843	8.52641	10.5	1	-46.3267	0.933769	26.1633	0.760272	0.002542	0.002224	constant	SLC4A5	protein_coding
bleomycin	48	ENSG00000152133	poly2	9.16195	0.574846	3.04679	5.45685	4.14614	-1	-26.2908	0.272466	17.1454	0.635439	0.008452	0.006867	constant	GPATCH11	protein_coding
bleomycin	48	ENSG00000115457	exp2	11.2113	1.40529	4.10097	6.10675	10.2482	-1	-7.79578	0.540714	6.89789	0.859545	0.028252	0.024721	constant	IGFBP2	protein_coding
bleomycin	48	ENSG00000115461	poly2	7.41913	0.479655	2.63025	4.51302	4.64644	1	-21.721	0.360817	14.8605	0.745933	0.011245	0.009137	constant	IGFBP5	protein_coding
bleomycin	48	ENSG00000144460	poly3	7.26546	0.080291	1.01451	2.08597	3.72477	1	-33.4324		21.7162	0.883161	0.005171	0.003878	constant	NYAP2	protein_coding
bleomycin	48	ENSG00000178562	power	7.316	0.104685	1.69109	5.27668	6.05663	1	-30.2459	0.873665	19.1229	0.809087	0.006601	0.005363	constant	CD28	protein_coding
bleomycin	48	ENSG00000144048	linear	9.99136	1.7081	4.73262	6.9417	10.5	1	-55.3342	0.576442	30.6671	0.832679	0.001448	0.001267	constant	DUSP11	protein_coding
bleomycin	48	ENSG00000152430	poly3	7.16049	0.401032	2.26702	3.98181	7.86773	1	-56.7389		33.3695	0.957674	0.001205	0.000904	constant	BOLL	protein_coding
bleomycin	48	ENSG00000003400	poly3	10.5766	0.050683	0.666387	1.25903	2.62324	-1	-35.6104		22.8052	0.925608	0.004513	0.003385	constant	CASP10	protein_coding
bleomycin	48	ENSG00000121966	poly3	9.26523	0.025268	0.351314	0.655353	2.70367	1	-25.3712		17.6856	0.978506	0.008558	0.006418	constant	CXCR4	protein_coding
bleomycin	48	ENSG00000279024	poly2	7.2184	0.446999	2.42129	4.00704	7.32055	1	-38.8655	0.271972	23.4328	0.886607	0.003851	0.003129	constant		TEC
bleomycin	48	ENSG00000226674	poly2	7.24827	0.458788	2.47086	4.09573	7.22276	1	-32.9461	0.990092	20.473	0.880106	0.005576	0.00453	constant	TEX41	lncRNA
bleomycin	48	ENSG00000115392	poly3	9.45679	0.068864	0.881959	1.74044	3.02834	-1	-34.0978		22.0489	0.894517	0.00496	0.00372	constant	FANCL	protein_coding
bleomycin	48	ENSG00000170264	poly2	8.43121	0.233679	1.4792	2.5139	4.20957	-1	-39.8237	0.531261	23.9119	0.871735	0.003627	0.002947	constant	FAM161A	protein_coding
bleomycin	48	ENSG00000115484	power	11.9571	0.019177	0.875602	4.0922	4.52309	-1	-44.0321	0.414942	26.0161	0.821412	0.002789	0.002266	constant	CCT4	protein_coding
bleomycin	48	ENSG00000144354	poly3	9.40888	0.028081	0.389052	0.72741	2.86512	-1	-35.7228		22.8614	0.976442	0.004481	0.003361	constant	CDCA7	protein_coding
bleomycin	48	ENSG00000144369	poly3	10.1171	11.4625	13.8262	16.844	13.9811	1	-25.9574		17.9787	0.792852	0.00825	0.006188	constant	FAM171B	protein_coding
bleomycin	48	ENSG00000138448	poly3	12.4073	0.030171	0.416359	0.779086	2.36897	1	-14.1075		12.0538	0.962632	0.017302	0.012977	constant	ITGAV	protein_coding
bleomycin	48	ENSG00000114993	poly2	9.10968	0.405535	2.25264	3.72473	7.20501	-1	-23.8707	0.306357	15.9354	0.897059	0.009832	0.007988	constant	RTKN	protein_coding
bleomycin	48	ENSG00000115267	linear	9.44782	0.982457	2.96833	4.55251	10.5	1	-3.9349	0.711578	4.96745	0.926742	0.035963	0.031467	constant	IFIH1	protein_coding
bleomycin	48	ENSG00000180871	poly2	7.1717	0.17989	1.16385	1.97612	6.27058	1	-52.6579	0.566008	30.329	0.960712	0.001626	0.001321	constant	CXCR2	protein_coding
bleomycin	48	ENSG00000188282	poly2	7.16494	0.235639	1.46027	2.44197	7.08933	1	-54.9654	0.889688	31.4827	0.951187	0.001408	0.001144	constant	RUFY4	protein_coding
bleomycin	48	ENSG00000128683	poly2	7.40963	0.381801	2.14966	3.5509	7.2857	1	-32.2422	0.323776	20.1211	0.906772	0.005826	0.004734	constant	GAD1	protein_coding
bleomycin	48	ENSG00000115806	exp2	11.4595	1.57593	4.45764	6.57948	10.4106	-1	-37.7794	0.458328	21.8897	0.845224	0.004337	0.003795	constant	GORASP2	protein_coding
bleomycin	48	ENSG00000228203	poly3	7.83244	0.372342	3.48694	17.928	5.33741	-1	-27.8641		18.9321	0.606906	0.007323	0.005492	constant	GRASLND	lncRNA
bleomycin	48	ENSG00000144524	exp2	10.0465	1.32097	3.85109	5.76562	10.4168	-1	-48.9747	0.993252	27.4874	0.879867	0.002154	0.001885	constant	COPS7B	protein_coding
bleomycin	48	ENSG00000115866	poly2	10.3484	0.266874	1.65216	2.79543	4.37935	-1	-48.7863	0.59763	28.3931	0.858388	0.002072	0.001683	constant	DARS1	protein_coding
bleomycin	48	ENSG00000159374	linear	7.32218	2.27296	5.92702	8.52454	10.5	1	-35.0602	0.807374	20.5301	0.760359	0.00514	0.004498	constant	M1AP	protein_coding
bleomycin	48	ENSG00000135622	poly3	8.61956	0.062319	0.808396	1.57504	2.19215	1	-47.3284		28.6642	0.852517	0.00217	0.001627	constant	SEMA4F	protein_coding
bleomycin	48	ENSG00000116106	poly3	9.88823	0.026791	0.372793	0.698061	2.43404	1	-37.5843		23.7922	0.973341	0.003989	0.002992	constant	EPHA4	protein_coding
bleomycin	48	ENSG00000151689	linear	10.0811	1.24412	3.63894	5.47635	10.5	1	-48.9319	0.526285	27.466	0.893814	0.00216	0.00189	constant	INPP1	protein_coding
bleomycin	48	ENSG00000198130	power	9.44444	0.001126	0.034567	2.61071	0.72176	-1	-33.5496	0.869299	20.7748	0.804181	0.005369	0.004362	constant	HIBCH	protein_coding
bleomycin	48	ENSG00000187231	poly2	10.5074	0.29002	1.7345	2.88185	6.92626	-1	-31.7336	0.890718	19.8668	0.930535	0.006014	0.004887	constant	SESTD1	protein_coding
bleomycin	48	ENSG00000121964	poly2	9.19458	0.381684	2.13382	3.50388	8.10791	-1	-26.957	0.412401	17.4785	0.92417	0.008107	0.006587	constant	GTDC1	protein_coding
bleomycin	48	ENSG00000114999	poly3	10.9605	0.118921	1.40311	3.23823	2.2582	1	-39.9308		24.9654	0.722301	0.003445	0.002584	constant	TTL	protein_coding
bleomycin	48	ENSG00000125630	poly3	9.8083	0.05758	0.754867	1.46045	2.15062	-1	-47.7615		28.8808	0.868948	0.002112	0.001584	constant	POLR1B	protein_coding
bleomycin	48	ENSG00000169607	poly3	9.12684	0.010747	0.154931	0.293148	2.45965	-1	-38.7858		24.3929	0.995021	0.0037	0.002775	constant	CKAP2L	protein_coding
bleomycin	48	ENSG00000115008	poly2	7.56461	0.209152	1.3238	2.22975	6.55889	1	-30.2844	0.887301	19.1422	0.953562	0.006585	0.00535	constant	IL1A	protein_coding
bleomycin	48	ENSG00000115919	poly2	7.38759	0.496864	2.60309	4.30094	7.84093	1	-35.2917	0.889546	21.6458	0.885936	0.004815	0.003912	constant	KYNU	protein_coding
bleomycin	48	ENSG00000075884	poly2	7.19991	0.255445	1.58176	2.66335	5.06122	1	-37.2498	0.93739	22.6249	0.90136	0.004261	0.003462	constant	ARHGAP15	protein_coding
bleomycin	48	ENSG00000173163	linear	9.23173	1.76611	4.86168	7.11271	10.5	-1	-28.7328	0.507011	17.3664	0.825047	0.007634	0.00668	constant	COMMD1	protein_coding
bleomycin	48	ENSG00000286904	poly3	7.75312	0.043987	0.598844	15.9267	14.0012	1	-64.846		37.423	0.859702	0.000726	0.000544	constant		lncRNA
bleomycin	48	ENSG00000144136	poly3	11.3738	0.098641	1.21873	15.855	1.94053	1	-41.5329		25.7665	0.68685	0.003117	0.002337	constant	SLC20A1	protein_coding
bleomycin	48	ENSG00000116001	power	11.3025	0.04096	2.06613	7.32806	4.64438	-1	-9.69572	0.988737	8.84786	0.686851	0.023844	0.019373	constant	TIA1	protein_coding
bleomycin	48	ENSG00000116005	poly3	11.1693	0.060191	0.78236	1.51366	2.28951	1	-29.9496		19.9748	0.877635	0.006428	0.004821	constant	PCYOX1	protein_coding
bleomycin	48	ENSG00000144285	poly2	7.30538	0.579628	2.91939	4.88821	7.41948	1	-21.5611	0.638378	14.7806	0.849008	0.011358	0.009229	constant	SCN1A	protein_coding
bleomycin	48	ENSG00000168874	power	8.80962	0.01593	0.36738	1.45003	5.40034	-1	-26.8682	0.665777	17.4341	0.941243	0.008152	0.006623	constant	ATOH8	protein_coding
bleomycin	48	ENSG00000115525	power	9.12438	0.003919	0.225262	2.4151	2.77666	-1	-46.3973	0.778355	27.1987	0.858135	0.002405	0.001954	constant	ST3GAL5	protein_coding
bleomycin	48	ENSG00000084734	power	7.67475	0.005561	0.296054	2.42376	3.3174	1	-38.2174	0.721058	23.1087	0.867795	0.004011	0.003259	constant	GCKR	protein_coding
bleomycin	48	ENSG00000243147	poly3	9.40487	0.11621	1.38306	3.19289	4.33166	1	-37.2437		23.6219	0.840509	0.004075	0.003056	constant	MRPL33	protein_coding
bleomycin	48	ENSG00000171174	linear	7.69059	1.73311	4.78847	7.01573	10.5	1	-36.1212	0.616671	21.0606	0.829384	0.004811	0.004209	constant	RBKS	protein_coding
bleomycin	48	ENSG00000229951	linear	7.43727	3.51667	8.16858	11.6787	10.5	1	-39.3004	0.651343	22.6502	0.625533	0.003944	0.003451	constant	FOSL2-AS1	lncRNA
bleomycin	48	ENSG00000163803	linear	7.66261	1.37487	3.95879	5.90903	10.5	1	-30.6286	0.656424	18.3143	0.876729	0.006781	0.005933	constant	PLB1	protein_coding
bleomycin	48	ENSG00000163811	power	10.4087	0.271373	2.04302	4.94814	7.69536	1	-38.0751	0.264272	23.0376	0.862861	0.004046	0.003288	constant	WDR43	protein_coding
bleomycin	48	ENSG00000189350	power	7.25386	0.068535	1.6936	5.79078	5.41399	1	-44.877	0.394213	26.4385	0.771749	0.002645	0.002149	constant	TOGARAM2	protein_coding
bleomycin	48	ENSG00000214694	linear	7.46423	3.05697	7.39116	10.5318	10.5	1	-41.9154	0.565778	23.9577	0.671091	0.003349	0.00293	constant	ARHGEF33	protein_coding
bleomycin	48	ENSG00000180398	power	12.1403	0.033281	0.703868	2.6605	5.57506	1	-40.7056	0.594086	24.3528	0.899421	0.003433	0.002789	constant	MCFD2	protein_coding
bleomycin	48	ENSG00000143933	poly2	12.6941	0.49662	2.72455	4.74898	4.21149	1	-38.1243	0.595553	23.0621	0.687686	0.004034	0.003278	constant	CALM2	protein_coding
bleomycin	48	ENSG00000115041	poly2	7.41745	0.62216	3.19536	5.70825	4.56246	1	-32.737	0.472891	20.3685	0.665262	0.005649	0.00459	constant	KCNIP3	protein_coding
bleomycin	48	ENSG00000135905	power	9.18907	0.007482	0.193517	1.04472	4.42384	1	-30.3654	0.613879	19.1827	0.944317	0.006551	0.005323	constant	DOCK10	protein_coding
bleomycin	48	ENSG00000135899	linear	9.2914	0.864611	2.65197	4.10703	10.5	1	-15.2793	0.891391	10.6397	0.940648	0.017698	0.015486	constant	SP110	protein_coding
bleomycin	48	ENSG00000187736	poly2	8.32648	0.465623	2.54772	4.31237	5.26734	-1	-34.9772	0.980718	21.4886	0.80187	0.004911	0.00399	constant	NHEJ1	protein_coding
bleomycin	48	ENSG00000068724	power	9.04075	0.001062	0.016773	0.782604	0.963081	1	-41.7451	0.60942	24.8725	0.90945	0.003217	0.002614	constant	TTC7A	protein_coding
bleomycin	48	ENSG00000115085	poly3	7.23032	1.17538	4.13873	6.72339	8.50275	1	-35.2035		22.6017	0.884138	0.004629	0.003472	constant	ZAP70	protein_coding
bleomycin	48	ENSG00000221843	poly2	8.19738	7.10538	11.0346	13.7858	15.252	1	-32.6663	0.395171	20.3331	0.832369	0.005674	0.00461	constant	C2orf16	protein_coding
bleomycin	48	ENSG00000119782	poly3	8.23395	0.111526	1.31419	2.86108	2.57807	1	-36.3075		23.1537	0.79817	0.00432	0.00324	constant	FKBP1B	protein_coding
bleomycin	48	ENSG00000115129	power	10.6955	0.000704	0.007614	0.018162	1.56971	1	-25.4497	0.515023	16.7249	0.988441	0.008908	0.007237	constant	TP53I3	protein_coding
bleomycin	48	ENSG00000163798	power	10.0163	0.10339	0.923492	2.1944	7.76335	1	-61.643	0.775998	34.8215	0.951364	0.000928	0.000754	constant	SLC4A1AP	protein_coding
bleomycin	48	ENSG00000115306	exp2	13.5026	2.59234	6.56815	9.40261	10.4154	-1	-21.8102	0.309918	13.9051	0.71611	0.011767	0.010296	constant	SPTBN1	protein_coding
bleomycin	48	ENSG00000214595	linear	7.98683	1.67154	4.65043	6.83269	10.5	1	-31.6623	0.796035	18.8311	0.837504	0.006357	0.005562	constant	EML6	protein_coding
bleomycin	48	ENSG00000115310	poly3	13.1153	0.016806	0.238992	0.449223	2.396	1	-50.4061		30.203	0.987579	0.00179	0.001342	constant	RTN4	protein_coding
bleomycin	48	ENSG00000068615	linear	7.62683	2.7984	6.92953	9.88317	10.5	1	-28.6075	0.239297	17.3038	0.698909	0.007694	0.006732	constant	REEP1	protein_coding
bleomycin	48	ENSG00000239305	poly3	9.66467	0.798521	3.41437	5.9518	7.41223	1	-41.3519		25.6759	0.87057	0.003152	0.002364	constant	RNF103	protein_coding
bleomycin	48	ENSG00000144233	power	10.2054	0.059153	1.67155	5.88153	5.23506	1	-35.0044	0.511788	21.5022	0.763415	0.004902	0.003983	constant	AMMECR1L	protein_coding
bleomycin	48	ENSG00000063660	power	9.66702	0.000127	0.001374	0.003287	0.01979	1	-24.2831	0.267091	16.1415	0.996178	0.009581	0.007785	constant	GPC1	protein_coding
bleomycin	48	ENSG00000218416	power	7.25569	0.007888	0.653977	4.20456	3.46075	1	-37.9041	0.720624	22.952	0.793192	0.00409	0.003323	constant	GPC1-AS1	lncRNA
bleomycin	48	ENSG00000162927	poly2	9.03461	0.441566	2.44126	4.10829	5.4728	-1	-37.833	0.680029	22.9165	0.824841	0.004108	0.003338	constant	PUS10	protein_coding
bleomycin	48	ENSG00000119203	power	10.1396	0.003129	0.322388	3.84831	2.19574	-1	-53.8516	0.880395	30.9258	0.781	0.00151	0.001226	constant	CPSF3	protein_coding
bleomycin	48	ENSG00000134330	poly2	9.22507	0.274015	1.70128	2.89614	3.87014	1	-49.4677	0.336438	28.7339	0.812189	0.001985	0.001613	constant	IAH1	protein_coding
bleomycin	48	ENSG00000134308	poly3	12.7902	11.4065	13.6773	16.7209	13.5155	-1	-42.745		26.3725	0.78602	0.002889	0.002167	constant	YWHAQ	protein_coding
bleomycin	48	ENSG00000168505	poly3	7.87574	7.9805	9.73184	11.1616	10.7656	1	-42.4221		26.211	0.842063	0.002948	0.002211	constant	GBX2	protein_coding
bleomycin	48	ENSG00000157985	power	9.58293	0.200159	1.46198	3.40068	8.00971	-1	-27.269	0.674897	17.6345	0.920765	0.00795	0.00646	constant	AGAP1	protein_coding
bleomycin	48	ENSG00000171951	poly2	7.25572	0.444079	2.41959	4.0193	6.86891	1	-31.099	0.835789	19.5495	0.87484	0.006258	0.005084	constant	SCG2	protein_coding
bleomycin	48	ENSG00000085449	poly2	10.9448	0.351429	2.08627	3.55864	3.97079	1	-39.4908	0.605202	23.7454	0.757925	0.003704	0.003009	constant	WDFY1	protein_coding
bleomycin	48	ENSG00000135900	poly2	9.91594	0.413608	2.30341	3.83529	6.35089	1	-35.582	0.278273	21.791	0.870703	0.004729	0.003842	constant	MRPL44	protein_coding
bleomycin	48	ENSG00000135919	power	8.68723	0.003602	0.040229	0.145115	5.01455	1	-36.2667	0.902347	22.1334	0.991106	0.004531	0.003681	constant	SERPINE2	protein_coding
bleomycin	48	ENSG00000152056	poly2	7.93493	0.200295	1.28445	2.17924	5.20504	1	-49.2818	0.701	28.6409	0.935195	0.002009	0.001632	constant	AP1S3	protein_coding
bleomycin	48	ENSG00000153561	poly2	10.5861	0.143216	0.961463	1.66465	4.15784	-1	-48.73	0.820458	28.365	0.937646	0.002079	0.001689	constant	RMND5A	protein_coding
bleomycin	48	ENSG00000116044	linear	10.8445	1.29427	3.76276	5.64436	10.5	1	-37.6714	0.392473	21.8357	0.887293	0.004366	0.003821	constant	NFE2L2	protein_coding
bleomycin	48	ENSG00000115758	poly3	11.6666	11.8547	13.4152	15.7216	11.9883	1	-34.2746		22.1373	0.818854	0.004906	0.003679	constant	ODC1	protein_coding
bleomycin	48	ENSG00000170144	power	11.9038	0.001683	0.020549	0.454482	2.04032	-1	-45.5229	0.943648	26.7615	0.94603	0.00254	0.002064	constant	HNRNPA3	protein_coding
bleomycin	48	ENSG00000187833	poly3	7.19101	0.986873	3.88052	6.57736	7.78737	1	-38.7819		24.391	0.857417	0.003701	0.002776	constant	C2orf78	protein_coding
bleomycin	48	ENSG00000144366	poly2	9.54043	0.39852	2.23321	3.70713	6.65452	-1	-36.3765	0.456247	22.1883	0.88518	0.0045	0.003656	constant	GULP1	protein_coding
bleomycin	48	ENSG00000151779	poly3	10.5902	6.09506	8.5342	10.0393	11.7989	-1	-28.9429		19.4714	0.917849	0.006846	0.005134	constant	NBAS	protein_coding
bleomycin	48	ENSG00000119042	poly3	8.24994	2.18079	6.39429	13.3633	7.8292	1	-28.315		19.1575	0.624279	0.00712	0.00534	constant	SATB2	protein_coding
bleomycin	48	ENSG00000153234	linear	7.69686	1.06924	3.19546	4.86828	10.5	1	-38.4691	0.996798	22.2345	0.916079	0.004154	0.003635	constant	NR4A2	protein_coding
bleomycin	48	ENSG00000189362	poly3	8.53857	0.057345	0.742325	1.41186	2.76813	-1	-48.3385		29.1692	0.923204	0.002037	0.001528	constant	NEMP2	protein_coding
bleomycin	48	ENSG00000074054	poly2	10.7303	0.793115	3.63286	6.33645	7.0558	-1	-27.4861	0.313141	17.7431	0.77393	0.007843	0.006373	constant	CLASP1	protein_coding
bleomycin	48	ENSG00000231609	poly2	7.42066	0.774657	3.70282	6.85421	4.90008	-1	-46.865	0.944386	27.4325	0.640959	0.002336	0.001898	constant	EHBP1-AS1	lncRNA
bleomycin	48	ENSG00000279227	linear	7.6285	2.36774	6.11488	8.77555	10.5	1	-30.5792	0.370635	18.2896	0.748804	0.006802	0.005952	constant		TEC
bleomycin	48	ENSG00000226702	poly2	8.7133	0.517258	2.71384	4.55054	6.64065	-1	-45.7847	0.854089	26.8924	0.841751	0.002499	0.002031	constant	MIR217HG	lncRNA
bleomycin	48	ENSG00000260101	power	7.50456	0.001611	0.115059	3.39802	1.18946	1	-40.2396	0.998804	24.1198	0.778213	0.003534	0.002872	constant	AFTPH-DT	lncRNA
bleomycin	48	ENSG00000225889	linear	7.73116	1.5579	4.39083	6.48752	10.5	1	-38.1128	0.903475	22.0564	0.852539	0.004248	0.003717	constant		lncRNA
bleomycin	48	ENSG00000228262	power	7.21823	0.042679	1.35675	5.1887	5.04504	1	-42.5318	0.89869	25.2659	0.787787	0.003063	0.002488	constant	LINC01320	lncRNA
bleomycin	48	ENSG00000235092	poly3	7.646	9.05317	12.182	16.69	11.6851	1	-37.6527		23.8264	0.646973	0.003972	0.002979	constant	ID2-AS1	lncRNA
bleomycin	48	ENSG00000224184	poly2	7.46131	0.541575	2.76443	4.57746	7.98476	1	-46.9289	0.343068	27.4644	0.877779	0.002327	0.00189	constant	MIR3681HG	lncRNA
bleomycin	48	ENSG00000273456	linear	7.66682	2.79463	6.92266	9.87365	10.5	1	-33.2539	0.997797	19.6269	0.699326	0.005755	0.005035	constant		lncRNA
bleomycin	48	ENSG00000233143	poly2	7.23365	0.249196	1.51237	2.50229	8.88565	1	-46.3956	0.582926	27.1978	0.967148	0.002406	0.001955	constant	DIRC3-AS1	lncRNA
bleomycin	48	ENSG00000233723	linear	7.42113	3.60086	8.30563	11.8901	10.5	1	-27.461	0.460492	16.7305	0.617706	0.008266	0.007232	constant	LINC01122	lncRNA
bleomycin	48	ENSG00000260025	exp2	8.88083	1.53469	4.3748	6.47044	10.3651	-1	-33.3037	0.759862	19.6519	0.848283	0.005737	0.00502	constant	CRIM1-DT	lncRNA
bleomycin	48	ENSG00000163364	poly3	8.69557	2.50433	6.48828	8.98738	9.25252	-1	-35.217		22.6085	0.788966	0.004625	0.003469	constant	LINC01116	lncRNA
bleomycin	48	ENSG00000231890	power	7.23095	0.005768	0.760217	5.24489	2.92177	1	-26.457	0.788511	17.2285	0.735245	0.008364	0.006796	constant	DARS1-AS1	lncRNA
bleomycin	48	ENSG00000226622	poly3	7.29478	3.91711	9.57854	13.9422	10.3806	1	-26.5489		18.2744	0.633938	0.007951	0.005963	constant		lncRNA
bleomycin	48	ENSG00000239332	poly3	7.53552	11.8814	14.645	18.196	13.6374	1	-39.8103		24.9052	0.715924	0.003471	0.002603	constant	LINC01119	lncRNA
bleomycin	48	ENSG00000225953	poly2	7.27011	0.874102	3.89816	6.98218	6.61497	1	-30.7738	0.61289	19.3869	0.73043	0.006386	0.005189	constant	SATB2-AS1	lncRNA
bleomycin	48	ENSG00000229056	linear	7.48338	2.06127	5.49506	7.95078	10.5	1	-23.5116	0.870339	14.7558	0.786842	0.01058	0.009257	constant	HECW2-AS1	lncRNA
bleomycin	48	ENSG00000230773	linear	7.30712	2.3473	6.07465	8.72169	10.5	1	-38.3564	0.937827	22.1782	0.751279	0.004183	0.003661	constant		lncRNA
bleomycin	48	ENSG00000222041	poly3	9.6973	0.112169	1.38046	3.88965	16.3022	1	-39.9782		24.9891	0.610437	0.003435	0.002576	constant	CYTOR	lncRNA
bleomycin	48	ENSG00000179818	power	8.90876	0.002492	0.00681	0.016293	0.010511	-1	-31.8089	0.701651	19.9045	0.765065	0.005986	0.004864	constant	PCBP1-AS1	lncRNA
bleomycin	48	ENSG00000224152	poly2	8.10671	0.451229	2.50358	4.25928	4.8174	-1	-37.1884	0.644775	22.5942	0.776734	0.004277	0.003475	constant	BAZ2B-AS1	lncRNA
bleomycin	48	ENSG00000151690	poly3	8.98413	0.616089	2.53812	4.18074	8.96566	1	-34.318		22.159	0.973556	0.004892	0.003669	constant	MFSD6	protein_coding
bleomycin	48	ENSG00000134323	poly3	7.9845	13.8473	15.6797	18.0159	11.4902	-1	-20.914		15.457	0.859158	0.011307	0.00848	constant	MYCN	protein_coding
bleomycin	48	ENSG00000065548	poly2	10.9135	0.392707	2.26245	3.84552	4.40423	-1	-44.6915	0.89504	26.3457	0.773839	0.002676	0.002174	constant	ZC3H15	protein_coding
bleomycin	48	ENSG00000204872	poly3	7.41018	0.109389	1.31271	2.95087	2.17947	-1	-28.6277		19.3139	0.711984	0.006982	0.005236	constant	NAT8B	protein_coding
bleomycin	48	ENSG00000237892	linear	7.43433	3.14043	7.53622	10.74	10.5	1	-39.5636	0.995538	22.7818	0.662454	0.003879	0.003394	constant	KLF7-IT1	lncRNA
bleomycin	48	ENSG00000229647	poly2	7.29684	0.733559	3.42831	5.86681	7.48509	1	-33.6525	0.927493	20.8263	0.808688	0.005335	0.004334	constant	MYOSLID	lncRNA
bleomycin	48	ENSG00000116031	poly2	7.35472	0.48659	2.61704	4.41235	5.78395	1	-48.8349	0.6275	28.4175	0.820226	0.002065	0.001678	constant	CD207	protein_coding
bleomycin	48	ENSG00000162999	power	8.01547	0.001215	0.009588	1.02361	0.010511	-1	-43.6293	0.35293	25.8147	0.621982	0.00286	0.002323	constant	DUSP19	protein_coding
bleomycin	48	ENSG00000163002	poly3	8.59827	0.078907	0.98751	1.98104	2.70665	-1	-26.3734		18.1867	0.869214	0.008038	0.006029	constant	NUP35	protein_coding
bleomycin	48	ENSG00000130294	poly2	7.31176	0.143594	0.953403	1.63646	6.42073	1	-41.6601	0.97637	24.8301	0.974048	0.003234	0.002628	constant	KIF1A	protein_coding
bleomycin	48	ENSG00000236682	power	8.00459	0.017618	2.41542	8.81613	3.81931	1	-33.0248	0.525536	20.5124	0.605551	0.005548	0.004508	constant	MAP3K2-DT	lncRNA
bleomycin	48	ENSG00000163166	poly3	10.4213	0.065772	0.844672	1.64914	2.32173	1	-56.191		33.0955	0.859287	0.001247	0.000935	constant	IWS1	protein_coding
bleomycin	48	ENSG00000115902	poly2	9.31559	0.216201	1.36479	2.29939	6.09072	-1	-40.227	0.646588	24.1135	0.944838	0.003537	0.002874	constant	SLC1A4	protein_coding
bleomycin	48	ENSG00000138069	poly3	12.2502	0.02051	0.289318	0.542551	2.34302	1	-55.4672		32.7336	0.980702	0.001305	0.000978	constant	RAB1A	protein_coding
bleomycin	48	ENSG00000085982	poly2	10.1952	0.450031	2.53235	4.37894	4.09646	-1	-44.8389	0.687181	26.4195	0.702237	0.002651	0.002154	constant	USP40	protein_coding
bleomycin	48	ENSG00000115365	power	10.6319	0.001349	0.018121	0.494277	1.55936	-1	-34.3187	0.368106	21.1594	0.937354	0.005117	0.004158	constant	LANCL1	protein_coding
bleomycin	48	ENSG00000021574	exp2	10.0856	1.31767	3.84925	5.76363	10.394	-1	-41.0902	0.752339	23.5451	0.879124	0.003526	0.003086	constant	SPAST	protein_coding
bleomycin	48	ENSG00000144406	poly2	7.30404	0.366463	2.08074	3.43452	7.40085	1	-31.3523	0.955326	19.6762	0.914247	0.00616	0.005005	constant	UNC80	protein_coding
bleomycin	48	ENSG00000197713	poly2	10.2063	0.519493	2.7283	4.58707	6.42518	-1	-40.2824	0.254082	24.1412	0.833113	0.003525	0.002864	constant	RPE	protein_coding
bleomycin	48	ENSG00000078018	linear	9.92059	2.70603	6.75986	9.64919	10.5	-1	-20.8802	0.229453	13.4401	0.709238	0.012471	0.010912	constant	MAP2	protein_coding
bleomycin	48	ENSG00000153214	poly2	10.2281	0.273524	1.6758	2.81895	4.98045	1	-31.7059	0.671962	19.8529	0.887806	0.006025	0.004895	constant	TMEM87B	protein_coding
bleomycin	48	ENSG00000055917	poly2	11.4458	0.364451	2.13608	3.62663	4.29028	-1	-37.2051	0.344546	22.6026	0.78153	0.004272	0.003471	constant	PUM2	protein_coding
bleomycin	48	ENSG00000203635	poly2	7.2898	0.461899	2.52106	4.24426	5.64056	1	-39.4841	0.445144	23.7421	0.824053	0.003705	0.003011	constant		lncRNA
bleomycin	48	ENSG00000130508	poly3	14.2706	0.022047	0.310251	0.581973	2.2193	1	-35.8368		22.9184	0.974484	0.004449	0.003337	constant	PXDN	protein_coding
bleomycin	48	ENSG00000035115	linear	9.17542	2.22282	5.82629	8.39037	10.5	-1	-41.5104	0.328364	23.7552	0.76655	0.003435	0.003006	constant	SH3YL1	protein_coding
bleomycin	48	ENSG00000231826	linear	7.27087	1.97881	5.3219	7.72157	10.5	1	-31.7625	0.426458	18.8812	0.797385	0.006317	0.005527	constant	LINC01819	lncRNA
bleomycin	48	ENSG00000230587	linear	7.38254	3.25655	7.73504	11.0293	10.5	1	-31.9444	0.573318	18.9722	0.650712	0.006246	0.005465	constant	LINC02580	lncRNA
bleomycin	48	ENSG00000152518	power	11.9112	0.004457	0.06907	0.326748	4.46887	-1	-31.0307	0.25958	19.5154	0.977779	0.006285	0.005106	constant	ZFP36L2	protein_coding
bleomycin	48	ENSG00000079308	poly2	10.9614	0.210149	1.33739	2.26282	5.36556	-1	-30.9634	0.576894	19.4817	0.934169	0.006311	0.005128	constant	TNS1	protein_coding
bleomycin	48	ENSG00000196460	linear	7.56842	3.19262	7.626	10.8701	10.5	1	-37.8959	0.577371	21.9479	0.657138	0.004306	0.003767	constant	RFX8	protein_coding
bleomycin	48	ENSG00000136717	poly3	10.5424	0.148587	1.67817	4.27118	2.28402	-1	-21.7092		15.8546	0.653458	0.010759	0.008069	constant	BIN1	protein_coding
bleomycin	48	ENSG00000186684	poly3	7.4886	0.051435	0.675362	1.27735	2.7024	1	-34.375		22.1875	0.935678	0.004875	0.003656	constant	CYP27C1	protein_coding
bleomycin	48	ENSG00000290846	poly2	7.98957	0.430772	2.43923	4.1832	4.25867	1	-43.0839	0.747079	25.5419	0.733899	0.002959	0.002404	constant		lncRNA
bleomycin	48	ENSG00000183023	poly3	7.61386	6.17698	7.81603	8.96863	9.93884	1	-45.857		27.9285	0.898533	0.002379	0.001784	constant	SLC8A1	protein_coding
bleomycin	48	ENSG00000153823	power	7.17534	0.002049	0.036526	0.669129	2.25993	1	-48.7659	0.919395	28.3829	0.935472	0.002074	0.001685	constant	PID1	protein_coding
bleomycin	48	ENSG00000119865	poly2	10.7158	0.164596	1.08313	1.85567	4.97016	-1	-52.4996	0.496175	30.2498	0.947874	0.001643	0.001335	constant	CNRIP1	protein_coding
bleomycin	48	ENSG00000169621	power	8.23155	0.018026	1.83501	7.40673	3.96344	1	-35.5254	0.902611	21.7627	0.666737	0.004745	0.003856	constant	APLF	protein_coding
bleomycin	48	ENSG00000182389	hill	7.46201	3.4932	6.12938	8.24387	8.1289	1	-43.9171		26.9585	0.900444	0.002685	0.002014	constant	CACNB4	protein_coding
bleomycin	48	ENSG00000115145	power	9.85584	0.035508	2.43723	8.33901	4.39348	1	-28.1689	0.94553	18.0845	0.638219	0.007515	0.006106	constant	STAM2	protein_coding
bleomycin	48	ENSG00000153253	poly2	7.20885	0.323522	1.89443	3.14127	6.8689	1	-32.8316	0.803794	20.4158	0.917645	0.005616	0.004563	constant	SCN3A	protein_coding
bleomycin	48	ENSG00000290018	power	9.20646	0.001538	0.473667	7.18916	0.886524	-1	-23.0681	0.977289	15.5341	0.601865	0.010337	0.008399	constant		lncRNA
bleomycin	48	ENSG00000128656	exp2	9.43001	0.938985	2.88791	4.4424	10.3574	-1	-42.9462	0.945453	24.4731	0.927285	0.00314	0.002748	constant	CHN1	protein_coding
bleomycin	48	ENSG00000163535	poly3	9.39817	0.013563	0.194298	0.366398	2.38695	-1	-39.9817		24.9908	0.991306	0.003434	0.002575	constant	SGO2	protein_coding
bleomycin	48	ENSG00000011523	poly2	10.9303	0.174492	1.13273	1.92542	6.39577	-1	-39.2129	0.279782	23.6064	0.963818	0.003769	0.003062	constant	CEP68	protein_coding
bleomycin	48	ENSG00000162998	poly3	7.42423	0.254831	2.70553	10.2715	15.8996	1	-53.3368		31.6684	0.844115	0.00149	0.001118	constant	FRZB	protein_coding
bleomycin	48	ENSG00000115419	power	12.3076	0.000583	0.010207	0.522605	0.214111	-1	-25.9286	0.791247	16.9643	0.911228	0.008645	0.007024	constant	GLS	protein_coding
bleomycin	48	ENSG00000234690	poly2	7.82729	0.306827	8.51502	17.4534	12.5387	-1	-52.4249	0.562529	30.2124	0.757146	0.00165	0.001341	constant	EPCAM-DT	lncRNA
bleomycin	48	ENSG00000144191	poly3	7.18403	1.12086	3.48588	5.48532	9.40334	1	-42.0869		26.0434	0.956349	0.003011	0.002258	constant	CNGA3	protein_coding
bleomycin	48	ENSG00000115446	poly2	9.71371	0.300713	1.81861	3.06494	4.64285	1	-44.7142	0.648943	26.3571	0.852991	0.002672	0.002171	constant	UNC50	protein_coding
bleomycin	48	ENSG00000158019	power	9.45349	0.212428	1.35222	2.80147	8.73277	-1	-49.5214	0.836443	28.7607	0.950354	0.001979	0.001608	constant	BABAM2	protein_coding
bleomycin	48	ENSG00000138030	poly3	8.0747	0.030341	0.419503	0.786779	2.21434	-1	-41.8876		25.9438	0.958918	0.003048	0.002286	constant	KHK	protein_coding
bleomycin	48	ENSG00000153237	linear	7.49681	2.6362	6.62983	9.47123	10.5	1	-34.3873	0.916965	20.1936	0.717183	0.005361	0.004691	constant	CCDC148	protein_coding
bleomycin	48	ENSG00000144283	power	11.044	0.033824	0.402092	0.914729	7.72225	-1	-42.3188	0.579275	25.1594	0.983744	0.003104	0.002522	constant	PKP4	protein_coding
bleomycin	48	ENSG00000138443	power	11.0195	0.001695	0.018575	0.225128	2.39816	-1	-45.3258	0.715062	26.6629	0.966492	0.002572	0.00209	constant	ABI2	protein_coding
bleomycin	48	ENSG00000132326	poly2	8.40065	15.8023	17.8075	19.766	16.9382	1	-41.2444	0.652535	24.6222	0.703103	0.003319	0.002697	constant	PER2	protein_coding
bleomycin	48	ENSG00000065802	poly3	9.00785	0.027037	0.37319	0.693811	3.12658	1	-44.3227		27.1613	0.982521	0.002618	0.001963	constant	ASB1	protein_coding
bleomycin	48	ENSG00000289327	poly3	7.59468	0.834507	4.18318	14.3006	12.987	-1	-41.3901		25.6951	0.612054	0.003145	0.002358	constant		lncRNA
bleomycin	48	ENSG00000135636	poly3	13.0128	1.98058	4.40829	6.22685	9.53726	-1	-31.0185		20.5093	0.95001	0.006013	0.00451	constant	DYSF	protein_coding
bleomycin	48	ENSG00000124831	poly2	11.8192	0.442233	2.5227	4.41223	3.70535	-1	-48.6916	0.245803	28.3458	0.660762	0.002084	0.001693	constant	LRRFIP1	protein_coding
bleomycin	48	ENSG00000214866	poly2	7.23658	0.589269	2.94099	4.90749	7.77218	1	-32.8556	0.547957	20.4278	0.858207	0.005607	0.004556	constant	DCDC2C	protein_coding
bleomycin	48	ENSG00000176887	poly2	7.21426	0.454374	2.50318	4.23439	5.20051	1	-32.7027	0.750428	20.3513	0.803077	0.005661	0.0046	constant	SOX11	protein_coding
bleomycin	48	ENSG00000048991	power	10.208	0.005346	0.295181	2.48595	3.24245	-1	-22.5999	0.673518	15.3	0.863681	0.010644	0.008648	constant	R3HDM1	protein_coding
bleomycin	48	ENSG00000076003	power	10.423	0.000242	0.002886	0.008189	0.087561	-1	-30.2605	0.867278	19.1302	0.98935	0.006595	0.005358	constant	MCM6	protein_coding
bleomycin	48	ENSG00000035141	power	10.0869	0.005404	0.175124	1.30826	3.67173	-1	-49.1917	0.494116	28.5959	0.92263	0.00202	0.001641	constant	FAM136A	protein_coding
bleomycin	48	ENSG00000118257	poly3	13.2063	9.36746	10.176	10.9185	12.3258	-1	-30.3526		20.1763	0.969693	0.006268	0.004701	constant	NRP2	protein_coding
bleomycin	48	ENSG00000116117	poly3	9.07947	10.6606	12.7412	16.4954	11.2619	-1	-31.722		20.861	0.664045	0.005754	0.004316	constant	PARD3B	protein_coding
bleomycin	48	ENSG00000178568	linear	7.46667	2.30207	5.98506	8.60197	10.5	1	-25.0892	0.906439	15.5446	0.756789	0.009586	0.008388	constant	ERBB4	protein_coding
bleomycin	48	ENSG00000184611	poly3	7.39334	7.63938	10.0497	12.1071	10.5406	1	-37.6593		23.8296	0.736884	0.00397	0.002978	constant	KCNH7	protein_coding
bleomycin	48	ENSG00000143919	power	8.24752	0.002319	0.062849	1.13878	2.24784	-1	-47.39	0.793267	27.695	0.90982	0.002261	0.001837	constant	CAMKMT	protein_coding
bleomycin	48	ENSG00000162804	poly3	9.95731	0.544888	2.80369	5.0293	8.44707	-1	-31.6455		20.8228	0.938866	0.005782	0.004336	constant	SNED1	protein_coding
bleomycin	48	ENSG00000115687	poly3	8.93533	0.061655	0.793798	1.52635	2.58245	-1	-36.7608		23.3804	0.901274	0.0042	0.00315	constant	PASK	protein_coding
bleomycin	48	ENSG00000115685	poly3	10.3572	0.078424	0.988062	2.00029	2.22519	1	-31.4851		20.7426	0.815095	0.00584	0.00438	constant	PPP1R7	protein_coding
bleomycin	48	ENSG00000146205	linear	7.82855	1.7413	4.80668	7.03986	10.5	1	-37.4783	0.470683	21.7391	0.828307	0.004419	0.003867	constant	ANO7	protein_coding
bleomycin	48	ENSG00000115677	poly3	13.9309	10.9682	12.6448	15.2626	11.3481	-1	-37.6087		23.8044	0.746256	0.003983	0.002987	constant	HDLBP	protein_coding
bleomycin	48	ENSG00000213699	linear	10.0276	3.59332	8.29341	11.8711	10.5	1	-40.2858	0.935202	23.1429	0.618402	0.003708	0.003245	constant	SLC35F6	protein_coding
bleomycin	48	ENSG00000115163	poly3	8.69165	0.020312	0.286131	0.535709	2.59743	-1	-26.9584		18.4792	0.985277	0.00775	0.005812	constant	CENPA	protein_coding
bleomycin	48	ENSG00000157851	power	7.16239	0.020271	0.278808	0.640683	7.57169	1	-57.2856	0.982704	32.6428	0.988966	0.001218	0.00099	constant	DPYSL5	protein_coding
bleomycin	48	ENSG00000138028	poly3	7.87505	9.11831	11.6133	15.099	11.0886	-1	-31.465		20.7325	0.666219	0.005847	0.004386	constant	CGREF1	protein_coding
bleomycin	48	ENSG00000084674	power	7.52289	0.024162	0.562931	2.21859	5.43625	1	-37.2199	0.612906	22.61	0.913382	0.004269	0.003468	constant	APOB	protein_coding
bleomycin	48	ENSG00000138061	linear	7.26414	1.33824	3.87014	5.78953	10.5	1	-26.5463	0.500628	16.2731	0.881542	0.008752	0.007658	constant	CYP1B1	protein_coding
bleomycin	48	ENSG00000119787	poly3	9.81379	0.089086	1.11534	2.38972	1.98269	-1	-35.4958		22.7479	0.759719	0.004545	0.003409	constant	ATL2	protein_coding
bleomycin	48	ENSG00000153094	power	9.70016	0.002332	0.113562	2.14888	1.97636	-1	-45.5741	0.392977	26.787	0.855334	0.002532	0.002058	constant	BCL2L11	protein_coding
bleomycin	48	ENSG00000205221	power	7.46902	0.009508	1.23276	6.3363	3.42499	1	-38.1848	0.658688	23.0924	0.699541	0.004019	0.003265	constant	VIT	protein_coding
bleomycin	48	ENSG00000115808	poly3	10.452	0.141186	1.60496	18.5873	2.30923	-1	-17.1719		13.5859	0.654961	0.014287	0.010715	constant	STRN	protein_coding
bleomycin	48	ENSG00000168658	poly2	7.22496	0.276099	1.68716	2.83513	5.09237	1	-37.9592	0.919839	22.9796	0.89116	0.004076	0.003312	constant	VWA3B	protein_coding
bleomycin	48	ENSG00000135966	power	11.0821	0.028122	1.66947	6.59335	4.40449	1	-43.0996	0.814053	25.5498	0.71225	0.002956	0.002402	constant	TGFBRAP1	protein_coding
bleomycin	48	ENSG00000153208	poly3	10.2124	0.033924	0.46358	0.866868	2.51766	1	-39.4701		24.735	0.961398	0.003546	0.002659	constant	MERTK	protein_coding
bleomycin	48	ENSG00000115159	poly2	10.0712	0.191335	1.23682	2.10567	4.91002	-1	-29.4344	0.572686	18.7172	0.932003	0.006944	0.005642	constant	GPD2	protein_coding
bleomycin	48	ENSG00000155636	poly3	8.9407	4.47958	9.22827	12.5251	9.83222	-1	-49.7615		29.8808	0.614964	0.001864	0.001398	constant	RBM45	protein_coding
bleomycin	48	ENSG00000115425	poly2	8.13899	0.46255	2.51448	4.21707	5.99656	-1	-37.9576	0.573438	22.9788	0.839145	0.004076	0.003312	constant	PECR	protein_coding
bleomycin	48	ENSG00000163449	linear	7.39009	2.44142	6.25867	8.96855	10.5	1	-43.2978	0.707174	24.6489	0.739959	0.003072	0.002688	constant	TMEM169	protein_coding
bleomycin	48	ENSG00000079246	exp2	12.9268	1.1523	3.42735	5.18882	10.4291	-1	-49.8007	0.513231	27.9003	0.902632	0.002046	0.00179	constant	XRCC5	protein_coding
bleomycin	48	ENSG00000279348	poly3	8.04892	1.96556	5.23964	7.6211	8.59327	-1	-33.0592		21.5296	0.835644	0.005293	0.00397	constant		TEC
bleomycin	48	ENSG00000260804	poly3	8.45179	2.46864	5.33034	7.28271	9.65349	-1	-38.6378		24.3189	0.918277	0.003735	0.002801	constant	LINC01963	lncRNA
bleomycin	48	ENSG00000144580	poly2	10.6273	0.340338	2.02467	3.43621	4.19232	-1	-52.0635	0.391247	30.0317	0.789083	0.001688	0.001372	constant	CNOT9	protein_coding
bleomycin	48	ENSG00000233608	poly3	7.97523	0.079871	0.992601	1.97948	2.57689	-1	-38.3333		24.1666	0.85422	0.003807	0.002855	constant	TWIST2	protein_coding
bleomycin	48	ENSG00000136002	poly3	7.26254	3.12265	7.42378	9.94253	9.36945	1	-28.2039		19.102	0.724735	0.007169	0.005377	constant	ARHGEF4	protein_coding
bleomycin	48	ENSG00000095002	power	10.3528	0.001479	0.017296	0.24742	2.04156	-1	-41.1095	0.967131	24.5548	0.96119	0.003347	0.00272	constant	MSH2	protein_coding
bleomycin	48	ENSG00000116062	power	10.4804	0.000636	0.008298	0.058224	0.73613	-1	-43.1515	0.843108	25.5758	0.969995	0.002946	0.002394	constant	MSH6	protein_coding
bleomycin	48	ENSG00000144579	power	11.2474	0.002736	0.063809	0.837961	2.70812	-1	-26.5286	0.932265	17.2643	0.931989	0.008327	0.006766	constant	CTDSP1	protein_coding
bleomycin	48	ENSG00000154764	poly2	7.17029	0.271268	1.64709	2.74792	6.46305	1	-51.451	0.909337	29.7255	0.929249	0.001754	0.001425	constant	WNT7A	protein_coding
bleomycin	48	ENSG00000134121	power	7.17278	0.001156	0.01445	0.21062	1.56726	1	-50.2003	0.588677	29.1001	0.959505	0.001896	0.001541	constant	CHL1	protein_coding
bleomycin	48	ENSG00000144635	poly2	10.4939	0.490622	2.67225	4.58792	4.7179	1	-45.304	0.722936	26.652	0.746878	0.002575	0.002093	constant	DYNC1LI1	protein_coding
bleomycin	48	ENSG00000228242	power	7.87437	0.002926	0.33044	4.08675	2.0646	1	-25.2499	0.913795	16.625	0.767159	0.00902	0.007328	constant	XPC-AS1	lncRNA
bleomycin	48	ENSG00000271643	poly2	8.38034	0.27573	1.67894	2.81263	5.55982	1	-34.6562	0.670379	21.3281	0.907584	0.00501	0.004071	constant	PDCD6IP-DT	lncRNA
bleomycin	48	ENSG00000154822	poly3	9.15963	0.06868	0.868596	1.68235	2.74486	1	-36.1642		23.0821	0.894825	0.004359	0.003269	constant	PLCL2	protein_coding
bleomycin	48	ENSG00000226320	poly3	7.29393	0.205314	2.30194	18.9656	3.4369	1	-31.2676		20.6338	0.614987	0.00592	0.00444	constant	LINC01811	lncRNA
bleomycin	48	ENSG00000070950	power	8.9	0.000802	0.011089	0.181442	0.874055	-1	-41.655	0.32042	24.8275	0.954512	0.003235	0.002629	constant	RAD18	protein_coding
bleomycin	48	ENSG00000261468	poly3	8.31827	7.46252	9.03514	10.1851	11.8597	-1	-40.0737		25.0368	0.941275	0.003414	0.002561	constant		lncRNA
bleomycin	48	ENSG00000144668	power	7.5156	0.08157	1.05878	3.21242	6.51379	1	-34.3102	0.934167	21.1551	0.897375	0.00512	0.00416	constant	ITGA9	protein_coding
bleomycin	48	ENSG00000129810	power	8.1952	0.001154	0.002503	0.005124	0.010511	-1	-27.169	0.267607	17.5845	0.961168	0.008	0.0065	constant	SGO1	protein_coding
bleomycin	48	ENSG00000235904	poly3	7.53022	8.97519	12.2818	17.0353	11.7338	1	-30.6921		20.3461	0.633637	0.006137	0.004603	constant	RBMS3-AS3	lncRNA
bleomycin	48	ENSG00000170860	poly2	9.57031	0.246286	1.54503	2.61971	4.31857	-1	-30.3127	0.626039	19.1563	0.869337	0.006573	0.005341	constant	LSM3	protein_coding
bleomycin	48	ENSG00000144596	poly2	7.21095	0.216685	1.35887	2.27844	7.34901	1	-30.4902	0.458157	19.2451	0.959971	0.006501	0.005282	constant	GRIP2	protein_coding
bleomycin	48	ENSG00000114166	poly3	9.52196	0.07902	0.973608	1.9077	3.01251	-1	-28.5856		19.2928	0.892413	0.007	0.00525	constant	KAT2B	protein_coding
bleomycin	48	ENSG00000093217	linear	8.24776	3.68896	8.44742	12.1123	10.5	-1	-51.9168	0.246608	28.9584	0.60968	0.001793	0.001568	constant	XYLB	protein_coding
bleomycin	48	ENSG00000170011	poly3	11.2369	0.009961	0.143616	0.271582	3.4596	-1	-40.9462		25.4731	0.997728	0.003233	0.002425	constant	MYRIP	protein_coding
bleomycin	48	ENSG00000131378	power	10.5592	0.001347	0.016551	0.275635	1.78774	-1	-38.7169	0.74962	23.3584	0.956217	0.003887	0.003158	constant	RFTN1	protein_coding
bleomycin	48	ENSG00000170293	poly3	8.90573	0.023977	0.335549	0.628309	2.38199	-1	-53.3371		31.6686	0.977378	0.00149	0.001118	constant	CMTM8	protein_coding
bleomycin	48	ENSG00000154783	poly2	12.5402	0.269731	1.62176	2.68412	8.16872	-1	-28.2223	0.405231	18.1112	0.954744	0.00749	0.006086	constant	FGD5	protein_coding
bleomycin	48	ENSG00000170248	poly3	12.0899	0.094701	1.15774	2.44548	2.40351	1	-36.4421		23.221	0.810025	0.004284	0.003213	constant	PDCD6IP	protein_coding
bleomycin	48	ENSG00000144642	linear	9.3918	1.61197	4.51516	6.65301	10.5	-1	-29.1248	0.937882	17.5624	0.845379	0.007449	0.006518	constant	RBMS3	protein_coding
bleomycin	48	ENSG00000175928	poly3	7.18096	0.067785	0.855681	1.64643	3.02302	1	-43.6595		26.8298	0.919169	0.002729	0.002047	constant	LRRN1	protein_coding
bleomycin	48	ENSG00000114353	poly3	14.4878	0.053063	0.706165	2.5654	14.6589	1	-35.4946		22.7473	0.848039	0.004546	0.003409	constant	GNAI2	protein_coding
bleomycin	48	ENSG00000168301	exp2	8.37063	2.00614	5.41063	7.84764	10.3866	-1	-33.9532	0.462536	19.9766	0.786477	0.005509	0.00482	constant	KCTD6	protein_coding
bleomycin	48	ENSG00000160746	poly3	10.4818	12.708	15.1364	18.9886	12.603	-1	-34.5573		22.2787	0.72624	0.00482	0.003615	constant	ANO10	protein_coding
bleomycin	48	ENSG00000114383	power	9.87801	0.001326	0.020412	1.01116	1.27137	1	-18.9795	0.530813	13.4898	0.901099	0.013347	0.010845	constant	TUSC2	protein_coding
bleomycin	48	ENSG00000144724	poly2	10.8465	0.168897	1.10031	1.87264	6.5217	-1	-21.019	0.485793	14.5095	0.966816	0.01175	0.009547	constant	PTPRG	protein_coding
bleomycin	48	ENSG00000173473	poly3	11.6324	5.33103	8.82186	10.8618	11.0823	-1	-35.4966		22.7483	0.829965	0.004545	0.003409	constant	SMARCC1	protein_coding
bleomycin	48	ENSG00000144619	power	7.21875	0.001137	0.018239	0.953794	1.0214	1	-30.2068	0.734468	19.1034	0.900005	0.006617	0.005376	constant	CNTN4	protein_coding
bleomycin	48	ENSG00000068001	poly3	12.0043	0.067039	0.862098	18.0707	15.6014	1	-20.7213		15.3606	0.835015	0.011444	0.008583	constant	HYAL2	protein_coding
bleomycin	48	ENSG00000011198	poly2	9.56528	0.236955	1.46837	2.45653	6.93113	1	-39.3712	0.955167	23.6856	0.948726	0.003732	0.003032	constant	ABHD5	protein_coding
bleomycin	48	ENSG00000114738	power	9.50638	0.002739	0.066491	0.885142	2.68177	1	-38.2562	0.763249	23.1281	0.929166	0.004001	0.003251	constant	MAPKAPK3	protein_coding
bleomycin	48	ENSG00000206538	poly3	8.62814	0.050512	0.66726	1.26659	2.4701	1	-21.3187		15.6593	0.927703	0.011025	0.008269	constant	VGLL3	protein_coding
bleomycin	48	ENSG00000114480	poly3	10.9916	0.016759	0.238079	0.44705	2.61337	1	-40.1481		25.0741	0.990341	0.003398	0.002549	constant	GBE1	protein_coding
bleomycin	48	ENSG00000088538	poly2	7.46243	0.414901	2.29379	3.79657	7.11645	1	-34.4574	0.42011	21.2287	0.891687	0.005073	0.004122	constant	DOCK3	protein_coding
bleomycin	48	ENSG00000114541	exp2	10.9471	0.976145	2.98247	4.5744	10.3772	-1	-41.9266	0.40955	23.9633	0.923239	0.003347	0.002928	constant	FRMD4B	protein_coding
bleomycin	48	ENSG00000163618	poly2	7.22226	0.257159	1.57657	2.63544	6.40249	1	-38.7985	0.992218	23.3992	0.933626	0.003868	0.003142	constant	CADPS	protein_coding
bleomycin	48	ENSG00000163376	linear	7.94994	1.33194	3.85483	5.76888	10.5	1	-38.968	0.555681	22.484	0.882367	0.004027	0.003523	constant	KBTBD8	protein_coding
bleomycin	48	ENSG00000121440	linear	7.29953	2.30492	5.99074	8.60954	10.5	1	-36.7938	0.648247	21.3969	0.75644	0.004613	0.004036	constant	PDZRN3	protein_coding
bleomycin	48	ENSG00000168309	poly3	9.6781	0.059784	0.778751	1.50833	2.24445	-1	-33.5536		21.7768	0.876568	0.005132	0.003849	constant	FAM107A	protein_coding
bleomycin	48	ENSG00000240476	power	7.33032	0.039551	0.518998	1.39263	6.95635	1	-28.2249	0.850798	18.1125	0.96337	0.007489	0.006085	constant	LINC00973	lncRNA
bleomycin	48	ENSG00000044524	poly2	7.20354	0.4214	2.38075	4.0432	4.66476	1	-32.2577	0.300688	20.1289	0.780423	0.005821	0.004729	constant	EPHA3	protein_coding
bleomycin	48	ENSG00000138468	poly2	9.55983	0.387595	2.22988	3.77136	4.67043	-1	-26.9575	0.93072	17.4788	0.800845	0.008107	0.006587	constant	SENP7	protein_coding
bleomycin	48	ENSG00000184220	power	9.18476	0.002053	0.052644	1.14052	2.02367	-1	-26.2123	0.86509	17.1062	0.906275	0.008493	0.006901	constant	CMSS1	protein_coding
bleomycin	48	ENSG00000114423	linear	9.88657	3.18098	7.60604	10.8411	10.5	-1	-32.4778	0.431544	19.2389	0.658318	0.006041	0.005286	constant	CBLB	protein_coding
bleomycin	48	ENSG00000144810	poly2	12.32	0.332106	1.93618	3.212	6.72771	-1	-14.4641	0.965482	11.232	0.911571	0.017699	0.014381	constant	COL8A1	protein_coding
bleomycin	48	ENSG00000170017	poly3	12.0673	0.10904	1.31854	8.84713	2.02925	1	-21.3649		15.6824	0.664573	0.010993	0.008245	constant	ALCAM	protein_coding
bleomycin	48	ENSG00000174500	poly2	7.44632	0.372198	2.11233	3.49548	7.02411	1	-37.7337	0.888043	22.8669	0.903951	0.004134	0.003359	constant	GCSAM	protein_coding
bleomycin	48	ENSG00000249992	linear	7.89512	0.89728	2.74061	4.23255	10.5	1	-31.1024	0.433424	18.5512	0.936869	0.006583	0.00576	constant	TMEM158	protein_coding
bleomycin	48	ENSG00000091972	hill	9.18237	4.40191	6.33423	7.90665	11.9572	-1	-31.6146		20.8073	0.97066	0.005793	0.004345	constant	CD200	protein_coding
bleomycin	48	ENSG00000240405	poly2	7.17244	0.18314	1.19181	2.03471	4.7384	1	-52.5895	0.479671	30.2948	0.931445	0.001633	0.001327	constant	SAMMSON	lncRNA
bleomycin	48	ENSG00000176142	linear	9.93419	3.32613	7.85257	11.2027	10.5	-1	-38.349	0.755995	22.1745	0.643826	0.004185	0.003662	constant	TMEM39A	protein_coding
bleomycin	48	ENSG00000113845	poly2	10.3641	0.38883	2.25705	3.85753	4.10302	1	-42.58	0.344706	25.29	0.744644	0.003053	0.002481	constant	TIMMDC1	protein_coding
bleomycin	48	ENSG00000198919	poly3	8.83438	0.057666	0.764356	14.4826	5.71904	-1	-38.0769		24.0384	0.80176	0.003868	0.002901	constant	DZIP3	protein_coding
bleomycin	48	ENSG00000144837	linear	7.42456	1.04625	3.13577	4.78561	10.5	1	-35.7863	0.578867	20.8931	0.918933	0.004912	0.004298	constant	PLA1A	protein_coding
bleomycin	48	ENSG00000163814	linear	7.70036	0.924789	2.81468	4.33702	10.5	1	-25.9798	0.342358	15.9899	0.93364	0.009067	0.007934	constant	CDCP1	protein_coding
bleomycin	48	ENSG00000168306	poly3	7.93992	0.047825	0.63619	1.20567	2.38718	-1	-35.9711		22.9855	0.929372	0.004412	0.003309	constant	ACOX2	protein_coding
bleomycin	48	ENSG00000144847	poly2	7.21315	0.491257	2.63389	4.44027	5.84608	1	-32.3011	0.949465	20.1505	0.821107	0.005805	0.004716	constant	IGSF11	protein_coding
bleomycin	48	ENSG00000163513	poly3	13.8893	13.1129	14.253	15.6988	12.6728	-1	-28.8757		19.4378	0.922458	0.006875	0.005156	constant	TGFBR2	protein_coding
bleomycin	48	ENSG00000114487	linear	7.2371	2.14627	5.67062	8.18352	10.5	1	-33.6865	0.480186	19.8433	0.776102	0.005601	0.004901	constant	MORC1	protein_coding
bleomycin	48	ENSG00000183813	poly3	7.33359	3.14248	6.81401	9.01664	9.30731	1	-30.0945		20.0473	0.789974	0.00637	0.004778	constant	CCR4	protein_coding
bleomycin	48	ENSG00000261786	power	7.21962	0.15295	1.9275	5.51238	6.5128	1	-40.5456	0.256967	24.2728	0.811306	0.003467	0.002817	constant		lncRNA
bleomycin	48	ENSG00000114446	poly3	9.47841	7.33852	10.6065	13.6635	11.1653	-1	-32.5208		21.2604	0.717057	0.005474	0.004106	constant	IFT57	protein_coding
bleomycin	48	ENSG00000172139	poly2	7.29371	0.557977	2.99738	5.39254	3.93913	1	-27.8599	0.349158	17.93	0.616399	0.007662	0.006225	constant	SLC9C1	protein_coding
bleomycin	48	ENSG00000144848	poly3	10.1884	0.287484	2.66358	7.1548	3.07022	-1	-32.3891		21.1945	0.608522	0.005519	0.004139	constant	ATG3	protein_coding
bleomycin	48	ENSG00000228252	linear	7.23853	1.83615	5.01548	7.31626	10.5	1	-31.9013	0.719168	18.9507	0.815873	0.006262	0.00548	constant	COL6A4P2	transcribed_unitary_pseudogene
bleomycin	48	ENSG00000001617	poly2	11.8293	0.152462	1.00262	1.71177	7.24737	1	-39.3762	0.682734	23.6881	0.976903	0.00373	0.003031	constant	SEMA3F	protein_coding
bleomycin	48	ENSG00000170819	poly2	7.187	0.379814	2.1635	3.60666	5.98039	1	-40.8393	0.573097	24.4196	0.873247	0.003404	0.002766	constant	BFSP2	protein_coding
bleomycin	48	ENSG00000158186	poly3	8.46657	0.037594	0.511607	0.96203	2.25239	1	-26.3374		18.1687	0.941008	0.008056	0.006042	constant	MRAS	protein_coding
bleomycin	48	ENSG00000198643	poly2	7.42771	0.506115	2.74648	4.75633	4.5061	1	-43.2889	0.904865	25.6445	0.717001	0.002921	0.002373	constant	FAM3D	protein_coding
bleomycin	48	ENSG00000144909	linear	9.55177	2.6702	6.69333	9.55799	10.5	1	-35.3066	0.371796	20.6533	0.713301	0.005062	0.004429	constant	OSBPL11	protein_coding
bleomycin	48	ENSG00000065485	poly3	10.8855	15.0856	16.516	18.4302	12.8966	-1	-38.8862		24.4431	0.932325	0.003677	0.002758	constant	PDIA5	protein_coding
[truncated: 30,625 more rows]

## Sheet: TGF_beta_optimal_models_bmdx
Experiment	timepoint	Feature	Model	BMR	BMDL	BMD	BMDU	AC50	Adverse_direction	AIC	Lack_of_fit	Log_likelihood	R2	Residual_variance	control_variance	control_variance_type	gene_id	gene_name	gene_biotype
tgfb	24	ENSG00000171621	poly3	10.5176	0.036776	0.484173	0.897648	1.98728	-1	-31.1818		20.5909	0.930799	0.005952	0.004464	constant	ENSG00000171621	SPSB1	protein_coding
tgfb	24	ENSG00000162511	poly3	10.2954	0.09178	1.06997	14.1119	1.66551	-1	-36.2771		23.1386	0.712199	0.004329	0.003246	constant	ENSG00000162511	LAPTM5	protein_coding
tgfb	24	ENSG00000197245	poly2	7.39143	0.552156	2.60509	18.3725	3.73659	-1	-17.3998	0.273507	12.6999	0.62228	0.014732	0.01197	constant	ENSG00000197245	FAM110D	protein_coding
tgfb	24	ENSG00000168528	poly3	8.60387	0.084532	0.987658	12.6908	11.7336	-1	-25.7641		17.882	0.752445	0.00835	0.006263	constant	ENSG00000168528	SERINC2	protein_coding
tgfb	24	ENSG00000066056	poly3	14.0716	0.143805	1.46893	9.332	17.6481	-1	-23.4253		16.7127	0.652952	0.009665	0.007249	constant	ENSG00000066056	TIE1	protein_coding
tgfb	24	ENSG00000162407	poly3	10.4558	0.090235	2.17341	10.2744	14.7082	1	-32.5508		21.2754	0.654945	0.005464	0.004098	constant	ENSG00000162407	PLPP3	protein_coding
tgfb	24	ENSG00000137960	poly3	9.31579	0.128297	1.39416	3.60786	1.68237	1	-26.1191		18.0596	0.623501	0.008167	0.006125	constant	ENSG00000137960	GIPC2	protein_coding
tgfb	24	ENSG00000116157	poly2	8.66733	0.581557	2.70102	8.88318	3.79216	-1	-28.2991	0.846214	18.1496	0.614096	0.007455	0.006057	constant	ENSG00000116157	GPX7	protein_coding
tgfb	24	ENSG00000036549	poly3	10.4872	0.180208	1.71799	11.0824	2.15144	1	-27.2901		18.6451	0.602466	0.007591	0.005693	constant	ENSG00000036549	ZZZ3	protein_coding
tgfb	24	ENSG00000069702	poly2	9.22162	0.480597	2.36494	14.0912	3.50547	1	-24.2491	0.809681	16.1245	0.63906	0.009602	0.007801	constant	ENSG00000069702	TGFBR3	protein_coding
tgfb	24	ENSG00000171806	poly3	7.60762	0.221102	1.95443	6.80172	2.4046	1	-34.2689		22.1344	0.619061	0.004907	0.003681	constant	ENSG00000171806	METTL18	protein_coding
tgfb	24	ENSG00000116815	poly2	7.9796	0.532957	2.53823	4.27689	3.73811	1	-28.4066	0.636371	18.2033	0.633254	0.007405	0.006016	constant	ENSG00000116815	CD58	protein_coding
tgfb	24	ENSG00000116833	poly2	10.1165	0.31286	1.67698	2.75523	3.89072	1	-38.567	0.239768	23.2835	0.800343	0.003924	0.003188	constant	ENSG00000116833	NR5A2	protein_coding
tgfb	24	ENSG00000143248	poly2	15.3526	0.498573	2.43418	12.7887	3.46593	1	-24.4938	0.268198	16.2469	0.62448	0.009456	0.007683	constant	ENSG00000143248	RGS5	protein_coding
tgfb	24	ENSG00000116132	poly3	7.16894	0.163775	1.70096	5.46967	5.47925	1	-28.5193		19.2596	0.656835	0.007029	0.005272	constant	ENSG00000116132	PRRX1	protein_coding
tgfb	24	ENSG00000066027	poly2	10.28	0.309111	1.66021	2.72761	3.91049	1	-47.5638	0.478004	27.7819	0.805166	0.002236	0.001817	constant	ENSG00000066027	PPP2R5A	protein_coding
tgfb	24	ENSG00000116711	poly3	8.94477	0.109169	1.23204	6.66211	1.94549	1	-30.5254		20.2627	0.693581	0.006201	0.004651	constant	ENSG00000116711	PLA2G4A	protein_coding
tgfb	24	ENSG00000169242	poly3	9.99943	0.190062	1.77274	9.14166	2.22231	-1	-26.8386		18.4193	0.604233	0.007808	0.005856	constant	ENSG00000169242	EFNA1	protein_coding
tgfb	24	ENSG00000169241	power	9.28393	0.016623	1.73238	6.66084	3.16009	1	-43.7702	0.991385	25.8851	0.610754	0.002835	0.002303	constant	ENSG00000169241	SLC50A1	protein_coding
tgfb	24	ENSG00000177628	poly3	10.4846	0.080334	0.959696	10.5699	12.7001	-1	-51.0443		30.5221	0.707391	0.00172	0.00129	constant	ENSG00000177628	GBA1	protein_coding
tgfb	24	ENSG00000163479	poly2	12.0963	0.414685	5.13445	14.5601	12.535	-1	-47.1986	0.839178	27.5993	0.690718	0.002288	0.001859	constant	ENSG00000163479	SSR2	protein_coding
tgfb	24	ENSG00000163472	poly2	7.41109	0.481664	2.34796	3.90062	3.85302	-1	-36.2756	0.257348	22.1378	0.678842	0.004528	0.003679	constant	ENSG00000163472	TMEM79	protein_coding
tgfb	24	ENSG00000116678	poly2	9.4155	0.444372	2.23592	4.12454	16.126	1	-23.8831	0.595792	15.9415	0.655348	0.009824	0.007982	constant	ENSG00000116678	LEPR	protein_coding
tgfb	24	ENSG00000083444	poly3	13.3426	0.192316	1.77872	4.43398	2.28534	-1	-23.8975		16.9488	0.613648	0.009384	0.007038	constant	ENSG00000083444	PLOD1	protein_coding
tgfb	24	ENSG00000173846	poly2	9.57135	0.561667	2.62723	4.43444	3.88617	-1	-23.2947	0.502165	15.6474	0.637802	0.010192	0.008281	constant	ENSG00000173846	PLK3	protein_coding
tgfb	24	ENSG00000117122	poly3	10.9685	0.122225	1.31072	8.67399	1.97171	-1	-13.2422		11.6211	0.673542	0.018264	0.013698	constant	ENSG00000117122	MFAP2	protein_coding
tgfb	24	ENSG00000159363	poly2	10.7362	0.518849	2.50546	7.27689	3.49826	-1	-14.4012	0.258594	11.2006	0.6146	0.017769	0.014437	constant	ENSG00000159363	ATP13A2	protein_coding
tgfb	24	ENSG00000142871	poly2	13.7454	0.384252	1.99892	3.73173	7.71314	-1	-35.2381	0.428288	21.619	0.698515	0.004831	0.003926	constant	ENSG00000142871	CCN1	protein_coding
tgfb	24	ENSG00000272750	poly3	6.64438	9.67042	13.4118	19.6719	11.9534	-1	-37.4879		23.7439	0.608294	0.004013	0.00301	constant	ENSG00000272750		lncRNA
tgfb	24	ENSG00000092621	poly2	9.73432	0.41918	2.12736	14.1688	3.55435	-1	-25.6525	0.377744	16.8262	0.685346	0.008795	0.007146	constant	ENSG00000092621	PHGDH	protein_coding
tgfb	24	ENSG00000143543	poly2	8.50563	0.503111	2.45636	4.16572	18.1321	1	-19.5292	0.512771	13.7646	0.617269	0.012896	0.010478	constant	ENSG00000143543	JTB	protein_coding
tgfb	24	ENSG00000117408	poly3	9.9566	0.146868	1.50899	10.6623	16.2619	-1	-35.3146		22.6573	0.608586	0.004597	0.003448	constant	ENSG00000117408	IPO13	protein_coding
tgfb	24	ENSG00000117385	poly2	12.1534	0.425188	2.15501	3.58574	3.47896	-1	-41.7269	0.230567	24.8634	0.674747	0.003221	0.002617	constant	ENSG00000117385	P3H1	protein_coding
tgfb	24	ENSG00000136630	poly2	8.26321	0.616394	2.78505	4.7104	4.22712	-1	-23.945	0.843549	15.9725	0.658785	0.009786	0.007951	constant	ENSG00000136630	HLX	protein_coding
tgfb	24	ENSG00000197147	poly3	9.80667	0.258714	2.10796	7.07977	2.71402	1	-19.1066		14.5533	0.602963	0.012659	0.009495	constant	ENSG00000197147	LRRC8B	protein_coding
tgfb	24	ENSG00000123091	poly3	11.4653	0.177685	1.69981	7.10823	2.1644	1	-42.8489		26.4244	0.608818	0.002871	0.002153	constant	ENSG00000123091	RNF11	protein_coding
tgfb	24	ENSG00000197747	power	12.9839	0.003585	0.009394	1.04977	0.01001	1	-45.2197	0.594512	26.6098	0.608154	0.002589	0.002104	constant	ENSG00000197747	S100A10	protein_coding
tgfb	24	ENSG00000143815	poly2	11.5176	0.54538	2.57886	4.35251	3.77668	1	-32.4923	0.366589	20.2462	0.631414	0.005736	0.00466	constant	ENSG00000143815	LBR	protein_coding
tgfb	24	ENSG00000228549	poly3	6.35154	0.05426	12.6309	19.5891	18.4031	-1	-37.2857		23.6428	0.753649	0.004064	0.003048	constant	ENSG00000228549		lncRNA
tgfb	24	ENSG00000160688	poly2	9.86288	0.424708	2.16565	7.26349	10.4742	-1	-23.7923	0.45887	15.8962	0.667819	0.00988	0.008027	constant	ENSG00000160688	FLAD1	protein_coding
tgfb	24	ENSG00000265972	poly2	8.87717	0.329508	1.76712	9.35041	12.4479	1	-28.3927	0.332374	18.1964	0.743599	0.007411	0.006021	constant	ENSG00000265972	TXNIP	protein_coding
tgfb	24	ENSG00000185483	poly3	8.59782	0.145635	1.54145	8.68052	1.98982	-1	-30.9973		20.4987	0.615427	0.006021	0.004516	constant	ENSG00000185483	ROR1	protein_coding
tgfb	24	ENSG00000198691	poly3	7.52752	0.085262	1.00406	10.2759	1.71294	-1	-26.0035		18.0017	0.725135	0.008226	0.00617	constant	ENSG00000198691	ABCA4	protein_coding
tgfb	24	ENSG00000085552	poly3	6.14617	1.7744	5.23918	7.5882	7.13093	-1	-16.135		13.0675	0.600125	0.015243	0.011432	constant	ENSG00000085552	IGSF9	protein_coding
tgfb	24	ENSG00000116604	poly3	10.5878	0.15758	1.57343	4.87602	2.06888	-1	-17.9534		13.9767	0.626461	0.013606	0.010204	constant	ENSG00000116604	MEF2D	protein_coding
tgfb	24	ENSG00000143164	poly3	10.4525	2.11483	5.45266	9.04528	7.58486	1	-42.2592		26.1296	0.638762	0.002978	0.002234	constant	ENSG00000143164	DCAF6	protein_coding
tgfb	24	ENSG00000143434	poly3	10.4423	0.141278	1.45512	7.85873	2.0298	-1	-15.4884		12.7442	0.644915	0.015872	0.011904	constant	ENSG00000143434	SEMA6C	protein_coding
tgfb	24	ENSG00000123472	poly3	9.5608	0.139964	1.46308	8.79725	1.86808	1	-35.709		22.8545	0.607543	0.004485	0.003364	constant	ENSG00000123472	ATPAF1	protein_coding
tgfb	24	ENSG00000123689	power	9.51133	0.09299	2.21473	6.5887	4.55531	1	-9.61522	0.82421	8.80761	0.656823	0.023964	0.019471	constant	ENSG00000123689	G0S2	protein_coding
tgfb	24	ENSG00000162458	poly2	13.4198	0.46442	2.31651	5.852	7.37969	-1	-31.1713	0.373836	19.5856	0.640199	0.00623	0.005062	constant	ENSG00000162458	FBLIM1	protein_coding
tgfb	24	ENSG00000162733	poly3	11.4257	0.054336	0.680118	1.28791	2.02562	1	-34.6826		22.3413	0.877372	0.004782	0.003587	constant	ENSG00000162733	DDR2	protein_coding
tgfb	24	ENSG00000154380	poly2	11.6522	0.51951	2.50004	7.76852	3.60325	1	-38.8074	0.632617	23.4037	0.624583	0.003865	0.003141	constant	ENSG00000154380	ENAH	protein_coding
tgfb	24	ENSG00000160058	poly3	10.5408	0.121772	1.31517	14.7347	1.89412	-1	-41.3542		25.6771	0.66498	0.003152	0.002364	constant	ENSG00000160058	BSDC1	protein_coding
tgfb	24	ENSG00000134242	poly3	8.03575	0.098919	1.12807	2.81029	16.7673	1	-14.257		12.1285	0.682562	0.017141	0.012856	constant	ENSG00000134242	PTPN22	protein_coding
tgfb	24	ENSG00000162496	poly3	9.40371	0.156925	1.56418	9.31083	17.6628	-1	-20.0286		15.0143	0.630724	0.01195	0.008963	constant	ENSG00000162496	DHRS3	protein_coding
tgfb	24	ENSG00000162909	power	14.3959	0.001007	0.01543	0.72034	0.51361	1	-72.7506	0.717043	40.3753	0.864583	0.000463	0.000376	constant	ENSG00000162909	CAPN2	protein_coding
tgfb	24	ENSG00000023902	poly3	10.7021	0.106708	1.17694	6.98683	2.06185	-1	-20.566		15.283	0.740285	0.011556	0.008667	constant	ENSG00000023902	PLEKHO1	protein_coding
tgfb	24	ENSG00000131584	poly2	10.0525	0.386304	1.99081	3.28342	3.67743	-1	-21.1163	0.363569	14.5581	0.721865	0.011679	0.009489	constant	ENSG00000131584	ACAP3	protein_coding
tgfb	24	ENSG00000127054	poly2	11.1166	0.394504	2.03926	10.1313	18.6403	-1	-34.7776	0.602066	21.3888	0.691206	0.004972	0.00404	constant	ENSG00000127054	INTS11	protein_coding
tgfb	24	ENSG00000160712	poly2	8.03027	0.2703	1.49092	2.46263	3.74951	1	-43.6291	0.292921	25.8145	0.821637	0.00286	0.002323	constant	ENSG00000160712	IL6R	protein_coding
tgfb	24	ENSG00000171608	poly2	8.08137	0.445451	2.24481	8.62842	6.42035	-1	-31.9224	0.451498	19.9612	0.652979	0.005944	0.004829	constant	ENSG00000171608	PIK3CD	protein_coding
tgfb	24	ENSG00000162434	poly3	12.955	0.176629	1.83795	4.4444	17.0279	1	-35.8638		22.9319	0.603292	0.004442	0.003331	constant	ENSG00000162434	JAK1	protein_coding
tgfb	24	ENSG00000162616	poly3	11.9275	0.089434	1.0269	17.6293	2.00805	1	-27.5318		18.7659	0.769586	0.007477	0.005608	constant	ENSG00000162616	DNAJB4	protein_coding
tgfb	24	ENSG00000211451	poly3	6.423	2.04681	5.46066	13.2964	7.43527	-1	-32.6612		21.3306	0.612347	0.005426	0.00407	constant	ENSG00000211451	GNRHR2	transcribed_unitary_pseudogene
tgfb	24	ENSG00000069812	poly2	9.1592	0.333779	1.76894	2.90732	3.80839	-1	-20.7868	0.406762	14.3934	0.775812	0.011921	0.009686	constant	ENSG00000069812	HES2	protein_coding
tgfb	24	ENSG00000184005	power	10.8517	0.00216	0.008591	1.05049	0.01001	1	-25.5825	0.330963	16.7913	0.651334	0.008834	0.007178	constant	ENSG00000184005	ST6GALNAC3	protein_coding
tgfb	24	ENSG00000196449	poly3	9.17674	0.098832	1.10878	7.96187	15.8852	-1	-42.1755		26.0878	0.758836	0.002994	0.002245	constant	ENSG00000196449	YRDC	protein_coding
tgfb	24	ENSG00000183386	power	9.96859	0.001054	0.008409	1.02169	0.01001	-1	-27.1441	0.479987	17.5721	0.661112	0.008013	0.00651	constant	ENSG00000183386	FHL3	protein_coding
tgfb	24	ENSG00000143147	poly3	10.37	0.054603	0.693906	8.02678	17.5461	-1	-50.4235		30.2118	0.807223	0.001788	0.001341	constant	ENSG00000143147	GPR161	protein_coding
tgfb	24	ENSG00000076356	poly3	13.0693	0.105098	1.18813	14.0986	1.77054	-1	-24.6482		17.3241	0.699527	0.008954	0.006715	constant	ENSG00000076356	PLXNA2	protein_coding
tgfb	24	ENSG00000049323	poly3	12.8909	0.084889	1.00452	3.58739	2.17657	-1	-44.3618		27.1809	0.783859	0.002612	0.001959	constant	ENSG00000049323	LTBP1	protein_coding
tgfb	24	ENSG00000196975	power	10.5177	0.005081	0.008138	0.858066	0.01001	1	-37.918	0.60158	22.959	0.674309	0.004086	0.00332	constant	ENSG00000196975	ANXA4	protein_coding
tgfb	24	ENSG00000213626	poly3	6.79218	0.127408	1.38905	19.1147	1.66384	-1	-19.0463		14.5231	0.620581	0.012707	0.00953	constant	ENSG00000213626	LBH	protein_coding
tgfb	24	ENSG00000115363	poly3	9.73148	0.078692	0.943214	12.8287	17.0213	-1	-25.8004		17.9002	0.72307	0.008331	0.006249	constant	ENSG00000115363	EVA1A	protein_coding
tgfb	24	ENSG00000284879	poly3	6.25811	0.518884	16.1679	18.8169	17.3828	-1	-24.6009		17.3004	0.661238	0.00898	0.006735	constant	ENSG00000284879	NCAL1	lncRNA
tgfb	24	ENSG00000152284	poly3	9.81267	0.120627	1.29245	12.8562	2.05869	-1	-32.4771		21.2386	0.705338	0.005489	0.004117	constant	ENSG00000152284	TCF7L1	protein_coding
tgfb	24	ENSG00000163162	power	11.2907	0.001146	0.009053	1.04283	0.01001	1	-37.1833	0.281129	22.5917	0.62627	0.004278	0.003476	constant	ENSG00000163162	RNF149	protein_coding
tgfb	24	ENSG00000162869	poly2	9.31855	0.459424	10.5969	16.4616	17.1866	1	-31.7297	0.265232	19.8648	0.651014	0.006016	0.004888	constant	ENSG00000162869	PPP1R21	protein_coding
tgfb	24	ENSG00000172985	poly3	9.79884	0.081824	7.62269	9.54044	5.06912	-1	-35.6483		22.8242	0.665055	0.004502	0.003377	constant	ENSG00000172985	SH3RF3	protein_coding
tgfb	24	ENSG00000150551	poly3	8.65794	0.046406	0.59836	1.12932	1.76657	-1	-37.7012		23.8506	0.882687	0.00396	0.00297	constant	ENSG00000150551	LYPD1	protein_coding
tgfb	24	ENSG00000115641	poly3	12.3193	0.063694	0.783612	16.0868	1.83712	-1	-51.7203		30.8602	0.825653	0.001649	0.001237	constant	ENSG00000115641	FHL2	protein_coding
tgfb	24	ENSG00000213222	poly2	7.62725	0.526917	2.50981	4.20677	3.8499	-1	-18.0498	0.571006	13.0249	0.651795	0.014146	0.011493	constant	ENSG00000213222	TOMM40P4	processed_pseudogene
tgfb	24	ENSG00000081320	poly2	8.82485	0.605998	2.7788	4.75867	3.83588	1	-26.9349	0.961557	17.4674	0.607856	0.008118	0.006596	constant	ENSG00000081320	STK17B	protein_coding
tgfb	24	ENSG00000186522	poly2	11.4151	0.387326	2.00332	16.4688	3.48934	1	-34.0843	0.425831	21.0422	0.703665	0.005193	0.004219	constant	ENSG00000186522	SEPTIN10	protein_coding
tgfb	24	ENSG00000152128	poly3	8.29053	0.043957	0.565428	1.05248	2.11664	1	-45.5973		27.7987	0.921094	0.002417	0.001813	constant	ENSG00000152128	TMEM163	protein_coding
tgfb	24	ENSG00000144118	poly3	12.517	0.056158	0.704376	1.35065	1.84017	1	-49.6136		29.8068	0.862509	0.001881	0.001411	constant	ENSG00000144118	RALB	protein_coding
tgfb	24	ENSG00000114933	poly2	8.60134	15.9312	17.8275	19.8509	16.3146	-1	-25.9685	0.34506	16.9842	0.711286	0.008623	0.007007	constant	ENSG00000114933	INO80D	protein_coding
tgfb	24	ENSG00000064989	poly3	12.4551	0.121418	1.29422	6.4637	2.09351	1	-17.7601		13.88	0.701573	0.013771	0.010328	constant	ENSG00000064989	CALCRL	protein_coding
tgfb	24	ENSG00000198586	poly3	10.1734	0.140809	1.45441	9.53222	1.99991	1	-27.1164		18.5582	0.638656	0.007674	0.005755	constant	ENSG00000198586	TLK1	protein_coding
tgfb	24	ENSG00000144476	poly3	9.22333	0.088835	1.04363	9.2719	15.1614	1	-20.347		15.1735	0.699055	0.011715	0.008786	constant	ENSG00000144476	ACKR3	protein_coding
tgfb	24	ENSG00000225205	poly3	6.95496	2.08692	5.24495	10.5862	7.20376	1	-28.3064		19.1532	0.638852	0.007124	0.005343	constant	ENSG00000225205	PDK1-AS1	lncRNA
tgfb	24	ENSG00000168397	poly2	10.4516	0.520193	6.08674	15.6199	16.0373	-1	-27.3405	0.928986	17.6702	0.615376	0.007915	0.006431	constant	ENSG00000168397	ATG4B	protein_coding
tgfb	24	ENSG00000144036	poly3	10.0599	0.236166	2.00302	9.64219	2.57231	1	-37.6068		23.8034	0.606351	0.003983	0.002988	constant	ENSG00000144036	EXOC6B	protein_coding
tgfb	24	ENSG00000134324	poly3	11.0611	0.112363	1.22886	10.7914	17.0118	1	-41.5221		25.761	0.698258	0.003119	0.002339	constant	ENSG00000134324	LPIN1	protein_coding
tgfb	24	ENSG00000144063	poly3	9.74399	0.110939	1.245	4.13936	1.67029	1	-20.8945		15.4472	0.655219	0.011321	0.008491	constant	ENSG00000144063	MALL	protein_coding
tgfb	24	ENSG00000115602	poly2	13.9024	0.424142	2.14357	3.55297	3.6165	1	-28.4513	0.343113	18.2256	0.687943	0.007384	0.005999	constant	ENSG00000115602	IL1RL1	protein_coding
tgfb	24	ENSG00000213160	poly3	8.82944	2.18319	6.92608	7.85141	7.11645	1	-34.7133		22.3567	0.641426	0.004773	0.00358	constant	ENSG00000213160	KLHL23	protein_coding
tgfb	24	ENSG00000197635	power	8.93914	0.002999	0.00423	0.00926	0.01001	1	-34.0318	0.401566	21.0159	0.884516	0.00521	0.004233	constant	ENSG00000197635	DPP4	protein_coding
tgfb	24	ENSG00000144589	poly2	8.93492	0.460034	2.30157	8.8005	17.898	-1	-22.7701	0.588248	15.385	0.642905	0.010532	0.008557	constant	ENSG00000144589	STK11IP	protein_coding
tgfb	24	ENSG00000143878	poly3	13.7168	0.064623	0.781032	1.49364	2.33685	-1	-27.2073		18.6037	0.885907	0.00763	0.005723	constant	ENSG00000143878	RHOB	protein_coding
tgfb	24	ENSG00000138435	poly3	7.29192	0.074017	0.886454	15.819	1.86629	-1	-21.9271		15.9636	0.788024	0.010613	0.00796	constant	ENSG00000138435	CHRNA1	protein_coding
tgfb	24	ENSG00000169599	poly3	9.3681	0.152839	1.55461	7.02708	1.93193	1	-46.0683		28.0341	0.600059	0.002347	0.001761	constant	ENSG00000169599	NFU1	protein_coding
tgfb	24	ENSG00000204634	poly3	10.2741	0.223891	1.95326	5.53307	2.49218	1	-44.2792		27.1396	0.612849	0.002625	0.001969	constant	ENSG00000204634	TBC1D8	protein_coding
tgfb	24	ENSG00000115414	poly3	17.2526	0.079736	0.95934	8.1517	7.64409	-1	-31.702		20.851	0.780832	0.005761	0.004321	constant	ENSG00000115414	FN1	protein_coding
tgfb	24	ENSG00000169604	power	8.40678	0.000742	0.006119	0.562395	0.01001	-1	-20.7199	0.416766	14.36	0.787358	0.011971	0.009727	constant	ENSG00000169604	ANTXR1	protein_coding
tgfb	24	ENSG00000123609	poly3	9.72195	0.075955	0.912551	17.5395	1.72438	1	-33.514		21.757	0.762867	0.005145	0.003858	constant	ENSG00000123609	NMI	protein_coding
tgfb	24	ENSG00000082898	poly2	12.5143	0.503292	2.45803	14.9207	5.7889	1	-33.1626	0.476222	20.5813	0.616594	0.005501	0.004469	constant	ENSG00000082898	XPO1	protein_coding
tgfb	24	ENSG00000173559	poly3	10.0161	0.086076	1.00465	12.6993	1.82767	1	-29.2929		19.6465	0.740505	0.006698	0.005023	constant	ENSG00000173559	NABP1	protein_coding
tgfb	24	ENSG00000168497	poly3	12.9918	0.162917	1.6144	10.7124	2.0369	1	-44.0701		27.035	0.605358	0.00266	0.001995	constant	ENSG00000168497	CAVIN2	protein_coding
tgfb	24	ENSG00000157833	poly3	7.88103	0.124269	1.36282	14.3592	1.9624	-1	-22.2918		16.1459	0.659629	0.010374	0.007781	constant	ENSG00000157833	GAREM2	protein_coding
tgfb	24	ENSG00000169432	poly2	7.84806	0.432176	2.17856	5.28517	3.54549	1	-27.0807	0.829557	17.5403	0.675283	0.008044	0.006536	constant	ENSG00000169432	SCN9A	protein_coding
tgfb	24	ENSG00000082438	poly2	9.80347	0.351627	1.85364	3.0608	3.53717	1	-24.8888	0.254081	16.4444	0.735518	0.009225	0.007496	constant	ENSG00000082438	COBLL1	protein_coding
tgfb	24	ENSG00000091409	poly3	13.1565	0.087893	1.00347	2.03489	2.2031	1	-44.6629		27.3314	0.802606	0.002563	0.001922	constant	ENSG00000091409	ITGA6	protein_coding
tgfb	24	ENSG00000163249	power	10.6418	0.002524	0.462939	4.85989	1.22415	1	-40.7547	0.836128	24.3773	0.632909	0.003422	0.002781	constant	ENSG00000163249	CCNYL1	protein_coding
tgfb	24	ENSG00000121966	poly3	10.55	0.042402	0.551852	1.03367	1.8115	-1	-31.0847		20.5424	0.899231	0.005988	0.004491	constant	ENSG00000121966	CXCR4	protein_coding
tgfb	24	ENSG00000144369	poly2	9.47333	0.408129	2.10038	12.3752	13.4335	1	-28.5921	0.821699	18.296	0.680317	0.007319	0.005947	constant	ENSG00000144369	FAM171B	protein_coding
tgfb	24	ENSG00000114993	poly2	7.87866	0.521131	2.52252	4.30088	8.64927	-1	-23.7564	0.589625	15.8782	0.605997	0.009902	0.008045	constant	ENSG00000114993	RTKN	protein_coding
tgfb	24	ENSG00000144524	poly2	10.1568	0.446277	2.22915	3.7066	3.61187	-1	-55.9489	0.832918	31.9744	0.672122	0.001324	0.001076	constant	ENSG00000144524	COPS7B	protein_coding
tgfb	24	ENSG00000151689	linear	9.95769	3.9832	8.05579	11.7498	10	1	-36.3411	0.244494	21.1706	0.605296	0.004745	0.004152	constant	ENSG00000151689	INPP1	protein_coding
tgfb	24	ENSG00000084734	poly3	7.38662	0.093973	1.10026	11.8044	13.0613	1	-24.7353		17.3676	0.709215	0.008905	0.006679	constant	ENSG00000084734	GCKR	protein_coding
tgfb	24	ENSG00000180398	poly2	12.797	0.409127	2.08833	4.90125	3.54159	1	-48.4532	0.6676	28.2266	0.691502	0.002115	0.001719	constant	ENSG00000180398	MCFD2	protein_coding
tgfb	24	ENSG00000135919	poly2	8.48437	0.830834	3.33078	5.73381	5.45871	-1	-26.8968	0.99277	17.4484	0.707158	0.008137	0.006612	constant	ENSG00000135919	SERPINE2	protein_coding
tgfb	24	ENSG00000222041	poly2	9.53198	0.620172	2.80736	4.77973	4.07198	-1	-33.7293	0.702584	20.8646	0.635286	0.005309	0.004314	constant	ENSG00000222041	CYTOR	lncRNA
tgfb	24	ENSG00000035115	poly3	8.52095	0.153656	1.55593	9.22047	13.1909	1	-24.8901		17.445	0.603964	0.008819	0.006614	constant	ENSG00000035115	SH3YL1	protein_coding
tgfb	24	ENSG00000162804	poly3	9.53269	0.146147	1.50442	6.47957	1.95053	-1	-25.3098		17.6549	0.641213	0.008591	0.006443	constant	ENSG00000162804	SNED1	protein_coding
tgfb	24	ENSG00000091317	poly3	11.6844	0.216016	1.91738	5.00042	2.40153	1	-23.4938		16.7469	0.604784	0.009623	0.007218	constant	ENSG00000091317	CMTM6	protein_coding
tgfb	24	ENSG00000114166	poly3	8.58887	0.116193	1.2669	9.95021	1.90187	1	-19.1786		14.5893	0.671573	0.012603	0.009452	constant	ENSG00000114166	KAT2B	protein_coding
tgfb	24	ENSG00000170011	poly3	9.95157	0.025054	0.340701	0.628459	2.23312	1	-51.9884		30.9942	0.973008	0.001621	0.001216	constant	ENSG00000170011	MYRIP	protein_coding
tgfb	24	ENSG00000160746	poly3	10.9075	0.125185	1.36715	5.12547	16.2046	1	-54.3148		32.1574	0.600199	0.001402	0.001051	constant	ENSG00000160746	ANO10	protein_coding
tgfb	24	ENSG00000168309	poly3	9.86491	0.059169	0.740604	17.081	15.4716	1	-25.2947		17.6474	0.817997	0.008599	0.006449	constant	ENSG00000168309	FAM107A	protein_coding
tgfb	24	ENSG00000241158	poly2	6.77541	0.441156	2.21629	14.1394	3.49332	1	-16.5484	0.666407	12.2742	0.664537	0.015537	0.012624	constant	ENSG00000241158	ADAMTS9-AS1	lncRNA
tgfb	24	ENSG00000198919	poly3	8.37766	0.771794	10.6784	14.512	4.79872	1	-23.7109		16.8554	0.643467	0.009494	0.00712	constant	ENSG00000198919	DZIP3	protein_coding
tgfb	24	ENSG00000163513	poly2	13.6914	0.370908	1.94145	7.28183	10.1127	1	-44.1357	0.452734	26.0679	0.710191	0.002771	0.002251	constant	ENSG00000163513	TGFBR2	protein_coding
tgfb	24	ENSG00000206527	poly3	10.3551	0.144805	1.49656	9.61046	17.7129	1	-33.4063		21.7032	0.603002	0.005179	0.003884	constant	ENSG00000206527	HACD2	protein_coding
tgfb	24	ENSG00000173193	poly3	10.5454	0.08358	1.1477	6.26599	11.4694	1	-29.2503		19.6251	0.649821	0.006715	0.005037	constant	ENSG00000173193	PARP14	protein_coding
tgfb	24	ENSG00000169255	poly3	9.26838	0.095846	1.10459	10.1878	17.4547	1	-24.5114		17.2557	0.680736	0.00903	0.006773	constant	ENSG00000169255	B3GALNT1	protein_coding
tgfb	24	ENSG00000075420	poly3	12.7121	0.102581	1.18724	3.59318	14.1668	-1	-36.3839		23.1919	0.738014	0.0043	0.003225	constant	ENSG00000075420	FNDC3B	protein_coding
tgfb	24	ENSG00000154310	poly2	11.1429	0.524068	2.51338	7.74529	3.64395	1	-31.2079	0.594774	19.604	0.626571	0.006215	0.00505	constant	ENSG00000154310	TNIK	protein_coding
tgfb	24	ENSG00000175040	poly3	9.69009	0.117884	1.29344	3.09251	18.6194	-1	-22.8748		16.4374	0.627693	0.010003	0.007502	constant	ENSG00000175040	CHST2	protein_coding
tgfb	24	ENSG00000163659	power	9.61955	0.001087	0.008643	0.927604	0.01001	1	-27.3158	0.499665	17.6579	0.646715	0.007927	0.006441	constant	ENSG00000163659	TIPARP	protein_coding
tgfb	24	ENSG00000163389	poly3	9.41591	0.12357	1.34827	10.0952	1.72115	1	-32.5273		21.2636	0.619303	0.005472	0.004104	constant	ENSG00000163389	POGLUT1	protein_coding
tgfb	24	ENSG00000163638	poly3	11.7162	0.037165	0.488521	0.905521	2.02994	1	-37.4634		23.7317	0.936863	0.004019	0.003014	constant	ENSG00000163638	ADAMTS9	protein_coding
tgfb	24	ENSG00000152492	poly2	12.3021	0.498398	2.43743	4.93844	18.3264	1	-41.8371	0.457236	24.9185	0.621249	0.003199	0.002599	constant	ENSG00000152492	CCDC50	protein_coding
tgfb	24	ENSG00000114315	poly3	10.0004	0.16462	1.64996	6.35772	2.11457	-1	-17.0401		13.5201	0.630826	0.014405	0.010803	constant	ENSG00000114315	HES1	protein_coding
tgfb	24	ENSG00000163754	poly2	10.5798	0.401843	2.06592	14.5411	11.5286	1	-43.5367	0.281347	25.7683	0.68783	0.002876	0.002337	constant	ENSG00000163754	GYG1	protein_coding
tgfb	24	ENSG00000157020	poly3	12.0831	0.111581	1.22505	7.43423	16.3207	-1	-31.5043		20.7522	0.692383	0.005833	0.004375	constant	ENSG00000157020	SEC13	protein_coding
tgfb	24	ENSG00000144959	poly2	10.8026	0.56886	2.63633	4.42199	4.12629	1	-32.5955	0.597716	20.2978	0.667858	0.005699	0.00463	constant	ENSG00000144959	NCEH1	protein_coding
tgfb	24	ENSG00000144840	poly3	9.40204	2.51486	5.68436	13.4469	18.6677	1	-35.7002		22.8501	0.630054	0.004488	0.003366	constant	ENSG00000144840	RABL3	protein_coding
tgfb	24	ENSG00000151092	poly3	9.64229	0.18569	1.80186	16.0442	2.28975	1	-25.8674		17.9337	0.613441	0.008297	0.006222	constant	ENSG00000151092	NGLY1	protein_coding
tgfb	24	ENSG00000134107	power	10.2642	0.001167	0.032794	2.25545	0.447366	-1	-28.831	0.749732	18.4155	0.746235	0.007211	0.005859	constant	ENSG00000134107	BHLHE40	protein_coding
tgfb	24	ENSG00000172340	poly3	10.2553	0.197658	1.82399	19.4366	2.26558	1	-33.4443		21.7221	0.611417	0.005167	0.003875	constant	ENSG00000172340	SUCLG2	protein_coding
tgfb	24	ENSG00000163636	poly2	11.0462	0.532354	2.56011	12.471	4.73429	1	-45.2627	0.357349	26.6313	0.601063	0.002582	0.002098	constant	ENSG00000163636	PSMD6	protein_coding
tgfb	24	ENSG00000163947	poly3	9.72551	0.057148	0.709426	1.34916	2.0639	1	-43.9108		26.9554	0.875252	0.002686	0.002015	constant	ENSG00000163947	ARHGEF3	protein_coding
tgfb	24	ENSG00000114767	poly3	9.42937	0.088935	1.01347	7.64994	18.5921	-1	-27.5949		18.7974	0.799251	0.007448	0.005586	constant	ENSG00000114767	RRP9	protein_coding
tgfb	24	ENSG00000172053	poly2	12.0038	0.468326	9.89761	13.4286	17.3264	-1	-47.6852	0.876005	27.8426	0.646067	0.002219	0.001803	constant	ENSG00000172053	QARS1	protein_coding
tgfb	24	ENSG00000177479	poly3	10.6416	0.060266	0.754866	1.84264	14.7085	-1	-54.0759		32.038	0.794574	0.001423	0.001067	constant	ENSG00000177479	ARIH2	protein_coding
tgfb	24	ENSG00000114019	poly2	11.1777	0.36198	1.89744	3.13504	3.52553	-1	-34.18	0.497822	21.09	0.726273	0.005162	0.004194	constant	ENSG00000114019	AMOTL2	protein_coding
tgfb	24	ENSG00000168297	poly3	9.04909	0.10914	1.20508	19.8958	1.92907	1	-29.546		19.773	0.696334	0.006593	0.004944	constant	ENSG00000168297	PXK	protein_coding
tgfb	24	ENSG00000184500	poly3	8.9459	0.145405	1.48442	8.55494	2.0339	1	-26.9046		18.4523	0.639209	0.007776	0.005832	constant	ENSG00000184500	PROS1	protein_coding
tgfb	24	ENSG00000131375	poly2	9.51269	0.508299	2.48217	11.5347	13.2359	1	-29.5247	0.651171	18.7623	0.611703	0.006905	0.00561	constant	ENSG00000131375	CAPN7	protein_coding
tgfb	24	ENSG00000164050	poly2	10.0627	0.568176	2.65738	4.51317	3.77153	-1	-20.8861	0.240322	14.443	0.618299	0.011848	0.009626	constant	ENSG00000164050	PLXNB1	protein_coding
tgfb	24	ENSG00000010319	poly3	8.94346	0.038723	0.511575	6.17141	3.74691	-1	-21.65		15.825	0.882354	0.010799	0.008099	constant	ENSG00000010319	SEMA3G	protein_coding
tgfb	24	ENSG00000010322	poly2	11.8515	0.381706	1.96811	3.23859	3.78125	-1	-37.9893	0.308664	22.9946	0.736802	0.004068	0.003305	constant	ENSG00000010322	NISCH	protein_coding
tgfb	24	ENSG00000114554	poly3	10.4656	0.140451	1.45835	17.5133	1.95939	-1	-23.6469		16.8234	0.642399	0.009532	0.007149	constant	ENSG00000114554	PLXNA1	protein_coding
tgfb	24	ENSG00000136068	poly3	14.5324	0.100178	1.14276	6.45192	1.72879	-1	-28.8142		19.4071	0.69564	0.006901	0.005176	constant	ENSG00000136068	FLNB	protein_coding
tgfb	24	ENSG00000004399	poly3	14.5306	0.142513	1.47605	7.40374	1.92817	-1	-27.6942		18.8471	0.618602	0.007401	0.005551	constant	ENSG00000004399	PLXND1	protein_coding
tgfb	24	ENSG00000114861	poly2	10.1143	0.424082	2.15497	3.59314	19.5861	1	-30.0544	0.5541	19.0272	0.670953	0.00668	0.005427	constant	ENSG00000114861	FOXP1	protein_coding
tgfb	24	ENSG00000057019	poly2	12.1471	0.362157	1.89694	3.1323	3.5557	1	-36.89	0.879754	22.445	0.728604	0.004357	0.00354	constant	ENSG00000057019	DCBLD2	protein_coding
tgfb	24	ENSG00000075711	poly2	11.2459	0.503446	2.45124	5.98612	3.47655	1	-28.513	0.70311	18.2565	0.622244	0.007356	0.005976	constant	ENSG00000075711	DLG1	protein_coding
tgfb	24	ENSG00000168036	poly3	13.3071	0.106148	1.20625	9.89159	14.598	-1	-48.3996		29.1998	0.66112	0.002029	0.001522	constant	ENSG00000168036	CTNNB1	protein_coding
tgfb	24	ENSG00000152642	poly2	9.37479	0.380252	1.97491	13.4317	3.47989	1	-30.685	0.874669	19.3425	0.708466	0.006422	0.005218	constant	ENSG00000152642	GPD1L	protein_coding
tgfb	24	ENSG00000163608	poly3	9.81167	0.082394	0.963924	12.9891	15.6461	1	-48.9051		29.4526	0.780983	0.001966	0.001474	constant	ENSG00000163608	NEPRO	protein_coding
tgfb	24	ENSG00000144815	poly2	9.78907	0.496518	2.42271	12.1312	3.52025	1	-39.0515	0.679808	23.5257	0.630226	0.003807	0.003093	constant	ENSG00000144815	NXPE3	protein_coding
tgfb	24	ENSG00000196776	poly3	10.4021	0.104986	1.15937	14.877	2.12255	1	-35.6797		22.8399	0.761175	0.004493	0.00337	constant	ENSG00000196776	CD47	protein_coding
tgfb	24	ENSG00000013297	power	13.5525	0.000729	0.011404	0.433394	0.2341	1	-48.8473	0.265147	28.4236	0.883397	0.002064	0.001677	constant	ENSG00000013297	CLDN11	protein_coding
tgfb	24	ENSG00000010327	power	13.8811	0.006436	0.00854	1.07437	0.01001	-1	-23.3333	0.304517	15.6667	0.654715	0.010167	0.008261	constant	ENSG00000010327	STAB1	protein_coding
tgfb	24	ENSG00000168268	poly3	12.4565	0.0699	0.834857	1.61938	2.22786	-1	-31.6867		20.8434	0.855439	0.005767	0.004325	constant	ENSG00000168268	NT5DC2	protein_coding
tgfb	24	ENSG00000170891	poly2	8.54523	0.26304	1.44906	2.3847	4.21997	-1	-34.5749	0.565537	21.2874	0.865349	0.005036	0.004092	constant	ENSG00000170891	CYTL1	protein_coding
tgfb	24	ENSG00000169744	poly3	11.5369	0.103491	1.16964	5.70509	1.75598	1	-24.7039		17.3519	0.67301	0.008922	0.006692	constant	ENSG00000169744	LDB2	protein_coding
tgfb	24	ENSG00000002587	poly3	7.61141	0.165145	1.66131	5.11101	2.23109	1	-21.3877		15.6938	0.633692	0.010977	0.008233	constant	ENSG00000002587	HS3ST1	protein_coding
tgfb	24	ENSG00000173597	poly2	12.3181	0.521394	11.3152	15.0338	13.6933	1	-24.7284	0.947208	16.3642	0.60363	0.009318	0.007571	constant	ENSG00000173597	SULT1B1	protein_coding
tgfb	24	ENSG00000138678	poly3	8.21413	0.108861	1.20022	14.8806	2.2548	1	-31.1113		20.5557	0.765677	0.005978	0.004484	constant	ENSG00000138678	GPAT3	protein_coding
tgfb	24	ENSG00000005059	poly3	10.0094	0.166236	1.62907	5.40574	2.11878	1	-29.2732		19.6366	0.620641	0.006706	0.005029	constant	ENSG00000005059	MCUB	protein_coding
tgfb	24	ENSG00000138814	poly2	11.1025	0.482045	2.37227	16.5211	3.47715	1	-45.6262	0.505501	26.8131	0.635836	0.002524	0.002051	constant	ENSG00000138814	PPP3CA	protein_coding
tgfb	24	ENSG00000151012	poly2	11.2934	0.396084	2.04038	6.65139	3.4572	1	-27.9227	0.621174	17.9614	0.694762	0.007632	0.006201	constant	ENSG00000151012	SLC7A11	protein_coding
tgfb	24	ENSG00000168785	poly3	11.5041	0.114314	1.23555	2.72235	2.32723	1	-41.2513		25.6257	0.774945	0.003172	0.002379	constant	ENSG00000168785	TSPAN5	protein_coding
tgfb	24	ENSG00000138698	poly2	10.9326	0.510226	10.2152	11.5746	10.7933	1	-33.4323	0.990386	20.7161	0.610429	0.005409	0.004395	constant	ENSG00000138698	RAP1GDS1	protein_coding
tgfb	24	ENSG00000163453	poly3	12.1503	0.125649	1.33566	3.67945	2.00213	-1	-23.1038		16.5519	0.672338	0.009861	0.007396	constant	ENSG00000163453	IGFBP7	protein_coding
tgfb	24	ENSG00000118564	power	11.1361	0.006606	0.008739	1.10231	0.01001	1	-42.0902	0.247155	25.0451	0.642319	0.003148	0.002558	constant	ENSG00000118564	FBXL5	protein_coding
tgfb	24	ENSG00000170522	poly2	9.84432	0.412393	2.10987	3.51434	5.8044	1	-29.9494	0.406825	18.9747	0.678585	0.006724	0.005463	constant	ENSG00000170522	ELOVL6	protein_coding
tgfb	24	ENSG00000038210	poly2	9.61791	0.593916	2.73609	4.66085	3.87409	1	-25.9572	0.938868	16.9786	0.619388	0.00863	0.007012	constant	ENSG00000038210	PI4K2B	protein_coding
tgfb	24	ENSG00000138772	poly3	10.2438	0.087121	1.02585	14.4328	1.65926	1	-35.1058		22.5529	0.721473	0.004657	0.003493	constant	ENSG00000138772	ANXA3	protein_coding
tgfb	24	ENSG00000109501	poly3	10.9961	0.229956	1.97487	11.656	19.4689	-1	-27.2333		18.6166	0.607114	0.007618	0.005713	constant	ENSG00000109501	WFS1	protein_coding
tgfb	24	ENSG00000157404	poly3	9.57262	0.053419	0.675042	1.28765	1.82422	-1	-24.1797		17.0899	0.865983	0.00922	0.006915	constant	ENSG00000157404	KIT	protein_coding
tgfb	24	ENSG00000181381	poly2	10.3736	0.422512	5.36154	8.65711	6.06865	1	-29.3923	0.231368	18.6962	0.670005	0.006962	0.005657	constant	ENSG00000181381	DDX60L	protein_coding
tgfb	24	ENSG00000163739	power	9.04629	0.001897	0.080723	1.91944	1.14714	1	-21.7237	0.795331	14.8619	0.794658	0.011243	0.009135	constant	ENSG00000163739	CXCL1	protein_coding
tgfb	24	ENSG00000138767	poly3	10.1411	0.20298	1.83432	9.58139	2.37692	1	-25.804		17.902	0.614555	0.00833	0.006247	constant	ENSG00000138767	CNOT6L	protein_coding
tgfb	24	ENSG00000164323	poly2	9.41774	0.338805	1.79695	2.96297	3.60344	1	-27.7031	0.781396	17.8515	0.751558	0.007737	0.006287	constant	ENSG00000164323	CFAP97	protein_coding
tgfb	24	ENSG00000250241	poly2	6.56013	0.555557	2.61219	4.41612	3.80138	1	-28.1856	0.319597	18.0928	0.629204	0.007508	0.0061	constant	ENSG00000250241	PCDH10-DT	lncRNA
tgfb	24	ENSG00000169429	power	8.73002	0.000906	0.014472	0.747688	0.37579	1	-18.8386	0.554396	13.4193	0.856774	0.013465	0.01094	constant	ENSG00000169429	CXCL8	protein_coding
tgfb	24	ENSG00000127418	poly3	9.77585	0.162822	1.62327	10.7641	1.98249	-1	-17.6372		13.8186	0.603555	0.013877	0.010408	constant	ENSG00000127418	FGFRL1	protein_coding
tgfb	24	ENSG00000169851	poly3	9.7062	0.842317	2.96765	4.93977	6.83484	1	-50.0865		30.0433	0.859424	0.001826	0.00137	constant	ENSG00000169851	PCDH7	protein_coding
tgfb	24	ENSG00000169299	poly2	10.7415	0.218578	1.24847	2.08165	3.64149	1	-49.9622	0.878349	28.9811	0.858846	0.001925	0.001564	constant	ENSG00000169299	PGM2	protein_coding
tgfb	24	ENSG00000185619	poly3	10.5521	0.088469	1.02978	5.14074	1.8035	-1	-52.1557		31.0778	0.752131	0.001605	0.001203	constant	ENSG00000185619	PCGF3	protein_coding
tgfb	24	ENSG00000164161	linear	14.6635	3.78787	7.75752	11.235	10	-1	-57.7416	0.395736	31.8708	0.623173	0.001246	0.00109	constant	ENSG00000164161	HHIP	protein_coding
tgfb	24	ENSG00000174780	poly3	12.0689	0.258929	2.10712	10.8717	19.8833	1	-36.5836		23.2918	0.60309	0.004246	0.003185	constant	ENSG00000174780	SRP72	protein_coding
tgfb	24	ENSG00000174749	poly2	11.4258	0.484143	2.36271	3.93817	3.75052	1	-32.8406	0.293557	20.4203	0.663922	0.005612	0.00456	constant	ENSG00000174749	FAM241A	protein_coding
tgfb	24	ENSG00000145349	poly2	10.0287	0.493253	2.42317	11.0523	17.8542	1	-34.7062	0.532639	21.3531	0.621914	0.004995	0.004058	constant	ENSG00000145349	CAMK2D	protein_coding
tgfb	24	ENSG00000138685	poly2	9.24632	0.467075	2.32767	6.4141	11.6352	1	-24.4218	0.470393	16.2109	0.638235	0.009499	0.007718	constant	ENSG00000138685	FGF2	protein_coding
tgfb	24	ENSG00000078177	poly3	8.70455	0.62968	3.15965	8.32894	5.47477	1	-25.0582		17.5291	0.618296	0.008727	0.006545	constant	ENSG00000078177	N4BP2	protein_coding
tgfb	24	ENSG00000109536	poly3	8.9415	0.108187	1.21929	8.14809	17.6335	1	-28.6834		19.3417	0.62716	0.006958	0.005218	constant	ENSG00000109536	FRG1	protein_coding
tgfb	24	ENSG00000109686	poly3	11.6231	0.156133	1.57131	9.28992	16.9409	1	-30.4211		20.2105	0.605331	0.006242	0.004681	constant	ENSG00000109686	SH3D19	protein_coding
tgfb	24	ENSG00000145555	poly3	12.4984	0.130336	1.42006	10.7335	13.7865	-1	-40.5024		25.2512	0.63615	0.003324	0.002493	constant	ENSG00000145555	MYO10	protein_coding
tgfb	24	ENSG00000038427	poly3	7.6197	0.027465	0.373481	0.693426	1.72398	-1	-29.5982		19.7991	0.943518	0.006571	0.004928	constant	ENSG00000038427	VCAN	protein_coding
tgfb	24	ENSG00000120708	power	9.26307	0.001645	0.004615	0.010251	0.01001	-1	-33.7112	0.24702	20.8556	0.866562	0.005315	0.004319	constant	ENSG00000120708	TGFBI	protein_coding
tgfb	24	ENSG00000112992	poly2	10.977	0.353675	1.87269	14.7549	17.7219	1	-44.6811	0.430888	26.3405	0.722867	0.002678	0.002176	constant	ENSG00000112992	NNT	protein_coding
tgfb	24	ENSG00000150712	poly3	10.4603	1.57374	5.18366	7.80245	6.98974	1	-39.8499		24.925	0.600297	0.003462	0.002597	constant	ENSG00000150712	MTMR12	protein_coding
tgfb	24	ENSG00000064651	poly2	10.2663	0.486529	11.4938	15.3858	12.657	1	-32.4639	0.876679	20.2319	0.629206	0.005746	0.004669	constant	ENSG00000064651	SLC12A2	protein_coding
tgfb	24	ENSG00000120318	poly3	11.9711	0.113044	1.22482	17.7625	2.11928	-1	-25.4677		17.7339	0.726364	0.008506	0.00638	constant	ENSG00000120318	ARAP3	protein_coding
tgfb	24	ENSG00000113594	poly2	10.2358	0.477151	2.34834	14.1886	3.56315	1	-23.6502	0.984961	15.8251	0.646623	0.009968	0.008099	constant	ENSG00000113594	LIFR	protein_coding
tgfb	24	ENSG00000123213	poly2	10.876	0.296519	1.62453	11.3205	13.0362	1	-51.1807	0.901626	29.5904	0.772957	0.001784	0.001449	constant	ENSG00000123213	NLN	protein_coding
tgfb	24	ENSG00000113555	poly3	10.854	0.099964	1.13186	11.5672	1.84039	-1	-26.7645		18.3822	0.707464	0.007844	0.005883	constant	ENSG00000113555	PCDH12	protein_coding
tgfb	24	ENSG00000153113	poly2	12.1665	0.433409	2.18489	10.0242	3.51778	1	-29.693	0.82218	18.8465	0.67197	0.006833	0.005551	constant	ENSG00000153113	CAST	protein_coding
tgfb	24	ENSG00000169258	power	8.81141	0.002174	0.008641	0.827016	0.01001	-1	-35.9123	0.374988	21.9561	0.647723	0.004632	0.003764	constant	ENSG00000169258	GPRIN1	protein_coding
tgfb	24	ENSG00000156453	power	12.0665	0.000422	0.0036	0.030797	0.01001	-1	-33.9576	0.302067	20.9788	0.914361	0.005234	0.004253	constant	ENSG00000156453	PCDH1	protein_coding
tgfb	24	ENSG00000197822	poly3	7.69764	0.20579	1.86648	11.184	2.31226	1	-29.0222		19.5111	0.601038	0.006812	0.005109	constant	ENSG00000197822	OCLN	protein_coding
tgfb	24	ENSG00000113163	poly3	9.78954	0.183688	1.7293	10.8558	2.23152	1	-29.2652		19.6326	0.616728	0.006709	0.005032	constant	ENSG00000113163	CERT1	protein_coding
tgfb	24	ENSG00000135083	poly2	9.4555	0.534034	2.54081	4.27963	3.75559	-1	-37.1241	0.23517	22.5621	0.634953	0.004294	0.003489	constant	ENSG00000135083	CCNJL	protein_coding
tgfb	24	ENSG00000181104	poly3	13.9704	0.114602	1.27021	5.23181	2.0351	-1	-47.7288		28.8644	0.702453	0.002116	0.001587	constant	ENSG00000181104	F2R	protein_coding
tgfb	24	ENSG00000164251	power	11.0767	0.000649	0.01086	0.537519	0.118378	-1	-31.7018	0.504569	19.8509	0.864808	0.006026	0.004896	constant	ENSG00000164251	F2RL1	protein_coding
tgfb	24	ENSG00000146083	poly2	10.079	0.475072	2.31863	3.83782	3.95606	-1	-30.1715	0.396344	19.0858	0.696497	0.006631	0.005388	constant	ENSG00000146083	RNF44	protein_coding
tgfb	24	ENSG00000072571	poly2	9.86524	0.464587	2.31364	15.769	13.8444	1	-29.4812	0.700774	18.7406	0.641439	0.006924	0.005625	constant	ENSG00000072571	HMMR	protein_coding
tgfb	24	ENSG00000145911	poly3	10.0562	0.103514	1.14825	19.1297	2.0556	-1	-20.803		15.4015	0.737588	0.011386	0.008539	constant	ENSG00000145911	N4BP3	protein_coding
tgfb	24	ENSG00000196923	poly2	12.0868	0.410432	2.08946	3.45726	3.62378	-1	-16.2096	0.259998	12.1048	0.698494	0.01587	0.012894	constant	ENSG00000196923	PDLIM7	protein_coding
tgfb	24	ENSG00000037280	poly3	11.2995	0.090978	1.0386	15.0302	2.04851	-1	-23.366		16.683	0.770403	0.009701	0.007275	constant	ENSG00000037280	FLT4	protein_coding
tgfb	24	ENSG00000113140	poly3	15.8206	0.067549	0.82196	16.1926	1.86733	-1	-57.3626		33.6813	0.812925	0.001159	0.000869	constant	ENSG00000113140	SPARC	protein_coding
tgfb	24	ENSG00000173210	poly2	10.9531	0.513852	2.47185	4.14907	3.72049	1	-38.9964	0.342864	23.4982	0.642069	0.00382	0.003104	constant	ENSG00000173210	ABLIM3	protein_coding
tgfb	24	ENSG00000145623	poly2	9.07895	0.451192	2.2371	3.70271	3.81555	1	-23.2418	0.659853	15.6209	0.693135	0.010226	0.008308	constant	ENSG00000145623	OSMR	protein_coding
tgfb	24	ENSG00000112685	poly3	10.7218	2.03052	5.45424	15.6643	10.414	1	-47.9543		28.9771	0.609838	0.002086	0.001565	constant	ENSG00000112685	EXOC2	protein_coding
tgfb	24	ENSG00000124787	poly2	8.61837	0.340059	1.81476	15.7987	5.9282	1	-41.3203	0.351666	24.6601	0.734254	0.003304	0.002684	constant	ENSG00000124787	RPP40	protein_coding
tgfb	24	ENSG00000078401	poly3	12.2469	0.09742	1.08613	2.25168	2.33201	-1	-25.0985		17.5492	0.819973	0.008705	0.006529	constant	ENSG00000078401	EDN1	protein_coding
tgfb	24	ENSG00000124766	poly3	12.2788	0.091363	1.05312	10.9255	1.87249	-1	-42.9946		26.4973	0.765259	0.002845	0.002133	constant	ENSG00000124766	SOX4	protein_coding
tgfb	24	ENSG00000065833	poly3	9.97533	0.101541	1.14939	8.40495	1.80106	1	-27.7951		18.8975	0.70421	0.007355	0.005516	constant	ENSG00000065833	ME1	protein_coding
tgfb	24	ENSG00000187189	linear	10.0682	3.85922	7.86702	11.4213	10	-1	-48.3283	0.290307	27.1642	0.616567	0.002243	0.001963	constant	ENSG00000187189	TSPYL4	protein_coding
tgfb	24	ENSG00000001561	power	8.53895	0.00377	0.007605	0.019072	0.01001	1	-24.8556	0.241063	16.4278	0.70604	0.009245	0.007511	constant	ENSG00000001561	ENPP4	protein_coding
tgfb	24	ENSG00000112414	poly3	12.4961	0.178196	1.69716	10.6395	2.20475	1	-26.9906		18.4953	0.617617	0.007734	0.005801	constant	ENSG00000112414	ADGRG6	protein_coding
tgfb	24	ENSG00000146072	poly3	10.8742	0.058947	0.735614	1.42359	1.811	-1	-33.6138		21.8069	0.853946	0.005113	0.003834	constant	ENSG00000146072	TNFRSF21	protein_coding
tgfb	24	ENSG00000112378	poly2	11.6444	0.521366	2.4785	4.1244	4.05667	1	-49.8227	0.280774	28.9113	0.683316	0.001942	0.001578	constant	ENSG00000112378	PERP	protein_coding
tgfb	24	ENSG00000131016	power	12.3642	0.002802	0.28117	3.34104	1.50606	-1	-41.9666	0.385098	24.9833	0.720995	0.003173	0.002578	constant	ENSG00000131016	AKAP12	protein_coding
tgfb	24	ENSG00000164465	power	11.3182	0.001035	0.019765	2.11327	0.331956	-1	-43.7734	0.605603	25.8867	0.749683	0.002834	0.002303	constant	ENSG00000164465	DCBLD1	protein_coding
tgfb	24	ENSG00000137393	poly3	11.1322	0.058907	0.737404	14.6997	14.4658	1	-39.6928		24.8464	0.8115	0.003496	0.002622	constant	ENSG00000137393	RNF144B	protein_coding
tgfb	24	ENSG00000168994	power	10.5658	0.002383	0.009369	1.09894	0.01001	-1	-36.0544	0.602939	22.0272	0.609814	0.004591	0.00373	constant	ENSG00000168994	PXDC1	protein_coding
tgfb	24	ENSG00000112367	poly2	9.29152	0.472066	2.33616	5.52705	3.45937	1	-27.5482	0.756634	17.7741	0.641045	0.007813	0.006348	constant	ENSG00000112367	FIG4	protein_coding
tgfb	24	ENSG00000112655	poly3	10.6867	0.182104	1.72805	8.3067	2.16502	-1	-25.4414		17.7207	0.604012	0.00852	0.00639	constant	ENSG00000112655	PTK7	protein_coding
tgfb	24	ENSG00000096060	power	11.2964	0.001041	0.008318	0.83051	0.01001	1	-39.7154	0.586265	23.8577	0.664429	0.003652	0.002967	constant	ENSG00000096060	FKBP5	protein_coding
tgfb	24	ENSG00000111863	poly3	8.89383	0.19129	10.0132	18.9666	7.57619	-1	-27.6255		18.8127	0.640528	0.007433	0.005575	constant	ENSG00000111863	ADTRP	protein_coding
tgfb	24	ENSG00000213676	poly3	11.1578	0.234215	1.99681	10.4592	19.8117	-1	-31.0057		20.5028	0.603857	0.006018	0.004513	constant	ENSG00000213676	ATF6B	protein_coding
tgfb	24	ENSG00000204310	poly3	9.36505	0.147937	1.51277	6.33732	1.97038	-1	-23.0775		16.5388	0.618532	0.009877	0.007408	constant	ENSG00000204310	AGPAT1	protein_coding
tgfb	24	ENSG00000112033	poly3	10.014	0.086839	1.02463	12.9001	15.8384	-1	-21.564		15.782	0.681659	0.010857	0.008143	constant	ENSG00000112033	PPARD	protein_coding
tgfb	24	ENSG00000172469	poly2	9.81483	0.451936	2.26876	12.207	4.04318	1	-29.2014	0.37852	18.6007	0.648664	0.007046	0.005725	constant	ENSG00000172469	MANEA	protein_coding
tgfb	24	ENSG00000135318	poly3	11.3515	0.084388	0.976438	6.70497	2.07553	1	-33.8573		21.9286	0.793656	0.005035	0.003777	constant	ENSG00000135318	NT5E	protein_coding
tgfb	24	ENSG00000112419	poly2	11.343	0.393924	2.0398	7.95531	3.33331	1	-36.8023	0.639688	22.4011	0.690769	0.004381	0.00356	constant	ENSG00000112419	PHACTR2	protein_coding
tgfb	24	ENSG00000197442	poly3	9.23586	0.062166	0.772805	17.3825	17.0069	1	-28.7807		19.3904	0.789353	0.006915	0.005187	constant	ENSG00000197442	MAP3K5	protein_coding
tgfb	24	ENSG00000124772	power	8.901	0.000585	0.004907	0.088188	0.01001	-1	-30.6188	0.316009	19.3094	0.852133	0.006448	0.005239	constant	ENSG00000124772	CPNE5	protein_coding
tgfb	24	ENSG00000112062	poly2	10.9838	0.546002	2.59729	4.42476	3.55761	1	-60.827	0.850204	34.4135	0.604295	0.000976	0.000793	constant	ENSG00000112062	MAPK14	protein_coding
tgfb	24	ENSG00000112763	poly2	9.46082	0.391488	2.01964	3.3454	3.50123	-1	-40.664	0.95894	24.332	0.701368	0.003442	0.002797	constant	ENSG00000112763	BTN2A1	protein_coding
tgfb	24	ENSG00000111846	poly3	9.30385	0.077826	0.912795	1.81044	2.15775	1	-37.6576		23.8288	0.824078	0.003971	0.002978	constant	ENSG00000111846	GCNT2	protein_coding
tgfb	24	ENSG00000111859	poly3	10.0531	0.047688	0.61348	10.2535	16.325	-1	-45.9769		27.9885	0.863704	0.002361	0.001771	constant	ENSG00000111859	NEDD9	protein_coding
tgfb	24	ENSG00000164877	poly2	9.98345	0.501067	2.43986	4.11468	3.51318	-1	-20.1798	0.92093	14.0899	0.626758	0.012382	0.010061	constant	ENSG00000164877	MICALL2	protein_coding
tgfb	24	ENSG00000106100	poly3	9.31397	0.070705	0.84963	1.67198	2.01588	-1	-45.7665		27.8833	0.840297	0.002392	0.001794	constant	ENSG00000106100	NOD1	protein_coding
tgfb	24	ENSG00000105855	poly2	8.63889	0.540291	2.57149	8.21915	3.63223	1	-7.13545	0.511545	7.56773	0.615794	0.027982	0.022735	constant	ENSG00000105855	ITGB8	protein_coding
tgfb	24	ENSG00000106524	poly2	8.62088	0.316515	1.71382	5.88509	6.29018	1	-43.2897	0.558404	25.6449	0.755067	0.002921	0.002373	constant	ENSG00000106524	ANKMY2	protein_coding
tgfb	24	ENSG00000146733	exp2	9.26723	3.53271	7.35085	10.5406	10.0538	1	-41.9184	0.847265	23.9592	0.651344	0.003348	0.00293	constant	ENSG00000146733	PSPH	protein_coding
tgfb	24	ENSG00000106070	power	12.5616	0.002279	0.422219	4.88737	1.0873	-1	-47.6722	0.642691	27.8361	0.626944	0.002221	0.001805	constant	ENSG00000106070	GRB10	protein_coding
tgfb	24	ENSG00000164543	poly3	10.9504	0.114647	1.27452	10.7522	1.97148	1	-46.7973		28.3986	0.690612	0.002243	0.001682	constant	ENSG00000164543	STK17A	protein_coding
tgfb	24	ENSG00000154978	poly3	11.6344	0.063939	0.786498	12.015	4.90105	-1	-51.0435		30.5218	0.811347	0.00172	0.00129	constant	ENSG00000154978	VOPP1	protein_coding
tgfb	24	ENSG00000105825	poly3	9.39094	0.078638	0.94493	6.03055	14.834	-1	-17.708		13.854	0.764343	0.013816	0.010362	constant	ENSG00000105825	TFPI2	protein_coding
tgfb	24	ENSG00000158528	poly3	7.6257	0.087984	1.00692	16.1053	2.14285	1	-42.0709		26.0354	0.793478	0.003014	0.00226	constant	ENSG00000158528	PPP1R9A	protein_coding
tgfb	24	ENSG00000106366	poly3	16.7876	0.023207	0.318628	0.590278	1.92083	-1	-50.0258		30.0129	0.968398	0.001833	0.001375	constant	ENSG00000106366	SERPINE1	protein_coding
tgfb	24	ENSG00000180233	poly2	7.4378	0.670823	2.95979	5.09701	4.15959	1	-32.6238	0.610769	20.3119	0.62516	0.005689	0.004622	constant	ENSG00000180233	ZNRF2	protein_coding
tgfb	24	ENSG00000135269	poly2	10.0947	0.701862	3.0481	5.28313	4.23433	-1	-38.81	0.3957	23.405	0.622853	0.003865	0.00314	constant	ENSG00000135269	TES	protein_coding
tgfb	24	ENSG00000105971	poly3	12.0598	0.1907	1.77857	11.3848	2.26341	1	-29.5245		19.7623	0.617622	0.006601	0.004951	constant	ENSG00000105971	CAV2	protein_coding
tgfb	24	ENSG00000128567	poly3	12.9654	0.043899	0.571391	15.6179	1.6809	-1	-48.1624		29.0812	0.883536	0.002059	0.001545	constant	ENSG00000128567	PODXL	protein_coding
tgfb	24	ENSG00000127955	poly3	9.44434	0.106856	1.19677	15.6569	1.78527	1	-31.12		20.56	0.667204	0.005975	0.004481	constant	ENSG00000127955	GNAI1	protein_coding
tgfb	24	ENSG00000128578	poly2	9.3763	0.56784	2.64531	4.46516	3.92799	1	-32.7077	0.248296	20.3539	0.640496	0.005659	0.004598	constant	ENSG00000128578	STRIP2	protein_coding
tgfb	24	ENSG00000257093	drc.Weibull-1	10.5582	0.001766	0.009473	0.014866	2.25522e+81	-1	-34.1055	0.63903	21.0528	0.65886	0.005186	0.004213	constant	ENSG00000257093	DENND11	protein_coding
tgfb	24	ENSG00000071243	poly2	9.12501	0.474718	2.35399	3.97134	18.9213	1	-30.4831	0.58444	19.2416	0.633818	0.006503	0.005284	constant	ENSG00000071243	ING3	protein_coding
tgfb	24	ENSG00000172331	poly3	9.64631	0.101272	1.13292	15.3143	2.12438	-1	-32.0929		21.0464	0.777828	0.005622	0.004217	constant	ENSG00000172331	BPGM	protein_coding
tgfb	24	ENSG00000160813	poly3	8.36447	2.35744	5.77267	12.1919	7.19027	-1	-16.6782		13.3391	0.610817	0.014734	0.011051	constant	ENSG00000160813	PPP1R35	protein_coding
tgfb	24	ENSG00000136193	poly3	12.4056	2.00859	5.86778	10.7246	10.5238	1	-61.1271		35.5636	0.601232	0.000916	0.000687	constant	ENSG00000136193	SCRN1	protein_coding
tgfb	24	ENSG00000106624	poly2	10.8978	0.505713	2.4631	10.9501	10.132	-1	-21.269	0.398125	14.6345	0.617582	0.011568	0.009399	constant	ENSG00000106624	AEBP1	protein_coding
tgfb	24	ENSG00000105974	power	14.8505	0.00166	0.006778	0.016412	0.01001	1	-37.9213	0.253415	22.9607	0.749719	0.004085	0.003319	constant	ENSG00000105974	CAV1	protein_coding
tgfb	24	ENSG00000146830	poly3	10.36	0.953024	3.84601	16.6297	8.36493	-1	-21.2939		15.647	0.601383	0.011042	0.008281	constant	ENSG00000146830	GIGYF1	protein_coding
tgfb	24	ENSG00000128602	poly3	8.7243	0.193221	1.79533	5.32097	18.324	-1	-28.3074		19.1537	0.600444	0.007123	0.005342	constant	ENSG00000128602	SMO	protein_coding
tgfb	24	ENSG00000105889	poly2	10.0335	0.320591	1.72362	2.84981	3.45695	1	-43.6894	0.962347	25.8447	0.755962	0.002849	0.002315	constant	ENSG00000105889	STEAP1B	protein_coding
tgfb	24	ENSG00000106266	poly2	9.48332	0.494921	10.554	12.2332	12.7891	-1	-24.5537	0.430806	16.2768	0.631804	0.009421	0.007654	constant	ENSG00000106266	SNX8	protein_coding
tgfb	24	ENSG00000122591	poly3	10.7386	0.126959	1.3542	4.40773	1.91027	1	-26.0397		18.0199	0.646744	0.008208	0.006156	constant	ENSG00000122591	HYCC1	protein_coding
tgfb	24	ENSG00000161048	poly3	8.60919	0.089647	1.03988	8.6243	11.6567	1	-30.8286		20.4143	0.720703	0.006085	0.004563	constant	ENSG00000161048	NAPEPLD	protein_coding
tgfb	24	ENSG00000158683	poly2	7.18007	0.460413	15.8744	17.25	15.1389	-1	-29.4948	0.540272	18.7474	0.644418	0.006918	0.005621	constant	ENSG00000158683	PKD1L1	protein_coding
tgfb	24	ENSG00000106003	poly2	7.87507	0.394561	2.00912	3.29216	4.06398	-1	-20.9821	0.356927	14.4911	0.760685	0.011777	0.009569	constant	ENSG00000106003	LFNG	protein_coding
tgfb	24	ENSG00000091129	poly3	11.8846	0.138781	1.44038	8.87732	1.98684	1	-30.7535		20.3768	0.639981	0.006113	0.004585	constant	ENSG00000091129	NRCAM	protein_coding
tgfb	24	ENSG00000117868	poly2	11.3029	0.502104	2.4461	15.3799	3.47968	1	-44.1615	0.71425	26.0807	0.623321	0.002766	0.002247	constant	ENSG00000117868	ESYT2	protein_coding
tgfb	24	ENSG00000196453	poly3	9.12345	0.097091	1.10352	10.6444	1.86874	-1	-46.0997		28.0498	0.715694	0.002343	0.001757	constant	ENSG00000196453	ZNF777	protein_coding
tgfb	24	ENSG00000198517	power	9.45637	0.000948	0.007647	0.096066	0.01001	-1	-2.88313	0.326524	5.44157	0.706199	0.0365	0.029657	constant	ENSG00000198517	MAFK	protein_coding
tgfb	24	ENSG00000284691	poly2	7.6356	0.520125	7.33909	12.3085	10.5402	-1	-27.6292	0.654217	17.8146	0.607745	0.007773	0.006316	constant	ENSG00000284691		protein_coding
tgfb	24	ENSG00000198286	poly2	10.2397	0.48717	2.39002	4.02028	3.49549	-1	-9.30226	0.252432	8.65113	0.634001	0.024438	0.019856	constant	ENSG00000198286	CARD11	protein_coding
tgfb	24	ENSG00000005249	poly3	11.2901	0.070833	0.844337	1.64216	2.23895	1	-32.8917		21.4459	0.859811	0.005349	0.004011	constant	ENSG00000005249	PRKAR2B	protein_coding
tgfb	24	ENSG00000048052	poly3	6.67819	0.113253	1.24981	4.11604	14.7448	1	-24.1229		17.0615	0.654891	0.009252	0.006939	constant	ENSG00000048052	HDAC9	protein_coding
tgfb	24	ENSG00000164638	poly2	7.73544	0.51141	2.47799	14.1843	3.5063	-1	-15.1545	0.242444	11.5773	0.619793	0.016952	0.013773	constant	ENSG00000164638	SLC29A4	protein_coding
tgfb	24	ENSG00000198898	poly2	12.0943	0.592407	2.74206	11.5034	3.73186	1	-22.9188	0.255116	15.4594	0.600209	0.010434	0.008478	constant	ENSG00000198898	CAPZA2	protein_coding
tgfb	24	ENSG00000136237	poly3	10.5831	0.11821	1.29958	3.14014	14.7321	1	-26.1401		18.0701	0.616364	0.008156	0.006117	constant	ENSG00000136237	RAPGEF5	protein_coding
tgfb	24	ENSG00000106617	poly2	10.3257	0.574653	2.68681	15.1976	3.67501	1	-29.0645	0.899262	18.5323	0.602067	0.007106	0.005774	constant	ENSG00000106617	PRKAG2	protein_coding
tgfb	24	ENSG00000102316	poly2	12.0182	0.460139	2.30432	6.59179	16.2511	-1	-49.1815	0.847501	28.5908	0.642962	0.002021	0.001642	constant	ENSG00000102316	MAGED2	protein_coding
tgfb	24	ENSG00000102271	poly3	10.8061	0.122582	1.31705	9.38054	1.92286	1	-24.3138		17.1569	0.661	0.009143	0.006857	constant	ENSG00000102271	KLHL4	protein_coding
tgfb	24	ENSG00000101844	power	10.2926	0.000979	0.007869	0.039924	0.01001	1	-32.9255	0.44455	20.4628	0.689021	0.005583	0.004536	constant	ENSG00000101844	ATG4A	protein_coding
tgfb	24	ENSG00000241769	poly2	6.14665	0.509301	2.47186	4.18188	3.4861	-1	-21.375	0.811952	14.6875	0.61939	0.011491	0.009337	constant	ENSG00000241769	EOLA1-DT	lncRNA
tgfb	24	ENSG00000067177	poly2	9.3329	0.501714	2.40732	3.98772	4.09947	1	-35.009	0.672639	21.5045	0.699886	0.004901	0.003982	constant	ENSG00000067177	PHKA1	protein_coding
tgfb	24	ENSG00000130827	poly3	10.634	0.095641	1.10245	4.89392	8.73512	-1	-26.0528		18.0264	0.689119	0.008201	0.006151	constant	ENSG00000130827	PLXNA3	protein_coding
tgfb	24	ENSG00000179222	power	12.7748	0.00191	0.007696	0.019376	0.01001	-1	-51.6092	0.243567	29.8046	0.698465	0.001737	0.001411	constant	ENSG00000179222	MAGED1	protein_coding
tgfb	24	ENSG00000101986	poly3	9.11345	0.148875	3.20932	3.83277	11.3282	-1	-23.5345		16.7672	0.62723	0.009599	0.007199	constant	ENSG00000101986	ABCD1	protein_coding
tgfb	24	ENSG00000130821	poly3	10.6168	0.205304	1.86408	10.324	2.31238	-1	-26.1036		18.0518	0.603211	0.008175	0.006131	constant	ENSG00000130821	SLC6A8	protein_coding
tgfb	24	ENSG00000102359	poly3	11.583	0.04161	0.539842	1.00429	2.05395	-1	-45.5067		27.7533	0.929786	0.002431	0.001823	constant	ENSG00000102359	SRPX2	protein_coding
tgfb	24	ENSG00000101850	poly3	9.11348	0.124728	1.34664	13.9624	1.83571	-1	-42.3287		26.1643	0.665738	0.002965	0.002224	constant	ENSG00000101850	GPR143	protein_coding
tgfb	24	ENSG00000134590	poly2	11.4503	0.567303	2.66314	4.54646	3.65731	-1	-23.4596	0.740031	15.7298	0.603804	0.010087	0.008196	constant	ENSG00000134590	RTL8C	protein_coding
tgfb	24	ENSG00000189221	power	9.44016	0.002002	0.140486	2.75133	1.10136	1	-42.472	0.682463	25.236	0.741308	0.003074	0.002498	constant	ENSG00000189221	MAOA	protein_coding
tgfb	24	ENSG00000102226	poly2	10.3216	0.487334	2.38301	3.99227	3.60941	-1	-34.4495	0.718289	21.2248	0.644971	0.005075	0.004124	constant	ENSG00000102226	USP11	protein_coding
tgfb	24	ENSG00000203879	poly2	11.6246	0.432127	2.18591	7.15363	17.0945	-1	-40.6252	0.676758	24.3126	0.665706	0.00345	0.002803	constant	ENSG00000203879	GDI1	protein_coding
tgfb	24	ENSG00000003096	poly3	9.52957	0.209324	11.7997	18.8777	11.1747	-1	-38.096		24.048	0.62751	0.003863	0.002898	constant	ENSG00000003096	KLHL13	protein_coding
tgfb	24	ENSG00000102054	power	11.5337	0.0013	0.018459	0.783877	0.858936	1	-68.482	0.842434	38.241	0.86978	0.000605	0.000492	constant	ENSG00000102054	RBBP7	protein_coding
tgfb	24	ENSG00000184785	poly3	7.27928	0.119927	1.27579	2.82593	2.26712	1	-27.3596		18.6798	0.766266	0.007558	0.005668	constant	ENSG00000184785	SMIM10	protein_coding
tgfb	24	ENSG00000063601	poly2	9.64777	0.413084	2.09052	3.44413	3.83142	1	-54.8184	0.44231	31.4092	0.72052	0.001421	0.001155	constant	ENSG00000063601	MTMR1	protein_coding
tgfb	24	ENSG00000182492	poly3	13.6527	0.054691	0.690228	17.0513	15.6884	-1	-26.5736		18.2868	0.8384	0.007938	0.005954	constant	ENSG00000182492	BGN	protein_coding
tgfb	24	ENSG00000164741	poly3	11.5952	0.050325	0.648525	11.788	16.1278	-1	-51.7953		30.8976	0.837198	0.001641	0.001231	constant	ENSG00000164741	DLC1	protein_coding
tgfb	24	ENSG00000159167	poly3	8.63098	0.09486	1.09091	5.34856	15.5965	1	-9.95713		9.97856	0.693255	0.022426	0.01682	constant	ENSG00000159167	STC1	protein_coding
tgfb	24	ENSG00000104722	poly3	6.17386	2.36674	5.70273	18.1718	10.8124	1	-25.9455		17.9728	0.601091	0.008256	0.006192	constant	ENSG00000104722	NEFM	protein_coding
tgfb	24	ENSG00000019549	poly3	7.0876	0.164253	1.67451	4.9766	2.13414	-1	-32.9871		21.4935	0.608176	0.005317	0.003988	constant	ENSG00000019549	SNAI2	protein_coding
tgfb	24	ENSG00000156804	poly2	7.70441	0.256574	1.4266	2.35918	3.80284	-1	-33.1744	0.902323	20.5872	0.837584	0.005497	0.004466	constant	ENSG00000156804	FBXO32	protein_coding
tgfb	24	ENSG00000137575	power	13.2264	0.001075	0.008559	0.732251	0.01001	1	-28.4364	0.496329	18.2182	0.656986	0.007391	0.006005	constant	ENSG00000137575	SDCBP	protein_coding
tgfb	24	ENSG00000215114	poly2	8.66373	0.467502	2.30691	3.84479	3.65274	1	-21.8343	0.341854	14.9172	0.662553	0.011166	0.009072	constant	ENSG00000215114	UBXN2B	protein_coding
tgfb	24	ENSG00000198846	poly3	9.44021	1.32302	4.65217	9.35135	6.50939	1	-29.4096		19.7048	0.606401	0.006649	0.004987	constant	ENSG00000198846	TOX	protein_coding
tgfb	24	ENSG00000169439	poly2	8.57606	0.73621	3.14045	5.47512	4.34859	-1	-28.7574	0.680137	18.3787	0.625196	0.007244	0.005886	constant	ENSG00000169439	SDC2	protein_coding
tgfb	24	ENSG00000067167	poly2	12.4324	0.512881	2.47798	4.1801	3.57918	1	-36.0209	0.551619	22.0105	0.625945	0.004601	0.003738	constant	ENSG00000067167	TRAM1	protein_coding
tgfb	24	ENSG00000104472	poly2	9.98542	0.548988	2.59999	16.4526	3.65697	1	-43.3431	0.234033	25.6716	0.61385	0.002911	0.002365	constant	ENSG00000104472	CHRAC1	protein_coding
tgfb	24	ENSG00000165071	poly3	7.99785	0.13318	1.40915	9.49973	1.8875	1	-11.4168		10.7084	0.64341	0.020471	0.015353	constant	ENSG00000165071	TMEM71	protein_coding
tgfb	24	ENSG00000104635	hill	11.2419	4.17039	6.48017	9.80878	7.0526	1	-56.3866		33.1933	0.650406	0.001232	0.000924	constant	ENSG00000104635	SLC39A14	protein_coding
tgfb	24	ENSG00000164830	poly3	9.69315	0.168663	1.6552	6.44598	2.05891	1	-26.6482		18.3241	0.610224	0.007901	0.005926	constant	ENSG00000164830	OXR1	protein_coding
tgfb	24	ENSG00000076554	power	8.34421	0.001707	0.006954	0.016963	0.01001	1	-19.1526	0.543852	13.5763	0.742727	0.013203	0.010728	constant	ENSG00000076554	TPD52	protein_coding
tgfb	24	ENSG00000160959	poly2	9.37279	0.434023	7.47845	16.3707	16.3252	-1	-28.6257	0.729575	18.3128	0.66332	0.007304	0.005934	constant	ENSG00000160959	LRRC14	protein_coding
tgfb	24	ENSG00000156466	poly3	9.24361	0.051222	0.651213	1.23736	1.8148	-1	-22.2752		16.1376	0.873274	0.010385	0.007789	constant	ENSG00000156466	GDF6	protein_coding
tgfb	24	ENSG00000048392	poly3	10.983	0.08745	1.01662	13.5392	1.84958	1	-31.707		20.8535	0.743631	0.00576	0.00432	constant	ENSG00000048392	RRM2B	protein_coding
tgfb	24	ENSG00000147475	poly2	10.1921	0.47292	2.31448	3.83669	3.88172	1	-48.5865	0.463977	28.2933	0.687999	0.002098	0.001704	constant	ENSG00000147475	ERLIN2	protein_coding
tgfb	24	ENSG00000147471	poly2	10.4712	0.535357	2.53238	4.23745	3.96183	1	-47.5526	0.726828	27.7763	0.662631	0.002238	0.001818	constant	ENSG00000147471	PLPBP	protein_coding
tgfb	24	ENSG00000020181	poly3	10.0262	0.111269	4.01379	8.49596	2.11595	-1	-12.608		11.304	0.630212	0.019002	0.014252	constant	ENSG00000020181	ADGRA2	protein_coding
tgfb	24	ENSG00000147642	poly3	7.23254	0.205709	1.86428	16.065	2.34619	1	-23.3195		16.6598	0.614999	0.009729	0.007297	constant	ENSG00000147642	SYBU	protein_coding
tgfb	24	ENSG00000154188	poly2	8.05773	0.630125	2.83623	4.83476	4.11304	1	-14.3366	0.38018	11.1683	0.636556	0.017841	0.014496	constant	ENSG00000154188	ANGPT1	protein_coding
tgfb	24	ENSG00000164733	poly3	14.4392	0.077319	0.913844	15.3001	1.98818	-1	-44.6198		27.3099	0.799767	0.00257	0.001927	constant	ENSG00000164733	CTSB	protein_coding
tgfb	24	ENSG00000104626	poly2	10.2517	0.61016	2.78768	4.76674	3.89741	1	-31.9965	0.751603	19.9983	0.614695	0.005916	0.004807	constant	ENSG00000104626	ERI1	protein_coding
tgfb	24	ENSG00000173281	power	10.6424	0.533851	4.26548	9.18566	6.33514	-1	-43.0518	0.428749	25.5259	0.607288	0.002965	0.002409	constant	ENSG00000173281	PPP1R3B	protein_coding
tgfb	24	ENSG00000164985	poly3	11.0626	0.094621	1.08204	4.14705	16.7963	1	-36.7399		23.37	0.717453	0.004205	0.003154	constant	ENSG00000164985	PSIP1	protein_coding
tgfb	24	ENSG00000283541	poly3	6.04287	7.02119	14.3766	17.9497	9.00681	-1	-35.4201		22.71	0.705907	0.004567	0.003425	constant	ENSG00000283541		unprocessed_pseudogene
tgfb	24	ENSG00000187210	poly2	9.16938	0.478338	2.33709	3.88284	3.82932	1	-35.0778	0.325648	21.5389	0.677755	0.00488	0.003965	constant	ENSG00000187210	GCNT1	protein_coding
tgfb	24	ENSG00000196781	poly3	10.4877	0.058759	0.733768	8.40998	1.7719	-1	-54.4949		32.2474	0.83425	0.001386	0.00104	constant	ENSG00000196781	TLE1	protein_coding
tgfb	24	ENSG00000148175	poly3	12.299	0.059231	0.730755	1.39418	2.10893	1	-46.0478		28.0239	0.881323	0.00235	0.001763	constant	ENSG00000148175	STOM	protein_coding
tgfb	24	ENSG00000136928	poly2	11.2309	0.519596	2.48157	4.14748	3.89193	1	-35.6069	0.270336	21.8034	0.661739	0.004721	0.003836	constant	ENSG00000136928	GABBR2	protein_coding
tgfb	24	ENSG00000095370	poly2	11.5825	0.456127	2.26444	3.76716	3.64911	-1	-20.1483	0.432627	14.0741	0.669607	0.012407	0.010081	constant	ENSG00000095370	SH2D3C	protein_coding
tgfb	24	ENSG00000167118	poly3	11.0822	0.168437	5.09176	7.04472	15.2639	-1	-28.4918		19.2459	0.600677	0.007042	0.005281	constant	ENSG00000167118	URM1	protein_coding
tgfb	24	ENSG00000070610	poly2	11.8238	0.400408	2.05072	3.39155	3.60195	-1	-36.9366	0.551102	22.4683	0.703593	0.004345	0.00353	constant	ENSG00000070610	GBA2	protein_coding
tgfb	24	ENSG00000178445	power	8.64014	0.004101	0.008202	0.938083	0.01001	1	-33.6689	0.66876	20.8344	0.671182	0.005329	0.00433	constant	ENSG00000178445	GLDC	protein_coding
tgfb	24	ENSG00000169583	poly3	6.84138	0.116861	1.31645	4.82381	11.0371	-1	-32.7952		21.3976	0.691459	0.005381	0.004036	constant	ENSG00000169583	CLIC3	protein_coding
tgfb	24	ENSG00000198435	power	10.4336	0.000619	0.005167	0.093808	0.01001	-1	-30.4444	0.493269	19.2222	0.837271	0.006519	0.005297	constant	ENSG00000198435	NRARP	protein_coding
tgfb	24	ENSG00000119328	poly2	8.91347	0.428029	16.7445	17.4735	11.6306	1	-40.3742	0.536058	24.1871	0.669093	0.003505	0.002848	constant	ENSG00000119328	ABITRAM	protein_coding
tgfb	24	ENSG00000135049	poly2	9.4282	0.479186	5.44903	13.9	6.09302	1	-28.2944	0.93054	18.1472	0.630875	0.007457	0.006059	constant	ENSG00000135049	AGTPBP1	protein_coding
tgfb	24	ENSG00000148288	poly2	8.70074	0.452081	2.25938	3.77623	3.47481	-1	-17.4966	0.727948	12.7483	0.655581	0.014643	0.011898	constant	ENSG00000148288	GBGT1	protein_coding
tgfb	24	ENSG00000167136	poly3	8.20687	0.144684	1.49408	9.05486	1.91885	-1	-13.8352		11.9176	0.612323	0.017599	0.013199	constant	ENSG00000167136	ENDOG	protein_coding
tgfb	24	ENSG00000136802	power	12.301	0.000974	0.007836	0.674846	0.01001	-1	-38.5352	0.351383	23.2676	0.690837	0.003932	0.003194	constant	ENSG00000136802	LRRC8A	protein_coding
tgfb	24	ENSG00000106853	power	10.2483	0.002172	0.142051	2.54151	1.24616	1	-39.7062	0.243484	23.8531	0.758779	0.003654	0.002969	constant	ENSG00000106853	PTGR1	protein_coding
tgfb	24	ENSG00000137033	poly2	9.87108	0.318564	1.71182	2.8261	3.54405	1	-18.0517	0.316715	13.0259	0.763492	0.014144	0.011492	constant	ENSG00000137033	IL33	protein_coding
tgfb	24	ENSG00000153707	poly2	10.3561	0.410825	2.11067	14.6297	3.28207	1	-32.4452	0.638007	20.2226	0.678143	0.005753	0.004674	constant	ENSG00000153707	PTPRD	protein_coding
tgfb	24	ENSG00000137145	poly2	10.1283	0.472739	3.488	15.3408	8.93691	1	-29.7716	0.785119	18.8858	0.639315	0.006799	0.005524	constant	ENSG00000137145	DENND4C	protein_coding
tgfb	24	ENSG00000106852	poly2	9.44255	0.728464	3.1235	5.45045	4.27604	-1	-26.6755	0.26339	17.3377	0.618153	0.008251	0.006704	constant	ENSG00000106852	LHX6	protein_coding
tgfb	24	ENSG00000122140	poly3	10.1873	0.289787	3.91335	9.49784	15.5013	-1	-41.6206		25.8103	0.617827	0.0031	0.002325	constant	ENSG00000122140	MRPS2	protein_coding
tgfb	24	ENSG00000070214	poly3	11.0144	0.110289	1.20657	14.148	2.07387	1	-38.6596		24.3298	0.734831	0.00373	0.002797	constant	ENSG00000070214	SLC44A1	protein_coding
tgfb	24	ENSG00000138835	poly3	11.4686	0.067096	0.818893	13.4349	1.81517	-1	-24.7959		17.3979	0.801937	0.008871	0.006653	constant	ENSG00000138835	RGS3	protein_coding
tgfb	24	ENSG00000097007	poly3	12.0173	0.129018	1.37923	3.37202	1.83914	-1	-32.5654		21.2827	0.625359	0.005459	0.004094	constant	ENSG00000097007	ABL1	protein_coding
tgfb	24	ENSG00000130635	power	13.5259	0.001767	0.007172	0.017658	0.01001	-1	-19.6664	0.313206	13.8332	0.730667	0.012786	0.010389	constant	ENSG00000130635	COL5A1	protein_coding
tgfb	24	ENSG00000136811	poly2	10.4705	0.443775	2.21631	3.67774	3.67294	-1	-61.6158	0.337589	34.8079	0.680602	0.000929	0.000755	constant	ENSG00000136811	ODF2	protein_coding
tgfb	24	ENSG00000106688	poly3	10.0152	0.068434	0.829896	16.2567	1.89164	1	-28.1962		19.0981	0.812042	0.007173	0.00538	constant	ENSG00000106688	SLC1A1	protein_coding
tgfb	24	ENSG00000106991	poly3	14.5781	0.067768	0.81967	1.59927	2.01255	-1	-28.788		19.394	0.835811	0.006912	0.005184	constant	ENSG00000106991	ENG	protein_coding
tgfb	24	ENSG00000177054	power	11.2531	0.002374	0.009341	1.03992	0.01001	1	-38.1827	0.430095	23.0914	0.612641	0.004019	0.003266	constant	ENSG00000177054	ZDHHC13	protein_coding
tgfb	24	ENSG00000121691	poly3	9.82599	0.135361	1.44251	4.55718	1.75782	1	-39.9735		24.9868	0.616626	0.003436	0.002577	constant	ENSG00000121691	CAT	protein_coding
tgfb	24	ENSG00000133818	poly3	10.799	0.139493	1.45318	10.8884	2.11292	1	-41.4273		25.7136	0.684465	0.003137	0.002353	constant	ENSG00000133818	RRAS2	protein_coding
tgfb	24	ENSG00000123892	poly3	7.94136	0.052618	9.8418	13.7714	14.4346	1	-26.9724		18.4862	0.776863	0.007743	0.005807	constant	ENSG00000123892	RAB38	protein_coding
tgfb	24	ENSG00000110675	poly3	8.74447	0.053626	0.672641	1.27224	2.05998	1	-17.2448		13.6224	0.894225	0.014222	0.010666	constant	ENSG00000110675	ELMOD1	protein_coding
tgfb	24	ENSG00000149380	power	9.80592	0.002424	0.009511	1.33475	0.01001	-1	-17.1579	0.648523	12.579	0.603655	0.014956	0.012152	constant	ENSG00000149380	P4HA3	protein_coding
tgfb	24	ENSG00000137710	poly2	12.183	0.433971	2.19146	11.8819	3.44213	1	-25.8409	0.725021	16.9205	0.66597	0.008692	0.007063	constant	ENSG00000137710	RDX	protein_coding
tgfb	24	ENSG00000137522	poly3	10.4314	0.081636	0.963176	14.7027	1.81252	-1	-39.2973		24.6486	0.752235	0.003584	0.002688	constant	ENSG00000137522	RNF121	protein_coding
tgfb	24	ENSG00000172638	poly3	10.3658	0.148307	1.51262	3.75976	1.98013	-1	-24.3634		17.1817	0.619289	0.009114	0.006836	constant	ENSG00000172638	EFEMP2	protein_coding
tgfb	24	ENSG00000175115	poly3	11.0814	0.118048	1.29851	11.9122	1.74105	-1	-39.8754		24.9377	0.630485	0.003457	0.002593	constant	ENSG00000175115	PACS1	protein_coding
tgfb	24	ENSG00000221968	poly2	11.1958	0.43431	2.18501	11.5299	3.57877	-1	-19.1207	0.284927	13.5603	0.676959	0.01323	0.010749	constant	ENSG00000221968	FADS3	protein_coding
tgfb	24	ENSG00000175274	poly2	10.9345	0.41429	2.10259	3.47686	3.66684	-1	-27.8164	0.343944	17.9082	0.700353	0.007683	0.006242	constant	ENSG00000175274	TP53I11	protein_coding
tgfb	24	ENSG00000166741	poly3	10.894	0.127657	1.36892	6.74071	1.82779	-1	-35.5074		22.7537	0.623225	0.004542	0.003406	constant	ENSG00000166741	NNMT	protein_coding
tgfb	24	ENSG00000149782	poly2	11.3733	0.521326	5.86489	10.8156	11.5826	-1	-30.2302	0.391986	19.1151	0.605446	0.006607	0.005368	constant	ENSG00000149782	PLCB3	protein_coding
tgfb	24	ENSG00000133318	poly2	12.0013	0.535759	2.55795	10.2347	3.60034	1	-50.8893	0.449531	29.4446	0.614737	0.001817	0.001476	constant	ENSG00000133318	RTN3	protein_coding
tgfb	24	ENSG00000168569	poly3	8.3394	0.145742	1.49867	3.75078	16.5393	-1	-25.1984		17.5992	0.614276	0.008651	0.006488	constant	ENSG00000168569	TMEM223	protein_coding
tgfb	24	ENSG00000133800	poly3	12.2185	0.054947	0.690139	1.317	1.86563	1	-30.249		20.1245	0.85512	0.006309	0.004732	constant	ENSG00000133800	LYVE1	protein_coding
tgfb	24	ENSG00000172732	poly3	9.78324	0.162864	1.61434	4.1016	2.02764	-1	-25.1229		17.5615	0.602644	0.008692	0.006519	constant	ENSG00000172732	MUS81	protein_coding
tgfb	24	ENSG00000006118	poly3	11.5253	0.172221	1.66929	11.1085	2.10533	-1	-6.38015		8.19008	0.605922	0.028045	0.021034	constant	ENSG00000006118	TMEM132A	protein_coding
tgfb	24	ENSG00000137509	poly3	12.6895	0.106894	1.17075	15.9557	2.19448	1	-53.591		31.7955	0.760195	0.001467	0.0011	constant	ENSG00000137509	PRCP	protein_coding
tgfb	24	ENSG00000166341	poly3	11.9357	0.115565	1.2838	4.8249	16.1684	-1	-16.3873		13.1937	0.623519	0.015005	0.011253	constant	ENSG00000166341	DCHS1	protein_coding
tgfb	24	ENSG00000151715	poly3	6.20984	5.30059	7.58824	9.36842	8.90266	1	-24.6916		17.3458	0.643629	0.008929	0.006697	constant	ENSG00000151715	TMEM45B	protein_coding
tgfb	24	ENSG00000149499	poly3	10.9635	0.125996	1.33664	5.04497	16.7907	-1	-22.7047		16.3524	0.679509	0.01011	0.007582	constant	ENSG00000149499	EML3	protein_coding
tgfb	24	ENSG00000196954	poly3	10.5232	0.175641	1.69032	5.58445	2.11844	1	-53.8063		31.9031	0.605041	0.001447	0.001085	constant	ENSG00000196954	CASP4	protein_coding
tgfb	24	ENSG00000050165	power	12.1943	0.000396	0.003388	0.415892	0.01001	-1	-59.9831	0.394459	33.9916	0.922785	0.001029	0.000836	constant	ENSG00000050165	DKK3	protein_coding
tgfb	24	ENSG00000011405	poly2	11.8675	0.350395	1.84962	3.05588	3.50722	1	-25.6717	0.843005	16.8358	0.734232	0.008785	0.007138	constant	ENSG00000011405	PIK3C2A	protein_coding
tgfb	24	ENSG00000168056	poly2	12.1878	0.458311	2.27726	13.1193	3.57005	-1	-16.028	0.475795	12.014	0.659697	0.016051	0.013041	constant	ENSG00000168056	LTBP3	protein_coding
tgfb	24	ENSG00000165458	poly2	11.5834	0.454121	2.27418	3.81666	8.89468	-1	-30.7581	0.98133	19.3791	0.648249	0.006393	0.005194	constant	ENSG00000165458	INPPL1	protein_coding
tgfb	24	ENSG00000070081	poly2	10.8838	0.524706	2.53931	4.52593	4.50992	1	-28.9399	0.387035	18.4699	0.602285	0.007162	0.005819	constant	ENSG00000070081	NUCB2	protein_coding
tgfb	24	ENSG00000110768	poly2	10.437	0.419724	2.13036	10.5566	3.53788	1	-34.4697	0.80797	21.2349	0.683466	0.005069	0.004119	constant	ENSG00000110768	GTF2H1	protein_coding
tgfb	24	ENSG00000110092	power	13.2623	0.000909	0.017665	1.9142	0.227061	1	-58.2886	0.539539	33.1443	0.75695	0.001144	0.000929	constant	ENSG00000110092	CCND1	protein_coding
tgfb	24	ENSG00000149428	poly3	13.151	0.116164	1.25512	11.2758	18.0682	-1	-27.5953		18.7976	0.704331	0.007447	0.005585	constant	ENSG00000149428	HYOU1	protein_coding
tgfb	24	ENSG00000149091	poly2	11.2374	0.522858	2.98322	12.47	6.10217	-1	-30.0306	0.39904	19.0153	0.603536	0.00669	0.005436	constant	ENSG00000149091	DGKZ	protein_coding
tgfb	24	ENSG00000151702	power	11.8643	0.000565	0.007277	0.040233	0.295519	1	-77.0716	0.535057	42.5358	0.954124	0.000354	0.000287	constant	ENSG00000151702	FLI1	protein_coding
tgfb	24	ENSG00000175264	poly3	10.5326	0.041735	0.541782	1.0091	1.98788	-1	-22.154		16.077	0.917933	0.010464	0.007848	constant	ENSG00000175264	CHST1	protein_coding
tgfb	24	ENSG00000171067	power	9.18329	0.002151	0.389207	4.83859	1.01467	-1	-38.5556	0.678376	23.2778	0.626734	0.003927	0.00319	constant	ENSG00000171067	C11orf24	protein_coding
tgfb	24	ENSG00000137760	poly2	9.04228	0.540875	2.58426	7.93924	3.49584	1	-29.5937	0.840585	18.7968	0.601428	0.006875	0.005586	constant	ENSG00000137760	ALKBH8	protein_coding
tgfb	24	ENSG00000110651	poly3	12.5453	0.165973	1.63456	6.87871	2.04997	-1	-21.5387		15.7693	0.602933	0.010874	0.008156	constant	ENSG00000110651	CD81	protein_coding
tgfb	24	ENSG00000154133	poly3	13.3899	0.121593	1.29606	11.6159	2.08815	-1	-15.2996		12.6498	0.700102	0.01606	0.012045	constant	ENSG00000154133	ROBO4	protein_coding
tgfb	24	ENSG00000227615	poly3	8.68072	0.069176	3.54863	3.59047	10.6612	1	-18.4495		14.2248	0.679346	0.01319	0.009893	constant	ENSG00000227615		processed_pseudogene
tgfb	24	ENSG00000134954	poly3	11.4381	0.097148	4.03166	5.64811	5.30185	-1	-48.9834		29.4917	0.604795	0.001956	0.001467	constant	ENSG00000134954	ETS1	protein_coding
tgfb	24	ENSG00000085063	poly3	14.3025	0.121536	1.30495	12.8076	1.99524	1	-48.2294		29.1147	0.692111	0.002051	0.001538	constant	ENSG00000085063	CD59	protein_coding
tgfb	24	ENSG00000167244	poly3	7.9432	0.049513	0.630882	1.19174	1.85909	-1	-24.5861		17.293	0.873153	0.008988	0.006741	constant	ENSG00000167244	IGF2	protein_coding
tgfb	24	ENSG00000133816	poly3	12.211	0.077194	5.22478	16.1412	11.0539	-1	-38.4605		24.2303	0.74257	0.003776	0.002832	constant	ENSG00000133816	MICAL2	protein_coding
tgfb	24	ENSG00000229644	poly2	8.26854	0.471945	2.32709	11.8959	3.59261	1	-30.2748	0.853367	19.1374	0.653018	0.006589	0.005353	constant	ENSG00000229644	NAMPTP1	processed_pseudogene
tgfb	24	ENSG00000138119	poly2	14.0229	0.328765	1.75773	2.90392	3.49575	1	-43.6672	0.30444	25.8336	0.751389	0.002853	0.002318	constant	ENSG00000138119	MYOF	protein_coding
tgfb	24	ENSG00000213609	poly3	7.29109	0.085898	11.5376	14.5718	2.64046	1	1.93634		4.03183	0.630466	0.047162	0.035371	constant	ENSG00000213609	RPL7AP50	processed_pseudogene
tgfb	24	ENSG00000166033	poly3	11.9687	0.0451	0.580109	1.08516	1.98001	-1	-45.9966		27.9983	0.908242	0.002358	0.001768	constant	ENSG00000166033	HTRA1	protein_coding
tgfb	24	ENSG00000196177	poly2	8.59276	0.424619	2.16207	11.2356	4.40761	1	-27.8747	0.315025	17.9373	0.66798	0.007655	0.00622	constant	ENSG00000196177	ACADSB	protein_coding
tgfb	24	ENSG00000122861	poly2	10.6165	0.520064	10.2708	13.1807	10.8146	-1	-40.2819	0.253946	24.141	0.610206	0.003525	0.002864	constant	ENSG00000122861	PLAU	protein_coding
tgfb	24	ENSG00000099290	poly2	10.4173	0.468461	2.328	15.7209	5.78668	1	-52.5015	0.988343	30.2508	0.639039	0.001642	0.001334	constant	ENSG00000099290	WASHC2A	protein_coding
tgfb	24	ENSG00000220842	poly3	9.81251	0.10596	1.20274	8.35005	1.81938	1	-28.8183		19.4092	0.689842	0.006899	0.005174	constant	ENSG00000220842	RPL21P16	processed_pseudogene
tgfb	24	ENSG00000107890	poly2	8.85576	0.484054	2.37358	12.6138	3.56839	1	-27.2543	0.618494	17.6271	0.642716	0.007958	0.006466	constant	ENSG00000107890	ANKRD26	protein_coding
tgfb	24	ENSG00000173848	poly2	10.2164	0.471763	2.32189	3.87092	3.66799	1	-43.158	0.241714	25.579	0.661576	0.002945	0.002393	constant	ENSG00000173848	NET1	protein_coding
tgfb	24	ENSG00000138180	poly3	10.7383	0.10394	1.15332	11.261	2.02271	1	-38.3286		24.1643	0.73092	0.003808	0.002856	constant	ENSG00000138180	CEP55	protein_coding
tgfb	24	ENSG00000122862	poly2	13.9281	0.547461	2.57181	4.31004	3.99787	1	-39.7661	0.26941	23.8831	0.661122	0.003641	0.002958	constant	ENSG00000122862	SRGN	protein_coding
tgfb	24	ENSG00000176986	poly3	10.997	10.243	11.8235	16.3402	10.2861	1	-65.1267		37.5633	0.741951	0.000713	0.000535	constant	ENSG00000176986	SEC24C	protein_coding
tgfb	24	ENSG00000099282	poly2	9.7925	0.53443	2.56013	17.1791	3.51166	-1	-16.7673	0.361521	12.3836	0.606544	0.015326	0.012453	constant	ENSG00000099282	TSPAN15	protein_coding
tgfb	24	ENSG00000198728	poly3	11.1605	0.220499	1.93317	8.75491	2.44707	-1	-23.1808		16.5904	0.602856	0.009814	0.00736	constant	ENSG00000198728	LDB1	protein_coding
tgfb	24	ENSG00000107959	poly3	12.0587	0.109185	1.22405	4.13043	15.5511	1	-56.5422		33.2711	0.645333	0.00122	0.000915	constant	ENSG00000107959	PITRM1	protein_coding
tgfb	24	ENSG00000156110	poly3	10.4109	0.150763	1.53426	6.6984	1.96961	1	-24.3025		17.1512	0.613228	0.009149	0.006862	constant	ENSG00000156110	ADK	protein_coding
tgfb	24	ENSG00000198682	poly2	11.944	0.487376	2.38799	12.9933	3.53621	1	-43.3745	0.733689	25.6873	0.637461	0.002906	0.002361	constant	ENSG00000198682	PAPSS2	protein_coding
tgfb	24	ENSG00000166135	poly3	9.99779	0.059385	1.17602	3.13697	5.92936	-1	-49.9344		29.9672	0.772739	0.001843	0.001383	constant	ENSG00000166135	HIF1AN	protein_coding
tgfb	24	ENSG00000156384	poly3	7.94378	0.054754	0.689769	12.2574	15.2633	1	-29.4174		19.7087	0.842578	0.006646	0.004984	constant	ENSG00000156384	SFR1	protein_coding
tgfb	24	ENSG00000176171	poly3	10.2433	0.047551	0.601069	1.1148	2.48151	1	-55.1925		32.5962	0.932745	0.001327	0.000995	constant	ENSG00000176171	BNIP3	protein_coding
tgfb	24	ENSG00000172661	poly2	10.4372	0.427098	2.17455	4.76912	17.6817	1	-48.873	0.644254	28.4365	0.666014	0.002061	0.001674	constant	ENSG00000172661	WASHC2C	protein_coding
tgfb	24	ENSG00000055950	poly3	9.9214	2.15259	5.15637	12.0456	7.1188	-1	-36.7548		23.3774	0.685924	0.004201	0.003151	constant	ENSG00000055950	MRPL43	protein_coding
tgfb	24	ENSG00000026103	poly2	8.23341	0.546491	2.58651	13.4394	3.72249	1	-24.5668	0.252186	16.2834	0.623565	0.009413	0.007648	constant	ENSG00000026103	FAS	protein_coding
tgfb	24	ENSG00000107719	poly2	9.95943	0.487036	2.37007	3.94608	3.80665	-1	-32.757	0.568469	20.3785	0.66943	0.005642	0.004584	constant	ENSG00000107719	PALD1	protein_coding
tgfb	24	ENSG00000065613	poly2	11.5867	0.47033	2.3367	14.9014	10.7722	1	-30.2064	0.238121	19.1032	0.636994	0.006617	0.005376	constant	ENSG00000065613	SLK	protein_coding
tgfb	24	ENSG00000065618	poly3	7.68417	0.146289	1.5345	4.1368	3.80512	1	-24.4833		17.2417	0.765276	0.009046	0.006785	constant	ENSG00000065618	COL17A1	protein_coding
tgfb	24	ENSG00000107438	poly3	11.6288	0.110576	1.2552	9.68381	3.21407	1	-50.8908		30.4454	0.732837	0.001737	0.001302	constant	ENSG00000107438	PDLIM1	protein_coding
tgfb	24	ENSG00000067057	poly2	13.0953	0.381242	1.98415	15.5996	17.1908	-1	-27.6295	0.249627	17.8148	0.702031	0.007773	0.006316	constant	ENSG00000067057	PFKP	protein_coding
tgfb	24	ENSG00000014919	poly2	9.5397	0.50617	2.44557	4.10072	3.70126	1	-41.6213	0.955984	24.8107	0.644217	0.003242	0.002634	constant	ENSG00000014919	COX15	protein_coding
tgfb	24	ENSG00000198825	poly2	10.0413	0.400695	2.05201	3.39404	3.59874	1	-41.0413	0.439104	24.5206	0.703064	0.003362	0.002731	constant	ENSG00000198825	INPP5F	protein_coding
tgfb	24	ENSG00000180628	poly3	9.83649	0.067758	0.818174	1.592	2.07945	1	-42.358		26.179	0.850998	0.00296	0.00222	constant	ENSG00000180628	PCGF5	protein_coding
tgfb	24	ENSG00000132334	poly3	11.2279	0.088723	1.05026	12.0894	15.8873	-1	-37.3576		23.6788	0.705674	0.004046	0.003034	constant	ENSG00000132334	PTPRE	protein_coding
tgfb	24	ENSG00000165886	poly2	10.8499	0.410954	2.10701	11.4525	15.3977	-1	-21.9658	0.347053	14.9829	0.678206	0.011075	0.008998	constant	ENSG00000165886	UBTD1	protein_coding
tgfb	24	ENSG00000171862	poly2	11.132	0.491469	2.41451	5.10095	10.0054	1	-44.1635	0.817455	26.0817	0.623953	0.002766	0.002247	constant	ENSG00000171862	PTEN	protein_coding
tgfb	24	ENSG00000245648	poly3	6.58163	1.65307	4.71969	13.2335	6.78407	-1	-16.8174		13.4087	0.645686	0.014607	0.010955	constant	ENSG00000245648	KLRK1-AS1	lncRNA
tgfb	24	ENSG00000161638	poly3	15.6365	0.090939	1.04373	15.1405	1.94196	-1	-26.9905		18.4952	0.750986	0.007734	0.005801	constant	ENSG00000161638	ITGA5	protein_coding
tgfb	24	ENSG00000135655	poly2	10.6186	0.394232	2.03879	13.3386	4.48792	1	-37.256	0.795148	22.628	0.691115	0.004259	0.00346	constant	ENSG00000135655	USP15	protein_coding
tgfb	24	ENSG00000064115	poly3	10.8655	0.131539	1.40657	10.1997	1.78369	1	-49.8853		29.9426	0.607739	0.001849	0.001387	constant	ENSG00000064115	TM7SF3	protein_coding
tgfb	24	ENSG00000057704	poly2	10.8712	0.412192	2.08877	3.44384	3.79095	1	-39.8468	0.466238	23.9234	0.716242	0.003622	0.002943	constant	ENSG00000057704	TMCC3	protein_coding
tgfb	24	ENSG00000080371	poly2	10.3712	0.497402	2.43561	4.74685	18.9413	1	-37.8751	0.92453	22.9375	0.620675	0.004097	0.003329	constant	ENSG00000080371	RAB21	protein_coding
tgfb	24	ENSG00000074527	poly3	11.3744	0.071042	0.866145	13.2446	16.6731	-1	-40.6786		25.3393	0.747213	0.003288	0.002466	constant	ENSG00000074527	NTN4	protein_coding
tgfb	24	ENSG00000139187	power	7.72192	0.002292	0.268353	3.74009	1.18473	1	-29.2676	0.257051	18.6338	0.688394	0.007017	0.005701	constant	ENSG00000139187	KLRG1	protein_coding
tgfb	24	ENSG00000139433	poly3	10.8477	0.099883	1.12915	15.4944	1.87103	1	-49.4298		29.7149	0.716018	0.001903	0.001427	constant	ENSG00000139433	GLTP	protein_coding
tgfb	24	ENSG00000134285	poly2	9.54621	0.412273	4.24545	10.2895	16.8419	-1	-36.1429	0.784116	22.0715	0.678666	0.004566	0.00371	constant	ENSG00000134285	FKBP11	protein_coding
tgfb	24	ENSG00000110799	poly3	15.8423	0.074664	0.901893	10.9084	14.731	-1	-22.1838		16.0919	0.747587	0.010444	0.007833	constant	ENSG00000110799	VWF	protein_coding
tgfb	24	ENSG00000127328	poly3	9.21198	0.109534	1.23546	10.1931	15.9597	1	-27.5029		18.7515	0.619031	0.00749	0.005618	constant	ENSG00000127328	RAB3IP	protein_coding
tgfb	24	ENSG00000139263	poly2	9.71059	0.372253	1.94176	3.21284	3.48529	1	-33.8213	0.834005	20.9107	0.715117	0.005279	0.004289	constant	ENSG00000139263	LRIG3	protein_coding
tgfb	24	ENSG00000110880	poly2	12.7591	0.414934	2.09556	3.44943	3.88304	1	-51.2705	0.758062	29.6353	0.725568	0.001774	0.001441	constant	ENSG00000110880	CORO1C	protein_coding
tgfb	24	ENSG00000130787	poly2	11.5029	0.499684	11.1623	12.3915	4.29479	-1	-18.3983	0.311822	13.1991	0.617651	0.013841	0.011246	constant	ENSG00000130787	HIP1R	protein_coding
tgfb	24	ENSG00000186298	poly3	12.3827	0.17326	1.68406	9.09094	2.10099	1	-32.6271		21.3135	0.624663	0.005438	0.004078	constant	ENSG00000186298	PPP1CC	protein_coding
tgfb	24	ENSG00000167552	poly3	13.8281	0.201673	1.89095	5.29189	2.30065	-1	-32.0639		21.0319	0.607606	0.005633	0.004224	constant	ENSG00000167552	TUBA1A	protein_coding
tgfb	24	ENSG00000167535	poly2	9.85175	0.51025	2.48555	9.97288	8.53885	-1	-35.3096	0.964475	21.6548	0.61141	0.00481	0.003908	constant	ENSG00000167535	CACNB3	protein_coding
tgfb	24	ENSG00000121749	poly3	9.58904	0.098076	1.11783	6.62351	14.3909	1	-34.5802		22.2901	0.692506	0.004813	0.00361	constant	ENSG00000121749	TBC1D15	protein_coding
[truncated: 600 more rows]
