# Supplementary material for: Endothelial sensitivity to pro-fibrotic signals links systemic exposure to pulmonary fibrosis
Source: Cell Death Dis. 2025 Jul 7;16(1):500. doi: 10.1038/s41419-025-07824-5 (PMC12234957; doi:10.1038/s41419-025-07824-5)
Supplement: Supplementary file 8 — Supplemental table 7 [file 41419_2025_7824_MOESM8_ESM.xlsx]

## Sheet: GO_MF
Cluster	direction	time	ID	Description	GeneRatio	BgRatio	pvalue	p.adjust	qvalue	geneID	Count
Up.24h	Up	24h	GO:0045236	CXCR chemokine receptor binding	2/11	15/16083	4.44394e-05	0.00173314	0.000982344	CXCL1/CXCL8	2
Up.24h	Up	24h	GO:0008009	chemokine activity	2/11	33/16083	0.000221971	0.00432843	0.00245336	CXCL1/CXCL8	2
Up.72h	Up	72h	GO:0019838	growth factor binding	12/154	134/16083	5.95968e-09	2.47923e-06	2.29605e-06	IGFBP5/IGFBP7/HTRA3/SRPX2/ENG/FIBP/TSKU/HTRA1/COL4A1/LTBP2/RPS19/PDGFB	12
Up.72h	Up	72h	GO:0005201	extracellular matrix structural constituent	12/154	160/16083	4.40126e-08	9.15462e-06	8.47821e-06	IGFBP7/VCAN/TGFBI/SPARC/SRPX2/CTHRC1/EFEMP2/COL4A2/COL4A1/LTBP2/FBLN5/MFGE8	12
Up.72h	Up	72h	GO:0005518	collagen binding	6/154	65/16083	3.62403e-05	0.00502533	0.00465402	P3H1/ANTXR1/TGFBI/SPARC/CTSB/PDGFB	6

## Sheet: GO_CC
Cluster	direction	time	ID	Description	GeneRatio	BgRatio	pvalue	p.adjust	qvalue	geneID	Count
Down.72h	Down	72h	GO:0000775	chromosome, centromeric region	15/196	224/16628	6.78248e-08	2.02118e-05	1.87054e-05	HJURP/BUB1/KAT2B/SMC4/NCAPG/CENPI/ESCO2/BUB3/HELLS/KNTC1/NCAPD2/SKA3/BUB1B/TOP2A/SPAG5	15
Down.72h	Down	72h	GO:0005819	spindle	15/196	393/16628	6.74669e-05	0.00335086	0.00310111	ECT2/KIF15/PLK4/KIF20A/MAPK14/KIF11/KNTC1/SKA3/CEP128/BUB1B/KIF23/SHCBP1/CDC6/SPAG5/TPX2	15
Down.72h	Down	72h	GO:0032153	cell division site	6/196	70/16628	0.000174074	0.00741057	0.00685825	ECT2/PLK4/KIF20A/ANLN/CEP55/LIMA1	6
Up.72h	Up	72h	GO:0062023	collagen-containing extracellular matrix	22/160	394/16628	2.96844e-11	9.23184e-09	8.4991e-09	SDC3/P3H1/SERPINE2/IGFBP7/VCAN/TGFBI/SPARC/SRPX2/CTHRC1/CTSB/EFEMP2/HTRA1/COL4A2/COL4A1/LTBP2/FBLN5/MFGE8/MMP2/ANGPTL4/TGFB1/CALR/PDGFB	22
Up.72h	Up	72h	GO:0005788	endoplasmic reticulum lumen	15/160	295/16628	1.69635e-07	2.63782e-05	2.42846e-05	P3H1/EVA1A/IGFBP5/IGFBP7/WFS1/VCAN/TSPAN15/COL4A2/COL4A1/GAS6/MFGE8/CALR/COLGALT1/PDGFB/SELENOM	15

## Sheet: GO_BP
Cluster	direction	time	ID	Description	GeneRatio	BgRatio	pvalue	p.adjust	qvalue	geneID	Count
Down.24h	Down	24h	GO:0001569	branching involved in blood vessel morphogenesis	3/15	31/15906	3.00197e-06	0.00215842	0.00144095	NRARP/NFATC4/EDN1	3
Down.72h	Down	72h	GO:0140014	mitotic nuclear division	19/194	289/15906	2.62012e-09	8.03328e-06	7.35839e-06	NCAPH/BUB1/KIF15/SMC4/NCAPG/NCAPG2/ANLN/BUB3/KIF11/MKI67/KNTC1/NCAPD2/PCID2/BUB1B/KIF23/CDC6/SPAG5/TPX2/PDGFB	19
Down.72h	Down	72h	GO:0007059	chromosome segregation	20/194	336/15906	5.40896e-09	8.29194e-06	7.59532e-06	NDC1/NCAPH/HJURP/BUB1/ECT2/SMC4/NCAPG/NCAPG2/ESCO2/BUB3/MKI67/KNTC1/NCAPD2/SKA3/PCID2/BUB1B/KIF23/CDC6/TOP2A/SPAG5	20
Down.72h	Down	72h	GO:0098813	nuclear chromosome segregation	17/194	278/15906	5.4294e-08	4.16163e-05	3.81201e-05	NDC1/NCAPH/BUB1/ECT2/SMC4/NCAPG/NCAPG2/ESCO2/BUB3/KNTC1/NCAPD2/PCID2/BUB1B/KIF23/CDC6/TOP2A/SPAG5	17
Down.72h	Down	72h	GO:0000280	nuclear division	21/194	435/15906	8.38261e-08	5.14022e-05	4.70838e-05	NDC1/NCAPH/BUB1/KIF15/SMC4/NCAPG/NCAPG2/ANLN/BUB3/KIF11/MKI67/KNTC1/NCAPD2/PCID2/BUB1B/KIF23/CDC6/TOP2A/SPAG5/TPX2/PDGFB	21
Down.72h	Down	72h	GO:0044772	mitotic cell cycle phase transition	20/194	406/15906	1.25443e-07	5.4944e-05	5.03281e-05	CLSPN/RHOU/STIL/RRM2/BUB1/CCNA2/DBF4/ANLN/MELK/BUB3/TAOK3/KNTC1/FOXM1/TFDP1/PCID2/BUB1B/CDC6/SLFN11/ADAMTS1/HMGA2	20
Down.72h	Down	72h	GO:0030261	chromosome condensation	7/194	41/15906	5.70271e-07	0.000194272	0.000177951	NCAPH/SMC4/NCAPG/NCAPG2/NCAPD2/TOP2A/HMGA2	7
Down.72h	Down	72h	GO:1901990	regulation of mitotic cell cycle phase transition	15/194	290/15906	2.78543e-06	0.000776376	0.000711152	CLSPN/STIL/RRM2/BUB1/ANLN/BUB3/TAOK3/KNTC1/TFDP1/PCID2/BUB1B/CDC6/SLFN11/ADAMTS1/HMGA2	15
Down.72h	Down	72h	GO:0090068	positive regulation of cell cycle process	13/194	229/15906	4.79293e-06	0.00113039	0.00103543	STIL/RRM2/ECT2/PLK4/DBF4/E2F8/TFDP1/PCID2/KIF23/CDC6/SPAG5/ADAMTS1/PDGFB	13
Down.72h	Down	72h	GO:0060623	regulation of chromosome condensation	4/194	11/15906	6.62156e-06	0.00145012	0.00132829	NCAPH/SMC4/NCAPG/NCAPD2	4
Down.72h	Down	72h	GO:0001933	negative regulation of protein phosphorylation	15/194	316/15906	7.89657e-06	0.00155446	0.00142387	ERRFI1/KAT2B/GPD1L/PTPN13/CNKSR3/ENPP1/HGF/NCAPG2/CAV1/PRKAR2B/DMD/PBK/CORO1C/NR2F2/WARS1	15
Down.72h	Down	72h	GO:0007346	regulation of mitotic cell cycle	18/194	442/15906	8.112e-06	0.00155446	0.00142387	CLSPN/STIL/RRM2/BUB1/ANLN/BUB3/MKI67/TAOK3/KNTC1/TFDP1/PCID2/BUB1B/CDC6/SLFN11/ADAMTS1/HMGA2/PRKCA/PDGFB	18
Down.72h	Down	72h	GO:0007093	mitotic cell cycle checkpoint signaling	9/194	128/15906	2.71183e-05	0.0043704	0.00400323	CLSPN/BUB1/BUB3/TAOK3/KNTC1/PCID2/BUB1B/CDC6/HMGA2	9
Down.72h	Down	72h	GO:0042326	negative regulation of phosphorylation	15/194	357/15906	3.30958e-05	0.00464649	0.00425613	ERRFI1/KAT2B/GPD1L/PTPN13/CNKSR3/ENPP1/HGF/NCAPG2/CAV1/PRKAR2B/DMD/PBK/CORO1C/NR2F2/WARS1	15
Down.72h	Down	72h	GO:0051983	regulation of chromosome segregation	7/194	85/15906	7.9661e-05	0.00802785	0.00735342	BUB1/BUB3/MKI67/KNTC1/PCID2/BUB1B/CDC6	7
Down.72h	Down	72h	GO:1904707	positive regulation of vascular associated smooth muscle cell proliferation	5/194	37/15906	8.13716e-05	0.00802785	0.00735342	FGF2/HTR1B/MAP3K5/ADAMTS1/PDGFB	5
Down.72h	Down	72h	GO:0007094	mitotic spindle assembly checkpoint signaling	5/194	38/15906	9.27797e-05	0.00802785	0.00735342	BUB1/BUB3/KNTC1/PCID2/BUB1B	5
Down.72h	Down	72h	GO:1902099	regulation of metaphase/anaphase transition of cell cycle	6/194	61/15906	9.68788e-05	0.00802785	0.00735342	BUB1/BUB3/KNTC1/PCID2/BUB1B/CDC6	6
Up.72h	Up	72h	GO:0030198	extracellular matrix organization	17/151	286/15906	1.8696e-09	2.14954e-06	1.70411e-06	ANTXR1/TGFBI/FSCN1/ENG/EFEMP2/ITGA8/COL4A2/COL4A1/GAS6/RGCC/FBLN5/MMP2/MMP15/SULF2/TGFB1/COLGALT1/MMP11	17
Up.72h	Up	72h	GO:0043062	extracellular structure organization	17/151	287/15906	1.97135e-09	2.14954e-06	1.70411e-06	ANTXR1/TGFBI/FSCN1/ENG/EFEMP2/ITGA8/COL4A2/COL4A1/GAS6/RGCC/FBLN5/MMP2/MMP15/SULF2/TGFB1/COLGALT1/MMP11	17
Up.72h	Up	72h	GO:0045229	external encapsulating structure organization	17/151	288/15906	2.07819e-09	2.14954e-06	1.70411e-06	ANTXR1/TGFBI/FSCN1/ENG/EFEMP2/ITGA8/COL4A2/COL4A1/GAS6/RGCC/FBLN5/MMP2/MMP15/SULF2/TGFB1/COLGALT1/MMP11	17
Up.72h	Up	72h	GO:0032963	collagen metabolic process	8/151	90/15906	2.19921e-06	0.00142296	0.0011281	P3H1/CTSB/ENG/RGCC/MMP2/MMP15/TGFB1/MMP11	8
Up.72h	Up	72h	GO:0071560	cellular response to transforming growth factor beta stimulus	12/151	233/15906	2.29288e-06	0.00142296	0.0011281	HTRA3/FYN/ENG/DKK3/PDE2A/ITGA8/HTRA1/COL4A2/LTBP2/PMEPA1/FKBP1A/TGFB1	12
Up.72h	Up	72h	GO:0071559	response to transforming growth factor beta	12/151	239/15906	2.985e-06	0.00147393	0.00116851	HTRA3/FYN/ENG/DKK3/PDE2A/ITGA8/HTRA1/COL4A2/LTBP2/PMEPA1/FKBP1A/TGFB1	12
Up.72h	Up	72h	GO:0001501	skeletal system development	17/151	491/15906	4.27502e-06	0.00147393	0.00116851	P3H1/CTNNB1/CYTL1/KIT/VCAN/TGFBI/SOX4/SNAI2/GDF6/ENG/TSKU/JAG2/MMP2/SNAI1/SULF2/TGFB1/ETS2	17
Up.72h	Up	72h	GO:0002062	chondrocyte differentiation	8/151	106/15906	7.52934e-06	0.00197984	0.00156958	CTNNB1/CYTL1/TGFBI/SNAI2/GDF6/TSKU/SULF2/TGFB1	8
Up.72h	Up	72h	GO:0042110	T cell activation	16/151	459/15906	7.65648e-06	0.00197984	0.00156958	LAPTM5/HLX/CTNNB1/KIT/SOX4/TNFRSF21/FYN/HLA-A/LFNG/CD81/FZD8/JAG2/PNP/NLRC3/FKBP1A/ADA	16
Up.72h	Up	72h	GO:0048145	regulation of fibroblast proliferation	7/151	77/15906	8.3374e-06	0.00199007	0.00157769	CTNNB1/B4GALT7/GSTP1/GAS6/NLRC3/SPHK1/PDGFB	7
Up.72h	Up	72h	GO:0048144	fibroblast proliferation	7/151	79/15906	9.89211e-06	0.00219252	0.00173818	CTNNB1/B4GALT7/GSTP1/GAS6/NLRC3/SPHK1/PDGFB	7
Up.72h	Up	72h	GO:0061448	connective tissue development	11/151	241/15906	1.91534e-05	0.00343543	0.00272355	CTNNB1/CYTL1/TGFBI/SNAI2/GDF6/TSKU/SNAI1/SULF2/TGFB1/PDGFB/SELENOM	11
Up.72h	Up	72h	GO:0050852	T cell receptor signaling pathway	8/151	121/15906	1.99284e-05	0.00343543	0.00272355	LAPTM5/TNFRSF21/FYN/HLA-A/PHPT1/CD81/EIF2B2/ADA	8
Up.72h	Up	72h	GO:1905063	regulation of vascular associated smooth muscle cell differentiation	4/151	19/15906	2.70741e-05	0.00442162	0.00350538	KIT/ENG/EFEMP2/PDGFB	4
Up.72h	Up	72h	GO:0051145	smooth muscle cell differentiation	6/151	63/15906	2.8824e-05	0.00447205	0.00354536	CTNNB1/KIT/ENG/EFEMP2/ITGA8/PDGFB	6
Up.72h	Up	72h	GO:0001649	osteoblast differentiation	10/151	214/15906	3.79091e-05	0.00511444	0.00405463	FHL2/IGFBP5/CTNNB1/VCAN/PDLIM7/SNAI2/CTHRC1/SNAI1/JUNB/LRP3	10
Up.72h	Up	72h	GO:0007162	negative regulation of cell adhesion	11/151	275/15906	6.39563e-05	0.00755343	0.00598821	LAPTM5/HLX/SERPINE2/TGFBI/TNFRSF21/SNAI2/ARHGDIB/RGCC/MMP2/TGFB1/ARHGAP6	11
Up.72h	Up	72h	GO:0044703	multi-organism reproductive process	9/151	184/15906	6.57243e-05	0.00755343	0.00598821	IGFBP5/SERPINE2/IGFBP7/CTSB/ARHGDIB/PGF/MMP2/JUNB/CALR	9
Up.72h	Up	72h	GO:0002683	negative regulation of immune system process	13/151	383/15906	7.45154e-05	0.00809634	0.00641862	LAPTM5/HLX/CD200/CTNNB1/TNFRSF21/FYN/HLA-A/PHPT1/NLRC3/ADA/TGFB1/RPS19/PSMB4	13
Up.72h	Up	72h	GO:0031532	actin cytoskeleton reorganization	7/151	108/15906	7.56667e-05	0.00809634	0.00641862	ANTXR1/KIT/RALA/PHPT1/ARHGDIB/GMFG/DAPK3	7
Up.72h	Up	72h	GO:0044706	multi-multicellular organism process	9/151	191/15906	8.75987e-05	0.00872302	0.00691545	IGFBP5/SERPINE2/IGFBP7/CTSB/ARHGDIB/PGF/MMP2/JUNB/CALR	9
Up.72h	Up	72h	GO:0010718	positive regulation of epithelial to mesenchymal transition	5/151	49/15906	9.82645e-05	0.00872302	0.00691545	CTNNB1/ENG/RGCC/SNAI1/TGFB1	5
Up.72h	Up	72h	GO:0050982	detection of mechanical stimulus	5/151	49/15906	9.82645e-05	0.00872302	0.00691545	CXCR4/SERPINE2/CTNNB1/KIT/FYN	5
Up.72h	Up	72h	GO:0050900	leukocyte migration	12/151	340/15906	9.83905e-05	0.00872302	0.00691545	CXCR4/CD200/PODXL2/KIT/FYN/CD81/GAS6/PGF/ADA/CALR/RPS19/PDGFB	12
Up.72h	Up	72h	GO:0051055	negative regulation of lipid biosynthetic process	5/151	50/15906	0.000108354	0.00908707	0.00720406	SNAI2/DKK3/SPHK1/SNAI1/PDGFB	5
Up.72h	Up	72h	GO:0003012	muscle system process	13/151	400/15906	0.000115178	0.00940522	0.00745628	CHRNA1/IGFBP5/CXCR4/KIT/SLC6A8/FBXO32/GSTO1/CALM1/SPHK1/ADA/SULF2/DAPK3/SNTB1	13
Up.72h	Up	72h	GO:0001704	formation of primary germ layer	7/151	116/15906	0.000118795	0.00945183	0.00749323	CTNNB1/ITGA8/COL4A2/MMP2/MMP15/SNAI1/ETS2	7
