# Supplementary material for: Endothelial sensitivity to pro-fibrotic signals links systemic exposure to pulmonary fibrosis
Source: Cell Death Dis. 2025 Jul 7;16(1):500. doi: 10.1038/s41419-025-07824-5 (PMC12234957; doi:10.1038/s41419-025-07824-5)
Supplement: Supplementary file 9 — Supplemental table 8 [file 41419_2025_7824_MOESM9_ESM.xlsx]

## Sheet: Bleomycin_enriched_KEs
TermID	Experiment	timepoint	genes	all	pval	Genes	BMD	BMDU	BMDL	padj	Aop	Ke_type	Ke_description	a.name	level	system
Event:10	bleomycin	48	46	91	7.90298e-05	ENSG00000011347;ENSG00000051128;ENSG00000070748;ENSG00000079819;ENSG00000080644;ENSG00000087085;ENSG00000088367;ENSG00000101204;ENSG00000103942;ENSG00000104863;ENSG00000106089;ENSG00000107282;ENSG00000110076;ENSG00000116544;ENSG00000117971;ENSG00000131409;ENSG00000132589;ENSG00000133019;ENSG00000137312;ENSG00000139220;ENSG00000140538;ENSG00000143858;ENSG00000146006;ENSG00000146938;ENSG00000150672…	2.22364	4.14131	0.39117	0.000503815	Aop:16	KeyEvent	Acetylcholine accumulation in synapses	Acetylcholinesterase inhibition leading to acute mortality	Cellular	nervous system
Event:10	bleomycin	48	46	91	7.90298e-05	ENSG00000011347;ENSG00000051128;ENSG00000070748;ENSG00000079819;ENSG00000080644;ENSG00000087085;ENSG00000088367;ENSG00000101204;ENSG00000103942;ENSG00000104863;ENSG00000106089;ENSG00000107282;ENSG00000110076;ENSG00000116544;ENSG00000117971;ENSG00000131409;ENSG00000132589;ENSG00000133019;ENSG00000137312;ENSG00000139220;ENSG00000140538;ENSG00000143858;ENSG00000146006;ENSG00000146938;ENSG00000150672…	2.22364	4.14131	0.39117	0.000503815	Aop:281	KeyEvent	Acetylcholine accumulation in synapses	Acetylcholinesterase Inhibition Leading to Neurodegeneration	Cellular	nervous system
Event:1028	bleomycin	48	118	301	0.00149751	ENSG00000003137;ENSG00000004799;ENSG00000005882;ENSG00000025434;ENSG00000067606;ENSG00000072501;ENSG00000073737;ENSG00000082175;ENSG00000083807;ENSG00000091831;ENSG00000095637;ENSG00000096060;ENSG00000099194;ENSG00000100979;ENSG00000101076;ENSG00000103740;ENSG00000105968;ENSG00000106211;ENSG00000107104;ENSG00000107562;ENSG00000109321;ENSG00000110092;ENSG00000111276;ENSG00000111424;ENSG00000111664…	1.29744	2.73146	0.180107	0.0062547	Aop:163	MolecularInitiatingEvent	Activation of specific nuclear receptors, PPAR-gamma activation	PPARgamma activation leading to sarcomas in rats, mice, and hamsters	Molecular	digestive system/exocrine system/endocrine system
Event:1028	bleomycin	48	118	301	0.00149751	ENSG00000003137;ENSG00000004799;ENSG00000005882;ENSG00000025434;ENSG00000067606;ENSG00000072501;ENSG00000073737;ENSG00000082175;ENSG00000083807;ENSG00000091831;ENSG00000095637;ENSG00000096060;ENSG00000099194;ENSG00000100979;ENSG00000101076;ENSG00000103740;ENSG00000105968;ENSG00000106211;ENSG00000107104;ENSG00000107562;ENSG00000109321;ENSG00000110092;ENSG00000111276;ENSG00000111424;ENSG00000111664…	1.29744	2.73146	0.180107	0.0062547	Aop:72	KeyEvent	Activation of specific nuclear receptors, PPAR-gamma activation	Epigenetic modification of PPARG leading to adipogenesis	Molecular	digestive system/exocrine system/endocrine system
Event:1029	bleomycin	48	56	110	1.06494e-05	ENSG00000003137;ENSG00000025434;ENSG00000026103;ENSG00000079435;ENSG00000080839;ENSG00000081189;ENSG00000099194;ENSG00000099860;ENSG00000101255;ENSG00000101412;ENSG00000102554;ENSG00000106366;ENSG00000106483;ENSG00000109819;ENSG00000111186;ENSG00000113494;ENSG00000113594;ENSG00000116016;ENSG00000116717;ENSG00000122756;ENSG00000124212;ENSG00000124762;ENSG00000125378;ENSG00000125845;ENSG00000126561…	1.30014	2.6215	0.257468	8.32198e-05	Aop:163	KeyEvent	Increased, adipogenesis	PPARgamma activation leading to sarcomas in rats, mice, and hamsters	Cellular	endocrine system
Event:1032	bleomycin	48	84	135	7.11815e-14	ENSG00000007384;ENSG00000025708;ENSG00000037280;ENSG00000049130;ENSG00000065361;ENSG00000070886;ENSG00000092969;ENSG00000095752;ENSG00000101384;ENSG00000102466;ENSG00000104899;ENSG00000105894;ENSG00000106799;ENSG00000107562;ENSG00000107984;ENSG00000108342;ENSG00000109321;ENSG00000111405;ENSG00000112715;ENSG00000113070;ENSG00000113296;ENSG00000113578;ENSG00000113594;ENSG00000113721;ENSG00000114646…	1.35134	2.97857	0.206361	4.59832e-12	Aop:163	KeyEvent	Increased, secretion of local growth factors	PPARgamma activation leading to sarcomas in rats, mice, and hamsters	Cellular
Event:1032	bleomycin	48	84	135	7.11815e-14	ENSG00000007384;ENSG00000025708;ENSG00000037280;ENSG00000049130;ENSG00000065361;ENSG00000070886;ENSG00000092969;ENSG00000095752;ENSG00000101384;ENSG00000102466;ENSG00000104899;ENSG00000105894;ENSG00000106799;ENSG00000107562;ENSG00000107984;ENSG00000108342;ENSG00000109321;ENSG00000111405;ENSG00000112715;ENSG00000113070;ENSG00000113296;ENSG00000113578;ENSG00000113594;ENSG00000113721;ENSG00000114646…	1.35134	2.97857	0.206361	4.59832e-12	Aop:171	KeyEvent	Increased, secretion of local growth factors	Chronic cytotoxicity of the serous membrane leading to pleural/peritoneal mesotheliomas in the rat.	Cellular
Event:1033	bleomycin	48	16	24	0.000347962	ENSG00000066468;ENSG00000085741;ENSG00000090539;ENSG00000103241;ENSG00000105894;ENSG00000105989;ENSG00000114251;ENSG00000116132;ENSG00000125398;ENSG00000128602;ENSG00000134323;ENSG00000162337;ENSG00000163132;ENSG00000168779;ENSG00000185950;ENSG00000197461	1.63878	3.52886	0.269368	0.00185261	Aop:163	KeyEvent	Increased, proliferation of mesenchymal cells	PPARgamma activation leading to sarcomas in rats, mice, and hamsters	Cellular
Event:1035	bleomycin	48	200	460	9.10507e-09	ENSG00000005884;ENSG00000007171;ENSG00000007968;ENSG00000008394;ENSG00000023445;ENSG00000026103;ENSG00000030110;ENSG00000037280;ENSG00000039068;ENSG00000049130;ENSG00000050555;ENSG00000050628;ENSG00000051180;ENSG00000056558;ENSG00000058085;ENSG00000065621;ENSG00000066032;ENSG00000066336;ENSG00000066468;ENSG00000068078;ENSG00000070808;ENSG00000073756;ENSG00000074047;ENSG00000074181;ENSG00000076604…	1.09095	2.41204	0.132257	1.44636e-07	Aop:163	KeyEvent	Increased, Firbrosarcoma	PPARgamma activation leading to sarcomas in rats, mice, and hamsters	Tissue
Event:1036	bleomycin	48	200	460	9.10507e-09	ENSG00000005884;ENSG00000007171;ENSG00000007968;ENSG00000008394;ENSG00000023445;ENSG00000026103;ENSG00000030110;ENSG00000037280;ENSG00000039068;ENSG00000049130;ENSG00000050555;ENSG00000050628;ENSG00000051180;ENSG00000056558;ENSG00000058085;ENSG00000065621;ENSG00000066032;ENSG00000066336;ENSG00000066468;ENSG00000068078;ENSG00000070808;ENSG00000073756;ENSG00000074047;ENSG00000074181;ENSG00000076604…	1.09095	2.41204	0.132257	1.44636e-07	Aop:163	KeyEvent	Increased, liposarcoma	PPARgamma activation leading to sarcomas in rats, mice, and hamsters	Tissue	endocrine system
Event:1037	bleomycin	48	200	460	9.10507e-09	ENSG00000005884;ENSG00000007171;ENSG00000007968;ENSG00000008394;ENSG00000023445;ENSG00000026103;ENSG00000030110;ENSG00000037280;ENSG00000039068;ENSG00000049130;ENSG00000050555;ENSG00000050628;ENSG00000051180;ENSG00000056558;ENSG00000058085;ENSG00000065621;ENSG00000066032;ENSG00000066336;ENSG00000066468;ENSG00000068078;ENSG00000070808;ENSG00000073756;ENSG00000074047;ENSG00000074181;ENSG00000076604…	1.09095	2.41204	0.132257	1.44636e-07	Aop:163	KeyEvent	Increased, hemagiosarcoma	PPARgamma activation leading to sarcomas in rats, mice, and hamsters	Tissue	cardiovascular system
Event:1042	bleomycin	48	30	57	0.000556518	ENSG00000006210;ENSG00000064989;ENSG00000066468;ENSG00000068024;ENSG00000073756;ENSG00000078401;ENSG00000085662;ENSG00000100292;ENSG00000103056;ENSG00000104415;ENSG00000109819;ENSG00000113070;ENSG00000113161;ENSG00000113721;ENSG00000114861;ENSG00000115738;ENSG00000119508;ENSG00000125378;ENSG00000135744;ENSG00000136244;ENSG00000136999;ENSG00000137801;ENSG00000145604;ENSG00000146648;ENSG00000164171…	1.42801	2.39345	0.250107	0.00275136	Aop:164	KeyEvent	Proliferation/Clonal Expansion, smooth muscle	Beta-2 adrenergic agonist activity leading to mesovarian leiomyomas in the rat and mouse	Cellular	muscular system
Event:1044	bleomycin	48	30	57	0.000556518	ENSG00000006210;ENSG00000064989;ENSG00000066468;ENSG00000068024;ENSG00000073756;ENSG00000078401;ENSG00000085662;ENSG00000100292;ENSG00000103056;ENSG00000104415;ENSG00000109819;ENSG00000113070;ENSG00000113161;ENSG00000113721;ENSG00000114861;ENSG00000115738;ENSG00000119508;ENSG00000125378;ENSG00000135744;ENSG00000136244;ENSG00000136999;ENSG00000137801;ENSG00000145604;ENSG00000146648;ENSG00000164171…	1.42801	2.39345	0.250107	0.00275136	Aop:164	AdverseOutcome	Promotion, mesovarian leiomyomas	Beta-2 adrenergic agonist activity leading to mesovarian leiomyomas in the rat and mouse	Tissue	reproductive system/muscular system
Event:1053	bleomycin	48	253	615	4.84416e-08	ENSG00000005884;ENSG00000007171;ENSG00000007968;ENSG00000008394;ENSG00000009950;ENSG00000012048;ENSG00000020922;ENSG00000023445;ENSG00000026103;ENSG00000030110;ENSG00000037280;ENSG00000039068;ENSG00000049130;ENSG00000049540;ENSG00000049541;ENSG00000050555;ENSG00000050628;ENSG00000051180;ENSG00000056558;ENSG00000058085;ENSG00000065057;ENSG00000065621;ENSG00000066032;ENSG00000066336;ENSG00000066468…	1.10368	2.34143	0.149197	6.17631e-07	Aop:440	AdverseOutcome	Promotion, ovarian adenomas	Hypothalamic estrogen receptors inhibition leading to ovarian cancer	Tissue	reproductive system
Event:1053	bleomycin	48	253	615	4.84416e-08	ENSG00000005884;ENSG00000007171;ENSG00000007968;ENSG00000008394;ENSG00000009950;ENSG00000012048;ENSG00000020922;ENSG00000023445;ENSG00000026103;ENSG00000030110;ENSG00000037280;ENSG00000039068;ENSG00000049130;ENSG00000049540;ENSG00000049541;ENSG00000050555;ENSG00000050628;ENSG00000051180;ENSG00000056558;ENSG00000058085;ENSG00000065057;ENSG00000065621;ENSG00000066032;ENSG00000066336;ENSG00000066468…	1.10368	2.34143	0.149197	6.17631e-07	Aop:165	AdverseOutcome	Promotion, ovarian adenomas	Antiestrogen activity leading to ovarian adenomas and granular cell tumors in the mouse	Tissue	reproductive system
Event:1054	bleomycin	48	214	497	7.36801e-09	ENSG00000005884;ENSG00000007171;ENSG00000007968;ENSG00000008394;ENSG00000012048;ENSG00000020922;ENSG00000023445;ENSG00000026103;ENSG00000030110;ENSG00000037280;ENSG00000039068;ENSG00000049130;ENSG00000050555;ENSG00000050628;ENSG00000051180;ENSG00000056558;ENSG00000058085;ENSG00000065621;ENSG00000066032;ENSG00000066336;ENSG00000066468;ENSG00000068078;ENSG00000070808;ENSG00000073756;ENSG00000074047…	1.07756	2.3616	0.119791	1.44636e-07	Aop:440	AdverseOutcome	Promotion, ovarian granular cell tumors	Hypothalamic estrogen receptors inhibition leading to ovarian cancer	Cellular	reproductive system
Event:1054	bleomycin	48	214	497	7.36801e-09	ENSG00000005884;ENSG00000007171;ENSG00000007968;ENSG00000008394;ENSG00000012048;ENSG00000020922;ENSG00000023445;ENSG00000026103;ENSG00000030110;ENSG00000037280;ENSG00000039068;ENSG00000049130;ENSG00000050555;ENSG00000050628;ENSG00000051180;ENSG00000056558;ENSG00000058085;ENSG00000065621;ENSG00000066032;ENSG00000066336;ENSG00000066468;ENSG00000068078;ENSG00000070808;ENSG00000073756;ENSG00000074047…	1.07756	2.3616	0.119791	1.44636e-07	Aop:165	AdverseOutcome	Promotion, ovarian granular cell tumors	Antiestrogen activity leading to ovarian adenomas and granular cell tumors in the mouse	Cellular	reproductive system
Event:1056	bleomycin	48	27	50	0.000613456	ENSG00000011201;ENSG00000064309;ENSG00000072501;ENSG00000074047;ENSG00000086696;ENSG00000091831;ENSG00000100146;ENSG00000107187;ENSG00000112246;ENSG00000125848;ENSG00000128602;ENSG00000136720;ENSG00000137869;ENSG00000140009;ENSG00000163492;ENSG00000164690;ENSG00000164850;ENSG00000169836;ENSG00000170893;ENSG00000173376;ENSG00000185920;ENSG00000186575;ENSG00000187323;ENSG00000198189;ENSG00000198719…	1.27102	2.49724	0.137084	0.00298713	Aop:165	KeyEvent	Decrease, E2 blood concentrations at hypothalamus	Antiestrogen activity leading to ovarian adenomas and granular cell tumors in the mouse	Tissue	endocrine system/nervous system/hematopoietic system
Event:1061	bleomycin	48	36	73	0.000825195	ENSG00000001626;ENSG00000016490;ENSG00000016602;ENSG00000018625;ENSG00000041353;ENSG00000067842;ENSG00000070961;ENSG00000074370;ENSG00000078295;ENSG00000080493;ENSG00000090020;ENSG00000091138;ENSG00000104267;ENSG00000121281;ENSG00000123104;ENSG00000126583;ENSG00000127472;ENSG00000129244;ENSG00000132681;ENSG00000133019;ENSG00000137975;ENSG00000138031;ENSG00000143153;ENSG00000153002;ENSG00000155897…	1.75997	3.79887	0.20136	0.00373651	Aop:166	KeyEvent	prolonged, elevation of serun CCK	PPARalpha activation leading to pancreatic acinar tumors in the rat and mouse	Tissue	hematopoietic system
Event:1068	bleomycin	48	51	110	0.000519391	ENSG00000030110;ENSG00000058085;ENSG00000065057;ENSG00000074047;ENSG00000077498;ENSG00000085741;ENSG00000087088;ENSG00000099860;ENSG00000101311;ENSG00000105989;ENSG00000107099;ENSG00000109861;ENSG00000110921;ENSG00000111186;ENSG00000114251;ENSG00000114270;ENSG00000115266;ENSG00000116717;ENSG00000120889;ENSG00000124762;ENSG00000125378;ENSG00000125845;ENSG00000128602;ENSG00000130222;ENSG00000130826…	1.22178	2.74393	0.176709	0.00260772	Aop:167	KeyEvent	squamous metaplasia, aberrant basal cells	Early-life estrogen receptor activity leading to endometrial carcinoma in the mouse.	Tissue	integument
Event:1069	bleomycin	48	39	83	0.00164968	ENSG00000039068;ENSG00000062822;ENSG00000065057;ENSG00000066468;ENSG00000073282;ENSG00000075891;ENSG00000091831;ENSG00000095002;ENSG00000103067;ENSG00000104332;ENSG00000112715;ENSG00000113578;ENSG00000116062;ENSG00000119508;ENSG00000119547;ENSG00000121966;ENSG00000125378;ENSG00000125398;ENSG00000128602;ENSG00000137693;ENSG00000138685;ENSG00000146648;ENSG00000153162;ENSG00000157423;ENSG00000163235…	1.52414	2.71335	0.231906	0.00673584	Aop:167	KeyEvent	Increased, Hyperplasia (glandular epithelial cells of endometrium)	Early-life estrogen receptor activity leading to endometrial carcinoma in the mouse.	Cellular	reproductive system
Event:1070	bleomycin	48	223	525	1.42547e-08	ENSG00000005884;ENSG00000007171;ENSG00000007968;ENSG00000008394;ENSG00000023445;ENSG00000026103;ENSG00000030110;ENSG00000037280;ENSG00000039068;ENSG00000049130;ENSG00000050555;ENSG00000050628;ENSG00000051180;ENSG00000056558;ENSG00000058085;ENSG00000062822;ENSG00000065057;ENSG00000065621;ENSG00000066032;ENSG00000066336;ENSG00000066468;ENSG00000068078;ENSG00000070808;ENSG00000073756;ENSG00000074047…	1.16626	2.43899	0.144807	1.94546e-07	Aop:167	AdverseOutcome	Increased, adenosquamous carcinomas of endometrium	Early-life estrogen receptor activity leading to endometrial carcinoma in the mouse.	Tissue	reproductive system
Event:1079	bleomycin	48	60	127	9.15616e-05	ENSG00000007968;ENSG00000012048;ENSG00000030110;ENSG00000037280;ENSG00000074181;ENSG00000077150;ENSG00000082175;ENSG00000085741;ENSG00000087088;ENSG00000090932;ENSG00000091831;ENSG00000099860;ENSG00000101384;ENSG00000101412;ENSG00000102466;ENSG00000105989;ENSG00000110092;ENSG00000111186;ENSG00000113578;ENSG00000114251;ENSG00000115266;ENSG00000116717;ENSG00000117020;ENSG00000117461;ENSG00000124762…	1.37179	2.64688	0.178794	0.000572408	Aop:168	AdverseOutcome	Increased, Adenomas/carcinomas (mammary)	GnRH pulse disruption leading to mammary adenomas and carcinomas in the SD rat.	Tissue	exocrine system
Event:1079	bleomycin	48	60	127	9.15616e-05	ENSG00000007968;ENSG00000012048;ENSG00000030110;ENSG00000037280;ENSG00000074181;ENSG00000077150;ENSG00000082175;ENSG00000085741;ENSG00000087088;ENSG00000090932;ENSG00000091831;ENSG00000099860;ENSG00000101384;ENSG00000101412;ENSG00000102466;ENSG00000105989;ENSG00000110092;ENSG00000111186;ENSG00000113578;ENSG00000114251;ENSG00000115266;ENSG00000116717;ENSG00000117020;ENSG00000117461;ENSG00000124762…	1.37179	2.64688	0.178794	0.000572408	Aop:170	AdverseOutcome	Increased, Adenomas/carcinomas (mammary)	Anti-dopaminergic activity leading to mammary adenomas and carcinomas in the SD rat	Tissue	exocrine system
Event:1082	bleomycin	48	276	673	1.68562e-08	ENSG00000001626;ENSG00000005884;ENSG00000007171;ENSG00000007968;ENSG00000008394;ENSG00000009765;ENSG00000010671;ENSG00000011201;ENSG00000023445;ENSG00000026103;ENSG00000030110;ENSG00000037280;ENSG00000039068;ENSG00000042832;ENSG00000048392;ENSG00000049130;ENSG00000050555;ENSG00000050628;ENSG00000051180;ENSG00000056558;ENSG00000058085;ENSG00000064309;ENSG00000065621;ENSG00000066032;ENSG00000066336…	1.13084	2.40903	0.119791	2.23749e-07	Aop:169	AdverseOutcome	Increased, adenomas (pituitary)	GnRH pulse disruption leading to pituitary adenomas and carcinomas in the SD rat.	Tissue	endocrine system
Event:1087	bleomycin	48	183	380	1.48951e-12	ENSG00000003137;ENSG00000005844;ENSG00000006210;ENSG00000006638;ENSG00000007171;ENSG00000007908;ENSG00000010327;ENSG00000012504;ENSG00000012779;ENSG00000015413;ENSG00000023445;ENSG00000026508;ENSG00000028137;ENSG00000048052;ENSG00000050628;ENSG00000058085;ENSG00000064932;ENSG00000065675;ENSG00000067606;ENSG00000068024;ENSG00000068079;ENSG00000072694;ENSG00000073756;ENSG00000079257;ENSG00000081041…	1.44362	3.05266	0.207667	4.97354e-11	Aop:171	KeyEvent	Increased, inflammation	Chronic cytotoxicity of the serous membrane leading to pleural/peritoneal mesotheliomas in the rat.	Cellular	immune system
Event:1090	bleomycin	48	200	460	9.10507e-09	ENSG00000005884;ENSG00000007171;ENSG00000007968;ENSG00000008394;ENSG00000023445;ENSG00000026103;ENSG00000030110;ENSG00000037280;ENSG00000039068;ENSG00000049130;ENSG00000050555;ENSG00000050628;ENSG00000051180;ENSG00000056558;ENSG00000058085;ENSG00000065621;ENSG00000066032;ENSG00000066336;ENSG00000066468;ENSG00000068078;ENSG00000070808;ENSG00000073756;ENSG00000074047;ENSG00000074181;ENSG00000076604…	1.09095	2.41204	0.132257	1.44636e-07	Aop:409	AdverseOutcome	Increased, mesotheliomas	Frustrated phagocytosis leads to malignant mesothelioma	Tissue	integument
Event:1090	bleomycin	48	200	460	9.10507e-09	ENSG00000005884;ENSG00000007171;ENSG00000007968;ENSG00000008394;ENSG00000023445;ENSG00000026103;ENSG00000030110;ENSG00000037280;ENSG00000039068;ENSG00000049130;ENSG00000050555;ENSG00000050628;ENSG00000051180;ENSG00000056558;ENSG00000058085;ENSG00000065621;ENSG00000066032;ENSG00000066336;ENSG00000066468;ENSG00000068078;ENSG00000070808;ENSG00000073756;ENSG00000074047;ENSG00000074181;ENSG00000076604…	1.09095	2.41204	0.132257	1.44636e-07	Aop:171	AdverseOutcome	Increased, mesotheliomas	Chronic cytotoxicity of the serous membrane leading to pleural/peritoneal mesotheliomas in the rat.	Tissue	integument
Event:1122	bleomycin	48	209	507	5.88052e-07	ENSG00000003436;ENSG00000005844;ENSG00000005884;ENSG00000006638;ENSG00000007171;ENSG00000007908;ENSG00000010278;ENSG00000011422;ENSG00000013016;ENSG00000019582;ENSG00000026508;ENSG00000027075;ENSG00000041353;ENSG00000043462;ENSG00000058866;ENSG00000060558;ENSG00000061918;ENSG00000063660;ENSG00000065357;ENSG00000065675;ENSG00000066027;ENSG00000066735;ENSG00000067606;ENSG00000067842;ENSG00000068971…	0.929746	1.99812	0.079563	6.0376e-06	Aop:187	KeyEvent	Under carboxylated clotting factors will not assemble on cell surfaces to form clot, Failure of secondary hemostasis	Anticoagulant rodenticide inhibition of vitamin K epoxide reductase resulting coagulopathy and hemorrhage	Tissue	cardiovascular system
Event:1131	bleomycin	48	19	29	0.000136708	ENSG00000003436;ENSG00000099937;ENSG00000104368;ENSG00000106366;ENSG00000110799;ENSG00000113889;ENSG00000117525;ENSG00000117601;ENSG00000122194;ENSG00000122861;ENSG00000124491;ENSG00000126218;ENSG00000131187;ENSG00000135919;ENSG00000137509;ENSG00000175899;ENSG00000185010;ENSG00000197632;ENSG00000198734	1.18366	3.22337	0.129549	0.000807743	Aop:187	KeyEvent	Failure in gamma-glutamyl carboxylation of clotting factors II, VII, IX and X, Under carboxylation of clotting factors (e.g., des-gamma-carboxy prothrombin)	Anticoagulant rodenticide inhibition of vitamin K epoxide reductase resulting coagulopathy and hemorrhage	Molecular	cardiovascular system
Event:1133	bleomycin	48	209	507	5.88052e-07	ENSG00000003436;ENSG00000005844;ENSG00000005884;ENSG00000006638;ENSG00000007171;ENSG00000007908;ENSG00000010278;ENSG00000011422;ENSG00000013016;ENSG00000019582;ENSG00000026508;ENSG00000027075;ENSG00000041353;ENSG00000043462;ENSG00000058866;ENSG00000060558;ENSG00000061918;ENSG00000063660;ENSG00000065357;ENSG00000065675;ENSG00000066027;ENSG00000066735;ENSG00000067606;ENSG00000067842;ENSG00000068971…	0.929746	1.99812	0.079563	6.0376e-06	Aop:187	KeyEvent	Hemostasis, Depletion from blood of fully functional carboxylated clotting factors	Anticoagulant rodenticide inhibition of vitamin K epoxide reductase resulting coagulopathy and hemorrhage	Tissue	hematopoietic system
Event:1171	bleomycin	48	269	600	4.11304e-13	ENSG00000006016;ENSG00000006210;ENSG00000007171;ENSG00000007264;ENSG00000007384;ENSG00000009950;ENSG00000013810;ENSG00000016082;ENSG00000019582;ENSG00000020922;ENSG00000027869;ENSG00000030110;ENSG00000036828;ENSG00000037280;ENSG00000041982;ENSG00000049130;ENSG00000049249;ENSG00000057657;ENSG00000058056;ENSG00000058085;ENSG00000058335;ENSG00000062524;ENSG00000065320;ENSG00000065328;ENSG00000065361…	1.16385	2.23724	0.136479	2.21418e-11	Aop:37	KeyEvent	Increase, Clonal Expansion of Altered Hepatic Foci	PPARalpha-dependent liver cancer	Cellular	digestive system/exocrine system/endocrine system
Event:1172	bleomycin	48	93	207	1.7115e-05	ENSG00000006210;ENSG00000010671;ENSG00000012223;ENSG00000023445;ENSG00000027075;ENSG00000055332;ENSG00000056558;ENSG00000065675;ENSG00000066336;ENSG00000067606;ENSG00000070808;ENSG00000072274;ENSG00000073756;ENSG00000077150;ENSG00000080561;ENSG00000081041;ENSG00000090339;ENSG00000090376;ENSG00000095585;ENSG00000099860;ENSG00000100292;ENSG00000100784;ENSG00000101017;ENSG00000101336;ENSG00000104856…	1.25607	2.91451	0.134513	0.000128562	Aop:377	KeyEvent	Increase activation, Nuclear factor kappa B (NF-kB)	Dysregulated prolonged Toll Like Receptor 9 (TLR9) activation leading to Acute Respiratory Distress Syndrome (ARDS) and Multiple Organ Dysfunction (MOD)	Cellular
Event:1172	bleomycin	48	93	207	1.7115e-05	ENSG00000006210;ENSG00000010671;ENSG00000012223;ENSG00000023445;ENSG00000027075;ENSG00000055332;ENSG00000056558;ENSG00000065675;ENSG00000066336;ENSG00000067606;ENSG00000070808;ENSG00000072274;ENSG00000073756;ENSG00000077150;ENSG00000080561;ENSG00000081041;ENSG00000090339;ENSG00000090376;ENSG00000095585;ENSG00000099860;ENSG00000100292;ENSG00000100784;ENSG00000101017;ENSG00000101336;ENSG00000104856…	1.25607	2.91451	0.134513	0.000128562	Aop:319	KeyEvent	Increase activation, Nuclear factor kappa B (NF-kB)	ACE2 inhibition leading to lung fibrosis	Cellular
Event:1172	bleomycin	48	93	207	1.7115e-05	ENSG00000006210;ENSG00000010671;ENSG00000012223;ENSG00000023445;ENSG00000027075;ENSG00000055332;ENSG00000056558;ENSG00000065675;ENSG00000066336;ENSG00000067606;ENSG00000070808;ENSG00000072274;ENSG00000073756;ENSG00000077150;ENSG00000080561;ENSG00000081041;ENSG00000090339;ENSG00000090376;ENSG00000095585;ENSG00000099860;ENSG00000100292;ENSG00000100784;ENSG00000101017;ENSG00000101336;ENSG00000104856…	1.25607	2.91451	0.134513	0.000128562	Aop:443	KeyEvent	Increase activation, Nuclear factor kappa B (NF-kB)	Alcohol Induced DNA damage and mutations leading to Metastatic Breast Cancer	Cellular
Event:1172	bleomycin	48	93	207	1.7115e-05	ENSG00000006210;ENSG00000010671;ENSG00000012223;ENSG00000023445;ENSG00000027075;ENSG00000055332;ENSG00000056558;ENSG00000065675;ENSG00000066336;ENSG00000067606;ENSG00000070808;ENSG00000072274;ENSG00000073756;ENSG00000077150;ENSG00000080561;ENSG00000081041;ENSG00000090339;ENSG00000090376;ENSG00000095585;ENSG00000099860;ENSG00000100292;ENSG00000100784;ENSG00000101017;ENSG00000101336;ENSG00000104856…	1.25607	2.91451	0.134513	0.000128562	Aop:382	KeyEvent	Increase activation, Nuclear factor kappa B (NF-kB)	Angiotensin II type 1 receptor (AT1R) agonism leading to lung fibrosis	Cellular
Event:1190	bleomycin	48	126	304	7.17762e-05	ENSG00000004399;ENSG00000007384;ENSG00000020181;ENSG00000026508;ENSG00000035499;ENSG00000037280;ENSG00000040275;ENSG00000042781;ENSG00000044524;ENSG00000050555;ENSG00000063660;ENSG00000066032;ENSG00000067606;ENSG00000069702;ENSG00000072864;ENSG00000073060;ENSG00000074527;ENSG00000076716;ENSG00000078098;ENSG00000078401;ENSG00000079385;ENSG00000079691;ENSG00000083857;ENSG00000087589;ENSG00000090020…	1.10024	2.48658	0.148424	0.000461796	Aop:439	KeyEvent	Increased, Migration (Endothelial Cells)	Activation of the AhR leading to breast cancer	Cellular
Event:1190	bleomycin	48	126	304	7.17762e-05	ENSG00000004399;ENSG00000007384;ENSG00000020181;ENSG00000026508;ENSG00000035499;ENSG00000037280;ENSG00000040275;ENSG00000042781;ENSG00000044524;ENSG00000050555;ENSG00000063660;ENSG00000066032;ENSG00000067606;ENSG00000069702;ENSG00000072864;ENSG00000073060;ENSG00000074527;ENSG00000076716;ENSG00000078098;ENSG00000078401;ENSG00000079385;ENSG00000079691;ENSG00000083857;ENSG00000087589;ENSG00000090020…	1.10024	2.48658	0.148424	0.000461796	Aop:200	KeyEvent	Increased, Migration (Endothelial Cells)	Estrogen receptor activation leading to breast cancer	Cellular
Event:1191	bleomycin	48	363	853	2.78321e-13	ENSG00000005513;ENSG00000005844;ENSG00000008517;ENSG00000010610;ENSG00000011422;ENSG00000011677;ENSG00000013588;ENSG00000025708;ENSG00000026103;ENSG00000027075;ENSG00000027869;ENSG00000029534;ENSG00000042832;ENSG00000047365;ENSG00000058335;ENSG00000059915;ENSG00000062524;ENSG00000065361;ENSG00000065717;ENSG00000065989;ENSG00000066027;ENSG00000067606;ENSG00000068971;ENSG00000070019;ENSG00000070190…	1.5618	3.26987	0.233888	1.58643e-11	Aop:200	KeyEvent	Increased, Non-genomic signaling	Estrogen receptor activation leading to breast cancer	Cellular
Event:1193	bleomycin	48	64	139	0.000140074	ENSG00000007968;ENSG00000012048;ENSG00000020922;ENSG00000030110;ENSG00000037280;ENSG00000051180;ENSG00000074181;ENSG00000077150;ENSG00000082175;ENSG00000085741;ENSG00000087088;ENSG00000090932;ENSG00000091831;ENSG00000099860;ENSG00000101384;ENSG00000101412;ENSG00000102466;ENSG00000105989;ENSG00000106483;ENSG00000110092;ENSG00000111186;ENSG00000113578;ENSG00000114251;ENSG00000115266;ENSG00000116717…	1.25751	2.50962	0.176475	0.000822616	Aop:439	AdverseOutcome	N/A, Breast Cancer	Activation of the AhR leading to breast cancer	Individual	exocrine system
Event:1193	bleomycin	48	64	139	0.000140074	ENSG00000007968;ENSG00000012048;ENSG00000020922;ENSG00000030110;ENSG00000037280;ENSG00000051180;ENSG00000074181;ENSG00000077150;ENSG00000082175;ENSG00000085741;ENSG00000087088;ENSG00000090932;ENSG00000091831;ENSG00000099860;ENSG00000101384;ENSG00000101412;ENSG00000102466;ENSG00000105989;ENSG00000106483;ENSG00000110092;ENSG00000111186;ENSG00000113578;ENSG00000114251;ENSG00000115266;ENSG00000116717…	1.25751	2.50962	0.176475	0.000822616	Aop:294	AdverseOutcome	N/A, Breast Cancer	Increased reactive oxygen and nitrogen species (RONS) leading to increased risk of breast cancer	Individual	exocrine system
Event:1193	bleomycin	48	64	139	0.000140074	ENSG00000007968;ENSG00000012048;ENSG00000020922;ENSG00000030110;ENSG00000037280;ENSG00000051180;ENSG00000074181;ENSG00000077150;ENSG00000082175;ENSG00000085741;ENSG00000087088;ENSG00000090932;ENSG00000091831;ENSG00000099860;ENSG00000101384;ENSG00000101412;ENSG00000102466;ENSG00000105989;ENSG00000106483;ENSG00000110092;ENSG00000111186;ENSG00000113578;ENSG00000114251;ENSG00000115266;ENSG00000116717…	1.25751	2.50962	0.176475	0.000822616	Aop:293	AdverseOutcome	N/A, Breast Cancer	Increased DNA damage leading to increased risk of breast cancer	Individual	exocrine system
Event:1193	bleomycin	48	64	139	0.000140074	ENSG00000007968;ENSG00000012048;ENSG00000020922;ENSG00000030110;ENSG00000037280;ENSG00000051180;ENSG00000074181;ENSG00000077150;ENSG00000082175;ENSG00000085741;ENSG00000087088;ENSG00000090932;ENSG00000091831;ENSG00000099860;ENSG00000101384;ENSG00000101412;ENSG00000102466;ENSG00000105989;ENSG00000106483;ENSG00000110092;ENSG00000111186;ENSG00000113578;ENSG00000114251;ENSG00000115266;ENSG00000116717…	1.25751	2.50962	0.176475	0.000822616	Aop:200	AdverseOutcome	N/A, Breast Cancer	Estrogen receptor activation leading to breast cancer	Individual	exocrine system
Event:1194	bleomycin	48	40	77	0.000105012	ENSG00000012048;ENSG00000020922;ENSG00000026103;ENSG00000048392;ENSG00000051180;ENSG00000072501;ENSG00000080546;ENSG00000087088;ENSG00000099860;ENSG00000101412;ENSG00000105327;ENSG00000110092;ENSG00000111276;ENSG00000112249;ENSG00000113456;ENSG00000116717;ENSG00000118971;ENSG00000120889;ENSG00000123374;ENSG00000124762;ENSG00000130222;ENSG00000134057;ENSG00000134574;ENSG00000135679;ENSG00000140464…	0.318121	0.650043	0.0218625	0.000644031	Aop:293	MolecularInitiatingEvent	Increase, DNA damage	Increased DNA damage leading to increased risk of breast cancer	Molecular
Event:1194	bleomycin	48	40	77	0.000105012	ENSG00000012048;ENSG00000020922;ENSG00000026103;ENSG00000048392;ENSG00000051180;ENSG00000072501;ENSG00000080546;ENSG00000087088;ENSG00000099860;ENSG00000101412;ENSG00000105327;ENSG00000110092;ENSG00000111276;ENSG00000112249;ENSG00000113456;ENSG00000116717;ENSG00000118971;ENSG00000120889;ENSG00000123374;ENSG00000124762;ENSG00000130222;ENSG00000134057;ENSG00000134574;ENSG00000135679;ENSG00000140464…	0.318121	0.650043	0.0218625	0.000644031	Aop:441	KeyEvent	Increase, DNA damage	Ionizing radiation-induced DNA damage leads to microcephaly via apoptosis and premature cell differentiation	Molecular
Event:1194	bleomycin	48	40	77	0.000105012	ENSG00000012048;ENSG00000020922;ENSG00000026103;ENSG00000048392;ENSG00000051180;ENSG00000072501;ENSG00000080546;ENSG00000087088;ENSG00000099860;ENSG00000101412;ENSG00000105327;ENSG00000110092;ENSG00000111276;ENSG00000112249;ENSG00000113456;ENSG00000116717;ENSG00000118971;ENSG00000120889;ENSG00000123374;ENSG00000124762;ENSG00000130222;ENSG00000134057;ENSG00000134574;ENSG00000135679;ENSG00000140464…	0.318121	0.650043	0.0218625	0.000644031	Aop:432	KeyEvent	Increase, DNA damage	Deposition of Energy by Ionizing Radiation leading to Acute Myeloid Leukemia	Molecular
Event:1194	bleomycin	48	40	77	0.000105012	ENSG00000012048;ENSG00000020922;ENSG00000026103;ENSG00000048392;ENSG00000051180;ENSG00000072501;ENSG00000080546;ENSG00000087088;ENSG00000099860;ENSG00000101412;ENSG00000105327;ENSG00000110092;ENSG00000111276;ENSG00000112249;ENSG00000113456;ENSG00000116717;ENSG00000118971;ENSG00000120889;ENSG00000123374;ENSG00000124762;ENSG00000130222;ENSG00000134057;ENSG00000134574;ENSG00000135679;ENSG00000140464…	0.318121	0.650043	0.0218625	0.000644031	Aop:200	KeyEvent	Increase, DNA damage	Estrogen receptor activation leading to breast cancer	Molecular
Event:1194	bleomycin	48	40	77	0.000105012	ENSG00000012048;ENSG00000020922;ENSG00000026103;ENSG00000048392;ENSG00000051180;ENSG00000072501;ENSG00000080546;ENSG00000087088;ENSG00000099860;ENSG00000101412;ENSG00000105327;ENSG00000110092;ENSG00000111276;ENSG00000112249;ENSG00000113456;ENSG00000116717;ENSG00000118971;ENSG00000120889;ENSG00000123374;ENSG00000124762;ENSG00000130222;ENSG00000134057;ENSG00000134574;ENSG00000135679;ENSG00000140464…	0.318121	0.650043	0.0218625	0.000644031	Aop:423	KeyEvent	Increase, DNA damage	Toxicological mechanisms of hepatocyte apoptosis through the PARP1 dependent cell death pathway	Molecular
Event:1194	bleomycin	48	40	77	0.000105012	ENSG00000012048;ENSG00000020922;ENSG00000026103;ENSG00000048392;ENSG00000051180;ENSG00000072501;ENSG00000080546;ENSG00000087088;ENSG00000099860;ENSG00000101412;ENSG00000105327;ENSG00000110092;ENSG00000111276;ENSG00000112249;ENSG00000113456;ENSG00000116717;ENSG00000118971;ENSG00000120889;ENSG00000123374;ENSG00000124762;ENSG00000130222;ENSG00000134057;ENSG00000134574;ENSG00000135679;ENSG00000140464…	0.318121	0.650043	0.0218625	0.000644031	Aop:294	AdverseOutcome	Increase, DNA damage	Increased reactive oxygen and nitrogen species (RONS) leading to increased risk of breast cancer	Molecular
Event:1195	bleomycin	48	157	291	2.82474e-16	ENSG00000005844;ENSG00000005884;ENSG00000011465;ENSG00000026508;ENSG00000030304;ENSG00000038295;ENSG00000038427;ENSG00000039068;ENSG00000041982;ENSG00000049089;ENSG00000049540;ENSG00000050555;ENSG00000050767;ENSG00000058085;ENSG00000060718;ENSG00000065618;ENSG00000072682;ENSG00000074527;ENSG00000077943;ENSG00000079385;ENSG00000080573;ENSG00000081052;ENSG00000082293;ENSG00000083444;ENSG00000086548…	1.31621	2.70703	0.191907	2.48834e-14	Aop:200	KeyEvent	modulation, Extracellular Matrix Composition	Estrogen receptor activation leading to breast cancer	Cellular
Event:1196	bleomycin	48	200	460	9.10507e-09	ENSG00000005884;ENSG00000007171;ENSG00000007968;ENSG00000008394;ENSG00000023445;ENSG00000026103;ENSG00000030110;ENSG00000037280;ENSG00000039068;ENSG00000049130;ENSG00000050555;ENSG00000050628;ENSG00000051180;ENSG00000056558;ENSG00000058085;ENSG00000065621;ENSG00000066032;ENSG00000066336;ENSG00000066468;ENSG00000068078;ENSG00000070808;ENSG00000073756;ENSG00000074047;ENSG00000074181;ENSG00000076604…	1.09095	2.41204	0.132257	1.44636e-07	Aop:439	KeyEvent	Increased, Invasion	Activation of the AhR leading to breast cancer	Cellular	exocrine system
Event:1196	bleomycin	48	200	460	9.10507e-09	ENSG00000005884;ENSG00000007171;ENSG00000007968;ENSG00000008394;ENSG00000023445;ENSG00000026103;ENSG00000030110;ENSG00000037280;ENSG00000039068;ENSG00000049130;ENSG00000050555;ENSG00000050628;ENSG00000051180;ENSG00000056558;ENSG00000058085;ENSG00000065621;ENSG00000066032;ENSG00000066336;ENSG00000066468;ENSG00000068078;ENSG00000070808;ENSG00000073756;ENSG00000074047;ENSG00000074181;ENSG00000076604…	1.09095	2.41204	0.132257	1.44636e-07	Aop:200	KeyEvent	Increased, Invasion	Estrogen receptor activation leading to breast cancer	Cellular	exocrine system
Event:1213	bleomycin	48	70	147	1.79738e-05	ENSG00000004776;ENSG00000006638;ENSG00000012048;ENSG00000016082;ENSG00000066468;ENSG00000091879;ENSG00000100219;ENSG00000100234;ENSG00000100292;ENSG00000101017;ENSG00000101280;ENSG00000103811;ENSG00000106211;ENSG00000106366;ENSG00000107014;ENSG00000109458;ENSG00000112562;ENSG00000112715;ENSG00000112902;ENSG00000113578;ENSG00000114251;ENSG00000115008;ENSG00000117020;ENSG00000117525;ENSG00000119630…	1.03597	2.0278	0.124145	0.000133974	Aop:200	KeyEvent	Increased, Angiogenesis	Estrogen receptor activation leading to breast cancer	Cellular
Event:1214	bleomycin	48	73	152	8.2583e-06	ENSG00000008394;ENSG00000043591;ENSG00000060566;ENSG00000065621;ENSG00000071242;ENSG00000072133;ENSG00000078295;ENSG00000080644;ENSG00000081248;ENSG00000082175;ENSG00000089685;ENSG00000090932;ENSG00000091831;ENSG00000094804;ENSG00000101204;ENSG00000101384;ENSG00000101412;ENSG00000102554;ENSG00000110092;ENSG00000111424;ENSG00000112715;ENSG00000113916;ENSG00000117020;ENSG00000117461;ENSG00000117676…	1.51322	3.34718	0.22698	6.50593e-05	Aop:107	KeyEvent	Altered gene expression specific to CAR activation, Hepatocytes	Constitutive androstane receptor activation leading to hepatocellular adenomas and carcinomas in the mouse and the rat	Cellular	digestive system/exocrine system/endocrine system
Event:122	bleomycin	48	46	75	5.85598e-08	ENSG00000019549;ENSG00000023445;ENSG00000067798;ENSG00000069702;ENSG00000073756;ENSG00000077150;ENSG00000095203;ENSG00000095752;ENSG00000099860;ENSG00000108691;ENSG00000111319;ENSG00000113742;ENSG00000115009;ENSG00000116741;ENSG00000117479;ENSG00000118503;ENSG00000119508;ENSG00000120675;ENSG00000122025;ENSG00000122862;ENSG00000123358;ENSG00000132965;ENSG00000134107;ENSG00000135378;ENSG00000139211…	1.3758	3.03844	0.192963	7.36941e-07	Aop:318	MolecularInitiatingEvent	Activation, Glucocorticoid Receptor	Glucocorticoid Receptor activation leading to hepatic steatosis	Molecular
Event:122	bleomycin	48	46	75	5.85598e-08	ENSG00000019549;ENSG00000023445;ENSG00000067798;ENSG00000069702;ENSG00000073756;ENSG00000077150;ENSG00000095203;ENSG00000095752;ENSG00000099860;ENSG00000108691;ENSG00000111319;ENSG00000113742;ENSG00000115009;ENSG00000116741;ENSG00000117479;ENSG00000118503;ENSG00000119508;ENSG00000120675;ENSG00000122025;ENSG00000122862;ENSG00000123358;ENSG00000132965;ENSG00000134107;ENSG00000135378;ENSG00000139211…	1.3758	3.03844	0.192963	7.36941e-07	Aop:214	KeyEvent	Activation, Glucocorticoid Receptor	Network of SSRIs (selective serotonin reuptake inhibitors)	Molecular
Event:122	bleomycin	48	46	75	5.85598e-08	ENSG00000019549;ENSG00000023445;ENSG00000067798;ENSG00000069702;ENSG00000073756;ENSG00000077150;ENSG00000095203;ENSG00000095752;ENSG00000099860;ENSG00000108691;ENSG00000111319;ENSG00000113742;ENSG00000115009;ENSG00000116741;ENSG00000117479;ENSG00000118503;ENSG00000119508;ENSG00000120675;ENSG00000122025;ENSG00000122862;ENSG00000123358;ENSG00000132965;ENSG00000134107;ENSG00000135378;ENSG00000139211…	1.3758	3.03844	0.192963	7.36941e-07	Aop:14	MolecularInitiatingEvent	Activation, Glucocorticoid Receptor	Glucocorticoid Receptor Activation Leading to Increased Disease Susceptibility	Molecular
Event:1220	bleomycin	48	15	19	2.33347e-05	ENSG00000025708;ENSG00000075429;ENSG00000075461;ENSG00000105605;ENSG00000116147;ENSG00000135744;ENSG00000155719;ENSG00000160460;ENSG00000163531;ENSG00000164171;ENSG00000166086;ENSG00000174469;ENSG00000178209;ENSG00000184845;ENSG00000184984	1.31991	2.72768	0.207112	0.000171229	Aop:196	KeyEvent	Trigeminal nerve activation	Volatile Organic Chemicals Activate TRPA1 Receptor to Induce Sensory Pulmonary Irritation	Tissue	respiratory system/nervous system
Event:1239	bleomycin	48	265	616	1.33664e-10	ENSG00000003137;ENSG00000004948;ENSG00000005513;ENSG00000005884;ENSG00000007171;ENSG00000012048;ENSG00000018236;ENSG00000019582;ENSG00000030110;ENSG00000030304;ENSG00000036828;ENSG00000038945;ENSG00000039068;ENSG00000041982;ENSG00000057657;ENSG00000060138;ENSG00000061455;ENSG00000062038;ENSG00000066336;ENSG00000070729;ENSG00000071242;ENSG00000072274;ENSG00000074966;ENSG00000078401;ENSG00000078900…	1.38108	2.75557	0.174712	3.50055e-09	Aop:275	KeyEvent	Altered, Gene Expression	Histone deacetylase inhibition leads to neural tube defects	Molecular
Event:1239	bleomycin	48	265	616	1.33664e-10	ENSG00000003137;ENSG00000004948;ENSG00000005513;ENSG00000005884;ENSG00000007171;ENSG00000012048;ENSG00000018236;ENSG00000019582;ENSG00000030110;ENSG00000030304;ENSG00000036828;ENSG00000038945;ENSG00000039068;ENSG00000041982;ENSG00000057657;ENSG00000060138;ENSG00000061455;ENSG00000062038;ENSG00000066336;ENSG00000070729;ENSG00000071242;ENSG00000072274;ENSG00000074966;ENSG00000078401;ENSG00000078900…	1.38108	2.75557	0.174712	3.50055e-09	Aop:200	KeyEvent	Altered, Gene Expression	Estrogen receptor activation leading to breast cancer	Molecular
Event:1254	bleomycin	48	200	460	9.10507e-09	ENSG00000005884;ENSG00000007171;ENSG00000007968;ENSG00000008394;ENSG00000023445;ENSG00000026103;ENSG00000030110;ENSG00000037280;ENSG00000039068;ENSG00000049130;ENSG00000050555;ENSG00000050628;ENSG00000051180;ENSG00000056558;ENSG00000058085;ENSG00000065621;ENSG00000066032;ENSG00000066336;ENSG00000066468;ENSG00000068078;ENSG00000070808;ENSG00000073756;ENSG00000074047;ENSG00000074181;ENSG00000076604…	1.09095	2.41204	0.132257	1.44636e-07	Aop:202	AdverseOutcome	Infant leukaemia	Inhibitor binding to topoisomerase II leading to infant leukaemia	Individual	cardiovascular system
Event:1259	bleomycin	48	1537	3327	2.48146e-91	ENSG00000001626;ENSG00000002726;ENSG00000003436;ENSG00000003989;ENSG00000004399;ENSG00000004777;ENSG00000004809;ENSG00000004846;ENSG00000004939;ENSG00000004948;ENSG00000005108;ENSG00000005471;ENSG00000005844;ENSG00000005884;ENSG00000006071;ENSG00000006210;ENSG00000006283;ENSG00000006327;ENSG00000006453;ENSG00000006611;ENSG00000006638;ENSG00000006747;ENSG00000007062;ENSG00000007171;ENSG00000007216…	1.63423	3.24015	0.23737	1.20227e-88	Aop:205	MolecularInitiatingEvent	narcosis	AOP from chemical insult to cell death	Cellular
Event:1275	bleomycin	48	87	154	4.86873e-11	ENSG00000005884;ENSG00000011465;ENSG00000026508;ENSG00000030304;ENSG00000038295;ENSG00000042781;ENSG00000049089;ENSG00000050767;ENSG00000058085;ENSG00000060718;ENSG00000065618;ENSG00000072682;ENSG00000080573;ENSG00000081052;ENSG00000082293;ENSG00000083444;ENSG00000087085;ENSG00000087116;ENSG00000087303;ENSG00000088053;ENSG00000090530;ENSG00000092758;ENSG00000095587;ENSG00000099953;ENSG00000101203…	1.18003	2.70703	0.174712	1.38759e-09	Aop:206	KeyEvent	Collagen Deposition	Peroxisome proliferator-activated receptors gamma inactivation leading to lung fibrosis	Tissue
Event:1276	bleomycin	48	52	98	4.65516e-06	ENSG00000001626;ENSG00000016602;ENSG00000026103;ENSG00000049540;ENSG00000078401;ENSG00000081041;ENSG00000086548;ENSG00000096696;ENSG00000100292;ENSG00000104783;ENSG00000106089;ENSG00000108342;ENSG00000108691;ENSG00000111581;ENSG00000113578;ENSG00000117983;ENSG00000118523;ENSG00000118785;ENSG00000121807;ENSG00000122861;ENSG00000125538;ENSG00000128340;ENSG00000128604;ENSG00000130826;ENSG00000131470…	2.00304	3.91248	0.439074	3.92248e-05	Aop:382	AdverseOutcome	Lung fibrosis	Angiotensin II type 1 receptor (AT1R) agonism leading to lung fibrosis	Organ	respiratory system
Event:1276	bleomycin	48	52	98	4.65516e-06	ENSG00000001626;ENSG00000016602;ENSG00000026103;ENSG00000049540;ENSG00000078401;ENSG00000081041;ENSG00000086548;ENSG00000096696;ENSG00000100292;ENSG00000104783;ENSG00000106089;ENSG00000108342;ENSG00000108691;ENSG00000111581;ENSG00000113578;ENSG00000117983;ENSG00000118523;ENSG00000118785;ENSG00000121807;ENSG00000122861;ENSG00000125538;ENSG00000128340;ENSG00000128604;ENSG00000130826;ENSG00000131470…	2.00304	3.91248	0.439074	3.92248e-05	Aop:415	AdverseOutcome	Lung fibrosis	Aryl hydrocarbon receptor activation leading to lung fibrosis through IL-6 toxicity pathway	Organ	respiratory system
Event:1276	bleomycin	48	52	98	4.65516e-06	ENSG00000001626;ENSG00000016602;ENSG00000026103;ENSG00000049540;ENSG00000078401;ENSG00000081041;ENSG00000086548;ENSG00000096696;ENSG00000100292;ENSG00000104783;ENSG00000106089;ENSG00000108342;ENSG00000108691;ENSG00000111581;ENSG00000113578;ENSG00000117983;ENSG00000118523;ENSG00000118785;ENSG00000121807;ENSG00000122861;ENSG00000125538;ENSG00000128340;ENSG00000128604;ENSG00000130826;ENSG00000131470…	2.00304	3.91248	0.439074	3.92248e-05	Aop:319	AdverseOutcome	Lung fibrosis	ACE2 inhibition leading to lung fibrosis	Organ	respiratory system
Event:1276	bleomycin	48	52	98	4.65516e-06	ENSG00000001626;ENSG00000016602;ENSG00000026103;ENSG00000049540;ENSG00000078401;ENSG00000081041;ENSG00000086548;ENSG00000096696;ENSG00000100292;ENSG00000104783;ENSG00000106089;ENSG00000108342;ENSG00000108691;ENSG00000111581;ENSG00000113578;ENSG00000117983;ENSG00000118523;ENSG00000118785;ENSG00000121807;ENSG00000122861;ENSG00000125538;ENSG00000128340;ENSG00000128604;ENSG00000130826;ENSG00000131470…	2.00304	3.91248	0.439074	3.92248e-05	Aop:414	KeyEvent	Lung fibrosis	Aryl hydrocarbon receptor activation leading to lung fibrosis through TGF-beta dependent fibrosis toxicity pathway	Organ	respiratory system
Event:1276	bleomycin	48	52	98	4.65516e-06	ENSG00000001626;ENSG00000016602;ENSG00000026103;ENSG00000049540;ENSG00000078401;ENSG00000081041;ENSG00000086548;ENSG00000096696;ENSG00000100292;ENSG00000104783;ENSG00000106089;ENSG00000108342;ENSG00000108691;ENSG00000111581;ENSG00000113578;ENSG00000117983;ENSG00000118523;ENSG00000118785;ENSG00000121807;ENSG00000122861;ENSG00000125538;ENSG00000128340;ENSG00000128604;ENSG00000130826;ENSG00000131470…	2.00304	3.91248	0.439074	3.92248e-05	Aop:206	AdverseOutcome	Lung fibrosis	Peroxisome proliferator-activated receptors gamma inactivation leading to lung fibrosis	Organ	respiratory system
Event:1299	bleomycin	48	44	96	0.00161674	ENSG00000049130;ENSG00000065361;ENSG00000066027;ENSG00000066468;ENSG00000068078;ENSG00000068971;ENSG00000109458;ENSG00000111276;ENSG00000113070;ENSG00000113578;ENSG00000113721;ENSG00000114013;ENSG00000117020;ENSG00000117461;ENSG00000123358;ENSG00000124762;ENSG00000133116;ENSG00000134962;ENSG00000135679;ENSG00000138675;ENSG00000138685;ENSG00000138798;ENSG00000146648;ENSG00000150907;ENSG00000155629…	1.39681	3.06155	0.17856	0.00669494	Aop:401	KeyEvent	Activation, AKT	G protein-coupled estrogen receptor 1 (GPER) signal pathway in the endocrine disrupting effect	Molecular
Event:1318	bleomycin	48	37	71	0.000172905	ENSG00000007216;ENSG00000007314;ENSG00000018625;ENSG00000070915;ENSG00000074803;ENSG00000075673;ENSG00000080493;ENSG00000081800;ENSG00000088836;ENSG00000090020;ENSG00000100170;ENSG00000111319;ENSG00000117834;ENSG00000118515;ENSG00000120519;ENSG00000129244;ENSG00000129682;ENSG00000132681;ENSG00000136531;ENSG00000136546;ENSG00000139209;ENSG00000141485;ENSG00000143153;ENSG00000144285;ENSG00000153253…	3.75028	5.88783	1.04855	0.000985559	Aop:214	KeyEvent	Decreased, extracellular sodium (Na+)	Network of SSRIs (selective serotonin reuptake inhibitors)	Molecular
Event:1319	bleomycin	48	43	74	1.29946e-06	ENSG00000001626;ENSG00000004939;ENSG00000011677;ENSG00000016490;ENSG00000016602;ENSG00000047617;ENSG00000070915;ENSG00000074803;ENSG00000085563;ENSG00000094755;ENSG00000109861;ENSG00000112053;ENSG00000112782;ENSG00000113327;ENSG00000113389;ENSG00000113504;ENSG00000124067;ENSG00000124140;ENSG00000126562;ENSG00000127325;ENSG00000131620;ENSG00000137975;ENSG00000139372;ENSG00000144290;ENSG00000145217…	2.39622	4.13631	0.43516	1.24671e-05	Aop:214	KeyEvent	Decreased, extracellular chloride (Cl-)	Network of SSRIs (selective serotonin reuptake inhibitors)	Molecular
Event:1321	bleomycin	48	44	82	1.69392e-05	ENSG00000007216;ENSG00000007314;ENSG00000018625;ENSG00000070915;ENSG00000075673;ENSG00000079215;ENSG00000080493;ENSG00000081800;ENSG00000088836;ENSG00000090020;ENSG00000099822;ENSG00000100170;ENSG00000115008;ENSG00000115616;ENSG00000117834;ENSG00000118515;ENSG00000120519;ENSG00000129244;ENSG00000129682;ENSG00000132681;ENSG00000135744;ENSG00000136531;ENSG00000136546;ENSG00000138622;ENSG00000139209…	3.81932	5.85097	1.05077	0.000128235	Aop:215	KeyEvent	Increased, intracellular sodium (Na+)	Molecular events lead to epilepsy	Molecular
Event:1321	bleomycin	48	44	82	1.69392e-05	ENSG00000007216;ENSG00000007314;ENSG00000018625;ENSG00000070915;ENSG00000075673;ENSG00000079215;ENSG00000080493;ENSG00000081800;ENSG00000088836;ENSG00000090020;ENSG00000099822;ENSG00000100170;ENSG00000115008;ENSG00000115616;ENSG00000117834;ENSG00000118515;ENSG00000120519;ENSG00000129244;ENSG00000129682;ENSG00000132681;ENSG00000135744;ENSG00000136531;ENSG00000136546;ENSG00000138622;ENSG00000139209…	3.81932	5.85097	1.05077	0.000128235	Aop:214	KeyEvent	Increased, intracellular sodium (Na+)	Network of SSRIs (selective serotonin reuptake inhibitors)	Molecular
Event:1321	bleomycin	48	44	82	1.69392e-05	ENSG00000007216;ENSG00000007314;ENSG00000018625;ENSG00000070915;ENSG00000075673;ENSG00000079215;ENSG00000080493;ENSG00000081800;ENSG00000088836;ENSG00000090020;ENSG00000099822;ENSG00000100170;ENSG00000115008;ENSG00000115616;ENSG00000117834;ENSG00000118515;ENSG00000120519;ENSG00000129244;ENSG00000129682;ENSG00000132681;ENSG00000135744;ENSG00000136531;ENSG00000136546;ENSG00000138622;ENSG00000139209…	3.81932	5.85097	1.05077	0.000128235	Aop:230	KeyEvent	Increased, intracellular sodium (Na+)	presynaptic neuron 1 activation to epilepsy	Molecular
Event:1322	bleomycin	48	31	60	0.000686585	ENSG00000004939;ENSG00000016490;ENSG00000016602;ENSG00000070915;ENSG00000074803;ENSG00000085563;ENSG00000112053;ENSG00000112782;ENSG00000113504;ENSG00000124067;ENSG00000124140;ENSG00000126562;ENSG00000127325;ENSG00000131620;ENSG00000137975;ENSG00000144290;ENSG00000145217;ENSG00000146205;ENSG00000151572;ENSG00000159212;ENSG00000166165;ENSG00000167614;ENSG00000169583;ENSG00000171714;ENSG00000175538…	2.39622	4.13631	0.43516	0.00324537	Aop:214	KeyEvent	Increased, intracellular chloride (Cl-)	Network of SSRIs (selective serotonin reuptake inhibitors)	Molecular
Event:1322	bleomycin	48	31	60	0.000686585	ENSG00000004939;ENSG00000016490;ENSG00000016602;ENSG00000070915;ENSG00000074803;ENSG00000085563;ENSG00000112053;ENSG00000112782;ENSG00000113504;ENSG00000124067;ENSG00000124140;ENSG00000126562;ENSG00000127325;ENSG00000131620;ENSG00000137975;ENSG00000144290;ENSG00000145217;ENSG00000146205;ENSG00000151572;ENSG00000159212;ENSG00000166165;ENSG00000167614;ENSG00000169583;ENSG00000171714;ENSG00000175538…	2.39622	4.13631	0.43516	0.00324537	Aop:215	KeyEvent	Increased, intracellular chloride (Cl-)	Molecular events lead to epilepsy	Molecular
Event:1324	bleomycin	48	10	14	0.00221815	ENSG00000108576;ENSG00000135312;ENSG00000135914;ENSG00000147246;ENSG00000148680;ENSG00000164197;ENSG00000164270;ENSG00000164638;ENSG00000179546;ENSG00000183454	1.36873	2.58535	0.219538	0.00872425	Aop:214	KeyEvent	Decreased, packaged serotonin	Network of SSRIs (selective serotonin reuptake inhibitors)	Molecular
Event:1324	bleomycin	48	10	14	0.00221815	ENSG00000108576;ENSG00000135312;ENSG00000135914;ENSG00000147246;ENSG00000148680;ENSG00000164197;ENSG00000164270;ENSG00000164638;ENSG00000179546;ENSG00000183454	1.36873	2.58535	0.219538	0.00872425	Aop:226	KeyEvent	Decreased, packaged serotonin	SSRI (Selective serotonin reuptake inhibitor) to hypertension	Molecular
Event:1324	bleomycin	48	10	14	0.00221815	ENSG00000108576;ENSG00000135312;ENSG00000135914;ENSG00000147246;ENSG00000148680;ENSG00000164197;ENSG00000164270;ENSG00000164638;ENSG00000179546;ENSG00000183454	1.36873	2.58535	0.219538	0.00872425	Aop:221	KeyEvent	Decreased, packaged serotonin	Mental stress to depression	Molecular
Event:1324	bleomycin	48	10	14	0.00221815	ENSG00000108576;ENSG00000135312;ENSG00000135914;ENSG00000147246;ENSG00000148680;ENSG00000164197;ENSG00000164270;ENSG00000164638;ENSG00000179546;ENSG00000183454	1.36873	2.58535	0.219538	0.00872425	Aop:222	KeyEvent	Decreased, packaged serotonin	Mental stress to agitation	Molecular
Event:1328	bleomycin	48	8	8	8.59592e-05	ENSG00000135312;ENSG00000135914;ENSG00000147246;ENSG00000148680;ENSG00000149305;ENSG00000164270;ENSG00000166736;ENSG00000179546	3.73576	5.7942	1.18291	0.000540873	Aop:224	KeyEvent	Inactivated, 5-HTR (serotonin receptors)	Serotonin transporter activation to depression	Molecular
Event:1328	bleomycin	48	8	8	8.59592e-05	ENSG00000135312;ENSG00000135914;ENSG00000147246;ENSG00000148680;ENSG00000149305;ENSG00000164270;ENSG00000166736;ENSG00000179546	3.73576	5.7942	1.18291	0.000540873	Aop:225	KeyEvent	Inactivated, 5-HTR (serotonin receptors)	Serotonin transporter activation to agitation	Molecular
Event:1328	bleomycin	48	8	8	8.59592e-05	ENSG00000135312;ENSG00000135914;ENSG00000147246;ENSG00000148680;ENSG00000149305;ENSG00000164270;ENSG00000166736;ENSG00000179546	3.73576	5.7942	1.18291	0.000540873	Aop:222	KeyEvent	Inactivated, 5-HTR (serotonin receptors)	Mental stress to agitation	Molecular
Event:1328	bleomycin	48	8	8	8.59592e-05	ENSG00000135312;ENSG00000135914;ENSG00000147246;ENSG00000148680;ENSG00000149305;ENSG00000164270;ENSG00000166736;ENSG00000179546	3.73576	5.7942	1.18291	0.000540873	Aop:214	KeyEvent	Inactivated, 5-HTR (serotonin receptors)	Network of SSRIs (selective serotonin reuptake inhibitors)	Molecular
Event:1328	bleomycin	48	8	8	8.59592e-05	ENSG00000135312;ENSG00000135914;ENSG00000147246;ENSG00000148680;ENSG00000149305;ENSG00000164270;ENSG00000166736;ENSG00000179546	3.73576	5.7942	1.18291	0.000540873	Aop:221	KeyEvent	Inactivated, 5-HTR (serotonin receptors)	Mental stress to depression	Molecular
Event:1330	bleomycin	48	29	49	4.25897e-05	ENSG00000006210;ENSG00000058335;ENSG00000061337;ENSG00000079841;ENSG00000081189;ENSG00000092051;ENSG00000102466;ENSG00000105894;ENSG00000109991;ENSG00000117016;ENSG00000120899;ENSG00000128564;ENSG00000137766;ENSG00000137825;ENSG00000144619;ENSG00000154118;ENSG00000160469;ENSG00000161509;ENSG00000166963;ENSG00000168329;ENSG00000169220;ENSG00000176406;ENSG00000176884;ENSG00000181790;ENSG00000183454…	2.03898	3.45766	0.330036	0.000288598	Aop:221	KeyEvent	Decreased, neuroplasticity	Mental stress to depression	Molecular	nervous system
Event:1330	bleomycin	48	29	49	4.25897e-05	ENSG00000006210;ENSG00000058335;ENSG00000061337;ENSG00000079841;ENSG00000081189;ENSG00000092051;ENSG00000102466;ENSG00000105894;ENSG00000109991;ENSG00000117016;ENSG00000120899;ENSG00000128564;ENSG00000137766;ENSG00000137825;ENSG00000144619;ENSG00000154118;ENSG00000160469;ENSG00000161509;ENSG00000166963;ENSG00000168329;ENSG00000169220;ENSG00000176406;ENSG00000176884;ENSG00000181790;ENSG00000183454…	2.03898	3.45766	0.330036	0.000288598	Aop:222	KeyEvent	Decreased, neuroplasticity	Mental stress to agitation	Molecular	nervous system
Event:1330	bleomycin	48	29	49	4.25897e-05	ENSG00000006210;ENSG00000058335;ENSG00000061337;ENSG00000079841;ENSG00000081189;ENSG00000092051;ENSG00000102466;ENSG00000105894;ENSG00000109991;ENSG00000117016;ENSG00000120899;ENSG00000128564;ENSG00000137766;ENSG00000137825;ENSG00000144619;ENSG00000154118;ENSG00000160469;ENSG00000161509;ENSG00000166963;ENSG00000168329;ENSG00000169220;ENSG00000176406;ENSG00000176884;ENSG00000181790;ENSG00000183454…	2.03898	3.45766	0.330036	0.000288598	Aop:214	KeyEvent	Decreased, neuroplasticity	Network of SSRIs (selective serotonin reuptake inhibitors)	Molecular	nervous system
Event:1330	bleomycin	48	29	49	4.25897e-05	ENSG00000006210;ENSG00000058335;ENSG00000061337;ENSG00000079841;ENSG00000081189;ENSG00000092051;ENSG00000102466;ENSG00000105894;ENSG00000109991;ENSG00000117016;ENSG00000120899;ENSG00000128564;ENSG00000137766;ENSG00000137825;ENSG00000144619;ENSG00000154118;ENSG00000160469;ENSG00000161509;ENSG00000166963;ENSG00000168329;ENSG00000169220;ENSG00000176406;ENSG00000176884;ENSG00000181790;ENSG00000183454…	2.03898	3.45766	0.330036	0.000288598	Aop:225	KeyEvent	Decreased, neuroplasticity	Serotonin transporter activation to agitation	Molecular	nervous system
Event:1330	bleomycin	48	29	49	4.25897e-05	ENSG00000006210;ENSG00000058335;ENSG00000061337;ENSG00000079841;ENSG00000081189;ENSG00000092051;ENSG00000102466;ENSG00000105894;ENSG00000109991;ENSG00000117016;ENSG00000120899;ENSG00000128564;ENSG00000137766;ENSG00000137825;ENSG00000144619;ENSG00000154118;ENSG00000160469;ENSG00000161509;ENSG00000166963;ENSG00000168329;ENSG00000169220;ENSG00000176406;ENSG00000176884;ENSG00000181790;ENSG00000183454…	2.03898	3.45766	0.330036	0.000288598	Aop:224	KeyEvent	Decreased, neuroplasticity	Serotonin transporter activation to depression	Molecular	nervous system
Event:1336	bleomycin	48	8	9	0.000560357	ENSG00000135312;ENSG00000135914;ENSG00000147246;ENSG00000148680;ENSG00000149305;ENSG00000164270;ENSG00000166736;ENSG00000179546	3.73576	5.7942	1.18291	0.00275627	Aop:226	KeyEvent	Activation, 5-HT2A (Serotonin 2A)	SSRI (Selective serotonin reuptake inhibitor) to hypertension	Molecular
Event:1336	bleomycin	48	8	9	0.000560357	ENSG00000135312;ENSG00000135914;ENSG00000147246;ENSG00000148680;ENSG00000149305;ENSG00000164270;ENSG00000166736;ENSG00000179546	3.73576	5.7942	1.18291	0.00275627	Aop:214	KeyEvent	Activation, 5-HT2A (Serotonin 2A)	Network of SSRIs (selective serotonin reuptake inhibitors)	Molecular
Event:1337	bleomycin	48	26	43	6.34205e-05	ENSG00000007908;ENSG00000060558;ENSG00000066468;ENSG00000074966;ENSG00000078549;ENSG00000113263;ENSG00000113578;ENSG00000114013;ENSG00000125910;ENSG00000135744;ENSG00000135898;ENSG00000135914;ENSG00000138675;ENSG00000138685;ENSG00000146648;ENSG00000151617;ENSG00000156427;ENSG00000166148;ENSG00000171631;ENSG00000172575;ENSG00000182621;ENSG00000185269;ENSG00000185950;ENSG00000196468;ENSG00000197405…	2.17508	3.84479	0.407182	0.000412446	Aop:226	KeyEvent	Activate, PLC (Phospholipase C)	SSRI (Selective serotonin reuptake inhibitor) to hypertension	Molecular
Event:1337	bleomycin	48	26	43	6.34205e-05	ENSG00000007908;ENSG00000060558;ENSG00000066468;ENSG00000074966;ENSG00000078549;ENSG00000113263;ENSG00000113578;ENSG00000114013;ENSG00000125910;ENSG00000135744;ENSG00000135898;ENSG00000135914;ENSG00000138675;ENSG00000138685;ENSG00000146648;ENSG00000151617;ENSG00000156427;ENSG00000166148;ENSG00000171631;ENSG00000172575;ENSG00000182621;ENSG00000185269;ENSG00000185950;ENSG00000196468;ENSG00000197405…	2.17508	3.84479	0.407182	0.000412446	Aop:214	KeyEvent	Activate, PLC (Phospholipase C)	Network of SSRIs (selective serotonin reuptake inhibitors)	Molecular
Event:1339	bleomycin	48	361	722	2.30919e-27	ENSG00000002726;ENSG00000004948;ENSG00000006638;ENSG00000006747;ENSG00000007516;ENSG00000008300;ENSG00000010310;ENSG00000010327;ENSG00000010404;ENSG00000011347;ENSG00000013016;ENSG00000016490;ENSG00000019505;ENSG00000036828;ENSG00000038295;ENSG00000038427;ENSG00000039068;ENSG00000040731;ENSG00000046604;ENSG00000050628;ENSG00000053108;ENSG00000055957;ENSG00000058866;ENSG00000060558;ENSG00000062038…	1.81061	3.62534	0.267643	5.59402e-25	Aop:226	KeyEvent	Increase, intracellular calcium	SSRI (Selective serotonin reuptake inhibitor) to hypertension	Cellular
Event:1339	bleomycin	48	361	722	2.30919e-27	ENSG00000002726;ENSG00000004948;ENSG00000006638;ENSG00000006747;ENSG00000007516;ENSG00000008300;ENSG00000010310;ENSG00000010327;ENSG00000010404;ENSG00000011347;ENSG00000013016;ENSG00000016490;ENSG00000019505;ENSG00000036828;ENSG00000038295;ENSG00000038427;ENSG00000039068;ENSG00000040731;ENSG00000046604;ENSG00000050628;ENSG00000053108;ENSG00000055957;ENSG00000058866;ENSG00000060558;ENSG00000062038…	1.81061	3.62534	0.267643	5.59402e-25	Aop:214	KeyEvent	Increase, intracellular calcium	Network of SSRIs (selective serotonin reuptake inhibitors)	Cellular
Event:1340	bleomycin	48	94	185	1.48428e-08	ENSG00000004660;ENSG00000006788;ENSG00000007171;ENSG00000008118;ENSG00000011347;ENSG00000026103;ENSG00000064300;ENSG00000066279;ENSG00000067842;ENSG00000070808;ENSG00000070961;ENSG00000075043;ENSG00000075340;ENSG00000076826;ENSG00000079385;ENSG00000081248;ENSG00000086544;ENSG00000089250;ENSG00000090020;ENSG00000091536;ENSG00000092054;ENSG00000095777;ENSG00000100614;ENSG00000100678;ENSG00000101306…	1.51998	3.04289	0.219369	1.99759e-07	Aop:226	KeyEvent	Activate, calmodulin	SSRI (Selective serotonin reuptake inhibitor) to hypertension	Molecular
Event:1340	bleomycin	48	94	185	1.48428e-08	ENSG00000004660;ENSG00000006788;ENSG00000007171;ENSG00000008118;ENSG00000011347;ENSG00000026103;ENSG00000064300;ENSG00000066279;ENSG00000067842;ENSG00000070808;ENSG00000070961;ENSG00000075043;ENSG00000075340;ENSG00000076826;ENSG00000079385;ENSG00000081248;ENSG00000086544;ENSG00000089250;ENSG00000090020;ENSG00000091536;ENSG00000092054;ENSG00000095777;ENSG00000100614;ENSG00000100678;ENSG00000101306…	1.51998	3.04289	0.219369	1.99759e-07	Aop:214	KeyEvent	Activate, calmodulin	Network of SSRIs (selective serotonin reuptake inhibitors)	Molecular
Event:1342	bleomycin	48	57	124	0.000332199	ENSG00000027075;ENSG00000061918;ENSG00000064989;ENSG00000065675;ENSG00000070961;ENSG00000078295;ENSG00000078401;ENSG00000081248;ENSG00000101306;ENSG00000105357;ENSG00000105499;ENSG00000105664;ENSG00000107796;ENSG00000119782;ENSG00000121281;ENSG00000123104;ENSG00000126583;ENSG00000127472;ENSG00000128165;ENSG00000131477;ENSG00000132329;ENSG00000133019;ENSG00000133026;ENSG00000133392;ENSG00000135744…	1.32931	2.87732	0.181004	0.00177846	Aop:226	KeyEvent	Increase, vascular smooth muscle contraction	SSRI (Selective serotonin reuptake inhibitor) to hypertension	Molecular	cardiovascular system/muscular system
Event:1342	bleomycin	48	57	124	0.000332199	ENSG00000027075;ENSG00000061918;ENSG00000064989;ENSG00000065675;ENSG00000070961;ENSG00000078295;ENSG00000078401;ENSG00000081248;ENSG00000101306;ENSG00000105357;ENSG00000105499;ENSG00000105664;ENSG00000107796;ENSG00000119782;ENSG00000121281;ENSG00000123104;ENSG00000126583;ENSG00000127472;ENSG00000128165;ENSG00000131477;ENSG00000132329;ENSG00000133019;ENSG00000133026;ENSG00000133392;ENSG00000135744…	1.32931	2.87732	0.181004	0.00177846	Aop:214	KeyEvent	Increase, vascular smooth muscle contraction	Network of SSRIs (selective serotonin reuptake inhibitors)	Molecular	cardiovascular system/muscular system
Event:1349	bleomycin	48	33	69	0.00254361	ENSG00000064692;ENSG00000079841;ENSG00000104327;ENSG00000104888;ENSG00000107130;ENSG00000117016;ENSG00000126583;ENSG00000129159;ENSG00000130477;ENSG00000131409;ENSG00000132639;ENSG00000136750;ENSG00000137766;ENSG00000142319;ENSG00000146276;ENSG00000149403;ENSG00000163873;ENSG00000164082;ENSG00000164418;ENSG00000164509;ENSG00000164850;ENSG00000166501;ENSG00000175029;ENSG00000175592;ENSG00000176406…	1.71376	4.17963	0.274454	0.00981976	Aop:230	MolecularInitiatingEvent	Activated, presynaptic neuron 1	presynaptic neuron 1 activation to epilepsy	Molecular	nervous system
Event:1349	bleomycin	48	33	69	0.00254361	ENSG00000064692;ENSG00000079841;ENSG00000104327;ENSG00000104888;ENSG00000107130;ENSG00000117016;ENSG00000126583;ENSG00000129159;ENSG00000130477;ENSG00000131409;ENSG00000132639;ENSG00000136750;ENSG00000137766;ENSG00000142319;ENSG00000146276;ENSG00000149403;ENSG00000163873;ENSG00000164082;ENSG00000164418;ENSG00000164509;ENSG00000164850;ENSG00000166501;ENSG00000175029;ENSG00000175592;ENSG00000176406…	1.71376	4.17963	0.274454	0.00981976	Aop:215	KeyEvent	Activated, presynaptic neuron 1	Molecular events lead to epilepsy	Molecular	nervous system
Event:1351	bleomycin	48	16	27	0.00223283	ENSG00000008735;ENSG00000058335;ENSG00000081189;ENSG00000108691;ENSG00000109819;ENSG00000112038;ENSG00000113319;ENSG00000116032;ENSG00000120899;ENSG00000121807;ENSG00000161509;ENSG00000176884;ENSG00000183454;ENSG00000189056;ENSG00000196730;ENSG00000273079	1.74739	2.89733	0.294486	0.00872425	Aop:230	KeyEvent	Activated, NMDA receptor	presynaptic neuron 1 activation to epilepsy	Molecular	nervous system
Event:1351	bleomycin	48	16	27	0.00223283	ENSG00000008735;ENSG00000058335;ENSG00000081189;ENSG00000108691;ENSG00000109819;ENSG00000112038;ENSG00000113319;ENSG00000116032;ENSG00000120899;ENSG00000121807;ENSG00000161509;ENSG00000176884;ENSG00000183454;ENSG00000189056;ENSG00000196730;ENSG00000273079	1.74739	2.89733	0.294486	0.00872425	Aop:215	KeyEvent	Activated, NMDA receptor	Molecular events lead to epilepsy	Molecular	nervous system
Event:1352	bleomycin	48	21	36	0.000633884	ENSG00000057294;ENSG00000070159;ENSG00000070985;ENSG00000088836;ENSG00000089250;ENSG00000101400;ENSG00000102466;ENSG00000107593;ENSG00000111319;ENSG00000112293;ENSG00000118515;ENSG00000129682;ENSG00000135750;ENSG00000136531;ENSG00000142185;ENSG00000149575;ENSG00000151466;ENSG00000162572;ENSG00000166257;ENSG00000177098;ENSG00000213199	1.89886	3.1827	0.319392	0.00304076	Aop:230	KeyEvent	Activated, voltage-gated sodium channel	presynaptic neuron 1 activation to epilepsy	Molecular
Event:1352	bleomycin	48	21	36	0.000633884	ENSG00000057294;ENSG00000070159;ENSG00000070985;ENSG00000088836;ENSG00000089250;ENSG00000101400;ENSG00000102466;ENSG00000107593;ENSG00000111319;ENSG00000112293;ENSG00000118515;ENSG00000129682;ENSG00000135750;ENSG00000136531;ENSG00000142185;ENSG00000149575;ENSG00000151466;ENSG00000162572;ENSG00000166257;ENSG00000177098;ENSG00000213199	1.89886	3.1827	0.319392	0.00304076	Aop:215	KeyEvent	Activated, voltage-gated sodium channel	Molecular events lead to epilepsy	Molecular
Event:1353	bleomycin	48	22	40	0.00139882	ENSG00000057294;ENSG00000070159;ENSG00000070985;ENSG00000088836;ENSG00000089250;ENSG00000101400;ENSG00000102466;ENSG00000107593;ENSG00000111319;ENSG00000112293;ENSG00000118515;ENSG00000129682;ENSG00000135750;ENSG00000136531;ENSG00000142185;ENSG00000145349;ENSG00000149575;ENSG00000151466;ENSG00000162572;ENSG00000166257;ENSG00000177098;ENSG00000213199	1.75507	3.14311	0.292053	0.00586778	Aop:215	KeyEvent	Inhibit, voltage-gated sodium channel	Molecular events lead to epilepsy	Molecular
Event:1353	bleomycin	48	22	40	0.00139882	ENSG00000057294;ENSG00000070159;ENSG00000070985;ENSG00000088836;ENSG00000089250;ENSG00000101400;ENSG00000102466;ENSG00000107593;ENSG00000111319;ENSG00000112293;ENSG00000118515;ENSG00000129682;ENSG00000135750;ENSG00000136531;ENSG00000142185;ENSG00000145349;ENSG00000149575;ENSG00000151466;ENSG00000162572;ENSG00000166257;ENSG00000177098;ENSG00000213199	1.75507	3.14311	0.292053	0.00586778	Aop:230	KeyEvent	Inhibit, voltage-gated sodium channel	presynaptic neuron 1 activation to epilepsy	Molecular
Event:1353	bleomycin	48	22	40	0.00139882	ENSG00000057294;ENSG00000070159;ENSG00000070985;ENSG00000088836;ENSG00000089250;ENSG00000101400;ENSG00000102466;ENSG00000107593;ENSG00000111319;ENSG00000112293;ENSG00000118515;ENSG00000129682;ENSG00000135750;ENSG00000136531;ENSG00000142185;ENSG00000145349;ENSG00000149575;ENSG00000151466;ENSG00000162572;ENSG00000166257;ENSG00000177098;ENSG00000213199	1.75507	3.14311	0.292053	0.00586778	Aop:442	MolecularInitiatingEvent	Inhibit, voltage-gated sodium channel	Inhibition of voltage gate sodium channels leading to impairment in learning and memory during development	Molecular
Event:1355	bleomycin	48	21	35	0.000372671	ENSG00000006283;ENSG00000007314;ENSG00000055118;ENSG00000067606;ENSG00000070729;ENSG00000078401;ENSG00000089041;ENSG00000100346;ENSG00000101204;ENSG00000136531;ENSG00000136546;ENSG00000138622;ENSG00000144285;ENSG00000145349;ENSG00000153253;ENSG00000160716;ENSG00000166257;ENSG00000168356;ENSG00000177606;ENSG00000185313;ENSG00000196557	2.49677	4.31855	0.446494	0.0019626	Aop:231	KeyEvent	Activated, membrane depolarization	presynaptic neuron 2 repression to epilepsy	Cellular
Event:1355	bleomycin	48	21	35	0.000372671	ENSG00000006283;ENSG00000007314;ENSG00000055118;ENSG00000067606;ENSG00000070729;ENSG00000078401;ENSG00000089041;ENSG00000100346;ENSG00000101204;ENSG00000136531;ENSG00000136546;ENSG00000138622;ENSG00000144285;ENSG00000145349;ENSG00000153253;ENSG00000160716;ENSG00000166257;ENSG00000168356;ENSG00000177606;ENSG00000185313;ENSG00000196557	2.49677	4.31855	0.446494	0.0019626	Aop:215	KeyEvent	Activated, membrane depolarization	Molecular events lead to epilepsy	Cellular
Event:1355	bleomycin	48	21	35	0.000372671	ENSG00000006283;ENSG00000007314;ENSG00000055118;ENSG00000067606;ENSG00000070729;ENSG00000078401;ENSG00000089041;ENSG00000100346;ENSG00000101204;ENSG00000136531;ENSG00000136546;ENSG00000138622;ENSG00000144285;ENSG00000145349;ENSG00000153253;ENSG00000160716;ENSG00000166257;ENSG00000168356;ENSG00000177606;ENSG00000185313;ENSG00000196557	2.49677	4.31855	0.446494	0.0019626	Aop:230	KeyEvent	Activated, membrane depolarization	presynaptic neuron 1 activation to epilepsy	Cellular
Event:1356	bleomycin	48	21	35	0.000372671	ENSG00000006283;ENSG00000007314;ENSG00000055118;ENSG00000067606;ENSG00000070729;ENSG00000078401;ENSG00000089041;ENSG00000100346;ENSG00000101204;ENSG00000136531;ENSG00000136546;ENSG00000138622;ENSG00000144285;ENSG00000145349;ENSG00000153253;ENSG00000160716;ENSG00000166257;ENSG00000168356;ENSG00000177606;ENSG00000185313;ENSG00000196557	2.49677	4.31855	0.446494	0.0019626	Aop:215	KeyEvent	Inactive, membrane depolarization	Molecular events lead to epilepsy	Molecular
Event:1358	bleomycin	48	30	59	0.00116755	ENSG00000011677;ENSG00000078295;ENSG00000094755;ENSG00000111664;ENSG00000113327;ENSG00000121281;ENSG00000123700;ENSG00000128683;ENSG00000131089;ENSG00000132164;ENSG00000136750;ENSG00000136928;ENSG00000138031;ENSG00000141404;ENSG00000145864;ENSG00000146276;ENSG00000155897;ENSG00000157103;ENSG00000157542;ENSG00000162989;ENSG00000164742;ENSG00000167083;ENSG00000168243;ENSG00000173175;ENSG00000176533…	1.71211	3.44904	0.281151	0.00496208	Aop:215	KeyEvent	Repress, GABA-A receptor	Molecular events lead to epilepsy	Molecular	nervous system
Event:1359	bleomycin	48	30	59	0.00116755	ENSG00000011677;ENSG00000078295;ENSG00000094755;ENSG00000111664;ENSG00000113327;ENSG00000121281;ENSG00000123700;ENSG00000128683;ENSG00000131089;ENSG00000132164;ENSG00000136750;ENSG00000136928;ENSG00000138031;ENSG00000141404;ENSG00000145864;ENSG00000146276;ENSG00000155897;ENSG00000157103;ENSG00000157542;ENSG00000162989;ENSG00000164742;ENSG00000167083;ENSG00000168243;ENSG00000173175;ENSG00000176533…	1.71211	3.44904	0.281151	0.00496208	Aop:215	KeyEvent	Activate, GABA-A receptor	Molecular events lead to epilepsy	Molecular	nervous system
Event:1360	bleomycin	48	33	69	0.00254361	ENSG00000064692;ENSG00000079841;ENSG00000104327;ENSG00000104888;ENSG00000107130;ENSG00000117016;ENSG00000126583;ENSG00000129159;ENSG00000130477;ENSG00000131409;ENSG00000132639;ENSG00000136750;ENSG00000137766;ENSG00000142319;ENSG00000146276;ENSG00000149403;ENSG00000163873;ENSG00000164082;ENSG00000164418;ENSG00000164509;ENSG00000164850;ENSG00000166501;ENSG00000175029;ENSG00000175592;ENSG00000176406…	1.71376	4.17963	0.274454	0.00981976	Aop:215	KeyEvent	Activate, presynaptic neuron 2	Molecular events lead to epilepsy	Molecular	nervous system
Event:1380	bleomycin	48	29	56	0.000963487	ENSG00000006210;ENSG00000008517;ENSG00000072694;ENSG00000079263;ENSG00000101439;ENSG00000104783;ENSG00000105609;ENSG00000107562;ENSG00000109101;ENSG00000112149;ENSG00000119535;ENSG00000122641;ENSG00000126561;ENSG00000138378;ENSG00000138755;ENSG00000140279;ENSG00000150048;ENSG00000157601;ENSG00000158270;ENSG00000160223;ENSG00000163083;ENSG00000164509;ENSG00000165168;ENSG00000168394;ENSG00000170581…	1.34742	3.00716	0.163884	0.00422452	Aop:217	KeyEvent	Activate, mucosal defense	Gastric ulcer formation	Tissue	integument
Event:1396	bleomycin	48	46	76	1.03788e-07	ENSG00000019549;ENSG00000023445;ENSG00000067798;ENSG00000069702;ENSG00000073756;ENSG00000077150;ENSG00000095203;ENSG00000095752;ENSG00000099860;ENSG00000108691;ENSG00000111319;ENSG00000113742;ENSG00000115009;ENSG00000116741;ENSG00000117479;ENSG00000118503;ENSG00000119508;ENSG00000120675;ENSG00000122025;ENSG00000122862;ENSG00000123358;ENSG00000132965;ENSG00000134107;ENSG00000135378;ENSG00000139211…	1.3758	3.03844	0.192963	1.2117e-06	Aop:221	MolecularInitiatingEvent	Increased, glucocorticoid receptor activity	Mental stress to depression	Molecular
Event:1396	bleomycin	48	46	76	1.03788e-07	ENSG00000019549;ENSG00000023445;ENSG00000067798;ENSG00000069702;ENSG00000073756;ENSG00000077150;ENSG00000095203;ENSG00000095752;ENSG00000099860;ENSG00000108691;ENSG00000111319;ENSG00000113742;ENSG00000115009;ENSG00000116741;ENSG00000117479;ENSG00000118503;ENSG00000119508;ENSG00000120675;ENSG00000122025;ENSG00000122862;ENSG00000123358;ENSG00000132965;ENSG00000134107;ENSG00000135378;ENSG00000139211…	1.3758	3.03844	0.192963	1.2117e-06	Aop:222	MolecularInitiatingEvent	Increased, glucocorticoid receptor activity	Mental stress to agitation	Molecular
Event:1399	bleomycin	48	10	14	0.00221815	ENSG00000108576;ENSG00000135312;ENSG00000135914;ENSG00000147246;ENSG00000148680;ENSG00000164197;ENSG00000164270;ENSG00000164638;ENSG00000179546;ENSG00000183454	1.36873	2.58535	0.219538	0.00872425	Aop:224	KeyEvent	Increased, packaged serotonin	Serotonin transporter activation to depression	Cellular
Event:1399	bleomycin	48	10	14	0.00221815	ENSG00000108576;ENSG00000135312;ENSG00000135914;ENSG00000147246;ENSG00000148680;ENSG00000164197;ENSG00000164270;ENSG00000164638;ENSG00000179546;ENSG00000183454	1.36873	2.58535	0.219538	0.00872425	Aop:223	KeyEvent	Increased, packaged serotonin	Serotonin transporter activation to seizure	Cellular
Event:1399	bleomycin	48	10	14	0.00221815	ENSG00000108576;ENSG00000135312;ENSG00000135914;ENSG00000147246;ENSG00000148680;ENSG00000164197;ENSG00000164270;ENSG00000164638;ENSG00000179546;ENSG00000183454	1.36873	2.58535	0.219538	0.00872425	Aop:225	KeyEvent	Increased, packaged serotonin	Serotonin transporter activation to agitation	Cellular
Event:1405	bleomycin	48	29	56	0.000963487	ENSG00000006210;ENSG00000008517;ENSG00000072694;ENSG00000079263;ENSG00000101439;ENSG00000104783;ENSG00000105609;ENSG00000107562;ENSG00000109101;ENSG00000112149;ENSG00000119535;ENSG00000122641;ENSG00000126561;ENSG00000138378;ENSG00000138755;ENSG00000140279;ENSG00000150048;ENSG00000157601;ENSG00000158270;ENSG00000160223;ENSG00000163083;ENSG00000164509;ENSG00000165168;ENSG00000168394;ENSG00000170581…	1.34742	3.00716	0.163884	0.00422452	Aop:229	KeyEvent	Reduced, mucosal defense	Helicobacter pylori to gastric ulcer	Tissue	integument
Event:1405	bleomycin	48	29	56	0.000963487	ENSG00000006210;ENSG00000008517;ENSG00000072694;ENSG00000079263;ENSG00000101439;ENSG00000104783;ENSG00000105609;ENSG00000107562;ENSG00000109101;ENSG00000112149;ENSG00000119535;ENSG00000122641;ENSG00000126561;ENSG00000138378;ENSG00000138755;ENSG00000140279;ENSG00000150048;ENSG00000157601;ENSG00000158270;ENSG00000160223;ENSG00000163083;ENSG00000164509;ENSG00000165168;ENSG00000168394;ENSG00000170581…	1.34742	3.00716	0.163884	0.00422452	Aop:227	KeyEvent	Reduced, mucosal defense	NSAID induced PTGS1 inactivation to gastric ulcer	Tissue	integument
Event:1413	bleomycin	48	33	69	0.00254361	ENSG00000064692;ENSG00000079841;ENSG00000104327;ENSG00000104888;ENSG00000107130;ENSG00000117016;ENSG00000126583;ENSG00000129159;ENSG00000130477;ENSG00000131409;ENSG00000132639;ENSG00000136750;ENSG00000137766;ENSG00000142319;ENSG00000146276;ENSG00000149403;ENSG00000163873;ENSG00000164082;ENSG00000164418;ENSG00000164509;ENSG00000164850;ENSG00000166501;ENSG00000175029;ENSG00000175592;ENSG00000176406…	1.71376	4.17963	0.274454	0.00981976	Aop:231	MolecularInitiatingEvent	Reduced, presynaptic neuron 2 activity	presynaptic neuron 2 repression to epilepsy	Cellular	nervous system
Event:1414	bleomycin	48	31	63	0.00193068	ENSG00000011677;ENSG00000078295;ENSG00000094755;ENSG00000111664;ENSG00000113327;ENSG00000121281;ENSG00000122861;ENSG00000123700;ENSG00000128683;ENSG00000131089;ENSG00000132164;ENSG00000136750;ENSG00000136928;ENSG00000138031;ENSG00000141404;ENSG00000145864;ENSG00000146276;ENSG00000155897;ENSG00000157103;ENSG00000157542;ENSG00000162989;ENSG00000164742;ENSG00000167083;ENSG00000168243;ENSG00000173175…	1.59266	3.34718	0.26063	0.00782773	Aop:231	KeyEvent	Decreased, GABA	presynaptic neuron 2 repression to epilepsy	Cellular	nervous system
Event:1415	bleomycin	48	30	59	0.00116755	ENSG00000011677;ENSG00000078295;ENSG00000094755;ENSG00000111664;ENSG00000113327;ENSG00000121281;ENSG00000123700;ENSG00000128683;ENSG00000131089;ENSG00000132164;ENSG00000136750;ENSG00000136928;ENSG00000138031;ENSG00000141404;ENSG00000145864;ENSG00000146276;ENSG00000155897;ENSG00000157103;ENSG00000157542;ENSG00000162989;ENSG00000164742;ENSG00000167083;ENSG00000168243;ENSG00000173175;ENSG00000176533…	1.71211	3.44904	0.281151	0.00496208	Aop:231	KeyEvent	Reduced, GABA-A receptor activation	presynaptic neuron 2 repression to epilepsy	Molecular	nervous system
Event:1416	bleomycin	48	30	54	0.000158819	ENSG00000004939;ENSG00000016490;ENSG00000016602;ENSG00000047617;ENSG00000085563;ENSG00000109861;ENSG00000112053;ENSG00000112782;ENSG00000113389;ENSG00000126562;ENSG00000127325;ENSG00000131620;ENSG00000134343;ENSG00000137975;ENSG00000139372;ENSG00000144290;ENSG00000145217;ENSG00000146205;ENSG00000146938;ENSG00000151572;ENSG00000159212;ENSG00000159640;ENSG00000167614;ENSG00000169583;ENSG00000171714…	2.43343	4.0678	0.44369	0.000916046	Aop:231	KeyEvent	Decreased, intracellular chloride	presynaptic neuron 2 repression to epilepsy	Cellular
Event:1419	bleomycin	48	35	53	1.63532e-07	ENSG00000001626;ENSG00000005471;ENSG00000012504;ENSG00000018625;ENSG00000073060;ENSG00000073734;ENSG00000078295;ENSG00000080493;ENSG00000083807;ENSG00000084453;ENSG00000085563;ENSG00000090020;ENSG00000100170;ENSG00000103569;ENSG00000104267;ENSG00000108846;ENSG00000113161;ENSG00000118777;ENSG00000121281;ENSG00000129244;ENSG00000130164;ENSG00000132681;ENSG00000138031;ENSG00000143153;ENSG00000143921…	2.05396	4.06597	0.353438	1.84258e-06	Aop:232	KeyEvent	Reduced, FXR activity	NFE2/Nrf2 repression to steatosis	Molecular
Event:1427	bleomycin	48	40	74	3.22419e-05	ENSG00000006071;ENSG00000026559;ENSG00000055118;ENSG00000060558;ENSG00000069431;ENSG00000075043;ENSG00000087258;ENSG00000089558;ENSG00000101327;ENSG00000104848;ENSG00000111664;ENSG00000112038;ENSG00000117013;ENSG00000123700;ENSG00000124134;ENSG00000129159;ENSG00000136928;ENSG00000140015;ENSG00000143473;ENSG00000151704;ENSG00000157542;ENSG00000158445;ENSG00000162975;ENSG00000162989;ENSG00000167083…	2.3086	4.70756	0.432976	0.000224766	Aop:235	KeyEvent	Opening of G protein gated inward rectifying K channels	Serotonin 1A Receptor Agonism leading to Anti-depressant Activity via K Channel Opening	Cellular
Event:1427	bleomycin	48	40	74	3.22419e-05	ENSG00000006071;ENSG00000026559;ENSG00000055118;ENSG00000060558;ENSG00000069431;ENSG00000075043;ENSG00000087258;ENSG00000089558;ENSG00000101327;ENSG00000104848;ENSG00000111664;ENSG00000112038;ENSG00000117013;ENSG00000123700;ENSG00000124134;ENSG00000129159;ENSG00000136928;ENSG00000140015;ENSG00000143473;ENSG00000151704;ENSG00000157542;ENSG00000158445;ENSG00000162975;ENSG00000162989;ENSG00000167083…	2.3086	4.70756	0.432976	0.000224766	Aop:233	KeyEvent	Opening of G protein gated inward rectifying K channels	Mu Opioid Receptor Agonism leading to Analgesia via K Channel Opening	Cellular
Event:1428	bleomycin	48	31	49	3.29658e-06	ENSG00000073756;ENSG00000078401;ENSG00000089041;ENSG00000101204;ENSG00000108691;ENSG00000112038;ENSG00000115353;ENSG00000118432;ENSG00000121807;ENSG00000123454;ENSG00000126583;ENSG00000128645;ENSG00000130711;ENSG00000136160;ENSG00000148344;ENSG00000152822;ENSG00000154153;ENSG00000160716;ENSG00000165731;ENSG00000166257;ENSG00000169860;ENSG00000177301;ENSG00000179148;ENSG00000181195;ENSG00000183454…	1.8985	4.31855	0.311365	2.93063e-05	Aop:233	AdverseOutcome	Analgesia	Mu Opioid Receptor Agonism leading to Analgesia via K Channel Opening	Individual
Event:1428	bleomycin	48	31	49	3.29658e-06	ENSG00000073756;ENSG00000078401;ENSG00000089041;ENSG00000101204;ENSG00000108691;ENSG00000112038;ENSG00000115353;ENSG00000118432;ENSG00000121807;ENSG00000123454;ENSG00000126583;ENSG00000128645;ENSG00000130711;ENSG00000136160;ENSG00000148344;ENSG00000152822;ENSG00000154153;ENSG00000160716;ENSG00000165731;ENSG00000166257;ENSG00000169860;ENSG00000177301;ENSG00000179148;ENSG00000181195;ENSG00000183454…	1.8985	4.31855	0.311365	2.93063e-05	Aop:234	AdverseOutcome	Analgesia	Mu Opioid Receptor Agonism leading to Analgesia via Ca Channel Inhibition	Individual
Event:1433	bleomycin	48	135	196	8.77376e-28	ENSG00000004948;ENSG00000006638;ENSG00000010310;ENSG00000011677;ENSG00000043591;ENSG00000050628;ENSG00000064989;ENSG00000075073;ENSG00000078401;ENSG00000078549;ENSG00000080644;ENSG00000089041;ENSG00000094755;ENSG00000101204;ENSG00000101327;ENSG00000102195;ENSG00000106018;ENSG00000106113;ENSG00000107014;ENSG00000109163;ENSG00000109991;ENSG00000112038;ENSG00000113327;ENSG00000113494;ENSG00000113889…	2.24169	4.22627	0.434475	2.83392e-25	Aop:196	KeyEvent	Increased CGRP, neuronal release of CGRP	Volatile Organic Chemicals Activate TRPA1 Receptor to Induce Sensory Pulmonary Irritation	Cellular	respiratory system/nervous system
Event:1437	bleomycin	48	52	98	4.65516e-06	ENSG00000016490;ENSG00000016602;ENSG00000047617;ENSG00000055732;ENSG00000069018;ENSG00000070985;ENSG00000072315;ENSG00000081087;ENSG00000083067;ENSG00000090674;ENSG00000111319;ENSG00000118515;ENSG00000118729;ENSG00000119121;ENSG00000119782;ENSG00000126562;ENSG00000127325;ENSG00000129465;ENSG00000131620;ENSG00000133107;ENSG00000133958;ENSG00000134160;ENSG00000134343;ENSG00000137672;ENSG00000137975…	2.39778	4.34049	0.439092	3.92248e-05	Aop:237	MolecularInitiatingEvent	Sensing of the stressor by pulmonary cells	Secretion of inflammatory cytokines after cellular sensing of the stressor leading to plaque progression	Molecular	respiratory system
Event:1439	bleomycin	48	89	142	6.86474e-15	ENSG00000000971;ENSG00000002726;ENSG00000009694;ENSG00000011201;ENSG00000012223;ENSG00000058085;ENSG00000060718;ENSG00000066468;ENSG00000069702;ENSG00000079257;ENSG00000080573;ENSG00000081237;ENSG00000084234;ENSG00000084674;ENSG00000091583;ENSG00000091986;ENSG00000099937;ENSG00000103196;ENSG00000104332;ENSG00000104415;ENSG00000105290;ENSG00000105664;ENSG00000105894;ENSG00000106823;ENSG00000109072…	1.65515	3.5199	0.260104	4.75138e-13	Aop:237	KeyEvent	Increased production of pulmonary SAA	Secretion of inflammatory cytokines after cellular sensing of the stressor leading to plaque progression	Molecular	respiratory system
Event:1441	bleomycin	48	40	80	0.000302727	ENSG00000005187;ENSG00000023171;ENSG00000025434;ENSG00000048052;ENSG00000054654;ENSG00000062282;ENSG00000073060;ENSG00000073734;ENSG00000084674;ENSG00000100219;ENSG00000101076;ENSG00000107331;ENSG00000109084;ENSG00000113161;ENSG00000120915;ENSG00000126368;ENSG00000130164;ENSG00000130203;ENSG00000138823;ENSG00000141458;ENSG00000143921;ENSG00000144063;ENSG00000154265;ENSG00000157978;ENSG00000159459…	0.994877	2.00684	0.0996485	0.00162968	Aop:237	KeyEvent	Increased systemic total cholesterol pool	Secretion of inflammatory cytokines after cellular sensing of the stressor leading to plaque progression	Organ
Event:1449	bleomycin	48	97	207	1.21373e-06	ENSG00000003137;ENSG00000005513;ENSG00000012779;ENSG00000025434;ENSG00000026103;ENSG00000069122;ENSG00000079435;ENSG00000080839;ENSG00000081189;ENSG00000095752;ENSG00000099194;ENSG00000099860;ENSG00000100219;ENSG00000101255;ENSG00000101412;ENSG00000102554;ENSG00000102802;ENSG00000104332;ENSG00000106366;ENSG00000106483;ENSG00000109193;ENSG00000109819;ENSG00000109906;ENSG00000110092;ENSG00000111186…	1.29132	2.53122	0.202212	1.17611e-05	Aop:72	KeyEvent	increased adipogenesis	Epigenetic modification of PPARG leading to adipogenesis	Tissue	endocrine system
Event:1452	bleomycin	48	27	45	5.56984e-05	ENSG00000012048;ENSG00000083307;ENSG00000088305;ENSG00000105968;ENSG00000119969;ENSG00000124635;ENSG00000130816;ENSG00000143799;ENSG00000158373;ENSG00000158406;ENSG00000159055;ENSG00000164032;ENSG00000180573;ENSG00000180596;ENSG00000184260;ENSG00000184678;ENSG00000188486;ENSG00000197903;ENSG00000204371;ENSG00000233822;ENSG00000273802;ENSG00000274750;ENSG00000275713;ENSG00000276043;ENSG00000276966…	0.86768	1.49931	0.078448	0.00036967	Aop:72	KeyEvent	decreased DNA methylation of tyrosine hydroxylase	Epigenetic modification of PPARG leading to adipogenesis	Cellular
Event:1456	bleomycin	48	24	42	0.000403781	ENSG00000019582;ENSG00000064300;ENSG00000091831;ENSG00000094804;ENSG00000101412;ENSG00000105989;ENSG00000113721;ENSG00000114251;ENSG00000124762;ENSG00000134057;ENSG00000135744;ENSG00000136104;ENSG00000140464;ENSG00000143799;ENSG00000145386;ENSG00000145431;ENSG00000170962;ENSG00000174405;ENSG00000174808;ENSG00000176170;ENSG00000188064;ENSG00000197461;ENSG00000197956;ENSG00000240583	0.539762	1.34738	0.0309255	0.00208119	Aop:241	KeyEvent	Increase, Differentiation of fibroblasts	Latent Transforming Growth Factor beta1 activation leads to pulmonary fibrosis	Cellular
Event:1458	bleomycin	48	52	98	4.65516e-06	ENSG00000001626;ENSG00000016602;ENSG00000026103;ENSG00000049540;ENSG00000078401;ENSG00000081041;ENSG00000086548;ENSG00000096696;ENSG00000100292;ENSG00000104783;ENSG00000106089;ENSG00000108342;ENSG00000108691;ENSG00000111581;ENSG00000113578;ENSG00000117983;ENSG00000118523;ENSG00000118785;ENSG00000121807;ENSG00000122861;ENSG00000125538;ENSG00000128340;ENSG00000128604;ENSG00000130826;ENSG00000131470…	2.00304	3.91248	0.439074	3.92248e-05	Aop:241	AdverseOutcome	Pulmonary fibrosis	Latent Transforming Growth Factor beta1 activation leads to pulmonary fibrosis	Organ	respiratory system
Event:1458	bleomycin	48	52	98	4.65516e-06	ENSG00000001626;ENSG00000016602;ENSG00000026103;ENSG00000049540;ENSG00000078401;ENSG00000081041;ENSG00000086548;ENSG00000096696;ENSG00000100292;ENSG00000104783;ENSG00000106089;ENSG00000108342;ENSG00000108691;ENSG00000111581;ENSG00000113578;ENSG00000117983;ENSG00000118523;ENSG00000118785;ENSG00000121807;ENSG00000122861;ENSG00000125538;ENSG00000128340;ENSG00000128604;ENSG00000130826;ENSG00000131470…	2.00304	3.91248	0.439074	3.92248e-05	Aop:173	AdverseOutcome	Pulmonary fibrosis	Substance interaction with the lung resident cell membrane components leading to lung fibrosis	Organ	respiratory system
Event:1458	bleomycin	48	52	98	4.65516e-06	ENSG00000001626;ENSG00000016602;ENSG00000026103;ENSG00000049540;ENSG00000078401;ENSG00000081041;ENSG00000086548;ENSG00000096696;ENSG00000100292;ENSG00000104783;ENSG00000106089;ENSG00000108342;ENSG00000108691;ENSG00000111581;ENSG00000113578;ENSG00000117983;ENSG00000118523;ENSG00000118785;ENSG00000121807;ENSG00000122861;ENSG00000125538;ENSG00000128340;ENSG00000128604;ENSG00000130826;ENSG00000131470…	2.00304	3.91248	0.439074	3.92248e-05	Aop:347	AdverseOutcome	Pulmonary fibrosis	Toll-like receptor 4 activation and peroxisome proliferator-activated receptor gamma activation leading to pulmonary fibrosis	Organ	respiratory system
Event:1461	bleomycin	48	64	147	0.000913486	ENSG00000012048;ENSG00000020922;ENSG00000042088;ENSG00000049541;ENSG00000051180;ENSG00000051341;ENSG00000062822;ENSG00000064655;ENSG00000073050;ENSG00000075131;ENSG00000077514;ENSG00000092853;ENSG00000100479;ENSG00000101773;ENSG00000106399;ENSG00000106628;ENSG00000109685;ENSG00000111247;ENSG00000111445;ENSG00000111602;ENSG00000112319;ENSG00000113456;ENSG00000123374;ENSG00000124635;ENSG00000128731…	0.467201	0.97822	0.0331415	0.00407911	Aop:202	KeyEvent	DNA double-strand break	Inhibitor binding to topoisomerase II leading to infant leukaemia	Molecular
Event:149	bleomycin	48	183	380	1.48951e-12	ENSG00000003137;ENSG00000005844;ENSG00000006210;ENSG00000006638;ENSG00000007171;ENSG00000007908;ENSG00000010327;ENSG00000012504;ENSG00000012779;ENSG00000015413;ENSG00000023445;ENSG00000026508;ENSG00000028137;ENSG00000048052;ENSG00000050628;ENSG00000058085;ENSG00000064932;ENSG00000065675;ENSG00000067606;ENSG00000068024;ENSG00000068079;ENSG00000072694;ENSG00000073756;ENSG00000079257;ENSG00000081041…	1.44362	3.05266	0.207667	4.97354e-11	Aop:439	KeyEvent	Increase, Inflammation	Activation of the AhR leading to breast cancer	Cellular
Event:149	bleomycin	48	183	380	1.48951e-12	ENSG00000003137;ENSG00000005844;ENSG00000006210;ENSG00000006638;ENSG00000007171;ENSG00000007908;ENSG00000010327;ENSG00000012504;ENSG00000012779;ENSG00000015413;ENSG00000023445;ENSG00000026508;ENSG00000028137;ENSG00000048052;ENSG00000050628;ENSG00000058085;ENSG00000064932;ENSG00000065675;ENSG00000067606;ENSG00000068024;ENSG00000068079;ENSG00000072694;ENSG00000073756;ENSG00000079257;ENSG00000081041…	1.44362	3.05266	0.207667	4.97354e-11	Aop:115	KeyEvent	Increase, Inflammation	Epithelial cytotoxicity leading to forestomach tumors (in mouse and rat)	Cellular
Event:149	bleomycin	48	183	380	1.48951e-12	ENSG00000003137;ENSG00000005844;ENSG00000006210;ENSG00000006638;ENSG00000007171;ENSG00000007908;ENSG00000010327;ENSG00000012504;ENSG00000012779;ENSG00000015413;ENSG00000023445;ENSG00000026508;ENSG00000028137;ENSG00000048052;ENSG00000050628;ENSG00000058085;ENSG00000064932;ENSG00000065675;ENSG00000067606;ENSG00000068024;ENSG00000068079;ENSG00000072694;ENSG00000073756;ENSG00000079257;ENSG00000081041…	1.44362	3.05266	0.207667	4.97354e-11	Aop:206	KeyEvent	Increase, Inflammation	Peroxisome proliferator-activated receptors gamma inactivation leading to lung fibrosis	Cellular
Event:149	bleomycin	48	183	380	1.48951e-12	ENSG00000003137;ENSG00000005844;ENSG00000006210;ENSG00000006638;ENSG00000007171;ENSG00000007908;ENSG00000010327;ENSG00000012504;ENSG00000012779;ENSG00000015413;ENSG00000023445;ENSG00000026508;ENSG00000028137;ENSG00000048052;ENSG00000050628;ENSG00000058085;ENSG00000064932;ENSG00000065675;ENSG00000067606;ENSG00000068024;ENSG00000068079;ENSG00000072694;ENSG00000073756;ENSG00000079257;ENSG00000081041…	1.44362	3.05266	0.207667	4.97354e-11	Aop:27	KeyEvent	Increase, Inflammation	Cholestatic Liver Injury induced by Inhibition of the Bile Salt Export Pump (ABCB11)	Cellular
Event:149	bleomycin	48	183	380	1.48951e-12	ENSG00000003137;ENSG00000005844;ENSG00000006210;ENSG00000006638;ENSG00000007171;ENSG00000007908;ENSG00000010327;ENSG00000012504;ENSG00000012779;ENSG00000015413;ENSG00000023445;ENSG00000026508;ENSG00000028137;ENSG00000048052;ENSG00000050628;ENSG00000058085;ENSG00000064932;ENSG00000065675;ENSG00000067606;ENSG00000068024;ENSG00000068079;ENSG00000072694;ENSG00000073756;ENSG00000079257;ENSG00000081041…	1.44362	3.05266	0.207667	4.97354e-11	Aop:280	KeyEvent	Increase, Inflammation	alpha-diketone-induced bronchiolitis obliterans	Cellular
Event:1492	bleomycin	48	26	48	0.000723547	ENSG00000010610;ENSG00000026508;ENSG00000026751;ENSG00000076641;ENSG00000081237;ENSG00000103855;ENSG00000113263;ENSG00000115085;ENSG00000118523;ENSG00000137265;ENSG00000137462;ENSG00000138814;ENSG00000144381;ENSG00000160223;ENSG00000165025;ENSG00000166949;ENSG00000167984;ENSG00000171608;ENSG00000172575;ENSG00000174130;ENSG00000178562;ENSG00000197461;ENSG00000197635;ENSG00000198851;ENSG00000271503…	1.64824	3.09664	0.100894	0.00338704	Aop:293	KeyEvent	Tissue resident cell activation	Increased DNA damage leading to increased risk of breast cancer	Cellular
Event:1492	bleomycin	48	26	48	0.000723547	ENSG00000010610;ENSG00000026508;ENSG00000026751;ENSG00000076641;ENSG00000081237;ENSG00000103855;ENSG00000113263;ENSG00000115085;ENSG00000118523;ENSG00000137265;ENSG00000137462;ENSG00000138814;ENSG00000144381;ENSG00000160223;ENSG00000165025;ENSG00000166949;ENSG00000167984;ENSG00000171608;ENSG00000172575;ENSG00000174130;ENSG00000178562;ENSG00000197461;ENSG00000197635;ENSG00000198851;ENSG00000271503…	1.64824	3.09664	0.100894	0.00338704	Aop:17	KeyEvent	Tissue resident cell activation	Binding of electrophilic chemicals to SH(thiol)-group of proteins and /or to seleno-proteins involved in protection against oxidative stress during brain development leads to impairment of learning and memory	Cellular
Event:1492	bleomycin	48	26	48	0.000723547	ENSG00000010610;ENSG00000026508;ENSG00000026751;ENSG00000076641;ENSG00000081237;ENSG00000103855;ENSG00000113263;ENSG00000115085;ENSG00000118523;ENSG00000137265;ENSG00000137462;ENSG00000138814;ENSG00000144381;ENSG00000160223;ENSG00000165025;ENSG00000166949;ENSG00000167984;ENSG00000171608;ENSG00000172575;ENSG00000174130;ENSG00000178562;ENSG00000197461;ENSG00000197635;ENSG00000198851;ENSG00000271503…	1.64824	3.09664	0.100894	0.00338704	Aop:38	KeyEvent	Tissue resident cell activation	Protein Alkylation leading to Liver Fibrosis	Cellular
Event:1492	bleomycin	48	26	48	0.000723547	ENSG00000010610;ENSG00000026508;ENSG00000026751;ENSG00000076641;ENSG00000081237;ENSG00000103855;ENSG00000113263;ENSG00000115085;ENSG00000118523;ENSG00000137265;ENSG00000137462;ENSG00000138814;ENSG00000144381;ENSG00000160223;ENSG00000165025;ENSG00000166949;ENSG00000167984;ENSG00000171608;ENSG00000172575;ENSG00000174130;ENSG00000178562;ENSG00000197461;ENSG00000197635;ENSG00000198851;ENSG00000271503…	1.64824	3.09664	0.100894	0.00338704	Aop:294	KeyEvent	Tissue resident cell activation	Increased reactive oxygen and nitrogen species (RONS) leading to increased risk of breast cancer	Cellular
Event:1493	bleomycin	48	140	276	5.74614e-12	ENSG00000003137;ENSG00000005844;ENSG00000006210;ENSG00000006638;ENSG00000007171;ENSG00000007908;ENSG00000010327;ENSG00000012504;ENSG00000015413;ENSG00000026508;ENSG00000028137;ENSG00000048052;ENSG00000050628;ENSG00000065675;ENSG00000067606;ENSG00000068024;ENSG00000072694;ENSG00000073756;ENSG00000079257;ENSG00000081041;ENSG00000088827;ENSG00000090382;ENSG00000095303;ENSG00000095585;ENSG00000099998…	1.3956	2.96587	0.208249	1.79613e-10	Aop:38	KeyEvent	Increased Pro-inflammatory mediators	Protein Alkylation leading to Liver Fibrosis	Tissue
Event:1493	bleomycin	48	140	276	5.74614e-12	ENSG00000003137;ENSG00000005844;ENSG00000006210;ENSG00000006638;ENSG00000007171;ENSG00000007908;ENSG00000010327;ENSG00000012504;ENSG00000015413;ENSG00000026508;ENSG00000028137;ENSG00000048052;ENSG00000050628;ENSG00000065675;ENSG00000067606;ENSG00000068024;ENSG00000072694;ENSG00000073756;ENSG00000079257;ENSG00000081041;ENSG00000088827;ENSG00000090382;ENSG00000095303;ENSG00000095585;ENSG00000099998…	1.3956	2.96587	0.208249	1.79613e-10	Aop:432	KeyEvent	Increased Pro-inflammatory mediators	Deposition of Energy by Ionizing Radiation leading to Acute Myeloid Leukemia	Tissue
Event:1493	bleomycin	48	140	276	5.74614e-12	ENSG00000003137;ENSG00000005844;ENSG00000006210;ENSG00000006638;ENSG00000007171;ENSG00000007908;ENSG00000010327;ENSG00000012504;ENSG00000015413;ENSG00000026508;ENSG00000028137;ENSG00000048052;ENSG00000050628;ENSG00000065675;ENSG00000067606;ENSG00000068024;ENSG00000072694;ENSG00000073756;ENSG00000079257;ENSG00000081041;ENSG00000088827;ENSG00000090382;ENSG00000095303;ENSG00000095585;ENSG00000099998…	1.3956	2.96587	0.208249	1.79613e-10	Aop:377	KeyEvent	Increased Pro-inflammatory mediators	Dysregulated prolonged Toll Like Receptor 9 (TLR9) activation leading to Acute Respiratory Distress Syndrome (ARDS) and Multiple Organ Dysfunction (MOD)	Tissue
Event:1493	bleomycin	48	140	276	5.74614e-12	ENSG00000003137;ENSG00000005844;ENSG00000006210;ENSG00000006638;ENSG00000007171;ENSG00000007908;ENSG00000010327;ENSG00000012504;ENSG00000015413;ENSG00000026508;ENSG00000028137;ENSG00000048052;ENSG00000050628;ENSG00000065675;ENSG00000067606;ENSG00000068024;ENSG00000072694;ENSG00000073756;ENSG00000079257;ENSG00000081041;ENSG00000088827;ENSG00000090382;ENSG00000095303;ENSG00000095585;ENSG00000099998…	1.3956	2.96587	0.208249	1.79613e-10	Aop:17	KeyEvent	Increased Pro-inflammatory mediators	Binding of electrophilic chemicals to SH(thiol)-group of proteins and /or to seleno-proteins involved in protection against oxidative stress during brain development leads to impairment of learning and memory	Tissue
Event:1493	bleomycin	48	140	276	5.74614e-12	ENSG00000003137;ENSG00000005844;ENSG00000006210;ENSG00000006638;ENSG00000007171;ENSG00000007908;ENSG00000010327;ENSG00000012504;ENSG00000015413;ENSG00000026508;ENSG00000028137;ENSG00000048052;ENSG00000050628;ENSG00000065675;ENSG00000067606;ENSG00000068024;ENSG00000072694;ENSG00000073756;ENSG00000079257;ENSG00000081041;ENSG00000088827;ENSG00000090382;ENSG00000095303;ENSG00000095585;ENSG00000099998…	1.3956	2.96587	0.208249	1.79613e-10	Aop:294	KeyEvent	Increased Pro-inflammatory mediators	Increased reactive oxygen and nitrogen species (RONS) leading to increased risk of breast cancer	Tissue
Event:1493	bleomycin	48	140	276	5.74614e-12	ENSG00000003137;ENSG00000005844;ENSG00000006210;ENSG00000006638;ENSG00000007171;ENSG00000007908;ENSG00000010327;ENSG00000012504;ENSG00000015413;ENSG00000026508;ENSG00000028137;ENSG00000048052;ENSG00000050628;ENSG00000065675;ENSG00000067606;ENSG00000068024;ENSG00000072694;ENSG00000073756;ENSG00000079257;ENSG00000081041;ENSG00000088827;ENSG00000090382;ENSG00000095303;ENSG00000095585;ENSG00000099998…	1.3956	2.96587	0.208249	1.79613e-10	Aop:144	KeyEvent	Increased Pro-inflammatory mediators	Endocytic lysosomal uptake leading to liver fibrosis	Tissue
Event:1493	bleomycin	48	140	276	5.74614e-12	ENSG00000003137;ENSG00000005844;ENSG00000006210;ENSG00000006638;ENSG00000007171;ENSG00000007908;ENSG00000010327;ENSG00000012504;ENSG00000015413;ENSG00000026508;ENSG00000028137;ENSG00000048052;ENSG00000050628;ENSG00000065675;ENSG00000067606;ENSG00000068024;ENSG00000072694;ENSG00000073756;ENSG00000079257;ENSG00000081041;ENSG00000088827;ENSG00000090382;ENSG00000095303;ENSG00000095585;ENSG00000099998…	1.3956	2.96587	0.208249	1.79613e-10	Aop:293	KeyEvent	Increased Pro-inflammatory mediators	Increased DNA damage leading to increased risk of breast cancer	Tissue
Event:1496	bleomycin	48	43	71	2.62351e-07	ENSG00000006210;ENSG00000007171;ENSG00000012779;ENSG00000081041;ENSG00000095752;ENSG00000102962;ENSG00000105223;ENSG00000105246;ENSG00000107562;ENSG00000108342;ENSG00000108691;ENSG00000109321;ENSG00000110944;ENSG00000112715;ENSG00000115008;ENSG00000115009;ENSG00000118785;ENSG00000124875;ENSG00000125538;ENSG00000127666;ENSG00000128342;ENSG00000135218;ENSG00000136244;ENSG00000137033;ENSG00000138755…	1.80732	3.17023	0.308483	2.88884e-06	Aop:39	KeyEvent	Increased, secretion of proinflammatory mediators	Sensitisation of the Respiratory Tract induced by Covalent Binding of Low Molecular Weight Organic Chemicals to Proteins	Cellular
Event:1496	bleomycin	48	43	71	2.62351e-07	ENSG00000006210;ENSG00000007171;ENSG00000012779;ENSG00000081041;ENSG00000095752;ENSG00000102962;ENSG00000105223;ENSG00000105246;ENSG00000107562;ENSG00000108342;ENSG00000108691;ENSG00000109321;ENSG00000110944;ENSG00000112715;ENSG00000115008;ENSG00000115009;ENSG00000118785;ENSG00000124875;ENSG00000125538;ENSG00000127666;ENSG00000128342;ENSG00000135218;ENSG00000136244;ENSG00000137033;ENSG00000138755…	1.80732	3.17023	0.308483	2.88884e-06	Aop:392	KeyEvent	Increased, secretion of proinflammatory mediators	Decreased fibrinolysis and activated bradykinin system leading to hyperinflammation	Cellular
Event:1496	bleomycin	48	43	71	2.62351e-07	ENSG00000006210;ENSG00000007171;ENSG00000012779;ENSG00000081041;ENSG00000095752;ENSG00000102962;ENSG00000105223;ENSG00000105246;ENSG00000107562;ENSG00000108342;ENSG00000108691;ENSG00000109321;ENSG00000110944;ENSG00000112715;ENSG00000115008;ENSG00000115009;ENSG00000118785;ENSG00000124875;ENSG00000125538;ENSG00000127666;ENSG00000128342;ENSG00000135218;ENSG00000136244;ENSG00000137033;ENSG00000138755…	1.80732	3.17023	0.308483	2.88884e-06	Aop:377	KeyEvent	Increased, secretion of proinflammatory mediators	Dysregulated prolonged Toll Like Receptor 9 (TLR9) activation leading to Acute Respiratory Distress Syndrome (ARDS) and Multiple Organ Dysfunction (MOD)	Cellular
Event:1496	bleomycin	48	43	71	2.62351e-07	ENSG00000006210;ENSG00000007171;ENSG00000012779;ENSG00000081041;ENSG00000095752;ENSG00000102962;ENSG00000105223;ENSG00000105246;ENSG00000107562;ENSG00000108342;ENSG00000108691;ENSG00000109321;ENSG00000110944;ENSG00000112715;ENSG00000115008;ENSG00000115009;ENSG00000118785;ENSG00000124875;ENSG00000125538;ENSG00000127666;ENSG00000128342;ENSG00000135218;ENSG00000136244;ENSG00000137033;ENSG00000138755…	1.80732	3.17023	0.308483	2.88884e-06	Aop:451	KeyEvent	Increased, secretion of proinflammatory mediators	Interaction with lung resident cell membrane components leads to lung cancer	Cellular
Event:1496	bleomycin	48	43	71	2.62351e-07	ENSG00000006210;ENSG00000007171;ENSG00000012779;ENSG00000081041;ENSG00000095752;ENSG00000102962;ENSG00000105223;ENSG00000105246;ENSG00000107562;ENSG00000108342;ENSG00000108691;ENSG00000109321;ENSG00000110944;ENSG00000112715;ENSG00000115008;ENSG00000115009;ENSG00000118785;ENSG00000124875;ENSG00000125538;ENSG00000127666;ENSG00000128342;ENSG00000135218;ENSG00000136244;ENSG00000137033;ENSG00000138755…	1.80732	3.17023	0.308483	2.88884e-06	Aop:173	KeyEvent	Increased, secretion of proinflammatory mediators	Substance interaction with the lung resident cell membrane components leading to lung fibrosis	Cellular
Event:1496	bleomycin	48	43	71	2.62351e-07	ENSG00000006210;ENSG00000007171;ENSG00000012779;ENSG00000081041;ENSG00000095752;ENSG00000102962;ENSG00000105223;ENSG00000105246;ENSG00000107562;ENSG00000108342;ENSG00000108691;ENSG00000109321;ENSG00000110944;ENSG00000112715;ENSG00000115008;ENSG00000115009;ENSG00000118785;ENSG00000124875;ENSG00000125538;ENSG00000127666;ENSG00000128342;ENSG00000135218;ENSG00000136244;ENSG00000137033;ENSG00000138755…	1.80732	3.17023	0.308483	2.88884e-06	Aop:382	KeyEvent	Increased, secretion of proinflammatory mediators	Angiotensin II type 1 receptor (AT1R) agonism leading to lung fibrosis	Cellular
Event:1496	bleomycin	48	43	71	2.62351e-07	ENSG00000006210;ENSG00000007171;ENSG00000012779;ENSG00000081041;ENSG00000095752;ENSG00000102962;ENSG00000105223;ENSG00000105246;ENSG00000107562;ENSG00000108342;ENSG00000108691;ENSG00000109321;ENSG00000110944;ENSG00000112715;ENSG00000115008;ENSG00000115009;ENSG00000118785;ENSG00000124875;ENSG00000125538;ENSG00000127666;ENSG00000128342;ENSG00000135218;ENSG00000136244;ENSG00000137033;ENSG00000138755…	1.80732	3.17023	0.308483	2.88884e-06	Aop:319	KeyEvent	Increased, secretion of proinflammatory mediators	ACE2 inhibition leading to lung fibrosis	Cellular
Event:1496	bleomycin	48	43	71	2.62351e-07	ENSG00000006210;ENSG00000007171;ENSG00000012779;ENSG00000081041;ENSG00000095752;ENSG00000102962;ENSG00000105223;ENSG00000105246;ENSG00000107562;ENSG00000108342;ENSG00000108691;ENSG00000109321;ENSG00000110944;ENSG00000112715;ENSG00000115008;ENSG00000115009;ENSG00000118785;ENSG00000124875;ENSG00000125538;ENSG00000127666;ENSG00000128342;ENSG00000135218;ENSG00000136244;ENSG00000137033;ENSG00000138755…	1.80732	3.17023	0.308483	2.88884e-06	Aop:409	KeyEvent	Increased, secretion of proinflammatory mediators	Frustrated phagocytosis leads to malignant mesothelioma	Cellular
Event:1496	bleomycin	48	43	71	2.62351e-07	ENSG00000006210;ENSG00000007171;ENSG00000012779;ENSG00000081041;ENSG00000095752;ENSG00000102962;ENSG00000105223;ENSG00000105246;ENSG00000107562;ENSG00000108342;ENSG00000108691;ENSG00000109321;ENSG00000110944;ENSG00000112715;ENSG00000115008;ENSG00000115009;ENSG00000118785;ENSG00000124875;ENSG00000125538;ENSG00000127666;ENSG00000128342;ENSG00000135218;ENSG00000136244;ENSG00000137033;ENSG00000138755…	1.80732	3.17023	0.308483	2.88884e-06	Aop:320	KeyEvent	Increased, secretion of proinflammatory mediators	Binding of viral S-glycoprotein to ACE2 receptor leading to acute respiratory distress associated mortality	Cellular
Event:1497	bleomycin	48	185	382	5.9431e-13	ENSG00000003137;ENSG00000005844;ENSG00000006210;ENSG00000006638;ENSG00000007171;ENSG00000007908;ENSG00000010327;ENSG00000012504;ENSG00000012779;ENSG00000015413;ENSG00000023445;ENSG00000026508;ENSG00000028137;ENSG00000048052;ENSG00000050628;ENSG00000058085;ENSG00000064932;ENSG00000065675;ENSG00000067606;ENSG00000068024;ENSG00000068079;ENSG00000072694;ENSG00000073756;ENSG00000079257;ENSG00000081041…	1.44362	3.05266	0.207667	3.03098e-11	Aop:409	KeyEvent	Increased, recruitment of inflammatory cells	Frustrated phagocytosis leads to malignant mesothelioma	Tissue	immune system
Event:1497	bleomycin	48	185	382	5.9431e-13	ENSG00000003137;ENSG00000005844;ENSG00000006210;ENSG00000006638;ENSG00000007171;ENSG00000007908;ENSG00000010327;ENSG00000012504;ENSG00000012779;ENSG00000015413;ENSG00000023445;ENSG00000026508;ENSG00000028137;ENSG00000048052;ENSG00000050628;ENSG00000058085;ENSG00000064932;ENSG00000065675;ENSG00000067606;ENSG00000068024;ENSG00000068079;ENSG00000072694;ENSG00000073756;ENSG00000079257;ENSG00000081041…	1.44362	3.05266	0.207667	3.03098e-11	Aop:392	KeyEvent	Increased, recruitment of inflammatory cells	Decreased fibrinolysis and activated bradykinin system leading to hyperinflammation	Tissue	immune system
Event:1497	bleomycin	48	185	382	5.9431e-13	ENSG00000003137;ENSG00000005844;ENSG00000006210;ENSG00000006638;ENSG00000007171;ENSG00000007908;ENSG00000010327;ENSG00000012504;ENSG00000012779;ENSG00000015413;ENSG00000023445;ENSG00000026508;ENSG00000028137;ENSG00000048052;ENSG00000050628;ENSG00000058085;ENSG00000064932;ENSG00000065675;ENSG00000067606;ENSG00000068024;ENSG00000068079;ENSG00000072694;ENSG00000073756;ENSG00000079257;ENSG00000081041…	1.44362	3.05266	0.207667	3.03098e-11	Aop:451	KeyEvent	Increased, recruitment of inflammatory cells	Interaction with lung resident cell membrane components leads to lung cancer	Tissue	immune system
Event:1497	bleomycin	48	185	382	5.9431e-13	ENSG00000003137;ENSG00000005844;ENSG00000006210;ENSG00000006638;ENSG00000007171;ENSG00000007908;ENSG00000010327;ENSG00000012504;ENSG00000012779;ENSG00000015413;ENSG00000023445;ENSG00000026508;ENSG00000028137;ENSG00000048052;ENSG00000050628;ENSG00000058085;ENSG00000064932;ENSG00000065675;ENSG00000067606;ENSG00000068024;ENSG00000068079;ENSG00000072694;ENSG00000073756;ENSG00000079257;ENSG00000081041…	1.44362	3.05266	0.207667	3.03098e-11	Aop:303	KeyEvent	Increased, recruitment of inflammatory cells	Frustrated phagocytosis-induced lung cancer	Tissue	immune system
Event:1497	bleomycin	48	185	382	5.9431e-13	ENSG00000003137;ENSG00000005844;ENSG00000006210;ENSG00000006638;ENSG00000007171;ENSG00000007908;ENSG00000010327;ENSG00000012504;ENSG00000012779;ENSG00000015413;ENSG00000023445;ENSG00000026508;ENSG00000028137;ENSG00000048052;ENSG00000050628;ENSG00000058085;ENSG00000064932;ENSG00000065675;ENSG00000067606;ENSG00000068024;ENSG00000068079;ENSG00000072694;ENSG00000073756;ENSG00000079257;ENSG00000081041…	1.44362	3.05266	0.207667	3.03098e-11	Aop:173	KeyEvent	Increased, recruitment of inflammatory cells	Substance interaction with the lung resident cell membrane components leading to lung fibrosis	Tissue	immune system
Event:1497	bleomycin	48	185	382	5.9431e-13	ENSG00000003137;ENSG00000005844;ENSG00000006210;ENSG00000006638;ENSG00000007171;ENSG00000007908;ENSG00000010327;ENSG00000012504;ENSG00000012779;ENSG00000015413;ENSG00000023445;ENSG00000026508;ENSG00000028137;ENSG00000048052;ENSG00000050628;ENSG00000058085;ENSG00000064932;ENSG00000065675;ENSG00000067606;ENSG00000068024;ENSG00000068079;ENSG00000072694;ENSG00000073756;ENSG00000079257;ENSG00000081041…	1.44362	3.05266	0.207667	3.03098e-11	Aop:377	KeyEvent	Increased, recruitment of inflammatory cells	Dysregulated prolonged Toll Like Receptor 9 (TLR9) activation leading to Acute Respiratory Distress Syndrome (ARDS) and Multiple Organ Dysfunction (MOD)	Tissue	immune system
Event:1500	bleomycin	48	24	42	0.000403781	ENSG00000019582;ENSG00000064300;ENSG00000091831;ENSG00000094804;ENSG00000101412;ENSG00000105989;ENSG00000113721;ENSG00000114251;ENSG00000124762;ENSG00000134057;ENSG00000135744;ENSG00000136104;ENSG00000140464;ENSG00000143799;ENSG00000145386;ENSG00000145431;ENSG00000170962;ENSG00000174405;ENSG00000174808;ENSG00000176170;ENSG00000188064;ENSG00000197461;ENSG00000197956;ENSG00000240583	0.539762	1.34738	0.0309255	0.00208119	Aop:173	KeyEvent	Increased, fibroblast proliferation and myofibroblast differentiation	Substance interaction with the lung resident cell membrane components leading to lung fibrosis	Tissue
Event:1501	bleomycin	48	157	291	2.82474e-16	ENSG00000005844;ENSG00000005884;ENSG00000011465;ENSG00000026508;ENSG00000030304;ENSG00000038295;ENSG00000038427;ENSG00000039068;ENSG00000041982;ENSG00000049089;ENSG00000049540;ENSG00000050555;ENSG00000050767;ENSG00000058085;ENSG00000060718;ENSG00000065618;ENSG00000072682;ENSG00000074527;ENSG00000077943;ENSG00000079385;ENSG00000080573;ENSG00000081052;ENSG00000082293;ENSG00000083444;ENSG00000086548…	1.31621	2.70703	0.191907	2.48834e-14	Aop:415	KeyEvent	Increased, extracellular matrix deposition	Aryl hydrocarbon receptor activation leading to lung fibrosis through IL-6 toxicity pathway	Tissue
Event:1501	bleomycin	48	157	291	2.82474e-16	ENSG00000005844;ENSG00000005884;ENSG00000011465;ENSG00000026508;ENSG00000030304;ENSG00000038295;ENSG00000038427;ENSG00000039068;ENSG00000041982;ENSG00000049089;ENSG00000049540;ENSG00000050555;ENSG00000050767;ENSG00000058085;ENSG00000060718;ENSG00000065618;ENSG00000072682;ENSG00000074527;ENSG00000077943;ENSG00000079385;ENSG00000080573;ENSG00000081052;ENSG00000082293;ENSG00000083444;ENSG00000086548…	1.31621	2.70703	0.191907	2.48834e-14	Aop:414	KeyEvent	Increased, extracellular matrix deposition	Aryl hydrocarbon receptor activation leading to lung fibrosis through TGF-beta dependent fibrosis toxicity pathway	Tissue
Event:1501	bleomycin	48	157	291	2.82474e-16	ENSG00000005844;ENSG00000005884;ENSG00000011465;ENSG00000026508;ENSG00000030304;ENSG00000038295;ENSG00000038427;ENSG00000039068;ENSG00000041982;ENSG00000049089;ENSG00000049540;ENSG00000050555;ENSG00000050767;ENSG00000058085;ENSG00000060718;ENSG00000065618;ENSG00000072682;ENSG00000074527;ENSG00000077943;ENSG00000079385;ENSG00000080573;ENSG00000081052;ENSG00000082293;ENSG00000083444;ENSG00000086548…	1.31621	2.70703	0.191907	2.48834e-14	Aop:383	KeyEvent	Increased, extracellular matrix deposition	Inhibition of Angiotensin-converting enzyme 2 leading to liver fibrosis	Tissue
Event:1505	bleomycin	48	360	1005	0.000497461	ENSG00000003096;ENSG00000006634;ENSG00000007968;ENSG00000009950;ENSG00000010292;ENSG00000012048;ENSG00000020922;ENSG00000023445;ENSG00000030110;ENSG00000031691;ENSG00000040275;ENSG00000049541;ENSG00000051180;ENSG00000054654;ENSG00000058804;ENSG00000062822;ENSG00000065328;ENSG00000066027;ENSG00000068489;ENSG00000068971;ENSG00000071246;ENSG00000072501;ENSG00000072571;ENSG00000072864;ENSG00000073111…	0.401963	0.84636	0.027242	0.00252377	Aop:393	KeyEvent	Cell cycle, disrupted	AOP for thyroid disorder caused by triphenyl phosphate	Cellular
Event:1505	bleomycin	48	360	1005	0.000497461	ENSG00000003096;ENSG00000006634;ENSG00000007968;ENSG00000009950;ENSG00000010292;ENSG00000012048;ENSG00000020922;ENSG00000023445;ENSG00000030110;ENSG00000031691;ENSG00000040275;ENSG00000049541;ENSG00000051180;ENSG00000054654;ENSG00000058804;ENSG00000062822;ENSG00000065328;ENSG00000066027;ENSG00000068489;ENSG00000068971;ENSG00000071246;ENSG00000072501;ENSG00000072571;ENSG00000072864;ENSG00000073111…	0.401963	0.84636	0.027242	0.00252377	Aop:212	KeyEvent	Cell cycle, disrupted	Histone deacetylase inhibition leading to testicular atrophy	Cellular
Event:152	bleomycin	48	167	337	7.0068e-13	ENSG00000003137;ENSG00000005844;ENSG00000006210;ENSG00000006638;ENSG00000007171;ENSG00000007908;ENSG00000010327;ENSG00000010610;ENSG00000012504;ENSG00000012779;ENSG00000015413;ENSG00000023445;ENSG00000026508;ENSG00000028137;ENSG00000048052;ENSG00000050628;ENSG00000064932;ENSG00000065675;ENSG00000067606;ENSG00000068024;ENSG00000072694;ENSG00000073756;ENSG00000079257;ENSG00000081041;ENSG00000088827…	1.46508	3.07348	0.209152	3.39479e-11	Aop:14	KeyEvent	Suppression, Inflammatory cytokines	Glucocorticoid Receptor Activation Leading to Increased Disease Susceptibility	Individual
Event:1529	bleomycin	48	11	15	0.000924791	ENSG00000075461;ENSG00000081248;ENSG00000105605;ENSG00000130433;ENSG00000141837;ENSG00000145362;ENSG00000148408;ENSG00000151067;ENSG00000157388;ENSG00000165995;ENSG00000182389	1.8439	3.07001	0.311109	0.00409188	Aop:261	MolecularInitiatingEvent	Blockade, L-Type Calcium Channels	L-type calcium channel blockade leading to heart failure via decrease in cardiac contractility	Molecular	cardiovascular system
Event:1530	bleomycin	48	166	295	1.55709e-19	ENSG00000005882;ENSG00000006283;ENSG00000006638;ENSG00000007171;ENSG00000007908;ENSG00000008118;ENSG00000010671;ENSG00000012124;ENSG00000016490;ENSG00000037280;ENSG00000043591;ENSG00000050628;ENSG00000055732;ENSG00000060558;ENSG00000064989;ENSG00000065361;ENSG00000066468;ENSG00000067842;ENSG00000068078;ENSG00000070808;ENSG00000070961;ENSG00000070985;ENSG00000072315;ENSG00000074370;ENSG00000075073…	1.84259	3.77546	0.296022	2.15545e-17	Aop:261	KeyEvent	Decrease, Calcium currents	L-type calcium channel blockade leading to heart failure via decrease in cardiac contractility	Cellular
Event:1535	bleomycin	48	15	23	0.000759612	ENSG00000048740;ENSG00000087258;ENSG00000113070;ENSG00000121068;ENSG00000121933;ENSG00000126351;ENSG00000134716;ENSG00000139445;ENSG00000145349;ENSG00000151090;ENSG00000181072;ENSG00000184185;ENSG00000196557;ENSG00000197616;ENSG00000198523	1.5522	3.12899	0.253001	0.003472	Aop:377	KeyEvent	Heart failure	Dysregulated prolonged Toll Like Receptor 9 (TLR9) activation leading to Acute Respiratory Distress Syndrome (ARDS) and Multiple Organ Dysfunction (MOD)	Organ	cardiovascular system
Event:1535	bleomycin	48	15	23	0.000759612	ENSG00000048740;ENSG00000087258;ENSG00000113070;ENSG00000121068;ENSG00000121933;ENSG00000126351;ENSG00000134716;ENSG00000139445;ENSG00000145349;ENSG00000151090;ENSG00000181072;ENSG00000184185;ENSG00000196557;ENSG00000197616;ENSG00000198523	1.5522	3.12899	0.253001	0.003472	Aop:261	AdverseOutcome	Heart failure	L-type calcium channel blockade leading to heart failure via decrease in cardiac contractility	Organ	cardiovascular system
Event:1535	bleomycin	48	15	23	0.000759612	ENSG00000048740;ENSG00000087258;ENSG00000113070;ENSG00000121068;ENSG00000121933;ENSG00000126351;ENSG00000134716;ENSG00000139445;ENSG00000145349;ENSG00000151090;ENSG00000181072;ENSG00000184185;ENSG00000196557;ENSG00000197616;ENSG00000198523	1.5522	3.12899	0.253001	0.003472	Aop:427	AdverseOutcome	Heart failure	ACE2 downregulation following SARS-CoV-2 infection triggers dysregulation of RAAS and can lead to heart failure.	Organ	cardiovascular system
Event:1535	bleomycin	48	15	23	0.000759612	ENSG00000048740;ENSG00000087258;ENSG00000113070;ENSG00000121068;ENSG00000121933;ENSG00000126351;ENSG00000134716;ENSG00000139445;ENSG00000145349;ENSG00000151090;ENSG00000181072;ENSG00000184185;ENSG00000196557;ENSG00000197616;ENSG00000198523	1.5522	3.12899	0.253001	0.003472	Aop:426	KeyEvent	Heart failure	SARS-CoV-2 spike protein binding to ACE2 receptors expressed on pericytes leads to endothelial cell dysfunction, microvascular injury and myocardial infarction.	Organ	cardiovascular system
Event:1555	bleomycin	48	279	622	1.38869e-13	ENSG00000006016;ENSG00000006210;ENSG00000007171;ENSG00000007264;ENSG00000007384;ENSG00000009950;ENSG00000013810;ENSG00000016082;ENSG00000019582;ENSG00000020922;ENSG00000027869;ENSG00000030110;ENSG00000036828;ENSG00000037280;ENSG00000041982;ENSG00000043462;ENSG00000049130;ENSG00000049249;ENSG00000057657;ENSG00000058056;ENSG00000058085;ENSG00000058335;ENSG00000062524;ENSG00000065320;ENSG00000065328…	1.17225	2.28202	0.136479	8.41023e-12	Aop:393	KeyEvent	Increase cell proliferation	AOP for thyroid disorder caused by triphenyl phosphate	Cellular
Event:1556	bleomycin	48	202	467	1.25815e-08	ENSG00000005884;ENSG00000007171;ENSG00000007968;ENSG00000008394;ENSG00000023445;ENSG00000026103;ENSG00000030110;ENSG00000037280;ENSG00000039068;ENSG00000049130;ENSG00000050555;ENSG00000050628;ENSG00000051180;ENSG00000056558;ENSG00000058085;ENSG00000065621;ENSG00000066032;ENSG00000066336;ENSG00000066468;ENSG00000068078;ENSG00000070808;ENSG00000073756;ENSG00000074047;ENSG00000074181;ENSG00000076604…	1.09095	2.43804	0.132257	1.74164e-07	Aop:272	AdverseOutcome	Increase, lung cancer	Direct deposition of ionizing energy leading to lung cancer	Organ	respiratory system
Event:1557	bleomycin	48	75	156	5.9596e-06	ENSG00000001617;ENSG00000005513;ENSG00000009709;ENSG00000010319;ENSG00000012171;ENSG00000016082;ENSG00000019549;ENSG00000039068;ENSG00000048052;ENSG00000049130;ENSG00000064300;ENSG00000066248;ENSG00000066468;ENSG00000068024;ENSG00000068078;ENSG00000074181;ENSG00000075223;ENSG00000077150;ENSG00000077264;ENSG00000080166;ENSG00000081189;ENSG00000082684;ENSG00000090776;ENSG00000090932;ENSG00000092421…	1.20621	2.79878	0.18088	4.89394e-05	Aop:436	KeyEvent	Neural crest cell migration, reduced	Inhibition of RALDH2 causes reduced all-trans retinoic acid levels, leading to transposition of the great arteries	Cellular	embryo
Event:1557	bleomycin	48	75	156	5.9596e-06	ENSG00000001617;ENSG00000005513;ENSG00000009709;ENSG00000010319;ENSG00000012171;ENSG00000016082;ENSG00000019549;ENSG00000039068;ENSG00000048052;ENSG00000049130;ENSG00000064300;ENSG00000066248;ENSG00000066468;ENSG00000068024;ENSG00000068078;ENSG00000074181;ENSG00000075223;ENSG00000077150;ENSG00000077264;ENSG00000080166;ENSG00000081189;ENSG00000082684;ENSG00000090776;ENSG00000090932;ENSG00000092421…	1.20621	2.79878	0.18088	4.89394e-05	Aop:274	KeyEvent	Neural crest cell migration, reduced	Histone deacetylase inhibition leads to impeded craniofacial development	Cellular	embryo
Event:1558	bleomycin	48	61	105	8.55504e-09	ENSG00000038295;ENSG00000049089;ENSG00000050767;ENSG00000058085;ENSG00000060718;ENSG00000065618;ENSG00000072682;ENSG00000080573;ENSG00000081052;ENSG00000082293;ENSG00000083444;ENSG00000087116;ENSG00000090530;ENSG00000092758;ENSG00000095587;ENSG00000101203;ENSG00000103056;ENSG00000108821;ENSG00000111077;ENSG00000112280;ENSG00000114270;ENSG00000118520;ENSG00000123500;ENSG00000130508;ENSG00000130635…	1.49658	2.91576	0.237493	1.44636e-07	Aop:274	KeyEvent	Collagen production, reduced	Histone deacetylase inhibition leads to impeded craniofacial development	Tissue
Event:1560	bleomycin	48	53	85	2.52457e-09	ENSG00000003137;ENSG00000005513;ENSG00000049130;ENSG00000057657;ENSG00000066468;ENSG00000075891;ENSG00000085741;ENSG00000095752;ENSG00000101384;ENSG00000105989;ENSG00000107984;ENSG00000110693;ENSG00000111186;ENSG00000112715;ENSG00000113578;ENSG00000114251;ENSG00000115705;ENSG00000119547;ENSG00000122641;ENSG00000125378;ENSG00000125845;ENSG00000125965;ENSG00000132170;ENSG00000134363;ENSG00000135547…	2.2022	3.87021	0.331	5.9666e-08	Aop:275	KeyEvent	Altered differentiation	Histone deacetylase inhibition leads to neural tube defects	Cellular
Event:1561	bleomycin	48	85	208	0.00163165	ENSG00000005102;ENSG00000009950;ENSG00000012048;ENSG00000039068;ENSG00000049540;ENSG00000049541;ENSG00000049618;ENSG00000051180;ENSG00000052850;ENSG00000064309;ENSG00000072501;ENSG00000074047;ENSG00000074181;ENSG00000075223;ENSG00000076356;ENSG00000077152;ENSG00000079616;ENSG00000083307;ENSG00000086730;ENSG00000090932;ENSG00000092621;ENSG00000100605;ENSG00000100714;ENSG00000101868;ENSG00000106089…	0.823509	1.83001	0.062787	0.00672795	Aop:275	AdverseOutcome	Neural tube defects	Histone deacetylase inhibition leads to neural tube defects	Tissue	embryo
Event:1561	bleomycin	48	85	208	0.00163165	ENSG00000005102;ENSG00000009950;ENSG00000012048;ENSG00000039068;ENSG00000049540;ENSG00000049541;ENSG00000049618;ENSG00000051180;ENSG00000052850;ENSG00000064309;ENSG00000072501;ENSG00000074047;ENSG00000074181;ENSG00000075223;ENSG00000076356;ENSG00000077152;ENSG00000079616;ENSG00000083307;ENSG00000086730;ENSG00000090932;ENSG00000092621;ENSG00000100605;ENSG00000100714;ENSG00000101868;ENSG00000106089…	0.823509	1.83001	0.062787	0.00672795	Aop:449	AdverseOutcome	Neural tube defects	Ceramide synthase inhibition leading to neural tube defects	Tissue	embryo
Event:1580	bleomycin	48	99	247	0.00152306	ENSG00000015133;ENSG00000061337;ENSG00000066735;ENSG00000067798;ENSG00000068615;ENSG00000072864;ENSG00000075218;ENSG00000076382;ENSG00000077279;ENSG00000079616;ENSG00000080561;ENSG00000084764;ENSG00000088325;ENSG00000088727;ENSG00000089685;ENSG00000090889;ENSG00000100285;ENSG00000101447;ENSG00000104237;ENSG00000104419;ENSG00000104722;ENSG00000104892;ENSG00000105613;ENSG00000106976;ENSG00000109846…	1.09708	2.08346	0.097042	0.00633411	Aop:279	MolecularInitiatingEvent	Binding of microtubule stabilizing agents (MSA) to microtubules	Microtubule interacting drugs lead to peripheral neuropathy	Molecular
Event:1582	bleomycin	48	132	287	6.37033e-08	ENSG00000004948;ENSG00000007314;ENSG00000008056;ENSG00000008277;ENSG00000019505;ENSG00000027644;ENSG00000066032;ENSG00000076864;ENSG00000081479;ENSG00000085552;ENSG00000091972;ENSG00000092421;ENSG00000092969;ENSG00000099365;ENSG00000099864;ENSG00000100285;ENSG00000100678;ENSG00000103154;ENSG00000104267;ENSG00000104327;ENSG00000104722;ENSG00000105613;ENSG00000105649;ENSG00000106078;ENSG00000106089…	1.96774	3.58828	0.298432	7.71606e-07	Aop:279	KeyEvent	Impaired axonial transport	Microtubule interacting drugs lead to peripheral neuropathy	Cellular	nervous system
Event:1582	bleomycin	48	132	287	6.37033e-08	ENSG00000004948;ENSG00000007314;ENSG00000008056;ENSG00000008277;ENSG00000019505;ENSG00000027644;ENSG00000066032;ENSG00000076864;ENSG00000081479;ENSG00000085552;ENSG00000091972;ENSG00000092421;ENSG00000092969;ENSG00000099365;ENSG00000099864;ENSG00000100285;ENSG00000100678;ENSG00000103154;ENSG00000104267;ENSG00000104327;ENSG00000104722;ENSG00000105613;ENSG00000105649;ENSG00000106078;ENSG00000106089…	1.96774	3.58828	0.298432	7.71606e-07	Aop:429	KeyEvent	Impaired axonial transport	A cholesterol/glucose dysmetabolism initiated Tau-driven AOP toward memory loss (AO) in sporadic Alzheimer's Disease with plausible MIE's plug-ins for environmental neurotoxicants	Cellular	nervous system
Event:1587	bleomycin	48	45	97	0.00105791	ENSG00000001626;ENSG00000007174;ENSG00000010404;ENSG00000038295;ENSG00000039139;ENSG00000060718;ENSG00000066468;ENSG00000068078;ENSG00000079616;ENSG00000092054;ENSG00000100292;ENSG00000100365;ENSG00000104450;ENSG00000105479;ENSG00000105877;ENSG00000111319;ENSG00000111341;ENSG00000116701;ENSG00000125398;ENSG00000128340;ENSG00000130363;ENSG00000131187;ENSG00000134242;ENSG00000136574;ENSG00000149292…	2.0307	4.06783	0.348247	0.00455606	Aop:280	KeyEvent	Fibroproliferative airway lesions	alpha-diketone-induced bronchiolitis obliterans	Tissue	respiratory system
Event:1588	bleomycin	48	45	97	0.00105791	ENSG00000001626;ENSG00000007174;ENSG00000010404;ENSG00000038295;ENSG00000039139;ENSG00000060718;ENSG00000066468;ENSG00000068078;ENSG00000079616;ENSG00000092054;ENSG00000100292;ENSG00000100365;ENSG00000104450;ENSG00000105479;ENSG00000105877;ENSG00000111319;ENSG00000111341;ENSG00000116701;ENSG00000125398;ENSG00000128340;ENSG00000130363;ENSG00000131187;ENSG00000134242;ENSG00000136574;ENSG00000149292…	2.0307	4.06783	0.348247	0.00455606	Aop:280	AdverseOutcome	Bronchiolitis obliterans	alpha-diketone-induced bronchiolitis obliterans	Individual	respiratory system
Event:1599	bleomycin	48	174	363	8.62051e-12	ENSG00000003137;ENSG00000005844;ENSG00000006210;ENSG00000006638;ENSG00000007171;ENSG00000007908;ENSG00000010327;ENSG00000012504;ENSG00000012779;ENSG00000015413;ENSG00000023445;ENSG00000026508;ENSG00000028137;ENSG00000048052;ENSG00000050628;ENSG00000064932;ENSG00000065675;ENSG00000067606;ENSG00000068024;ENSG00000068079;ENSG00000072694;ENSG00000073756;ENSG00000079257;ENSG00000081041;ENSG00000088827…	1.3956	2.98424	0.206574	2.6104e-10	Aop:282	AdverseOutcome	Inflamatory events in light-exposed tissues	Reactive oxygen species generated from photoreactive chemicals leading to phototoxic reactions	Organ
Event:1609	bleomycin	48	22	36	0.00018609	ENSG00000008394;ENSG00000010932;ENSG00000065621;ENSG00000069535;ENSG00000076258;ENSG00000094963;ENSG00000108602;ENSG00000130649;ENSG00000131781;ENSG00000132746;ENSG00000134184;ENSG00000138109;ENSG00000138356;ENSG00000140505;ENSG00000160868;ENSG00000168765;ENSG00000172955;ENSG00000173610;ENSG00000184254;ENSG00000196344;ENSG00000197408;ENSG00000213366	1.80386	4.92324	0.247351	0.00104838	Aop:288	MolecularInitiatingEvent	Inhibition, Cytochrome P450 enzyme (CYP17A1) activity	Inhibition of 17alpha-hydrolase/C 10,20-lyase (Cyp17A1) activity leads to birth reproductive defects (cryptorchidism) in male (mammals)	Molecular
Event:1617	bleomycin	48	18	31	0.00165442	ENSG00000086696;ENSG00000109193;ENSG00000117594;ENSG00000130649;ENSG00000137869;ENSG00000138061;ENSG00000140459;ENSG00000140465;ENSG00000140505;ENSG00000160868;ENSG00000160882;ENSG00000172817;ENSG00000173610;ENSG00000176387;ENSG00000184154;ENSG00000196139;ENSG00000198189;ENSG00000204228	1.67405	4.66442	0.265968	0.00673584	Aop:305	MolecularInitiatingEvent	5alpha-reductase, inhibition	5alpha-reductase inhibition leading to short anogenital distance (AGD) in male (mammalian) offspring	Molecular
Event:1633	bleomycin	48	183	380	1.48951e-12	ENSG00000003137;ENSG00000005844;ENSG00000006210;ENSG00000006638;ENSG00000007171;ENSG00000007908;ENSG00000010327;ENSG00000012504;ENSG00000012779;ENSG00000015413;ENSG00000023445;ENSG00000026508;ENSG00000028137;ENSG00000048052;ENSG00000050628;ENSG00000058085;ENSG00000064932;ENSG00000065675;ENSG00000067606;ENSG00000068024;ENSG00000068079;ENSG00000072694;ENSG00000073756;ENSG00000079257;ENSG00000081041…	1.44362	3.05266	0.207667	4.97354e-11	Aop:447	KeyEvent	Increase in inflammation	Kidney failure induced by inhibition of mitochondrial electron transfer chain through apoptosis, inflammation and oxidative stress pathways	Tissue	immune system
Event:1633	bleomycin	48	183	380	1.48951e-12	ENSG00000003137;ENSG00000005844;ENSG00000006210;ENSG00000006638;ENSG00000007171;ENSG00000007908;ENSG00000010327;ENSG00000012504;ENSG00000012779;ENSG00000015413;ENSG00000023445;ENSG00000026508;ENSG00000028137;ENSG00000048052;ENSG00000050628;ENSG00000058085;ENSG00000064932;ENSG00000065675;ENSG00000067606;ENSG00000068024;ENSG00000068079;ENSG00000072694;ENSG00000073756;ENSG00000079257;ENSG00000081041…	1.44362	3.05266	0.207667	4.97354e-11	Aop:362	KeyEvent	Increase in inflammation	Immune mediated hepatitis	Tissue	immune system
Event:1634	bleomycin	48	49	95	2.36787e-05	ENSG00000006432;ENSG00000012048;ENSG00000020922;ENSG00000026103;ENSG00000028137;ENSG00000030110;ENSG00000048392;ENSG00000051180;ENSG00000056558;ENSG00000072501;ENSG00000080546;ENSG00000087088;ENSG00000099860;ENSG00000101412;ENSG00000105327;ENSG00000109339;ENSG00000110092;ENSG00000111276;ENSG00000113456;ENSG00000116717;ENSG00000117322;ENSG00000118971;ENSG00000120889;ENSG00000123374;ENSG00000124762…	0.364481	1.07686	0.026293	0.000171229	Aop:296	MolecularInitiatingEvent	Increase, Oxidative damage to DNA	Oxidative DNA damage leading to chromosomal aberrations and mutations	Molecular
Event:1636	bleomycin	48	69	128	6.15905e-08	ENSG00000031691;ENSG00000049541;ENSG00000062822;ENSG00000077514;ENSG00000100162;ENSG00000100479;ENSG00000101868;ENSG00000102054;ENSG00000102384;ENSG00000105968;ENSG00000106399;ENSG00000106628;ENSG00000111445;ENSG00000115163;ENSG00000120334;ENSG00000123219;ENSG00000123374;ENSG00000123485;ENSG00000124635;ENSG00000127586;ENSG00000129534;ENSG00000130826;ENSG00000132383;ENSG00000132646;ENSG00000133101…	0.445672	0.848948	0.031573	7.55458e-07	Aop:296	AdverseOutcome	Increase, Chromosomal aberrations	Oxidative DNA damage leading to chromosomal aberrations and mutations	Cellular
Event:1636	bleomycin	48	69	128	6.15905e-08	ENSG00000031691;ENSG00000049541;ENSG00000062822;ENSG00000077514;ENSG00000100162;ENSG00000100479;ENSG00000101868;ENSG00000102054;ENSG00000102384;ENSG00000105968;ENSG00000106399;ENSG00000106628;ENSG00000111445;ENSG00000115163;ENSG00000120334;ENSG00000123219;ENSG00000123374;ENSG00000123485;ENSG00000124635;ENSG00000127586;ENSG00000129534;ENSG00000130826;ENSG00000132383;ENSG00000132646;ENSG00000133101…	0.445672	0.848948	0.031573	7.55458e-07	Aop:272	KeyEvent	Increase, Chromosomal aberrations	Direct deposition of ionizing energy leading to lung cancer	Cellular
Event:1651	bleomycin	48	77	148	8.10397e-08	ENSG00000007968;ENSG00000030110;ENSG00000039068;ENSG00000066032;ENSG00000066468;ENSG00000079112;ENSG00000085563;ENSG00000085741;ENSG00000087088;ENSG00000087586;ENSG00000088325;ENSG00000092969;ENSG00000099860;ENSG00000101057;ENSG00000101412;ENSG00000101639;ENSG00000104738;ENSG00000105989;ENSG00000106799;ENSG00000109458;ENSG00000110092;ENSG00000111186;ENSG00000111276;ENSG00000111581;ENSG00000112562…	0.813359	1.68192	0.051042	9.69476e-07	Aop:298	AdverseOutcome	Treatment-resistant gastric cancer	Chronic reactive oxygen species leading to human treatment-resistant gastric cancer	Tissue	digestive system
Event:166	bleomycin	48	52	114	0.000740056	ENSG00000036530;ENSG00000067606;ENSG00000070808;ENSG00000071242;ENSG00000072133;ENSG00000100678;ENSG00000104327;ENSG00000105894;ENSG00000106113;ENSG00000113319;ENSG00000116106;ENSG00000116147;ENSG00000117676;ENSG00000118160;ENSG00000120251;ENSG00000120899;ENSG00000123104;ENSG00000126583;ENSG00000130203;ENSG00000132639;ENSG00000135919;ENSG00000138814;ENSG00000145349;ENSG00000146006;ENSG00000148053…	1.63294	3.15662	0.269083	0.00344766	Aop:26	KeyEvent	Decreased, Long-term potentiation (LTP)	Calcium-mediated neuronal ROS production and energy imbalance	Organ	nervous system
Event:1669	bleomycin	48	57	111	6.33958e-06	ENSG00000012048;ENSG00000020922;ENSG00000026103;ENSG00000048392;ENSG00000049541;ENSG00000051180;ENSG00000062822;ENSG00000070950;ENSG00000072501;ENSG00000077514;ENSG00000080546;ENSG00000087088;ENSG00000099860;ENSG00000100479;ENSG00000101412;ENSG00000105327;ENSG00000106399;ENSG00000106628;ENSG00000110092;ENSG00000111276;ENSG00000111445;ENSG00000113456;ENSG00000116717;ENSG00000118971;ENSG00000120889…	0.311127	0.600114	0.021212	5.11921e-05	Aop:303	KeyEvent	Increased, DNA damage and mutation	Frustrated phagocytosis-induced lung cancer	Cellular
Event:1669	bleomycin	48	57	111	6.33958e-06	ENSG00000012048;ENSG00000020922;ENSG00000026103;ENSG00000048392;ENSG00000049541;ENSG00000051180;ENSG00000062822;ENSG00000070950;ENSG00000072501;ENSG00000077514;ENSG00000080546;ENSG00000087088;ENSG00000099860;ENSG00000100479;ENSG00000101412;ENSG00000105327;ENSG00000106399;ENSG00000106628;ENSG00000110092;ENSG00000111276;ENSG00000111445;ENSG00000113456;ENSG00000116717;ENSG00000118971;ENSG00000120889…	0.311127	0.600114	0.021212	5.11921e-05	Aop:416	KeyEvent	Increased, DNA damage and mutation	Aryl hydrocarbon receptor activation leading to lung cancer through IL-6 toxicity pathway	Cellular
Event:1669	bleomycin	48	57	111	6.33958e-06	ENSG00000012048;ENSG00000020922;ENSG00000026103;ENSG00000048392;ENSG00000049541;ENSG00000051180;ENSG00000062822;ENSG00000070950;ENSG00000072501;ENSG00000077514;ENSG00000080546;ENSG00000087088;ENSG00000099860;ENSG00000100479;ENSG00000101412;ENSG00000105327;ENSG00000106399;ENSG00000106628;ENSG00000110092;ENSG00000111276;ENSG00000111445;ENSG00000113456;ENSG00000116717;ENSG00000118971;ENSG00000120889…	0.311127	0.600114	0.021212	5.11921e-05	Aop:451	KeyEvent	Increased, DNA damage and mutation	Interaction with lung resident cell membrane components leads to lung cancer	Cellular
Event:1669	bleomycin	48	57	111	6.33958e-06	ENSG00000012048;ENSG00000020922;ENSG00000026103;ENSG00000048392;ENSG00000049541;ENSG00000051180;ENSG00000062822;ENSG00000070950;ENSG00000072501;ENSG00000077514;ENSG00000080546;ENSG00000087088;ENSG00000099860;ENSG00000100479;ENSG00000101412;ENSG00000105327;ENSG00000106399;ENSG00000106628;ENSG00000110092;ENSG00000111276;ENSG00000111445;ENSG00000113456;ENSG00000116717;ENSG00000118971;ENSG00000120889…	0.311127	0.600114	0.021212	5.11921e-05	Aop:443	MolecularInitiatingEvent	Increased, DNA damage and mutation	Alcohol Induced DNA damage and mutations leading to Metastatic Breast Cancer	Cellular
Event:1669	bleomycin	48	57	111	6.33958e-06	ENSG00000012048;ENSG00000020922;ENSG00000026103;ENSG00000048392;ENSG00000049541;ENSG00000051180;ENSG00000062822;ENSG00000070950;ENSG00000072501;ENSG00000077514;ENSG00000080546;ENSG00000087088;ENSG00000099860;ENSG00000100479;ENSG00000101412;ENSG00000105327;ENSG00000106399;ENSG00000106628;ENSG00000110092;ENSG00000111276;ENSG00000111445;ENSG00000113456;ENSG00000116717;ENSG00000118971;ENSG00000120889…	0.311127	0.600114	0.021212	5.11921e-05	Aop:417	KeyEvent	Increased, DNA damage and mutation	Aryl hydrocarbon receptor activation leading to lung cancer through AHR-ARNT toxicity pathway	Cellular
Event:1669	bleomycin	48	57	111	6.33958e-06	ENSG00000012048;ENSG00000020922;ENSG00000026103;ENSG00000048392;ENSG00000049541;ENSG00000051180;ENSG00000062822;ENSG00000070950;ENSG00000072501;ENSG00000077514;ENSG00000080546;ENSG00000087088;ENSG00000099860;ENSG00000100479;ENSG00000101412;ENSG00000105327;ENSG00000106399;ENSG00000106628;ENSG00000110092;ENSG00000111276;ENSG00000111445;ENSG00000113456;ENSG00000116717;ENSG00000118971;ENSG00000120889…	0.311127	0.600114	0.021212	5.11921e-05	Aop:409	KeyEvent	Increased, DNA damage and mutation	Frustrated phagocytosis leads to malignant mesothelioma	Cellular
Event:1670	bleomycin	48	202	467	1.25815e-08	ENSG00000005884;ENSG00000007171;ENSG00000007968;ENSG00000008394;ENSG00000023445;ENSG00000026103;ENSG00000030110;ENSG00000037280;ENSG00000039068;ENSG00000049130;ENSG00000050555;ENSG00000050628;ENSG00000051180;ENSG00000056558;ENSG00000058085;ENSG00000065621;ENSG00000066032;ENSG00000066336;ENSG00000066468;ENSG00000068078;ENSG00000070808;ENSG00000073756;ENSG00000074047;ENSG00000074181;ENSG00000076604…	1.09095	2.43804	0.132257	1.74164e-07	Aop:303	AdverseOutcome	Lung cancer	Frustrated phagocytosis-induced lung cancer	Organ	respiratory system
Event:1670	bleomycin	48	202	467	1.25815e-08	ENSG00000005884;ENSG00000007171;ENSG00000007968;ENSG00000008394;ENSG00000023445;ENSG00000026103;ENSG00000030110;ENSG00000037280;ENSG00000039068;ENSG00000049130;ENSG00000050555;ENSG00000050628;ENSG00000051180;ENSG00000056558;ENSG00000058085;ENSG00000065621;ENSG00000066032;ENSG00000066336;ENSG00000066468;ENSG00000068078;ENSG00000070808;ENSG00000073756;ENSG00000074047;ENSG00000074181;ENSG00000076604…	1.09095	2.43804	0.132257	1.74164e-07	Aop:417	AdverseOutcome	Lung cancer	Aryl hydrocarbon receptor activation leading to lung cancer through AHR-ARNT toxicity pathway	Organ	respiratory system
Event:1670	bleomycin	48	202	467	1.25815e-08	ENSG00000005884;ENSG00000007171;ENSG00000007968;ENSG00000008394;ENSG00000023445;ENSG00000026103;ENSG00000030110;ENSG00000037280;ENSG00000039068;ENSG00000049130;ENSG00000050555;ENSG00000050628;ENSG00000051180;ENSG00000056558;ENSG00000058085;ENSG00000065621;ENSG00000066032;ENSG00000066336;ENSG00000066468;ENSG00000068078;ENSG00000070808;ENSG00000073756;ENSG00000074047;ENSG00000074181;ENSG00000076604…	1.09095	2.43804	0.132257	1.74164e-07	Aop:416	AdverseOutcome	Lung cancer	Aryl hydrocarbon receptor activation leading to lung cancer through IL-6 toxicity pathway	Organ	respiratory system
Event:1670	bleomycin	48	202	467	1.25815e-08	ENSG00000005884;ENSG00000007171;ENSG00000007968;ENSG00000008394;ENSG00000023445;ENSG00000026103;ENSG00000030110;ENSG00000037280;ENSG00000039068;ENSG00000049130;ENSG00000050555;ENSG00000050628;ENSG00000051180;ENSG00000056558;ENSG00000058085;ENSG00000065621;ENSG00000066032;ENSG00000066336;ENSG00000066468;ENSG00000068078;ENSG00000070808;ENSG00000073756;ENSG00000074047;ENSG00000074181;ENSG00000076604…	1.09095	2.43804	0.132257	1.74164e-07	Aop:420	KeyEvent	Lung cancer	Aryl hydrocarbon receptor activation leading to lung cancer through sustained NRF2 toxicity pathway	Organ	respiratory system
Event:1670	bleomycin	48	202	467	1.25815e-08	ENSG00000005884;ENSG00000007171;ENSG00000007968;ENSG00000008394;ENSG00000023445;ENSG00000026103;ENSG00000030110;ENSG00000037280;ENSG00000039068;ENSG00000049130;ENSG00000050555;ENSG00000050628;ENSG00000051180;ENSG00000056558;ENSG00000058085;ENSG00000065621;ENSG00000066032;ENSG00000066336;ENSG00000066468;ENSG00000068078;ENSG00000070808;ENSG00000073756;ENSG00000074047;ENSG00000074181;ENSG00000076604…	1.09095	2.43804	0.132257	1.74164e-07	Aop:451	AdverseOutcome	Lung cancer	Interaction with lung resident cell membrane components leads to lung cancer	Organ	respiratory system
Event:1681	bleomycin	48	26	43	6.34205e-05	ENSG00000001617;ENSG00000005513;ENSG00000010319;ENSG00000012171;ENSG00000016082;ENSG00000049130;ENSG00000075223;ENSG00000082684;ENSG00000090776;ENSG00000092421;ENSG00000100146;ENSG00000112902;ENSG00000128602;ENSG00000135914;ENSG00000136160;ENSG00000143434;ENSG00000153993;ENSG00000164690;ENSG00000165731;ENSG00000168621;ENSG00000168758;ENSG00000170381;ENSG00000171119;ENSG00000178568;ENSG00000185033…	1.03572	2.66644	0.128432	0.000412446	Aop:304	KeyEvent	Disruption, Neural crest cell migration	TBX1 inhibition leading to congenital cardiac conotruncal anomalies	Cellular	embryo
Event:1684	bleomycin	48	23	41	0.000757897	ENSG00000004399;ENSG00000016082;ENSG00000049540;ENSG00000069702;ENSG00000081189;ENSG00000085741;ENSG00000101384;ENSG00000112715;ENSG00000121068;ENSG00000126778;ENSG00000135111;ENSG00000135547;ENSG00000145423;ENSG00000163909;ENSG00000164128;ENSG00000164442;ENSG00000176887;ENSG00000179588;ENSG00000180340;ENSG00000183691;ENSG00000196218;ENSG00000203883;ENSG00000265107	1.37836	2.5428	0.245388	0.003472	Aop:304	KeyEvent	Abnormalities, Cardiac outflow tract formation	TBX1 inhibition leading to congenital cardiac conotruncal anomalies	Organ	embryo
Event:1688	bleomycin	48	53	98	1.76712e-06	ENSG00000001626;ENSG00000007174;ENSG00000039139;ENSG00000065802;ENSG00000104450;ENSG00000104899;ENSG00000105479;ENSG00000105877;ENSG00000116133;ENSG00000118557;ENSG00000120498;ENSG00000124721;ENSG00000125398;ENSG00000130363;ENSG00000135111;ENSG00000136574;ENSG00000136931;ENSG00000137473;ENSG00000137869;ENSG00000138587;ENSG00000141449;ENSG00000144962;ENSG00000149292;ENSG00000152669;ENSG00000153162…	2.33801	3.98613	0.420267	1.66246e-05	Aop:307	AdverseOutcome	decrease, male anogenital distance	Decreased testosterone synthesis leading to short anogenital distance (AGD) in male (mammalian) offspring	Tissue	muscular system
Event:1688	bleomycin	48	53	98	1.76712e-06	ENSG00000001626;ENSG00000007174;ENSG00000039139;ENSG00000065802;ENSG00000104450;ENSG00000104899;ENSG00000105479;ENSG00000105877;ENSG00000116133;ENSG00000118557;ENSG00000120498;ENSG00000124721;ENSG00000125398;ENSG00000130363;ENSG00000135111;ENSG00000136574;ENSG00000136931;ENSG00000137473;ENSG00000137869;ENSG00000138587;ENSG00000141449;ENSG00000144962;ENSG00000149292;ENSG00000152669;ENSG00000153162…	2.33801	3.98613	0.420267	1.66246e-05	Aop:306	AdverseOutcome	decrease, male anogenital distance	Androgen receptor (AR) antagonism leading to short anogenital distance (AGD) in male (mammalian) offspring	Tissue	muscular system
Event:1688	bleomycin	48	53	98	1.76712e-06	ENSG00000001626;ENSG00000007174;ENSG00000039139;ENSG00000065802;ENSG00000104450;ENSG00000104899;ENSG00000105479;ENSG00000105877;ENSG00000116133;ENSG00000118557;ENSG00000120498;ENSG00000124721;ENSG00000125398;ENSG00000130363;ENSG00000135111;ENSG00000136574;ENSG00000136931;ENSG00000137473;ENSG00000137869;ENSG00000138587;ENSG00000141449;ENSG00000144962;ENSG00000149292;ENSG00000152669;ENSG00000153162…	2.33801	3.98613	0.420267	1.66246e-05	Aop:305	AdverseOutcome	decrease, male anogenital distance	5alpha-reductase inhibition leading to short anogenital distance (AGD) in male (mammalian) offspring	Tissue	muscular system
Event:169	bleomycin	48	1538	3328	1.49487e-91	ENSG00000001626;ENSG00000002726;ENSG00000003436;ENSG00000003989;ENSG00000004399;ENSG00000004777;ENSG00000004809;ENSG00000004846;ENSG00000004939;ENSG00000004948;ENSG00000005108;ENSG00000005471;ENSG00000005844;ENSG00000005884;ENSG00000006071;ENSG00000006210;ENSG00000006283;ENSG00000006327;ENSG00000006453;ENSG00000006611;ENSG00000006638;ENSG00000006747;ENSG00000007062;ENSG00000007171;ENSG00000007216…	1.63805	3.25095	0.237758	1.20227e-88	Aop:35	KeyEvent	Disruption, Membrane integrity	Narcosis leading to respiratory failure	Cellular
Event:1702	bleomycin	48	28	47	4.87691e-05	ENSG00000010610;ENSG00000026508;ENSG00000026751;ENSG00000076641;ENSG00000081237;ENSG00000103855;ENSG00000104951;ENSG00000105639;ENSG00000113263;ENSG00000115085;ENSG00000122188;ENSG00000134242;ENSG00000134258;ENSG00000136235;ENSG00000137265;ENSG00000138814;ENSG00000144381;ENSG00000160223;ENSG00000162511;ENSG00000166949;ENSG00000167984;ENSG00000171608;ENSG00000172575;ENSG00000178562;ENSG00000181847…	1.86905	3.79601	0.317057	0.000325912	Aop:277	KeyEvent	Suppression of T cell activation	Inhibition of IL-1 binding to IL-1 receptor leading to increased susceptibility to infection	Cellular	immune system
Event:1703	bleomycin	48	45	76	3.5141e-07	ENSG00000006283;ENSG00000016082;ENSG00000046604;ENSG00000055118;ENSG00000057294;ENSG00000078401;ENSG00000092054;ENSG00000096696;ENSG00000101400;ENSG00000112276;ENSG00000113448;ENSG00000116016;ENSG00000118729;ENSG00000119782;ENSG00000121577;ENSG00000123700;ENSG00000135547;ENSG00000135679;ENSG00000135744;ENSG00000138622;ENSG00000145349;ENSG00000145362;ENSG00000149295;ENSG00000149575;ENSG00000151067…	1.71295	3.38148	0.25291	3.78351e-06	Aop:16	KeyEvent	Dysregulation of heart rate and vascular tone	Acetylcholinesterase inhibition leading to acute mortality	Organ	cardiovascular system
Event:1713	bleomycin	48	57	115	2.47445e-05	ENSG00000010671;ENSG00000012124;ENSG00000026103;ENSG00000048052;ENSG00000068024;ENSG00000076248;ENSG00000076716;ENSG00000081237;ENSG00000086730;ENSG00000088305;ENSG00000096996;ENSG00000100219;ENSG00000100385;ENSG00000101017;ENSG00000101204;ENSG00000107099;ENSG00000108821;ENSG00000110092;ENSG00000110921;ENSG00000114013;ENSG00000114270;ENSG00000115085;ENSG00000115267;ENSG00000117586;ENSG00000117983…	1.60539	3.71793	0.218169	0.000177611	Aop:314	KeyEvent	Increase of anti-DNA antibody from autoreactive B cell	Binding to estrogen receptor (ER)-alpha in immune cells leading to exacerbation of systemic lupus erythematosus (SLE)	Cellular	immune system
Event:1714	bleomycin	48	46	81	1.37559e-06	ENSG00000001626;ENSG00000026103;ENSG00000039537;ENSG00000072694;ENSG00000099284;ENSG00000101017;ENSG00000105968;ENSG00000113600;ENSG00000114013;ENSG00000118785;ENSG00000124635;ENSG00000125730;ENSG00000132109;ENSG00000134242;ENSG00000138378;ENSG00000158373;ENSG00000158406;ENSG00000159403;ENSG00000163687;ENSG00000163932;ENSG00000164032;ENSG00000166311;ENSG00000172575;ENSG00000178562;ENSG00000180573…	1.45771	3.29627	0.155386	1.30681e-05	Aop:314	AdverseOutcome	Exacerbation of systemic lupus erythematosus (SLE)	Binding to estrogen receptor (ER)-alpha in immune cells leading to exacerbation of systemic lupus erythematosus (SLE)	Individual
Event:1722	bleomycin	48	36	73	0.000825195	ENSG00000001626;ENSG00000016490;ENSG00000016602;ENSG00000018625;ENSG00000041353;ENSG00000067842;ENSG00000070961;ENSG00000074370;ENSG00000078295;ENSG00000080493;ENSG00000090020;ENSG00000091138;ENSG00000104267;ENSG00000121281;ENSG00000123104;ENSG00000126583;ENSG00000127472;ENSG00000129244;ENSG00000132681;ENSG00000133019;ENSG00000137975;ENSG00000138031;ENSG00000143153;ENSG00000153002;ENSG00000155897…	1.75997	3.79887	0.20136	0.00373651	Aop:316	KeyEvent	Increased blood CCK level	Trypsin inhibition leading to pancreatic acinar cell tumors	Organ	hematopoietic system
Event:1725	bleomycin	48	200	460	9.10507e-09	ENSG00000005884;ENSG00000007171;ENSG00000007968;ENSG00000008394;ENSG00000023445;ENSG00000026103;ENSG00000030110;ENSG00000037280;ENSG00000039068;ENSG00000049130;ENSG00000050555;ENSG00000050628;ENSG00000051180;ENSG00000056558;ENSG00000058085;ENSG00000065621;ENSG00000066032;ENSG00000066336;ENSG00000066468;ENSG00000068078;ENSG00000070808;ENSG00000073756;ENSG00000074047;ENSG00000074181;ENSG00000076604…	1.09095	2.41204	0.132257	1.44636e-07	Aop:316	AdverseOutcome	Pancreatic acinar cell tumors	Trypsin inhibition leading to pancreatic acinar cell tumors	Molecular	endocrine system/digestive system/exocrine system
Event:1738	bleomycin	48	46	98	0.000684846	ENSG00000010610;ENSG00000019582;ENSG00000072274;ENSG00000073008;ENSG00000073060;ENSG00000090339;ENSG00000106785;ENSG00000108947;ENSG00000112343;ENSG00000114013;ENSG00000115221;ENSG00000117322;ENSG00000121060;ENSG00000121966;ENSG00000125266;ENSG00000130164;ENSG00000130234;ENSG00000132109;ENSG00000132274;ENSG00000132517;ENSG00000137947;ENSG00000138448;ENSG00000141458;ENSG00000142627;ENSG00000143217…	0.57107	1.17188	0.043637	0.00324537	Aop:407	KeyEvent	SARS-CoV-2 cell entry	SARS-CoV-2 infection leading to pyroptosis	Molecular
Event:1738	bleomycin	48	46	98	0.000684846	ENSG00000010610;ENSG00000019582;ENSG00000072274;ENSG00000073008;ENSG00000073060;ENSG00000090339;ENSG00000106785;ENSG00000108947;ENSG00000112343;ENSG00000114013;ENSG00000115221;ENSG00000117322;ENSG00000121060;ENSG00000121966;ENSG00000125266;ENSG00000130164;ENSG00000130234;ENSG00000132109;ENSG00000132274;ENSG00000132517;ENSG00000137947;ENSG00000138448;ENSG00000141458;ENSG00000142627;ENSG00000143217…	0.57107	1.17188	0.043637	0.00324537	Aop:395	KeyEvent	SARS-CoV-2 cell entry	Binding of Sars-CoV-2 spike protein to ACE 2 receptors expressed on pericytes leads to disseminated intravascular coagulation resulting in cerebrovascular disease (stroke)	Molecular
Event:1738	bleomycin	48	46	98	0.000684846	ENSG00000010610;ENSG00000019582;ENSG00000072274;ENSG00000073008;ENSG00000073060;ENSG00000090339;ENSG00000106785;ENSG00000108947;ENSG00000112343;ENSG00000114013;ENSG00000115221;ENSG00000117322;ENSG00000121060;ENSG00000121966;ENSG00000125266;ENSG00000130164;ENSG00000130234;ENSG00000132109;ENSG00000132274;ENSG00000132517;ENSG00000137947;ENSG00000138448;ENSG00000141458;ENSG00000142627;ENSG00000143217…	0.57107	1.17188	0.043637	0.00324537	Aop:379	MolecularInitiatingEvent	SARS-CoV-2 cell entry	Increased susceptibility to viral entry and coronavirus production leading to thrombosis and disseminated intravascular coagulation	Molecular
Event:1738	bleomycin	48	46	98	0.000684846	ENSG00000010610;ENSG00000019582;ENSG00000072274;ENSG00000073008;ENSG00000073060;ENSG00000090339;ENSG00000106785;ENSG00000108947;ENSG00000112343;ENSG00000114013;ENSG00000115221;ENSG00000117322;ENSG00000121060;ENSG00000121966;ENSG00000125266;ENSG00000130164;ENSG00000130234;ENSG00000132109;ENSG00000132274;ENSG00000132517;ENSG00000137947;ENSG00000138448;ENSG00000141458;ENSG00000142627;ENSG00000143217…	0.57107	1.17188	0.043637	0.00324537	Aop:394	KeyEvent	SARS-CoV-2 cell entry	Sars-cov-2 infection leading to impaired olfactory function (anosmia)	Molecular
Event:1738	bleomycin	48	46	98	0.000684846	ENSG00000010610;ENSG00000019582;ENSG00000072274;ENSG00000073008;ENSG00000073060;ENSG00000090339;ENSG00000106785;ENSG00000108947;ENSG00000112343;ENSG00000114013;ENSG00000115221;ENSG00000117322;ENSG00000121060;ENSG00000121966;ENSG00000125266;ENSG00000130164;ENSG00000130234;ENSG00000132109;ENSG00000132274;ENSG00000132517;ENSG00000137947;ENSG00000138448;ENSG00000141458;ENSG00000142627;ENSG00000143217…	0.57107	1.17188	0.043637	0.00324537	Aop:422	KeyEvent	SARS-CoV-2 cell entry	Binding of SARS-CoV-2 to ACE2 in enterocytes leads to increased intestinal permeability resulting in GI disorders	Molecular
Event:1738	bleomycin	48	46	98	0.000684846	ENSG00000010610;ENSG00000019582;ENSG00000072274;ENSG00000073008;ENSG00000073060;ENSG00000090339;ENSG00000106785;ENSG00000108947;ENSG00000112343;ENSG00000114013;ENSG00000115221;ENSG00000117322;ENSG00000121060;ENSG00000121966;ENSG00000125266;ENSG00000130164;ENSG00000130234;ENSG00000132109;ENSG00000132274;ENSG00000132517;ENSG00000137947;ENSG00000138448;ENSG00000141458;ENSG00000142627;ENSG00000143217…	0.57107	1.17188	0.043637	0.00324537	Aop:406	KeyEvent	SARS-CoV-2 cell entry	SARS-CoV-2 infection leading to hyperinflammation	Molecular
Event:1738	bleomycin	48	46	98	0.000684846	ENSG00000010610;ENSG00000019582;ENSG00000072274;ENSG00000073008;ENSG00000073060;ENSG00000090339;ENSG00000106785;ENSG00000108947;ENSG00000112343;ENSG00000114013;ENSG00000115221;ENSG00000117322;ENSG00000121060;ENSG00000121966;ENSG00000125266;ENSG00000130164;ENSG00000130234;ENSG00000132109;ENSG00000132274;ENSG00000132517;ENSG00000137947;ENSG00000138448;ENSG00000141458;ENSG00000142627;ENSG00000143217…	0.57107	1.17188	0.043637	0.00324537	Aop:320	KeyEvent	SARS-CoV-2 cell entry	Binding of viral S-glycoprotein to ACE2 receptor leading to acute respiratory distress associated mortality	Molecular
Event:1738	bleomycin	48	46	98	0.000684846	ENSG00000010610;ENSG00000019582;ENSG00000072274;ENSG00000073008;ENSG00000073060;ENSG00000090339;ENSG00000106785;ENSG00000108947;ENSG00000112343;ENSG00000114013;ENSG00000115221;ENSG00000117322;ENSG00000121060;ENSG00000121966;ENSG00000125266;ENSG00000130164;ENSG00000130234;ENSG00000132109;ENSG00000132274;ENSG00000132517;ENSG00000137947;ENSG00000138448;ENSG00000141458;ENSG00000142627;ENSG00000143217…	0.57107	1.17188	0.043637	0.00324537	Aop:430	KeyEvent	SARS-CoV-2 cell entry	Binding of SARS-CoV-2 to ACE2 leads to viral infection proliferation	Molecular
Event:1738	bleomycin	48	46	98	0.000684846	ENSG00000010610;ENSG00000019582;ENSG00000072274;ENSG00000073008;ENSG00000073060;ENSG00000090339;ENSG00000106785;ENSG00000108947;ENSG00000112343;ENSG00000114013;ENSG00000115221;ENSG00000117322;ENSG00000121060;ENSG00000121966;ENSG00000125266;ENSG00000130164;ENSG00000130234;ENSG00000132109;ENSG00000132274;ENSG00000132517;ENSG00000137947;ENSG00000138448;ENSG00000141458;ENSG00000142627;ENSG00000143217…	0.57107	1.17188	0.043637	0.00324537	Aop:426	KeyEvent	SARS-CoV-2 cell entry	SARS-CoV-2 spike protein binding to ACE2 receptors expressed on pericytes leads to endothelial cell dysfunction, microvascular injury and myocardial infarction.	Molecular
Event:1750	bleomycin	48	183	380	1.48951e-12	ENSG00000003137;ENSG00000005844;ENSG00000006210;ENSG00000006638;ENSG00000007171;ENSG00000007908;ENSG00000010327;ENSG00000012504;ENSG00000012779;ENSG00000015413;ENSG00000023445;ENSG00000026508;ENSG00000028137;ENSG00000048052;ENSG00000050628;ENSG00000058085;ENSG00000064932;ENSG00000065675;ENSG00000067606;ENSG00000068024;ENSG00000068079;ENSG00000072694;ENSG00000073756;ENSG00000079257;ENSG00000081041…	1.44362	3.05266	0.207667	4.97354e-11	Aop:426	KeyEvent	Increased inflammatory immune responses	SARS-CoV-2 spike protein binding to ACE2 receptors expressed on pericytes leads to endothelial cell dysfunction, microvascular injury and myocardial infarction.	Tissue	immune system
Event:1750	bleomycin	48	183	380	1.48951e-12	ENSG00000003137;ENSG00000005844;ENSG00000006210;ENSG00000006638;ENSG00000007171;ENSG00000007908;ENSG00000010327;ENSG00000012504;ENSG00000012779;ENSG00000015413;ENSG00000023445;ENSG00000026508;ENSG00000028137;ENSG00000048052;ENSG00000050628;ENSG00000058085;ENSG00000064932;ENSG00000065675;ENSG00000067606;ENSG00000068024;ENSG00000068079;ENSG00000072694;ENSG00000073756;ENSG00000079257;ENSG00000081041…	1.44362	3.05266	0.207667	4.97354e-11	Aop:320	KeyEvent	Increased inflammatory immune responses	Binding of viral S-glycoprotein to ACE2 receptor leading to acute respiratory distress associated mortality	Tissue	immune system
Event:1762	bleomycin	48	20	36	0.00194235	ENSG00000004948;ENSG00000082482;ENSG00000107984;ENSG00000109684;ENSG00000109846;ENSG00000111276;ENSG00000118523;ENSG00000123384;ENSG00000125378;ENSG00000134323;ENSG00000135218;ENSG00000163874;ENSG00000167034;ENSG00000168306;ENSG00000172716;ENSG00000175567;ENSG00000177076;ENSG00000185104;ENSG00000196139;ENSG00000204388	1.23454	2.08377	0.193295	0.00784224	Aop:335	KeyEvent	Urothelial cell injury/death	AOP for urothelial carcinogenesis due to chemical cytotoxicity by mitochondrial impairment	Cellular	urinary system
Event:1814	bleomycin	48	33	67	0.00137277	ENSG00000003137;ENSG00000010932;ENSG00000036530;ENSG00000063438;ENSG00000065621;ENSG00000073734;ENSG00000076258;ENSG00000088826;ENSG00000089250;ENSG00000094963;ENSG00000101076;ENSG00000108602;ENSG00000114771;ENSG00000130649;ENSG00000131781;ENSG00000134184;ENSG00000134716;ENSG00000138061;ENSG00000138109;ENSG00000138356;ENSG00000140465;ENSG00000140505;ENSG00000144852;ENSG00000144959;ENSG00000159231…	1.82752	5.14867	0.264538	0.00578354	Aop:362	MolecularInitiatingEvent	benzoquinone imine and acylglucuronide metabolites	Immune mediated hepatitis	Molecular
Event:1819	bleomycin	48	39	74	8.47283e-05	ENSG00000026508;ENSG00000067066;ENSG00000070808;ENSG00000089127;ENSG00000090339;ENSG00000104228;ENSG00000106785;ENSG00000110171;ENSG00000111331;ENSG00000111335;ENSG00000112343;ENSG00000117226;ENSG00000117228;ENSG00000117595;ENSG00000121060;ENSG00000128604;ENSG00000132109;ENSG00000132274;ENSG00000135114;ENSG00000137265;ENSG00000137699;ENSG00000140464;ENSG00000140968;ENSG00000145349;ENSG00000149294…	1.53318	3.56821	0.250314	0.000536613	Aop:362	KeyEvent	IFNgamma signaling	Immune mediated hepatitis	Cellular
Event:1821	bleomycin	48	232	555	3.69963e-08	ENSG00000006747;ENSG00000007171;ENSG00000007384;ENSG00000008226;ENSG00000009694;ENSG00000010278;ENSG00000013810;ENSG00000019582;ENSG00000020922;ENSG00000027869;ENSG00000030110;ENSG00000041515;ENSG00000049249;ENSG00000055332;ENSG00000057657;ENSG00000058056;ENSG00000058335;ENSG00000060656;ENSG00000062524;ENSG00000065328;ENSG00000065361;ENSG00000068024;ENSG00000068079;ENSG00000070019;ENSG00000071242…	0.957304	2.25363	0.110777	4.77992e-07	Aop:460	KeyEvent	Decrease, Cell proliferation	Antagonism of Smoothened receptor leading to orofacial clefting	Cellular
Event:1821	bleomycin	48	232	555	3.69963e-08	ENSG00000006747;ENSG00000007171;ENSG00000007384;ENSG00000008226;ENSG00000009694;ENSG00000010278;ENSG00000013810;ENSG00000019582;ENSG00000020922;ENSG00000027869;ENSG00000030110;ENSG00000041515;ENSG00000049249;ENSG00000055332;ENSG00000057657;ENSG00000058056;ENSG00000058335;ENSG00000060656;ENSG00000062524;ENSG00000065328;ENSG00000065361;ENSG00000068024;ENSG00000068079;ENSG00000070019;ENSG00000071242…	0.957304	2.25363	0.110777	4.77992e-07	Aop:263	KeyEvent	Decrease, Cell proliferation	Uncoupling of oxidative phosphotylation leading to reduced growth (1)	Cellular
Event:1839	bleomycin	48	207	478	7.42927e-09	ENSG00000005884;ENSG00000007171;ENSG00000007968;ENSG00000008394;ENSG00000023445;ENSG00000026103;ENSG00000030110;ENSG00000037280;ENSG00000039068;ENSG00000049130;ENSG00000050555;ENSG00000050628;ENSG00000051180;ENSG00000056558;ENSG00000058085;ENSG00000065621;ENSG00000066032;ENSG00000066336;ENSG00000066468;ENSG00000068078;ENSG00000070808;ENSG00000073756;ENSG00000074047;ENSG00000074181;ENSG00000076604…	1.16626	2.44997	0.160914	1.44636e-07	Aop:372	AdverseOutcome	Testicular Cancer	Androgen receptor antagonism leading to testicular cancer	Organ	reproductive system
Event:1844	bleomycin	48	202	429	1.53979e-12	ENSG00000003137;ENSG00000005844;ENSG00000006210;ENSG00000006638;ENSG00000007171;ENSG00000007908;ENSG00000010327;ENSG00000012504;ENSG00000012779;ENSG00000015413;ENSG00000016082;ENSG00000023445;ENSG00000025434;ENSG00000026508;ENSG00000028137;ENSG00000048052;ENSG00000050628;ENSG00000058085;ENSG00000064932;ENSG00000064989;ENSG00000065675;ENSG00000067606;ENSG00000068024;ENSG00000068079;ENSG00000072694…	1.42244	2.94559	0.206574	4.97354e-11	Aop:393	KeyEvent	systemic inflammatory response syndrome	AOP for thyroid disorder caused by triphenyl phosphate	Individual	immune system
Event:1844	bleomycin	48	202	429	1.53979e-12	ENSG00000003137;ENSG00000005844;ENSG00000006210;ENSG00000006638;ENSG00000007171;ENSG00000007908;ENSG00000010327;ENSG00000012504;ENSG00000012779;ENSG00000015413;ENSG00000016082;ENSG00000023445;ENSG00000025434;ENSG00000026508;ENSG00000028137;ENSG00000048052;ENSG00000050628;ENSG00000058085;ENSG00000064932;ENSG00000064989;ENSG00000065675;ENSG00000067606;ENSG00000068024;ENSG00000068079;ENSG00000072694…	1.42244	2.94559	0.206574	4.97354e-11	Aop:377	KeyEvent	systemic inflammatory response syndrome	Dysregulated prolonged Toll Like Receptor 9 (TLR9) activation leading to Acute Respiratory Distress Syndrome (ARDS) and Multiple Organ Dysfunction (MOD)	Individual	immune system
Event:1851	bleomycin	48	22	41	0.00214094	ENSG00000070808;ENSG00000094804;ENSG00000095752;ENSG00000104267;ENSG00000106799;ENSG00000107796;ENSG00000108821;ENSG00000118523;ENSG00000126458;ENSG00000130234;ENSG00000130368;ENSG00000131187;ENSG00000134352;ENSG00000135744;ENSG00000136492;ENSG00000137070;ENSG00000144891;ENSG00000163932;ENSG00000164692;ENSG00000166949;ENSG00000170962;ENSG00000196660	1.20169	2.03071	0.187587	0.00850235	Aop:382	MolecularInitiatingEvent	Binding of agonist, Angiotensin II receptor type 1 receptor (AT1R)	Angiotensin II type 1 receptor (AT1R) agonism leading to lung fibrosis	Molecular
Event:1851	bleomycin	48	22	41	0.00214094	ENSG00000070808;ENSG00000094804;ENSG00000095752;ENSG00000104267;ENSG00000106799;ENSG00000107796;ENSG00000108821;ENSG00000118523;ENSG00000126458;ENSG00000130234;ENSG00000130368;ENSG00000131187;ENSG00000134352;ENSG00000135744;ENSG00000136492;ENSG00000137070;ENSG00000144891;ENSG00000163932;ENSG00000164692;ENSG00000166949;ENSG00000170962;ENSG00000196660	1.20169	2.03071	0.187587	0.00850235	Aop:319	KeyEvent	Binding of agonist, Angiotensin II receptor type 1 receptor (AT1R)	ACE2 inhibition leading to lung fibrosis	Molecular
Event:1867	bleomycin	48	17	23	2.89787e-05	ENSG00000089250;ENSG00000106366;ENSG00000111424;ENSG00000113889;ENSG00000115008;ENSG00000120054;ENSG00000125538;ENSG00000130234;ENSG00000131187;ENSG00000135744;ENSG00000143839;ENSG00000144891;ENSG00000159640;ENSG00000160868;ENSG00000168398;ENSG00000169418;ENSG00000185532	1.74368	3.05266	0.222379	0.000206473	Aop:392	MolecularInitiatingEvent	Bradykinin system, hyperactivated	Decreased fibrinolysis and activated bradykinin system leading to hyperinflammation	Molecular	cardiovascular system
Event:1868	bleomycin	48	202	429	1.53979e-12	ENSG00000003137;ENSG00000005844;ENSG00000006210;ENSG00000006638;ENSG00000007171;ENSG00000007908;ENSG00000010327;ENSG00000012504;ENSG00000012779;ENSG00000015413;ENSG00000016082;ENSG00000023445;ENSG00000025434;ENSG00000026508;ENSG00000028137;ENSG00000048052;ENSG00000050628;ENSG00000058085;ENSG00000064932;ENSG00000064989;ENSG00000065675;ENSG00000067606;ENSG00000068024;ENSG00000068079;ENSG00000072694…	1.42244	2.94559	0.206574	4.97354e-11	Aop:406	AdverseOutcome	Hyperinflammation	SARS-CoV-2 infection leading to hyperinflammation	Tissue	immune system
Event:1868	bleomycin	48	202	429	1.53979e-12	ENSG00000003137;ENSG00000005844;ENSG00000006210;ENSG00000006638;ENSG00000007171;ENSG00000007908;ENSG00000010327;ENSG00000012504;ENSG00000012779;ENSG00000015413;ENSG00000016082;ENSG00000023445;ENSG00000025434;ENSG00000026508;ENSG00000028137;ENSG00000048052;ENSG00000050628;ENSG00000058085;ENSG00000064932;ENSG00000064989;ENSG00000065675;ENSG00000067606;ENSG00000068024;ENSG00000068079;ENSG00000072694…	1.42244	2.94559	0.206574	4.97354e-11	Aop:392	AdverseOutcome	Hyperinflammation	Decreased fibrinolysis and activated bradykinin system leading to hyperinflammation	Tissue	immune system
Event:1868	bleomycin	48	202	429	1.53979e-12	ENSG00000003137;ENSG00000005844;ENSG00000006210;ENSG00000006638;ENSG00000007171;ENSG00000007908;ENSG00000010327;ENSG00000012504;ENSG00000012779;ENSG00000015413;ENSG00000016082;ENSG00000023445;ENSG00000025434;ENSG00000026508;ENSG00000028137;ENSG00000048052;ENSG00000050628;ENSG00000058085;ENSG00000064932;ENSG00000064989;ENSG00000065675;ENSG00000067606;ENSG00000068024;ENSG00000068079;ENSG00000072694…	1.42244	2.94559	0.206574	4.97354e-11	Aop:377	KeyEvent	Hyperinflammation	Dysregulated prolonged Toll Like Receptor 9 (TLR9) activation leading to Acute Respiratory Distress Syndrome (ARDS) and Multiple Organ Dysfunction (MOD)	Tissue	immune system
Event:1870	bleomycin	48	26	43	6.34205e-05	ENSG00000047617;ENSG00000068615;ENSG00000070729;ENSG00000070808;ENSG00000100678;ENSG00000104490;ENSG00000115252;ENSG00000115255;ENSG00000116741;ENSG00000118160;ENSG00000132563;ENSG00000136514;ENSG00000138031;ENSG00000138669;ENSG00000140090;ENSG00000141404;ENSG00000144191;ENSG00000145349;ENSG00000154678;ENSG00000169885;ENSG00000176533;ENSG00000183023;ENSG00000185372;ENSG00000185532;ENSG00000196184…	3.78655	5.78348	0.793971	0.000412446	Aop:394	KeyEvent	Sustentacular cells, decrease	Sars-cov-2 infection leading to impaired olfactory function (anosmia)	Cellular	respiratory system
Event:1871	bleomycin	48	27	44	3.16097e-05	ENSG00000047617;ENSG00000068615;ENSG00000070729;ENSG00000070808;ENSG00000100678;ENSG00000104490;ENSG00000115252;ENSG00000115255;ENSG00000116741;ENSG00000118160;ENSG00000132563;ENSG00000136514;ENSG00000138031;ENSG00000138669;ENSG00000140090;ENSG00000141404;ENSG00000144191;ENSG00000145349;ENSG00000154678;ENSG00000169885;ENSG00000176533;ENSG00000183023;ENSG00000185372;ENSG00000185532;ENSG00000196184…	4.08723	6.08164	1.12086	0.000221955	Aop:394	KeyEvent	olfactory sensory neurons, decrease	Sars-cov-2 infection leading to impaired olfactory function (anosmia)	Cellular	respiratory system/nervous system
Event:1872	bleomycin	48	31	50	6.09785e-06	ENSG00000047617;ENSG00000065989;ENSG00000070729;ENSG00000070808;ENSG00000100678;ENSG00000104490;ENSG00000105792;ENSG00000115252;ENSG00000116741;ENSG00000118160;ENSG00000138031;ENSG00000138669;ENSG00000140090;ENSG00000140463;ENSG00000141404;ENSG00000142319;ENSG00000144191;ENSG00000145349;ENSG00000149295;ENSG00000154654;ENSG00000154678;ENSG00000166833;ENSG00000169885;ENSG00000173610;ENSG00000176533…	1.45683	3.07677	0.234695	4.96539e-05	Aop:394	KeyEvent	Olfactory epithelium degeneration	Sars-cov-2 infection leading to impaired olfactory function (anosmia)	Tissue	respiratory system
Event:1873	bleomycin	48	44	80	7.29951e-06	ENSG00000011201;ENSG00000029534;ENSG00000047617;ENSG00000066468;ENSG00000068078;ENSG00000068615;ENSG00000070729;ENSG00000070808;ENSG00000074047;ENSG00000100146;ENSG00000100678;ENSG00000104490;ENSG00000107537;ENSG00000115252;ENSG00000115255;ENSG00000116741;ENSG00000118160;ENSG00000123473;ENSG00000125848;ENSG00000132563;ENSG00000136514;ENSG00000136720;ENSG00000138031;ENSG00000138669;ENSG00000140090…	1.83337	3.0632	0.285778	5.84564e-05	Aop:394	AdverseOutcome	impaired olfactory function (anosmia)	Sars-cov-2 infection leading to impaired olfactory function (anosmia)	Organ	respiratory system
Event:1881	bleomycin	48	66	131	2.89014e-06	ENSG00000003137;ENSG00000004799;ENSG00000005882;ENSG00000041982;ENSG00000044524;ENSG00000062524;ENSG00000066468;ENSG00000073737;ENSG00000075891;ENSG00000078725;ENSG00000085741;ENSG00000086696;ENSG00000088992;ENSG00000103811;ENSG00000105989;ENSG00000108576;ENSG00000108821;ENSG00000111186;ENSG00000113721;ENSG00000114251;ENSG00000115457;ENSG00000120129;ENSG00000120899;ENSG00000121039;ENSG00000125398…	1.62183	3.64	0.209275	2.5931e-05	Aop:436	KeyEvent	Decreased all-trans retinoic acid (atRA) concentration	Inhibition of RALDH2 causes reduced all-trans retinoic acid levels, leading to transposition of the great arteries	Tissue
Event:1888	bleomycin	48	62	124	7.80849e-06	ENSG00000003137;ENSG00000004799;ENSG00000005882;ENSG00000041982;ENSG00000044524;ENSG00000062524;ENSG00000066468;ENSG00000073737;ENSG00000075891;ENSG00000078725;ENSG00000085741;ENSG00000086696;ENSG00000088992;ENSG00000103811;ENSG00000105989;ENSG00000108576;ENSG00000108821;ENSG00000111186;ENSG00000113721;ENSG00000114251;ENSG00000115457;ENSG00000120129;ENSG00000120899;ENSG00000121039;ENSG00000125398…	1.64851	3.64	0.209275	6.20199e-05	Aop:400	MolecularInitiatingEvent	Increased (ectopic) all-trans retinoic acid concentration	Increased (ectopic) concentration of all-trans retinoic acid (ATRA) if fetal testis leading to reduced sperm count, males	Tissue
Event:1896	bleomycin	48	57	108	2.07298e-06	ENSG00000012048;ENSG00000020922;ENSG00000026103;ENSG00000048392;ENSG00000051180;ENSG00000072501;ENSG00000077152;ENSG00000080546;ENSG00000087088;ENSG00000088305;ENSG00000099860;ENSG00000101412;ENSG00000104738;ENSG00000105327;ENSG00000110092;ENSG00000111276;ENSG00000112039;ENSG00000113456;ENSG00000116717;ENSG00000118971;ENSG00000119969;ENSG00000120889;ENSG00000123374;ENSG00000124762;ENSG00000128602…	0.320575	0.72741	0.022777	1.93146e-05	Aop:409	KeyEvent	Genomic instability	Frustrated phagocytosis leads to malignant mesothelioma	Cellular
Event:1916	bleomycin	48	56	90	1.00777e-09	ENSG00000000971;ENSG00000003436;ENSG00000011422;ENSG00000012223;ENSG00000012779;ENSG00000028277;ENSG00000039537;ENSG00000073849;ENSG00000081189;ENSG00000095585;ENSG00000099937;ENSG00000104368;ENSG00000105246;ENSG00000106366;ENSG00000108691;ENSG00000109072;ENSG00000110799;ENSG00000112149;ENSG00000113600;ENSG00000113889;ENSG00000117322;ENSG00000117525;ENSG00000117601;ENSG00000120885;ENSG00000121807…	1.2522	2.70697	0.139086	2.44132e-08	Aop:412	AdverseOutcome	Thromboinflammation, Increased	SARS-CoV-2 infection leading to thromboinflammation	Organ	immune system/hematopoietic system
Event:1956	bleomycin	48	72	162	0.000216844	ENSG00000006071;ENSG00000018625;ENSG00000026559;ENSG00000029534;ENSG00000030110;ENSG00000036828;ENSG00000054148;ENSG00000057294;ENSG00000069431;ENSG00000074370;ENSG00000077522;ENSG00000079841;ENSG00000089250;ENSG00000089558;ENSG00000099625;ENSG00000101098;ENSG00000101400;ENSG00000104783;ENSG00000106089;ENSG00000110218;ENSG00000111276;ENSG00000113448;ENSG00000115041;ENSG00000115738;ENSG00000117013…	2.16151	3.91548	0.377889	0.0012076	Aop:433	MolecularInitiatingEvent	Binding to hERG channel	hERG inhibition leading to cardiac toxicity	Molecular
Event:1957	bleomycin	48	30	45	9.23993e-07	ENSG00000026559;ENSG00000055118;ENSG00000075043;ENSG00000089558;ENSG00000099822;ENSG00000104848;ENSG00000117013;ENSG00000124134;ENSG00000129159;ENSG00000132639;ENSG00000135750;ENSG00000138622;ENSG00000140015;ENSG00000143473;ENSG00000156113;ENSG00000158445;ENSG00000162975;ENSG00000164588;ENSG00000169427;ENSG00000170745;ENSG00000171126;ENSG00000171385;ENSG00000173826;ENSG00000177301;ENSG00000182674…	2.26453	4.26921	0.410577	9.13622e-06	Aop:433	MolecularInitiatingEvent	hERG channel biogenesis interference	hERG inhibition leading to cardiac toxicity	Molecular
Event:1958	bleomycin	48	31	46	4.2105e-07	ENSG00000026559;ENSG00000055118;ENSG00000075043;ENSG00000089558;ENSG00000099822;ENSG00000104848;ENSG00000117013;ENSG00000124134;ENSG00000129159;ENSG00000132639;ENSG00000135750;ENSG00000138622;ENSG00000140015;ENSG00000143473;ENSG00000156113;ENSG00000158445;ENSG00000162975;ENSG00000164588;ENSG00000169427;ENSG00000170745;ENSG00000171126;ENSG00000171385;ENSG00000173826;ENSG00000175538;ENSG00000177301…	2.21026	3.83547	0.399683	4.48349e-06	Aop:433	KeyEvent	Direct hERG channel blockage	hERG inhibition leading to cardiac toxicity	Cellular
Event:1959	bleomycin	48	30	45	9.23993e-07	ENSG00000026559;ENSG00000055118;ENSG00000075043;ENSG00000089558;ENSG00000099822;ENSG00000104848;ENSG00000117013;ENSG00000124134;ENSG00000129159;ENSG00000132639;ENSG00000135750;ENSG00000138622;ENSG00000140015;ENSG00000143473;ENSG00000156113;ENSG00000158445;ENSG00000162975;ENSG00000164588;ENSG00000169427;ENSG00000170745;ENSG00000171126;ENSG00000171385;ENSG00000173826;ENSG00000177301;ENSG00000182674…	2.26453	4.26921	0.410577	9.13622e-06	Aop:433	KeyEvent	Induction of hERG trafficking defects	hERG inhibition leading to cardiac toxicity	Cellular
Event:1960	bleomycin	48	16	26	0.00127538	ENSG00000026559;ENSG00000055118;ENSG00000075043;ENSG00000104848;ENSG00000117013;ENSG00000124134;ENSG00000129159;ENSG00000143473;ENSG00000158445;ENSG00000170745;ENSG00000171126;ENSG00000175538;ENSG00000177301;ENSG00000182674;ENSG00000184156;ENSG00000185760	2.51105	4.88194	0.476426	0.00539669	Aop:433	KeyEvent	Inhibition of Ikr	hERG inhibition leading to cardiac toxicity	Tissue	cardiovascular system
Event:1964	bleomycin	48	60	129	0.000157894	ENSG00000006016;ENSG00000009950;ENSG00000012963;ENSG00000046604;ENSG00000049540;ENSG00000049541;ENSG00000054654;ENSG00000055118;ENSG00000057294;ENSG00000069431;ENSG00000072682;ENSG00000077522;ENSG00000079739;ENSG00000084674;ENSG00000086730;ENSG00000092054;ENSG00000096696;ENSG00000101306;ENSG00000101400;ENSG00000106089;ENSG00000106799;ENSG00000111245;ENSG00000111319;ENSG00000112319;ENSG00000117479…	2.1149	3.75459	0.361854	0.000916046	Aop:433	AdverseOutcome	Sudden cardiac death	hERG inhibition leading to cardiac toxicity	Individual
Event:1971	bleomycin	48	331	890	3.66144e-05	ENSG00000005471;ENSG00000006071;ENSG00000007314;ENSG00000007384;ENSG00000008226;ENSG00000009709;ENSG00000010610;ENSG00000010671;ENSG00000012048;ENSG00000013810;ENSG00000019549;ENSG00000019582;ENSG00000020922;ENSG00000023445;ENSG00000026103;ENSG00000027869;ENSG00000028137;ENSG00000030110;ENSG00000036828;ENSG00000037280;ENSG00000038945;ENSG00000039068;ENSG00000042832;ENSG00000048342;ENSG00000049618…	0.982436	2.4371	0.105302	0.000253424	Aop:439	KeyEvent	Increased, tumor growth	Activation of the AhR leading to breast cancer	Organ
Event:1973	bleomycin	48	34	68	0.000833722	ENSG00000012048;ENSG00000054356;ENSG00000086696;ENSG00000091831;ENSG00000100292;ENSG00000104267;ENSG00000104332;ENSG00000110092;ENSG00000111012;ENSG00000113721;ENSG00000115457;ENSG00000120156;ENSG00000121060;ENSG00000134333;ENSG00000135679;ENSG00000137834;ENSG00000137869;ENSG00000139549;ENSG00000141376;ENSG00000144381;ENSG00000154764;ENSG00000157227;ENSG00000157765;ENSG00000164442;ENSG00000168393…	0.858773	1.60948	0.0761825	0.00375757	Aop:440	KeyEvent	Increased, estrogens	Hypothalamic estrogen receptors inhibition leading to ovarian cancer	Cellular	reproductive system/endocrine system
Event:1982	bleomycin	48	59	131	0.000508683	ENSG00000007968;ENSG00000012048;ENSG00000020922;ENSG00000030110;ENSG00000037280;ENSG00000051180;ENSG00000074181;ENSG00000077150;ENSG00000082175;ENSG00000085741;ENSG00000087088;ENSG00000090932;ENSG00000091831;ENSG00000099860;ENSG00000101412;ENSG00000105989;ENSG00000106483;ENSG00000110092;ENSG00000111186;ENSG00000113578;ENSG00000114251;ENSG00000115266;ENSG00000116717;ENSG00000117020;ENSG00000117461…	1.16626	2.4371	0.165953	0.00256726	Aop:443	AdverseOutcome	metastatic breast cancer	Alcohol Induced DNA damage and mutations leading to Metastatic Breast Cancer	Organ
Event:2006	bleomycin	48	35	55	6.28813e-07	ENSG00000048392;ENSG00000064115;ENSG00000078237;ENSG00000086544;ENSG00000107796;ENSG00000111725;ENSG00000115129;ENSG00000115738;ENSG00000116717;ENSG00000124762;ENSG00000129173;ENSG00000131791;ENSG00000132274;ENSG00000134574;ENSG00000135679;ENSG00000138778;ENSG00000140450;ENSG00000151065;ENSG00000159388;ENSG00000165891;ENSG00000166130;ENSG00000167196;ENSG00000170836;ENSG00000170855;ENSG00000171522…	0.108474	0.329854	0.006109	6.34708e-06	Aop:451	KeyEvent	Secondary genotoxicity	Interaction with lung resident cell membrane components leads to lung cancer	Cellular
Event:2009	bleomycin	48	202	429	1.53979e-12	ENSG00000003137;ENSG00000005844;ENSG00000006210;ENSG00000006638;ENSG00000007171;ENSG00000007908;ENSG00000010327;ENSG00000012504;ENSG00000012779;ENSG00000015413;ENSG00000016082;ENSG00000023445;ENSG00000025434;ENSG00000026508;ENSG00000028137;ENSG00000048052;ENSG00000050628;ENSG00000058085;ENSG00000064932;ENSG00000064989;ENSG00000065675;ENSG00000067606;ENSG00000068024;ENSG00000068079;ENSG00000072694…	1.42244	2.94559	0.206574	4.97354e-11	Aop:452	KeyEvent	Activation of inflammation pathway	Adverse outcome pathway of PM-induced respiratory toxicity	Cellular	immune system
Event:2010	bleomycin	48	202	429	1.53979e-12	ENSG00000003137;ENSG00000005844;ENSG00000006210;ENSG00000006638;ENSG00000007171;ENSG00000007908;ENSG00000010327;ENSG00000012504;ENSG00000012779;ENSG00000015413;ENSG00000016082;ENSG00000023445;ENSG00000025434;ENSG00000026508;ENSG00000028137;ENSG00000048052;ENSG00000050628;ENSG00000058085;ENSG00000064932;ENSG00000064989;ENSG00000065675;ENSG00000067606;ENSG00000068024;ENSG00000068079;ENSG00000072694…	1.42244	2.94559	0.206574	4.97354e-11	Aop:452	KeyEvent	Pulmonary inflammation	Adverse outcome pathway of PM-induced respiratory toxicity	Organ	respiratory system/immune system
Event:2013	bleomycin	48	50	105	0.000267472	ENSG00000001626;ENSG00000007174;ENSG00000010404;ENSG00000038295;ENSG00000039139;ENSG00000060718;ENSG00000066468;ENSG00000068078;ENSG00000079616;ENSG00000092054;ENSG00000100292;ENSG00000100365;ENSG00000104450;ENSG00000105479;ENSG00000105877;ENSG00000110944;ENSG00000111319;ENSG00000111341;ENSG00000113296;ENSG00000116701;ENSG00000122194;ENSG00000125398;ENSG00000128340;ENSG00000130363;ENSG00000131187…	2.2484	4.08006	0.404599	0.0014643	Aop:452	KeyEvent	Airway remodeling	Adverse outcome pathway of PM-induced respiratory toxicity	Organ	respiratory system
Event:202	bleomycin	48	105	243	3.88598e-05	ENSG00000006210;ENSG00000010671;ENSG00000012223;ENSG00000023445;ENSG00000027075;ENSG00000055332;ENSG00000056558;ENSG00000065675;ENSG00000066336;ENSG00000067606;ENSG00000070808;ENSG00000072274;ENSG00000073756;ENSG00000077150;ENSG00000080561;ENSG00000081041;ENSG00000090339;ENSG00000090376;ENSG00000091972;ENSG00000095585;ENSG00000099860;ENSG00000100784;ENSG00000101017;ENSG00000104856;ENSG00000104899…	1.3603	2.94071	0.188355	0.000267058	Aop:447	KeyEvent	Inhibition, Nuclear factor kappa B (NF-kB)	Kidney failure induced by inhibition of mitochondrial electron transfer chain through apoptosis, inflammation and oxidative stress pathways	Molecular	immune system
Event:202	bleomycin	48	105	243	3.88598e-05	ENSG00000006210;ENSG00000010671;ENSG00000012223;ENSG00000023445;ENSG00000027075;ENSG00000055332;ENSG00000056558;ENSG00000065675;ENSG00000066336;ENSG00000067606;ENSG00000070808;ENSG00000072274;ENSG00000073756;ENSG00000077150;ENSG00000080561;ENSG00000081041;ENSG00000090339;ENSG00000090376;ENSG00000091972;ENSG00000095585;ENSG00000099860;ENSG00000100784;ENSG00000101017;ENSG00000104856;ENSG00000104899…	1.3603	2.94071	0.188355	0.000267058	Aop:14	KeyEvent	Inhibition, Nuclear factor kappa B (NF-kB)	Glucocorticoid Receptor Activation Leading to Increased Disease Susceptibility	Molecular	immune system
Event:202	bleomycin	48	105	243	3.88598e-05	ENSG00000006210;ENSG00000010671;ENSG00000012223;ENSG00000023445;ENSG00000027075;ENSG00000055332;ENSG00000056558;ENSG00000065675;ENSG00000066336;ENSG00000067606;ENSG00000070808;ENSG00000072274;ENSG00000073756;ENSG00000077150;ENSG00000080561;ENSG00000081041;ENSG00000090339;ENSG00000090376;ENSG00000091972;ENSG00000095585;ENSG00000099860;ENSG00000100784;ENSG00000101017;ENSG00000104856;ENSG00000104899…	1.3603	2.94071	0.188355	0.000267058	Aop:277	KeyEvent	Inhibition, Nuclear factor kappa B (NF-kB)	Inhibition of IL-1 binding to IL-1 receptor leading to increased susceptibility to infection	Molecular	immune system
Event:202	bleomycin	48	105	243	3.88598e-05	ENSG00000006210;ENSG00000010671;ENSG00000012223;ENSG00000023445;ENSG00000027075;ENSG00000055332;ENSG00000056558;ENSG00000065675;ENSG00000066336;ENSG00000067606;ENSG00000070808;ENSG00000072274;ENSG00000073756;ENSG00000077150;ENSG00000080561;ENSG00000081041;ENSG00000090339;ENSG00000090376;ENSG00000091972;ENSG00000095585;ENSG00000099860;ENSG00000100784;ENSG00000101017;ENSG00000104856;ENSG00000104899…	1.3603	2.94071	0.188355	0.000267058	Aop:278	KeyEvent	Inhibition, Nuclear factor kappa B (NF-kB)	IKK complex inhibition leading to liver injury	Molecular	immune system
Event:2026	bleomycin	48	24	44	0.00100632	ENSG00000065911;ENSG00000073060;ENSG00000077150;ENSG00000084674;ENSG00000089250;ENSG00000090339;ENSG00000100714;ENSG00000104368;ENSG00000106366;ENSG00000108691;ENSG00000110203;ENSG00000116761;ENSG00000121691;ENSG00000122194;ENSG00000125538;ENSG00000130164;ENSG00000132693;ENSG00000136244;ENSG00000151224;ENSG00000171105;ENSG00000176974;ENSG00000184371;ENSG00000228716;ENSG00000233276	0.533306	1.38987	0.0325105	0.00439246	Aop:449	KeyEvent	decreased folate uptake	Ceramide synthase inhibition leading to neural tube defects	Cellular
Event:2036	bleomycin	48	20	28	1.29662e-05	ENSG00000124493;ENSG00000149403;ENSG00000152208;ENSG00000152578;ENSG00000152822;ENSG00000155511;ENSG00000158445;ENSG00000161509;ENSG00000163873;ENSG00000164082;ENSG00000164418;ENSG00000168959;ENSG00000171189;ENSG00000179603;ENSG00000182621;ENSG00000182771;ENSG00000183454;ENSG00000196277;ENSG00000260230;ENSG00000273079	1.6051	3.22155	0.266502	0.000100514	Aop:464	MolecularInitiatingEvent	Activation of metabotropic glutamate receptor	Calcium overload in dopaminergic neurons of the substantia nigra leading to parkinsonian motor deficits	Molecular	nervous system
Event:2037	bleomycin	48	45	75	2.04792e-07	ENSG00000016490;ENSG00000064989;ENSG00000069018;ENSG00000070808;ENSG00000072315;ENSG00000074370;ENSG00000081248;ENSG00000089169;ENSG00000092051;ENSG00000101204;ENSG00000104369;ENSG00000104783;ENSG00000105605;ENSG00000107736;ENSG00000110218;ENSG00000111012;ENSG00000111424;ENSG00000123104;ENSG00000130433;ENSG00000131477;ENSG00000132329;ENSG00000133107;ENSG00000134160;ENSG00000137672;ENSG00000138741…	1.84127	3.72784	0.308929	2.28096e-06	Aop:464	MolecularInitiatingEvent	Inositol triphosphate receptor activation	Calcium overload in dopaminergic neurons of the substantia nigra leading to parkinsonian motor deficits	Molecular
Event:2039	bleomycin	48	25	45	0.000550912	ENSG00000011677;ENSG00000078295;ENSG00000111664;ENSG00000113327;ENSG00000121281;ENSG00000123700;ENSG00000131089;ENSG00000136928;ENSG00000138031;ENSG00000141404;ENSG00000145864;ENSG00000146276;ENSG00000155897;ENSG00000157542;ENSG00000162989;ENSG00000164742;ENSG00000167083;ENSG00000168243;ENSG00000173175;ENSG00000176533;ENSG00000177807;ENSG00000183185;ENSG00000184185;ENSG00000186469;ENSG00000268089	1.83156	3.72126	0.301673	0.00275136	Aop:464	MolecularInitiatingEvent	Inhibition GABAA receptor	Calcium overload in dopaminergic neurons of the substantia nigra leading to parkinsonian motor deficits	Molecular	nervous system
Event:277	bleomycin	48	11	16	0.0021282	ENSG00000009765;ENSG00000042832;ENSG00000112394;ENSG00000115705;ENSG00000135346;ENSG00000140279;ENSG00000147100;ENSG00000164733;ENSG00000176928;ENSG00000211448;ENSG00000211452	1.65028	3.66588	0.25354	0.00848654	Aop:54	KeyEvent	Thyroid hormone synthesis, Decreased	Inhibition of Na+/I- symporter (NIS) leads to learning and memory impairment	Cellular	endocrine system
Event:277	bleomycin	48	11	16	0.0021282	ENSG00000009765;ENSG00000042832;ENSG00000112394;ENSG00000115705;ENSG00000135346;ENSG00000140279;ENSG00000147100;ENSG00000164733;ENSG00000176928;ENSG00000211448;ENSG00000211452	1.65028	3.66588	0.25354	0.00848654	Aop:42	KeyEvent	Thyroid hormone synthesis, Decreased	Inhibition of Thyroperoxidase and Subsequent Adverse Neurodevelopmental Outcomes in Mammals	Cellular	endocrine system
Event:277	bleomycin	48	11	16	0.0021282	ENSG00000009765;ENSG00000042832;ENSG00000112394;ENSG00000115705;ENSG00000135346;ENSG00000140279;ENSG00000147100;ENSG00000164733;ENSG00000176928;ENSG00000211448;ENSG00000211452	1.65028	3.66588	0.25354	0.00848654	Aop:134	KeyEvent	Thyroid hormone synthesis, Decreased	Sodium Iodide Symporter (NIS) Inhibition and Subsequent Adverse Neurodevelopmental Outcomes in Mammals	Cellular	endocrine system
Event:277	bleomycin	48	11	16	0.0021282	ENSG00000009765;ENSG00000042832;ENSG00000112394;ENSG00000115705;ENSG00000135346;ENSG00000140279;ENSG00000147100;ENSG00000164733;ENSG00000176928;ENSG00000211448;ENSG00000211452	1.65028	3.66588	0.25354	0.00848654	Aop:110	KeyEvent	Thyroid hormone synthesis, Decreased	Inhibition of iodide pump activity leading to follicular cell adenomas and carcinomas (in rat and mouse)	Cellular	endocrine system
Event:277	bleomycin	48	11	16	0.0021282	ENSG00000009765;ENSG00000042832;ENSG00000112394;ENSG00000115705;ENSG00000135346;ENSG00000140279;ENSG00000147100;ENSG00000164733;ENSG00000176928;ENSG00000211448;ENSG00000211452	1.65028	3.66588	0.25354	0.00848654	Aop:128	MolecularInitiatingEvent	Thyroid hormone synthesis, Decreased	Kidney dysfunction by decreased thyroid hormone	Cellular	endocrine system
Event:277	bleomycin	48	11	16	0.0021282	ENSG00000009765;ENSG00000042832;ENSG00000112394;ENSG00000115705;ENSG00000135346;ENSG00000140279;ENSG00000147100;ENSG00000164733;ENSG00000176928;ENSG00000211448;ENSG00000211452	1.65028	3.66588	0.25354	0.00848654	Aop:119	KeyEvent	Thyroid hormone synthesis, Decreased	Inhibition of thyroid peroxidase leading to follicular cell adenomas and carcinomas (in rat and mouse)	Cellular	endocrine system
Event:280	bleomycin	48	11	16	0.0021282	ENSG00000009765;ENSG00000042832;ENSG00000112394;ENSG00000115705;ENSG00000135346;ENSG00000140279;ENSG00000147100;ENSG00000164733;ENSG00000176928;ENSG00000211448;ENSG00000211452	1.65028	3.66588	0.25354	0.00848654	Aop:54	KeyEvent	Thyroxine (T4) in neuronal tissue, Decreased	Inhibition of Na+/I- symporter (NIS) leads to learning and memory impairment	Organ	nervous system
Event:280	bleomycin	48	11	16	0.0021282	ENSG00000009765;ENSG00000042832;ENSG00000112394;ENSG00000115705;ENSG00000135346;ENSG00000140279;ENSG00000147100;ENSG00000164733;ENSG00000176928;ENSG00000211448;ENSG00000211452	1.65028	3.66588	0.25354	0.00848654	Aop:152	KeyEvent	Thyroxine (T4) in neuronal tissue, Decreased	Interference with thyroid serum binding protein transthyretin and subsequent adverse human neurodevelopmental toxicity	Organ	nervous system
Event:280	bleomycin	48	11	16	0.0021282	ENSG00000009765;ENSG00000042832;ENSG00000112394;ENSG00000115705;ENSG00000135346;ENSG00000140279;ENSG00000147100;ENSG00000164733;ENSG00000176928;ENSG00000211448;ENSG00000211452	1.65028	3.66588	0.25354	0.00848654	Aop:42	KeyEvent	Thyroxine (T4) in neuronal tissue, Decreased	Inhibition of Thyroperoxidase and Subsequent Adverse Neurodevelopmental Outcomes in Mammals	Organ	nervous system
Event:280	bleomycin	48	11	16	0.0021282	ENSG00000009765;ENSG00000042832;ENSG00000112394;ENSG00000115705;ENSG00000135346;ENSG00000140279;ENSG00000147100;ENSG00000164733;ENSG00000176928;ENSG00000211448;ENSG00000211452	1.65028	3.66588	0.25354	0.00848654	Aop:8	KeyEvent	Thyroxine (T4) in neuronal tissue, Decreased	Upregulation of Thyroid Hormone Catabolism via Activation of Hepatic Nuclear Receptors, and Subsequent Adverse Neurodevelopmental Outcomes in Mammals	Organ	nervous system
Event:280	bleomycin	48	11	16	0.0021282	ENSG00000009765;ENSG00000042832;ENSG00000112394;ENSG00000115705;ENSG00000135346;ENSG00000140279;ENSG00000147100;ENSG00000164733;ENSG00000176928;ENSG00000211448;ENSG00000211452	1.65028	3.66588	0.25354	0.00848654	Aop:134	KeyEvent	Thyroxine (T4) in neuronal tissue, Decreased	Sodium Iodide Symporter (NIS) Inhibition and Subsequent Adverse Neurodevelopmental Outcomes in Mammals	Organ	nervous system
Event:281	bleomycin	48	11	16	0.0021282	ENSG00000009765;ENSG00000042832;ENSG00000112394;ENSG00000115705;ENSG00000135346;ENSG00000140279;ENSG00000147100;ENSG00000164733;ENSG00000176928;ENSG00000211448;ENSG00000211452	1.65028	3.66588	0.25354	0.00848654	Aop:8	KeyEvent	Thyroxine (T4) in serum, Decreased	Upregulation of Thyroid Hormone Catabolism via Activation of Hepatic Nuclear Receptors, and Subsequent Adverse Neurodevelopmental Outcomes in Mammals	Tissue	hematopoietic system
Event:281	bleomycin	48	11	16	0.0021282	ENSG00000009765;ENSG00000042832;ENSG00000112394;ENSG00000115705;ENSG00000135346;ENSG00000140279;ENSG00000147100;ENSG00000164733;ENSG00000176928;ENSG00000211448;ENSG00000211452	1.65028	3.66588	0.25354	0.00848654	Aop:134	KeyEvent	Thyroxine (T4) in serum, Decreased	Sodium Iodide Symporter (NIS) Inhibition and Subsequent Adverse Neurodevelopmental Outcomes in Mammals	Tissue	hematopoietic system
Event:281	bleomycin	48	11	16	0.0021282	ENSG00000009765;ENSG00000042832;ENSG00000112394;ENSG00000115705;ENSG00000135346;ENSG00000140279;ENSG00000147100;ENSG00000164733;ENSG00000176928;ENSG00000211448;ENSG00000211452	1.65028	3.66588	0.25354	0.00848654	Aop:54	KeyEvent	Thyroxine (T4) in serum, Decreased	Inhibition of Na+/I- symporter (NIS) leads to learning and memory impairment	Tissue	hematopoietic system
Event:281	bleomycin	48	11	16	0.0021282	ENSG00000009765;ENSG00000042832;ENSG00000112394;ENSG00000115705;ENSG00000135346;ENSG00000140279;ENSG00000147100;ENSG00000164733;ENSG00000176928;ENSG00000211448;ENSG00000211452	1.65028	3.66588	0.25354	0.00848654	Aop:128	KeyEvent	Thyroxine (T4) in serum, Decreased	Kidney dysfunction by decreased thyroid hormone	Tissue	hematopoietic system
Event:281	bleomycin	48	11	16	0.0021282	ENSG00000009765;ENSG00000042832;ENSG00000112394;ENSG00000115705;ENSG00000135346;ENSG00000140279;ENSG00000147100;ENSG00000164733;ENSG00000176928;ENSG00000211448;ENSG00000211452	1.65028	3.66588	0.25354	0.00848654	Aop:152	KeyEvent	Thyroxine (T4) in serum, Decreased	Interference with thyroid serum binding protein transthyretin and subsequent adverse human neurodevelopmental toxicity	Tissue	hematopoietic system
Event:281	bleomycin	48	11	16	0.0021282	ENSG00000009765;ENSG00000042832;ENSG00000112394;ENSG00000115705;ENSG00000135346;ENSG00000140279;ENSG00000147100;ENSG00000164733;ENSG00000176928;ENSG00000211448;ENSG00000211452	1.65028	3.66588	0.25354	0.00848654	Aop:110	KeyEvent	Thyroxine (T4) in serum, Decreased	Inhibition of iodide pump activity leading to follicular cell adenomas and carcinomas (in rat and mouse)	Tissue	hematopoietic system
Event:281	bleomycin	48	11	16	0.0021282	ENSG00000009765;ENSG00000042832;ENSG00000112394;ENSG00000115705;ENSG00000135346;ENSG00000140279;ENSG00000147100;ENSG00000164733;ENSG00000176928;ENSG00000211448;ENSG00000211452	1.65028	3.66588	0.25354	0.00848654	Aop:119	KeyEvent	Thyroxine (T4) in serum, Decreased	Inhibition of thyroid peroxidase leading to follicular cell adenomas and carcinomas (in rat and mouse)	Tissue	hematopoietic system
Event:281	bleomycin	48	11	16	0.0021282	ENSG00000009765;ENSG00000042832;ENSG00000112394;ENSG00000115705;ENSG00000135346;ENSG00000140279;ENSG00000147100;ENSG00000164733;ENSG00000176928;ENSG00000211448;ENSG00000211452	1.65028	3.66588	0.25354	0.00848654	Aop:42	KeyEvent	Thyroxine (T4) in serum, Decreased	Inhibition of Thyroperoxidase and Subsequent Adverse Neurodevelopmental Outcomes in Mammals	Tissue	hematopoietic system
Event:281	bleomycin	48	11	16	0.0021282	ENSG00000009765;ENSG00000042832;ENSG00000112394;ENSG00000115705;ENSG00000135346;ENSG00000140279;ENSG00000147100;ENSG00000164733;ENSG00000176928;ENSG00000211448;ENSG00000211452	1.65028	3.66588	0.25354	0.00848654	Aop:162	KeyEvent	Thyroxine (T4) in serum, Decreased	Enhanced hepatic clearance of thyroid hormones leading to thyroid follicular cell adenomas and carcinomas in the rat and mouse	Tissue	hematopoietic system
Event:3	bleomycin	48	62	121	2.78821e-06	ENSG00000003436;ENSG00000073756;ENSG00000078549;ENSG00000084674;ENSG00000086696;ENSG00000088305;ENSG00000091831;ENSG00000099998;ENSG00000101773;ENSG00000102996;ENSG00000104332;ENSG00000105894;ENSG00000106462;ENSG00000108576;ENSG00000108821;ENSG00000109321;ENSG00000109819;ENSG00000109846;ENSG00000110092;ENSG00000111276;ENSG00000113721;ENSG00000115457;ENSG00000118523;ENSG00000120129;ENSG00000121621…	0.913645	2.11686	0.129637	2.52502e-05	Aop:7	KeyEvent	Reduction, 17beta-estradiol synthesis by ovarian granulosa cells	Aromatase (Cyp19a1) reduction leading to impaired fertility in adult female	Cellular	reproductive system
Event:319	bleomycin	48	29	55	0.000658128	ENSG00000006611;ENSG00000071909;ENSG00000085840;ENSG00000088367;ENSG00000091536;ENSG00000095397;ENSG00000095777;ENSG00000107736;ENSG00000111913;ENSG00000112782;ENSG00000117013;ENSG00000120756;ENSG00000126778;ENSG00000130830;ENSG00000137474;ENSG00000137710;ENSG00000144488;ENSG00000149488;ENSG00000150275;ENSG00000156113;ENSG00000157087;ENSG00000163092;ENSG00000165091;ENSG00000165899;ENSG00000177106…	1.12252	2.34598	0.146312	0.00314151	Aop:8	AdverseOutcome	Loss, Cochlear function	Upregulation of Thyroid Hormone Catabolism via Activation of Hepatic Nuclear Receptors, and Subsequent Adverse Neurodevelopmental Outcomes in Mammals	Organ	auditory system
Event:330	bleomycin	48	100	199	1.09877e-08	ENSG00000001626;ENSG00000007174;ENSG00000011201;ENSG00000012048;ENSG00000039139;ENSG00000051180;ENSG00000071539;ENSG00000074047;ENSG00000077152;ENSG00000082175;ENSG00000100146;ENSG00000104450;ENSG00000104899;ENSG00000105479;ENSG00000105877;ENSG00000107736;ENSG00000109163;ENSG00000110218;ENSG00000111581;ENSG00000112039;ENSG00000112053;ENSG00000112246;ENSG00000113494;ENSG00000115266;ENSG00000118557…	1.48771	3.06959	0.230314	1.56574e-07	Aop:124	AdverseOutcome	Decrease, Fertility	HMG-CoA reductase inhibition leading to decreased fertility	Individual	reproductive system
Event:337	bleomycin	48	100	199	1.09877e-08	ENSG00000001626;ENSG00000007174;ENSG00000011201;ENSG00000012048;ENSG00000039139;ENSG00000051180;ENSG00000071539;ENSG00000074047;ENSG00000077152;ENSG00000082175;ENSG00000100146;ENSG00000104450;ENSG00000104899;ENSG00000105479;ENSG00000105877;ENSG00000107736;ENSG00000109163;ENSG00000110218;ENSG00000111581;ENSG00000112039;ENSG00000112053;ENSG00000112246;ENSG00000113494;ENSG00000115266;ENSG00000118557…	1.48771	3.06959	0.230314	1.56574e-07	Aop:19	AdverseOutcome	N/A, Impairment of reproductive capacity	Androgen receptor antagonism leading to adverse effects in the male foetus (mammals)	Individual	reproductive system
Event:341	bleomycin	48	83	197	0.000623909	ENSG00000026103;ENSG00000047457;ENSG00000048392;ENSG00000064687;ENSG00000073756;ENSG00000074181;ENSG00000092051;ENSG00000094914;ENSG00000095002;ENSG00000100299;ENSG00000100678;ENSG00000101349;ENSG00000101986;ENSG00000102466;ENSG00000103811;ENSG00000105894;ENSG00000106236;ENSG00000112246;ENSG00000113721;ENSG00000116062;ENSG00000116147;ENSG00000117586;ENSG00000118160;ENSG00000124140;ENSG00000124406…	1.52828	3.45766	0.200614	0.00302284	Aop:17	AdverseOutcome	Impairment, Learning and memory	Binding of electrophilic chemicals to SH(thiol)-group of proteins and /or to seleno-proteins involved in protection against oxidative stress during brain development leads to impairment of learning and memory	Individual	nervous system
Event:341	bleomycin	48	83	197	0.000623909	ENSG00000026103;ENSG00000047457;ENSG00000048392;ENSG00000064687;ENSG00000073756;ENSG00000074181;ENSG00000092051;ENSG00000094914;ENSG00000095002;ENSG00000100299;ENSG00000100678;ENSG00000101349;ENSG00000101986;ENSG00000102466;ENSG00000103811;ENSG00000105894;ENSG00000106236;ENSG00000112246;ENSG00000113721;ENSG00000116062;ENSG00000116147;ENSG00000117586;ENSG00000118160;ENSG00000124140;ENSG00000124406…	1.52828	3.45766	0.200614	0.00302284	Aop:442	AdverseOutcome	Impairment, Learning and memory	Inhibition of voltage gate sodium channels leading to impairment in learning and memory during development	Individual	nervous system
Event:341	bleomycin	48	83	197	0.000623909	ENSG00000026103;ENSG00000047457;ENSG00000048392;ENSG00000064687;ENSG00000073756;ENSG00000074181;ENSG00000092051;ENSG00000094914;ENSG00000095002;ENSG00000100299;ENSG00000100678;ENSG00000101349;ENSG00000101986;ENSG00000102466;ENSG00000103811;ENSG00000105894;ENSG00000106236;ENSG00000112246;ENSG00000113721;ENSG00000116062;ENSG00000116147;ENSG00000117586;ENSG00000118160;ENSG00000124140;ENSG00000124406…	1.52828	3.45766	0.200614	0.00302284	Aop:12	AdverseOutcome	Impairment, Learning and memory	Chronic binding of antagonist to N-methyl-D-aspartate receptors (NMDARs) during brain development leads to neurodegeneration with impairment in learning and memory in aging	Individual	nervous system
Event:341	bleomycin	48	83	197	0.000623909	ENSG00000026103;ENSG00000047457;ENSG00000048392;ENSG00000064687;ENSG00000073756;ENSG00000074181;ENSG00000092051;ENSG00000094914;ENSG00000095002;ENSG00000100299;ENSG00000100678;ENSG00000101349;ENSG00000101986;ENSG00000102466;ENSG00000103811;ENSG00000105894;ENSG00000106236;ENSG00000112246;ENSG00000113721;ENSG00000116062;ENSG00000116147;ENSG00000117586;ENSG00000118160;ENSG00000124140;ENSG00000124406…	1.52828	3.45766	0.200614	0.00302284	Aop:13	AdverseOutcome	Impairment, Learning and memory	Chronic binding of antagonist to N-methyl-D-aspartate receptors (NMDARs) during brain development induces impairment of learning and memory abilities	Individual	nervous system
Event:341	bleomycin	48	83	197	0.000623909	ENSG00000026103;ENSG00000047457;ENSG00000048392;ENSG00000064687;ENSG00000073756;ENSG00000074181;ENSG00000092051;ENSG00000094914;ENSG00000095002;ENSG00000100299;ENSG00000100678;ENSG00000101349;ENSG00000101986;ENSG00000102466;ENSG00000103811;ENSG00000105894;ENSG00000106236;ENSG00000112246;ENSG00000113721;ENSG00000116062;ENSG00000116147;ENSG00000117586;ENSG00000118160;ENSG00000124140;ENSG00000124406…	1.52828	3.45766	0.200614	0.00302284	Aop:54	AdverseOutcome	Impairment, Learning and memory	Inhibition of Na+/I- symporter (NIS) leads to learning and memory impairment	Individual	nervous system
Event:341	bleomycin	48	83	197	0.000623909	ENSG00000026103;ENSG00000047457;ENSG00000048392;ENSG00000064687;ENSG00000073756;ENSG00000074181;ENSG00000092051;ENSG00000094914;ENSG00000095002;ENSG00000100299;ENSG00000100678;ENSG00000101349;ENSG00000101986;ENSG00000102466;ENSG00000103811;ENSG00000105894;ENSG00000106236;ENSG00000112246;ENSG00000113721;ENSG00000116062;ENSG00000116147;ENSG00000117586;ENSG00000118160;ENSG00000124140;ENSG00000124406…	1.52828	3.45766	0.200614	0.00302284	Aop:48	AdverseOutcome	Impairment, Learning and memory	Binding of agonists to ionotropic glutamate receptors in adult brain causes excitotoxicity that mediates neuronal cell death, contributing to learning and memory impairment.	Individual	nervous system
Event:348	bleomycin	48	101	237	0.000103276	ENSG00000001626;ENSG00000006283;ENSG00000007174;ENSG00000009950;ENSG00000011201;ENSG00000012048;ENSG00000029534;ENSG00000039139;ENSG00000049540;ENSG00000049541;ENSG00000051180;ENSG00000068078;ENSG00000077152;ENSG00000086730;ENSG00000100146;ENSG00000101868;ENSG00000101986;ENSG00000104450;ENSG00000105479;ENSG00000105792;ENSG00000105877;ENSG00000106089;ENSG00000106327;ENSG00000107736;ENSG00000109163…	1.39609	2.68693	0.217823	0.000637419	Aop:18	AdverseOutcome	Malformation, Male reproductive tract	PPARalpha activation in utero leading to impaired fertility in males	Organ	reproductive system
Event:376	bleomycin	48	68	145	4.33965e-05	ENSG00000012048;ENSG00000020922;ENSG00000026103;ENSG00000048392;ENSG00000049541;ENSG00000051180;ENSG00000062822;ENSG00000070950;ENSG00000072501;ENSG00000077514;ENSG00000080546;ENSG00000087088;ENSG00000092470;ENSG00000094916;ENSG00000099860;ENSG00000100479;ENSG00000101412;ENSG00000105327;ENSG00000106399;ENSG00000106628;ENSG00000110092;ENSG00000111276;ENSG00000111445;ENSG00000113456;ENSG00000116717…	0.318121	0.776166	0.022327	0.000292022	Aop:46	KeyEvent	Increased, Induced Mutations in Critical Genes	AFB1: Mutagenic Mode-of-Action leading to Hepatocellular Carcinoma (HCC)	Cellular
Event:378	bleomycin	48	210	497	6.11201e-08	ENSG00000005471;ENSG00000005884;ENSG00000007171;ENSG00000007968;ENSG00000008394;ENSG00000023445;ENSG00000026103;ENSG00000030110;ENSG00000037280;ENSG00000039068;ENSG00000049130;ENSG00000050555;ENSG00000050628;ENSG00000051180;ENSG00000056558;ENSG00000058085;ENSG00000065621;ENSG00000066032;ENSG00000066336;ENSG00000066468;ENSG00000068078;ENSG00000070808;ENSG00000073734;ENSG00000073756;ENSG00000074047…	1.12097	2.43804	0.144229	7.55458e-07	Aop:46	AdverseOutcome	Tumorigenesis, Hepatocellular carcinoma	AFB1: Mutagenic Mode-of-Action leading to Hepatocellular Carcinoma (HCC)	Individual	digestive system/exocrine system/endocrine system
Event:385	bleomycin	48	35	67	0.000241268	ENSG00000004399;ENSG00000039068;ENSG00000065320;ENSG00000069188;ENSG00000075340;ENSG00000081189;ENSG00000087085;ENSG00000091129;ENSG00000110076;ENSG00000114251;ENSG00000124006;ENSG00000124839;ENSG00000125848;ENSG00000135333;ENSG00000137462;ENSG00000146555;ENSG00000149295;ENSG00000149571;ENSG00000150471;ENSG00000150625;ENSG00000153292;ENSG00000157168;ENSG00000158528;ENSG00000160716;ENSG00000162105…	1.46124	2.56469	0.232133	0.00133593	Aop:54	KeyEvent	Decrease of synaptogenesis	Inhibition of Na+/I- symporter (NIS) leads to learning and memory impairment	Cellular	nervous system
Event:385	bleomycin	48	35	67	0.000241268	ENSG00000004399;ENSG00000039068;ENSG00000065320;ENSG00000069188;ENSG00000075340;ENSG00000081189;ENSG00000087085;ENSG00000091129;ENSG00000110076;ENSG00000114251;ENSG00000124006;ENSG00000124839;ENSG00000125848;ENSG00000135333;ENSG00000137462;ENSG00000146555;ENSG00000149295;ENSG00000149571;ENSG00000150471;ENSG00000150625;ENSG00000153292;ENSG00000157168;ENSG00000158528;ENSG00000160716;ENSG00000162105…	1.46124	2.56469	0.232133	0.00133593	Aop:13	KeyEvent	Decrease of synaptogenesis	Chronic binding of antagonist to N-methyl-D-aspartate receptors (NMDARs) during brain development induces impairment of learning and memory abilities	Cellular	nervous system
Event:386	bleomycin	48	185	342	4.27024e-19	ENSG00000004660;ENSG00000006071;ENSG00000007402;ENSG00000008056;ENSG00000011347;ENSG00000011677;ENSG00000026559;ENSG00000033122;ENSG00000051128;ENSG00000055118;ENSG00000058335;ENSG00000069431;ENSG00000070748;ENSG00000070808;ENSG00000071242;ENSG00000072133;ENSG00000073150;ENSG00000075043;ENSG00000075461;ENSG00000077522;ENSG00000078295;ENSG00000079215;ENSG00000079819;ENSG00000079841;ENSG00000080644…	2.11276	3.86885	0.354257	4.59762e-17	Aop:13	KeyEvent	Decrease of neuronal network function	Chronic binding of antagonist to N-methyl-D-aspartate receptors (NMDARs) during brain development induces impairment of learning and memory abilities	Organ	nervous system
Event:386	bleomycin	48	185	342	4.27024e-19	ENSG00000004660;ENSG00000006071;ENSG00000007402;ENSG00000008056;ENSG00000011347;ENSG00000011677;ENSG00000026559;ENSG00000033122;ENSG00000051128;ENSG00000055118;ENSG00000058335;ENSG00000069431;ENSG00000070748;ENSG00000070808;ENSG00000071242;ENSG00000072133;ENSG00000073150;ENSG00000075043;ENSG00000075461;ENSG00000077522;ENSG00000078295;ENSG00000079215;ENSG00000079819;ENSG00000079841;ENSG00000080644…	2.11276	3.86885	0.354257	4.59762e-17	Aop:54	KeyEvent	Decrease of neuronal network function	Inhibition of Na+/I- symporter (NIS) leads to learning and memory impairment	Organ	nervous system
Event:386	bleomycin	48	185	342	4.27024e-19	ENSG00000004660;ENSG00000006071;ENSG00000007402;ENSG00000008056;ENSG00000011347;ENSG00000011677;ENSG00000026559;ENSG00000033122;ENSG00000051128;ENSG00000055118;ENSG00000058335;ENSG00000069431;ENSG00000070748;ENSG00000070808;ENSG00000071242;ENSG00000072133;ENSG00000073150;ENSG00000075043;ENSG00000075461;ENSG00000077522;ENSG00000078295;ENSG00000079215;ENSG00000079819;ENSG00000079841;ENSG00000080644…	2.11276	3.86885	0.354257	4.59762e-17	Aop:17	KeyEvent	Decrease of neuronal network function	Binding of electrophilic chemicals to SH(thiol)-group of proteins and /or to seleno-proteins involved in protection against oxidative stress during brain development leads to impairment of learning and memory	Organ	nervous system
Event:386	bleomycin	48	185	342	4.27024e-19	ENSG00000004660;ENSG00000006071;ENSG00000007402;ENSG00000008056;ENSG00000011347;ENSG00000011677;ENSG00000026559;ENSG00000033122;ENSG00000051128;ENSG00000055118;ENSG00000058335;ENSG00000069431;ENSG00000070748;ENSG00000070808;ENSG00000071242;ENSG00000072133;ENSG00000073150;ENSG00000075043;ENSG00000075461;ENSG00000077522;ENSG00000078295;ENSG00000079215;ENSG00000079819;ENSG00000079841;ENSG00000080644…	2.11276	3.86885	0.354257	4.59762e-17	Aop:429	KeyEvent	Decrease of neuronal network function	A cholesterol/glucose dysmetabolism initiated Tau-driven AOP toward memory loss (AO) in sporadic Alzheimer's Disease with plausible MIE's plug-ins for environmental neurotoxicants	Organ	nervous system
Event:388	bleomycin	48	49	95	2.36787e-05	ENSG00000004660;ENSG00000008735;ENSG00000033122;ENSG00000058335;ENSG00000070808;ENSG00000071242;ENSG00000072133;ENSG00000077522;ENSG00000081189;ENSG00000101162;ENSG00000108691;ENSG00000109819;ENSG00000111725;ENSG00000112038;ENSG00000113319;ENSG00000116032;ENSG00000117676;ENSG00000120251;ENSG00000120899;ENSG00000121807;ENSG00000123416;ENSG00000127824;ENSG00000131791;ENSG00000137285;ENSG00000138031…	1.68015	3.13823	0.258936	0.000171229	Aop:281	KeyEvent	Overactivation, NMDARs	Acetylcholinesterase Inhibition Leading to Neurodegeneration	Molecular	nervous system
Event:388	bleomycin	48	49	95	2.36787e-05	ENSG00000004660;ENSG00000008735;ENSG00000033122;ENSG00000058335;ENSG00000070808;ENSG00000071242;ENSG00000072133;ENSG00000077522;ENSG00000081189;ENSG00000101162;ENSG00000108691;ENSG00000109819;ENSG00000111725;ENSG00000112038;ENSG00000113319;ENSG00000116032;ENSG00000117676;ENSG00000120251;ENSG00000120899;ENSG00000121807;ENSG00000123416;ENSG00000127824;ENSG00000131791;ENSG00000137285;ENSG00000138031…	1.68015	3.13823	0.258936	0.000171229	Aop:48	KeyEvent	Overactivation, NMDARs	Binding of agonists to ionotropic glutamate receptors in adult brain causes excitotoxicity that mediates neuronal cell death, contributing to learning and memory impairment.	Molecular	nervous system
Event:388	bleomycin	48	49	95	2.36787e-05	ENSG00000004660;ENSG00000008735;ENSG00000033122;ENSG00000058335;ENSG00000070808;ENSG00000071242;ENSG00000072133;ENSG00000077522;ENSG00000081189;ENSG00000101162;ENSG00000108691;ENSG00000109819;ENSG00000111725;ENSG00000112038;ENSG00000113319;ENSG00000116032;ENSG00000117676;ENSG00000120251;ENSG00000120899;ENSG00000121807;ENSG00000123416;ENSG00000127824;ENSG00000131791;ENSG00000137285;ENSG00000138031…	1.68015	3.13823	0.258936	0.000171229	Aop:464	MolecularInitiatingEvent	Overactivation, NMDARs	Calcium overload in dopaminergic neurons of the substantia nigra leading to parkinsonian motor deficits	Molecular	nervous system
Event:389	bleomycin	48	325	665	1.27447e-22	ENSG00000002726;ENSG00000006747;ENSG00000007516;ENSG00000008300;ENSG00000010327;ENSG00000010404;ENSG00000011347;ENSG00000013016;ENSG00000016490;ENSG00000019505;ENSG00000036828;ENSG00000038295;ENSG00000038427;ENSG00000039068;ENSG00000040731;ENSG00000046604;ENSG00000053108;ENSG00000055957;ENSG00000058866;ENSG00000060558;ENSG00000062038;ENSG00000064989;ENSG00000065357;ENSG00000067842;ENSG00000069018…	1.80606	3.62438	0.264714	2.46991e-20	Aop:464	KeyEvent	Increased, Intracellular Calcium overload	Calcium overload in dopaminergic neurons of the substantia nigra leading to parkinsonian motor deficits	Cellular
Event:389	bleomycin	48	325	665	1.27447e-22	ENSG00000002726;ENSG00000006747;ENSG00000007516;ENSG00000008300;ENSG00000010327;ENSG00000010404;ENSG00000011347;ENSG00000013016;ENSG00000016490;ENSG00000019505;ENSG00000036828;ENSG00000038295;ENSG00000038427;ENSG00000039068;ENSG00000040731;ENSG00000046604;ENSG00000053108;ENSG00000055957;ENSG00000058866;ENSG00000060558;ENSG00000062038;ENSG00000064989;ENSG00000065357;ENSG00000067842;ENSG00000069018…	1.80606	3.62438	0.264714	2.46991e-20	Aop:48	KeyEvent	Increased, Intracellular Calcium overload	Binding of agonists to ionotropic glutamate receptors in adult brain causes excitotoxicity that mediates neuronal cell death, contributing to learning and memory impairment.	Cellular
Event:389	bleomycin	48	325	665	1.27447e-22	ENSG00000002726;ENSG00000006747;ENSG00000007516;ENSG00000008300;ENSG00000010327;ENSG00000010404;ENSG00000011347;ENSG00000013016;ENSG00000016490;ENSG00000019505;ENSG00000036828;ENSG00000038295;ENSG00000038427;ENSG00000039068;ENSG00000040731;ENSG00000046604;ENSG00000053108;ENSG00000055957;ENSG00000058866;ENSG00000060558;ENSG00000062038;ENSG00000064989;ENSG00000065357;ENSG00000067842;ENSG00000069018…	1.80606	3.62438	0.264714	2.46991e-20	Aop:281	KeyEvent	Increased, Intracellular Calcium overload	Acetylcholinesterase Inhibition Leading to Neurodegeneration	Cellular
Event:403	bleomycin	48	610	1744	0.000123873	ENSG00000000971;ENSG00000002726;ENSG00000003096;ENSG00000005844;ENSG00000006016;ENSG00000006327;ENSG00000007171;ENSG00000008394;ENSG00000008517;ENSG00000010610;ENSG00000010671;ENSG00000011422;ENSG00000012124;ENSG00000012223;ENSG00000012779;ENSG00000013364;ENSG00000013563;ENSG00000016402;ENSG00000019582;ENSG00000020922;ENSG00000021355;ENSG00000023445;ENSG00000026508;ENSG00000026751;ENSG00000028137…	1.50164	3.02839	0.210303	0.000749936	Aop:432	KeyEvent	Suppression, Immune system	Deposition of Energy by Ionizing Radiation leading to Acute Myeloid Leukemia	Individual	immune system
Event:403	bleomycin	48	610	1744	0.000123873	ENSG00000000971;ENSG00000002726;ENSG00000003096;ENSG00000005844;ENSG00000006016;ENSG00000006327;ENSG00000007171;ENSG00000008394;ENSG00000008517;ENSG00000010610;ENSG00000010671;ENSG00000011422;ENSG00000012124;ENSG00000012223;ENSG00000012779;ENSG00000013364;ENSG00000013563;ENSG00000016402;ENSG00000019582;ENSG00000020922;ENSG00000021355;ENSG00000023445;ENSG00000026508;ENSG00000026751;ENSG00000028137…	1.50164	3.02839	0.210303	0.000749936	Aop:14	KeyEvent	Suppression, Immune system	Glucocorticoid Receptor Activation Leading to Increased Disease Susceptibility	Individual	immune system
Event:406	bleomycin	48	100	199	1.09877e-08	ENSG00000001626;ENSG00000007174;ENSG00000011201;ENSG00000012048;ENSG00000039139;ENSG00000051180;ENSG00000071539;ENSG00000074047;ENSG00000077152;ENSG00000082175;ENSG00000100146;ENSG00000104450;ENSG00000104899;ENSG00000105479;ENSG00000105877;ENSG00000107736;ENSG00000109163;ENSG00000110218;ENSG00000111581;ENSG00000112039;ENSG00000112053;ENSG00000112246;ENSG00000113494;ENSG00000115266;ENSG00000118557…	1.48771	3.06959	0.230314	1.56574e-07	Aop:51	AdverseOutcome	impaired, Fertility	PPARalpha activation leading to impaired fertility in adult male rodents	Individual	reproductive system
Event:406	bleomycin	48	100	199	1.09877e-08	ENSG00000001626;ENSG00000007174;ENSG00000011201;ENSG00000012048;ENSG00000039139;ENSG00000051180;ENSG00000071539;ENSG00000074047;ENSG00000077152;ENSG00000082175;ENSG00000100146;ENSG00000104450;ENSG00000104899;ENSG00000105479;ENSG00000105877;ENSG00000107736;ENSG00000109163;ENSG00000110218;ENSG00000111581;ENSG00000112039;ENSG00000112053;ENSG00000112246;ENSG00000113494;ENSG00000115266;ENSG00000118557…	1.48771	3.06959	0.230314	1.56574e-07	Aop:18	AdverseOutcome	impaired, Fertility	PPARalpha activation in utero leading to impaired fertility in males	Individual	reproductive system
Event:406	bleomycin	48	100	199	1.09877e-08	ENSG00000001626;ENSG00000007174;ENSG00000011201;ENSG00000012048;ENSG00000039139;ENSG00000051180;ENSG00000071539;ENSG00000074047;ENSG00000077152;ENSG00000082175;ENSG00000100146;ENSG00000104450;ENSG00000104899;ENSG00000105479;ENSG00000105877;ENSG00000107736;ENSG00000109163;ENSG00000110218;ENSG00000111581;ENSG00000112039;ENSG00000112053;ENSG00000112246;ENSG00000113494;ENSG00000115266;ENSG00000118557…	1.48771	3.06959	0.230314	1.56574e-07	Aop:64	AdverseOutcome	impaired, Fertility	Glucocorticoid Receptor (GR) Mediated Adult Leydig Cell Dysfunction Leading to Decreased Male Fertility	Individual	reproductive system
Event:406	bleomycin	48	100	199	1.09877e-08	ENSG00000001626;ENSG00000007174;ENSG00000011201;ENSG00000012048;ENSG00000039139;ENSG00000051180;ENSG00000071539;ENSG00000074047;ENSG00000077152;ENSG00000082175;ENSG00000100146;ENSG00000104450;ENSG00000104899;ENSG00000105479;ENSG00000105877;ENSG00000107736;ENSG00000109163;ENSG00000110218;ENSG00000111581;ENSG00000112039;ENSG00000112053;ENSG00000112246;ENSG00000113494;ENSG00000115266;ENSG00000118557…	1.48771	3.06959	0.230314	1.56574e-07	Aop:7	AdverseOutcome	impaired, Fertility	Aromatase (Cyp19a1) reduction leading to impaired fertility in adult female	Individual	reproductive system
Event:444	bleomycin	48	43	91	0.000849925	ENSG00000009765;ENSG00000011677;ENSG00000038295;ENSG00000042832;ENSG00000048392;ENSG00000055118;ENSG00000057294;ENSG00000058085;ENSG00000069431;ENSG00000081248;ENSG00000101400;ENSG00000107187;ENSG00000111319;ENSG00000112276;ENSG00000115705;ENSG00000118729;ENSG00000123700;ENSG00000129810;ENSG00000136574;ENSG00000138622;ENSG00000140279;ENSG00000145362;ENSG00000149575;ENSG00000151067;ENSG00000152661…	1.40081	2.73886	0.170095	0.00381286	Aop:94	KeyEvent	Increased, Atrioventricular block and bradycardia	Sodium channel inhibition leading to congenital malformations	Organ	cardiovascular system
Event:466	bleomycin	48	23	41	0.000757897	ENSG00000010327;ENSG00000081479;ENSG00000084674;ENSG00000107984;ENSG00000113108;ENSG00000120885;ENSG00000123384;ENSG00000130164;ENSG00000130203;ENSG00000132170;ENSG00000132693;ENSG00000135218;ENSG00000136011;ENSG00000137642;ENSG00000147650;ENSG00000147852;ENSG00000157193;ENSG00000157978;ENSG00000161921;ENSG00000163956;ENSG00000164331;ENSG00000168702;ENSG00000173391	0.969101	1.91105	0.078104	0.003472	Aop:57	KeyEvent	Up Regulation, LDLR (low density lipoprotein receptor)	AhR activation leading to hepatic steatosis	Molecular	digestive system/exocrine system/endocrine system
Event:467	bleomycin	48	23	41	0.000757897	ENSG00000010327;ENSG00000038945;ENSG00000054654;ENSG00000073060;ENSG00000084674;ENSG00000100979;ENSG00000107331;ENSG00000120915;ENSG00000130164;ENSG00000130203;ENSG00000132693;ENSG00000135218;ENSG00000136011;ENSG00000137642;ENSG00000137801;ENSG00000143921;ENSG00000157978;ENSG00000158270;ENSG00000166035;ENSG00000166311;ENSG00000175445;ENSG00000213398;ENSG00000244045	1.12379	2.21859	0.098769	0.003472	Aop:57	KeyEvent	Increased, LDL uptake	AhR activation leading to hepatic steatosis	Cellular	digestive system/exocrine system/endocrine system
Event:479	bleomycin	48	35	53	1.63532e-07	ENSG00000001626;ENSG00000005471;ENSG00000012504;ENSG00000018625;ENSG00000073060;ENSG00000073734;ENSG00000078295;ENSG00000080493;ENSG00000083807;ENSG00000084453;ENSG00000085563;ENSG00000090020;ENSG00000100170;ENSG00000103569;ENSG00000104267;ENSG00000108846;ENSG00000113161;ENSG00000118777;ENSG00000121281;ENSG00000129244;ENSG00000130164;ENSG00000132681;ENSG00000138031;ENSG00000143153;ENSG00000143921…	2.05396	4.06597	0.353438	1.84258e-06	Aop:61	MolecularInitiatingEvent	Activation, NR1H4	NFE2L2/FXR activation leading to hepatic steatosis	Molecular	digestive system/exocrine system/endocrine system
Event:484	bleomycin	48	63	138	0.000211643	ENSG00000004948;ENSG00000006210;ENSG00000075891;ENSG00000081479;ENSG00000087589;ENSG00000100302;ENSG00000101017;ENSG00000103056;ENSG00000103495;ENSG00000105419;ENSG00000106799;ENSG00000108342;ENSG00000108691;ENSG00000111863;ENSG00000112902;ENSG00000113070;ENSG00000115461;ENSG00000117461;ENSG00000117525;ENSG00000120156;ENSG00000125398;ENSG00000125538;ENSG00000126218;ENSG00000126458;ENSG00000127946…	1.52414	2.75774	0.207607	0.00118545	Aop:62	KeyEvent	Activation, AKT2	AKT2 activation leading to hepatic steatosis	Molecular	digestive system/exocrine system/endocrine system
Event:486	bleomycin	48	141	294	7.64186e-10	ENSG00000003137;ENSG00000005844;ENSG00000006210;ENSG00000006638;ENSG00000007171;ENSG00000007908;ENSG00000010327;ENSG00000012504;ENSG00000015413;ENSG00000025708;ENSG00000026508;ENSG00000028137;ENSG00000048052;ENSG00000048392;ENSG00000050628;ENSG00000065675;ENSG00000067606;ENSG00000068024;ENSG00000072694;ENSG00000073756;ENSG00000079257;ENSG00000081041;ENSG00000088827;ENSG00000090382;ENSG00000095303…	1.38994	2.92722	0.207667	1.89871e-08	Aop:62	MolecularInitiatingEvent	systemic inflammation leading to hepatic steatosis	AKT2 activation leading to hepatic steatosis	Organ	digestive system/exocrine system/endocrine system
Event:494	bleomycin	48	46	78	3.07679e-07	ENSG00000019549;ENSG00000023445;ENSG00000067798;ENSG00000069702;ENSG00000073756;ENSG00000077150;ENSG00000095203;ENSG00000095752;ENSG00000099860;ENSG00000108691;ENSG00000111319;ENSG00000113742;ENSG00000115009;ENSG00000116741;ENSG00000117479;ENSG00000118503;ENSG00000119508;ENSG00000120675;ENSG00000122025;ENSG00000122862;ENSG00000123358;ENSG00000132965;ENSG00000134107;ENSG00000135378;ENSG00000139211…	1.3758	3.03844	0.192963	3.3499e-06	Aop:64	MolecularInitiatingEvent	Glucocorticoid Receptor Agonist, Activation	Glucocorticoid Receptor (GR) Mediated Adult Leydig Cell Dysfunction Leading to Decreased Male Fertility	Molecular	reproductive system
Event:495	bleomycin	48	16	27	0.00223283	ENSG00000001630;ENSG00000079459;ENSG00000113494;ENSG00000125845;ENSG00000136931;ENSG00000137869;ENSG00000139549;ENSG00000140465;ENSG00000160285;ENSG00000161513;ENSG00000162552;ENSG00000163453;ENSG00000182827;ENSG00000184860;ENSG00000185630;ENSG00000186480	1.62864	2.73051	0.2669	0.00872425	Aop:64	KeyEvent	Repressed expression of steroidogenic enzymes	Glucocorticoid Receptor (GR) Mediated Adult Leydig Cell Dysfunction Leading to Decreased Male Fertility	Cellular	reproductive system
Event:50	bleomycin	48	56	118	0.000132813	ENSG00000010310;ENSG00000011347;ENSG00000015413;ENSG00000019505;ENSG00000078401;ENSG00000081189;ENSG00000090674;ENSG00000103319;ENSG00000110092;ENSG00000112293;ENSG00000114251;ENSG00000114346;ENSG00000115884;ENSG00000116161;ENSG00000120129;ENSG00000120899;ENSG00000121905;ENSG00000124772;ENSG00000125648;ENSG00000125740;ENSG00000129673;ENSG00000132965;ENSG00000137801;ENSG00000138668;ENSG00000138741…	1.07674	2.52393	0.140224	0.000789546	Aop:26	KeyEvent	Increase, Ca++ (intracellular)	Calcium-mediated neuronal ROS production and energy imbalance	Cellular
Event:505	bleomycin	48	100	199	1.09877e-08	ENSG00000001626;ENSG00000007174;ENSG00000011201;ENSG00000012048;ENSG00000039139;ENSG00000051180;ENSG00000071539;ENSG00000074047;ENSG00000077152;ENSG00000082175;ENSG00000100146;ENSG00000104450;ENSG00000104899;ENSG00000105479;ENSG00000105877;ENSG00000107736;ENSG00000109163;ENSG00000110218;ENSG00000111581;ENSG00000112039;ENSG00000112053;ENSG00000112246;ENSG00000113494;ENSG00000115266;ENSG00000118557…	1.48771	3.06959	0.230314	1.56574e-07	Aop:68	AdverseOutcome	Decreased sperm quantity / quality in the adult, Decreased fertility	Modulation of Adult Leydig Cell Function Subsequent to Alterations in the Fetal Testis Protome	Individual	reproductive system
Event:505	bleomycin	48	100	199	1.09877e-08	ENSG00000001626;ENSG00000007174;ENSG00000011201;ENSG00000012048;ENSG00000039139;ENSG00000051180;ENSG00000071539;ENSG00000074047;ENSG00000077152;ENSG00000082175;ENSG00000100146;ENSG00000104450;ENSG00000104899;ENSG00000105479;ENSG00000105877;ENSG00000107736;ENSG00000109163;ENSG00000110218;ENSG00000111581;ENSG00000112039;ENSG00000112053;ENSG00000112246;ENSG00000113494;ENSG00000115266;ENSG00000118557…	1.48771	3.06959	0.230314	1.56574e-07	Aop:67	AdverseOutcome	Decreased sperm quantity / quality in the adult, Decreased fertility	Modulation of Adult Leydig Cell Function Subsequent to Estradiaol Activation in the Fetal Testis	Individual	reproductive system
Event:505	bleomycin	48	100	199	1.09877e-08	ENSG00000001626;ENSG00000007174;ENSG00000011201;ENSG00000012048;ENSG00000039139;ENSG00000051180;ENSG00000071539;ENSG00000074047;ENSG00000077152;ENSG00000082175;ENSG00000100146;ENSG00000104450;ENSG00000104899;ENSG00000105479;ENSG00000105877;ENSG00000107736;ENSG00000109163;ENSG00000110218;ENSG00000111581;ENSG00000112039;ENSG00000112053;ENSG00000112246;ENSG00000113494;ENSG00000115266;ENSG00000118557…	1.48771	3.06959	0.230314	1.56574e-07	Aop:66	AdverseOutcome	Decreased sperm quantity / quality in the adult, Decreased fertility	Modulation of Adult Leydig Cell Function Subsequent Glucocorticoid Activation in the Fetal Testis	Individual	reproductive system
Event:52	bleomycin	48	53	101	5.83028e-06	ENSG00000005059;ENSG00000016490;ENSG00000064989;ENSG00000070808;ENSG00000072315;ENSG00000074370;ENSG00000075461;ENSG00000081248;ENSG00000101204;ENSG00000104783;ENSG00000105605;ENSG00000107593;ENSG00000107736;ENSG00000110076;ENSG00000110218;ENSG00000111012;ENSG00000111424;ENSG00000113448;ENSG00000116983;ENSG00000118515;ENSG00000118729;ENSG00000119782;ENSG00000130433;ENSG00000131477;ENSG00000132329…	1.51004	2.86108	0.230364	4.82867e-05	Aop:13	KeyEvent	Decreased, Calcium influx	Chronic binding of antagonist to N-methyl-D-aspartate receptors (NMDARs) during brain development induces impairment of learning and memory abilities	Cellular
Event:52	bleomycin	48	53	101	5.83028e-06	ENSG00000005059;ENSG00000016490;ENSG00000064989;ENSG00000070808;ENSG00000072315;ENSG00000074370;ENSG00000075461;ENSG00000081248;ENSG00000101204;ENSG00000104783;ENSG00000105605;ENSG00000107593;ENSG00000107736;ENSG00000110076;ENSG00000110218;ENSG00000111012;ENSG00000111424;ENSG00000113448;ENSG00000116983;ENSG00000118515;ENSG00000118729;ENSG00000119782;ENSG00000130433;ENSG00000131477;ENSG00000132329…	1.51004	2.86108	0.230364	4.82867e-05	Aop:12	KeyEvent	Decreased, Calcium influx	Chronic binding of antagonist to N-methyl-D-aspartate receptors (NMDARs) during brain development leads to neurodegeneration with impairment in learning and memory in aging	Cellular
Event:520	bleomycin	48	100	199	1.09877e-08	ENSG00000001626;ENSG00000007174;ENSG00000011201;ENSG00000012048;ENSG00000039139;ENSG00000051180;ENSG00000071539;ENSG00000074047;ENSG00000077152;ENSG00000082175;ENSG00000100146;ENSG00000104450;ENSG00000104899;ENSG00000105479;ENSG00000105877;ENSG00000107736;ENSG00000109163;ENSG00000110218;ENSG00000111581;ENSG00000112039;ENSG00000112053;ENSG00000112246;ENSG00000113494;ENSG00000115266;ENSG00000118557…	1.48771	3.06959	0.230314	1.56574e-07	Aop:71	AdverseOutcome	Decreased sperm quantity or quality in the adult, Decreased fertility	Modulation of Adult Leydig Cell Function Subsequent to Glucocorticoid Activation	Individual	reproductive system
Event:520	bleomycin	48	100	199	1.09877e-08	ENSG00000001626;ENSG00000007174;ENSG00000011201;ENSG00000012048;ENSG00000039139;ENSG00000051180;ENSG00000071539;ENSG00000074047;ENSG00000077152;ENSG00000082175;ENSG00000100146;ENSG00000104450;ENSG00000104899;ENSG00000105479;ENSG00000105877;ENSG00000107736;ENSG00000109163;ENSG00000110218;ENSG00000111581;ENSG00000112039;ENSG00000112053;ENSG00000112246;ENSG00000113494;ENSG00000115266;ENSG00000118557…	1.48771	3.06959	0.230314	1.56574e-07	Aop:70	AdverseOutcome	Decreased sperm quantity or quality in the adult, Decreased fertility	Modulation of Adult Leydig Cell Function Subsequent to Proteomic Alterations in the Adult Leydig Cell	Individual	reproductive system
Event:520	bleomycin	48	100	199	1.09877e-08	ENSG00000001626;ENSG00000007174;ENSG00000011201;ENSG00000012048;ENSG00000039139;ENSG00000051180;ENSG00000071539;ENSG00000074047;ENSG00000077152;ENSG00000082175;ENSG00000100146;ENSG00000104450;ENSG00000104899;ENSG00000105479;ENSG00000105877;ENSG00000107736;ENSG00000109163;ENSG00000110218;ENSG00000111581;ENSG00000112039;ENSG00000112053;ENSG00000112246;ENSG00000113494;ENSG00000115266;ENSG00000118557…	1.48771	3.06959	0.230314	1.56574e-07	Aop:64	KeyEvent	Decreased sperm quantity or quality in the adult, Decreased fertility	Glucocorticoid Receptor (GR) Mediated Adult Leydig Cell Dysfunction Leading to Decreased Male Fertility	Individual	reproductive system
Event:543	bleomycin	48	100	199	1.09877e-08	ENSG00000001626;ENSG00000007174;ENSG00000011201;ENSG00000012048;ENSG00000039139;ENSG00000051180;ENSG00000071539;ENSG00000074047;ENSG00000077152;ENSG00000082175;ENSG00000100146;ENSG00000104450;ENSG00000104899;ENSG00000105479;ENSG00000105877;ENSG00000107736;ENSG00000109163;ENSG00000110218;ENSG00000111581;ENSG00000112039;ENSG00000112053;ENSG00000112246;ENSG00000113494;ENSG00000115266;ENSG00000118557…	1.48771	3.06959	0.230314	1.56574e-07	Aop:74	AdverseOutcome	Decreased fertility in the adult, Decreased sperm quantity and/or quality in the adult testis	Modulation of Adult Leydig Cell Function Subsequent to Hypermethylation in the Fetal Testis	Individual	reproductive system
Event:57	bleomycin	48	381	880	3.25496e-15	ENSG00000006016;ENSG00000006210;ENSG00000006747;ENSG00000007171;ENSG00000007264;ENSG00000007384;ENSG00000008226;ENSG00000009694;ENSG00000009950;ENSG00000010278;ENSG00000013810;ENSG00000016082;ENSG00000019582;ENSG00000020922;ENSG00000027869;ENSG00000030110;ENSG00000036828;ENSG00000037280;ENSG00000041515;ENSG00000041982;ENSG00000049130;ENSG00000049249;ENSG00000055332;ENSG00000057657;ENSG00000058056…	1.20621	2.40486	0.141222	2.42619e-13	Aop:1	KeyEvent	Proliferation, Cell proliferation in the absence of cytotoxicity	Uncharacterized liver damage leading to hepatocellular carcinoma	Cellular
Event:584	bleomycin	48	21	36	0.000633884	ENSG00000057294;ENSG00000070159;ENSG00000070985;ENSG00000088836;ENSG00000089250;ENSG00000101400;ENSG00000102466;ENSG00000107593;ENSG00000111319;ENSG00000112293;ENSG00000118515;ENSG00000129682;ENSG00000135750;ENSG00000136531;ENSG00000142185;ENSG00000149575;ENSG00000151466;ENSG00000162572;ENSG00000166257;ENSG00000177098;ENSG00000213199	1.89886	3.1827	0.319392	0.00304076	Aop:94	MolecularInitiatingEvent	Inhibition, sodium channel	Sodium channel inhibition leading to congenital malformations	Molecular
Event:585	bleomycin	48	37	70	0.000117796	ENSG00000007216;ENSG00000007314;ENSG00000018625;ENSG00000070915;ENSG00000070985;ENSG00000074803;ENSG00000080493;ENSG00000081800;ENSG00000088836;ENSG00000100170;ENSG00000107593;ENSG00000111319;ENSG00000117834;ENSG00000118515;ENSG00000120519;ENSG00000129682;ENSG00000132681;ENSG00000135750;ENSG00000136531;ENSG00000136546;ENSG00000139209;ENSG00000141485;ENSG00000142185;ENSG00000144285;ENSG00000153253…	3.18351	4.88821	0.892456	0.00071789	Aop:94	KeyEvent	Decreased, Sodium conductance 1	Sodium channel inhibition leading to congenital malformations	Cellular
Event:616	bleomycin	48	27	38	4.5512e-07	ENSG00000006283;ENSG00000007314;ENSG00000075429;ENSG00000075461;ENSG00000100346;ENSG00000105357;ENSG00000105605;ENSG00000109991;ENSG00000136531;ENSG00000136546;ENSG00000144285;ENSG00000153253;ENSG00000155719;ENSG00000160460;ENSG00000163531;ENSG00000164850;ENSG00000166086;ENSG00000168356;ENSG00000171121;ENSG00000174469;ENSG00000177301;ENSG00000178209;ENSG00000184408;ENSG00000184845;ENSG00000184984…	1.89443	3.57382	0.323522	4.7936e-06	Aop:10	KeyEvent	Occurrence, A paroxysmal depolarizing shift	Binding to the picrotoxin site of ionotropic GABA receptors leading to epileptic seizures in adult brain	Tissue	nervous system
Event:618	bleomycin	48	185	342	4.27024e-19	ENSG00000004660;ENSG00000006071;ENSG00000007402;ENSG00000008056;ENSG00000011347;ENSG00000011677;ENSG00000026559;ENSG00000033122;ENSG00000051128;ENSG00000055118;ENSG00000058335;ENSG00000069431;ENSG00000070748;ENSG00000070808;ENSG00000071242;ENSG00000072133;ENSG00000073150;ENSG00000075043;ENSG00000075461;ENSG00000077522;ENSG00000078295;ENSG00000079215;ENSG00000079819;ENSG00000079841;ENSG00000080644…	2.11276	3.86885	0.354257	4.59762e-17	Aop:450	KeyEvent	Decreased, Neuronal network function in adult brain	Inhibition of AChE and activation of CYP2E1 leading to sensory axonal peripheral neuropathy and mortality	Organ	nervous system
Event:618	bleomycin	48	185	342	4.27024e-19	ENSG00000004660;ENSG00000006071;ENSG00000007402;ENSG00000008056;ENSG00000011347;ENSG00000011677;ENSG00000026559;ENSG00000033122;ENSG00000051128;ENSG00000055118;ENSG00000058335;ENSG00000069431;ENSG00000070748;ENSG00000070808;ENSG00000071242;ENSG00000072133;ENSG00000073150;ENSG00000075043;ENSG00000075461;ENSG00000077522;ENSG00000078295;ENSG00000079215;ENSG00000079819;ENSG00000079841;ENSG00000080644…	2.11276	3.86885	0.354257	4.59762e-17	Aop:48	KeyEvent	Decreased, Neuronal network function in adult brain	Binding of agonists to ionotropic glutamate receptors in adult brain causes excitotoxicity that mediates neuronal cell death, contributing to learning and memory impairment.	Organ	nervous system
Event:64	bleomycin	48	42	83	0.000154097	ENSG00000001626;ENSG00000011677;ENSG00000047617;ENSG00000078295;ENSG00000094755;ENSG00000111664;ENSG00000112782;ENSG00000113327;ENSG00000121281;ENSG00000123700;ENSG00000127325;ENSG00000128683;ENSG00000131089;ENSG00000131620;ENSG00000132164;ENSG00000136750;ENSG00000136928;ENSG00000138031;ENSG00000141404;ENSG00000145864;ENSG00000146276;ENSG00000155897;ENSG00000157103;ENSG00000157542;ENSG00000159212…	2.08007	3.92879	0.364046	0.000899518	Aop:10	KeyEvent	Reduction, Ionotropic GABA receptor chloride channel conductance	Binding to the picrotoxin site of ionotropic GABA receptors leading to epileptic seizures in adult brain	Cellular	nervous system
Event:642	bleomycin	48	48	88	3.8955e-06	ENSG00000001630;ENSG00000005187;ENSG00000023171;ENSG00000025434;ENSG00000048052;ENSG00000062282;ENSG00000073060;ENSG00000073734;ENSG00000079459;ENSG00000084674;ENSG00000100219;ENSG00000101076;ENSG00000104549;ENSG00000107331;ENSG00000109084;ENSG00000110921;ENSG00000112972;ENSG00000113161;ENSG00000116133;ENSG00000120437;ENSG00000120915;ENSG00000126368;ENSG00000130164;ENSG00000130203;ENSG00000138823…	0.793471	1.80996	0.0870345	3.40067e-05	Aop:69	MolecularInitiatingEvent	Decreased Cholesterol, Decreased De Novo Biosynthesis of Choleseterol	Modulation of Adult Leydig Cell Function Subsequent to Decreased Cholesterol Synthesis or Transport in the Adult Leydig Cell	Molecular
Event:643	bleomycin	48	54	99	9.91829e-07	ENSG00000001630;ENSG00000005187;ENSG00000023171;ENSG00000025434;ENSG00000038945;ENSG00000048052;ENSG00000062282;ENSG00000062716;ENSG00000073060;ENSG00000073734;ENSG00000079459;ENSG00000084674;ENSG00000100219;ENSG00000101076;ENSG00000104549;ENSG00000107331;ENSG00000109084;ENSG00000110921;ENSG00000112972;ENSG00000113161;ENSG00000116133;ENSG00000120437;ENSG00000120915;ENSG00000123384;ENSG00000126368…	0.738541	1.65491	0.076702	9.7079e-06	Aop:69	MolecularInitiatingEvent	Decreased Cholesterol, Decreased Uptake of Lipoproteins	Modulation of Adult Leydig Cell Function Subsequent to Decreased Cholesterol Synthesis or Transport in the Adult Leydig Cell	Molecular
Event:644	bleomycin	48	48	94	3.99917e-05	ENSG00000001630;ENSG00000005187;ENSG00000023171;ENSG00000025434;ENSG00000048052;ENSG00000062282;ENSG00000073060;ENSG00000073734;ENSG00000079459;ENSG00000084674;ENSG00000100219;ENSG00000101076;ENSG00000104549;ENSG00000107331;ENSG00000109084;ENSG00000110921;ENSG00000112972;ENSG00000113161;ENSG00000116133;ENSG00000120437;ENSG00000120915;ENSG00000126368;ENSG00000130164;ENSG00000130203;ENSG00000138823…	0.793471	1.80996	0.0870345	0.000272901	Aop:69	MolecularInitiatingEvent	Decreased Cholesterol, Decreased Transport of Cholesterol to the Inner Mitochondrial Membrane	Modulation of Adult Leydig Cell Function Subsequent to Decreased Cholesterol Synthesis or Transport in the Adult Leydig Cell	Molecular
Event:645	bleomycin	48	49	89	2.16554e-06	ENSG00000001630;ENSG00000005187;ENSG00000023171;ENSG00000025434;ENSG00000048052;ENSG00000062282;ENSG00000073060;ENSG00000073734;ENSG00000079459;ENSG00000084674;ENSG00000100219;ENSG00000101076;ENSG00000104549;ENSG00000107331;ENSG00000109084;ENSG00000110921;ENSG00000112972;ENSG00000113161;ENSG00000116133;ENSG00000120437;ENSG00000120915;ENSG00000126368;ENSG00000130164;ENSG00000130203;ENSG00000138823…	0.865961	1.91105	0.098769	1.99849e-05	Aop:69	KeyEvent	Decreased Cholesterol, Decreased Testosterone Production by Adult Leydig Cells	Modulation of Adult Leydig Cell Function Subsequent to Decreased Cholesterol Synthesis or Transport in the Adult Leydig Cell	Cellular	reproductive system
Event:646	bleomycin	48	48	88	3.8955e-06	ENSG00000001630;ENSG00000005187;ENSG00000023171;ENSG00000025434;ENSG00000048052;ENSG00000062282;ENSG00000073060;ENSG00000073734;ENSG00000079459;ENSG00000084674;ENSG00000100219;ENSG00000101076;ENSG00000104549;ENSG00000107331;ENSG00000109084;ENSG00000110921;ENSG00000112972;ENSG00000113161;ENSG00000116133;ENSG00000120437;ENSG00000120915;ENSG00000126368;ENSG00000130164;ENSG00000130203;ENSG00000138823…	0.793471	1.80996	0.0870345	3.40067e-05	Aop:69	AdverseOutcome	Decreased Cholesterol, Decreased sperm quantity and/or quality in the adult testis	Modulation of Adult Leydig Cell Function Subsequent to Decreased Cholesterol Synthesis or Transport in the Adult Leydig Cell	Organ	reproductive system
Event:650	bleomycin	48	28	43	4.31145e-06	ENSG00000001630;ENSG00000069535;ENSG00000079459;ENSG00000110092;ENSG00000113494;ENSG00000119508;ENSG00000122025;ENSG00000123358;ENSG00000124762;ENSG00000125740;ENSG00000129673;ENSG00000137869;ENSG00000140465;ENSG00000140538;ENSG00000153234;ENSG00000155974;ENSG00000160285;ENSG00000161513;ENSG00000166148;ENSG00000166949;ENSG00000170893;ENSG00000172216;ENSG00000175592;ENSG00000180530;ENSG00000182827…	1.90598	3.18273	0.323233	3.73018e-05	Aop:71	MolecularInitiatingEvent	Stimulation of adult Leydig cells via the Adrenal Corticosterone, Increased Glucocorticoid	Modulation of Adult Leydig Cell Function Subsequent to Glucocorticoid Activation	Molecular	reproductive system
Event:651	bleomycin	48	62	102	5.16748e-10	ENSG00000001630;ENSG00000019549;ENSG00000023445;ENSG00000067798;ENSG00000069702;ENSG00000073756;ENSG00000077150;ENSG00000079459;ENSG00000095203;ENSG00000095752;ENSG00000099860;ENSG00000108691;ENSG00000111319;ENSG00000113494;ENSG00000113742;ENSG00000115009;ENSG00000116741;ENSG00000117479;ENSG00000118503;ENSG00000119508;ENSG00000120675;ENSG00000122025;ENSG00000122862;ENSG00000123358;ENSG00000125845…	1.41421	3.01868	0.22525	1.31771e-08	Aop:71	KeyEvent	Glucocorticoid Receptor mediated alterations in steriodogenic enzymes, Decreased testosterone by adult Leydig cells	Modulation of Adult Leydig Cell Function Subsequent to Glucocorticoid Activation	Cellular	reproductive system
Event:653	bleomycin	48	11	15	0.000924791	ENSG00000069535;ENSG00000110092;ENSG00000124762;ENSG00000125740;ENSG00000129673;ENSG00000140538;ENSG00000166148;ENSG00000170893;ENSG00000175592;ENSG00000196139;ENSG00000277586	0.537098	1.8542	0.03975	0.00409188	Aop:66	MolecularInitiatingEvent	Decreased testosterone by the fetal Leydig cells, Increased corticosterone	Modulation of Adult Leydig Cell Function Subsequent Glucocorticoid Activation in the Fetal Testis	Cellular	reproductive system/fetus
Event:655	bleomycin	48	12	16	0.000377785	ENSG00000069535;ENSG00000110092;ENSG00000124762;ENSG00000125740;ENSG00000129673;ENSG00000140538;ENSG00000166148;ENSG00000170893;ENSG00000175592;ENSG00000185551;ENSG00000196139;ENSG00000277586	0.735444	2.0361	0.061272	0.00196814	Aop:74	KeyEvent	Decreased testosterone by the fetal Leydig cells, Increased COUP-TFII in fetal Leydig cells	Modulation of Adult Leydig Cell Function Subsequent to Hypermethylation in the Fetal Testis	Cellular	reproductive system/fetus
Event:655	bleomycin	48	12	16	0.000377785	ENSG00000069535;ENSG00000110092;ENSG00000124762;ENSG00000125740;ENSG00000129673;ENSG00000140538;ENSG00000166148;ENSG00000170893;ENSG00000175592;ENSG00000185551;ENSG00000196139;ENSG00000277586	0.735444	2.0361	0.061272	0.00196814	Aop:68	KeyEvent	Decreased testosterone by the fetal Leydig cells, Increased COUP-TFII in fetal Leydig cells	Modulation of Adult Leydig Cell Function Subsequent to Alterations in the Fetal Testis Protome	Cellular	reproductive system/fetus
Event:655	bleomycin	48	12	16	0.000377785	ENSG00000069535;ENSG00000110092;ENSG00000124762;ENSG00000125740;ENSG00000129673;ENSG00000140538;ENSG00000166148;ENSG00000170893;ENSG00000175592;ENSG00000185551;ENSG00000196139;ENSG00000277586	0.735444	2.0361	0.061272	0.00196814	Aop:67	KeyEvent	Decreased testosterone by the fetal Leydig cells, Increased COUP-TFII in fetal Leydig cells	Modulation of Adult Leydig Cell Function Subsequent to Estradiaol Activation in the Fetal Testis	Cellular	reproductive system/fetus
Event:655	bleomycin	48	12	16	0.000377785	ENSG00000069535;ENSG00000110092;ENSG00000124762;ENSG00000125740;ENSG00000129673;ENSG00000140538;ENSG00000166148;ENSG00000170893;ENSG00000175592;ENSG00000185551;ENSG00000196139;ENSG00000277586	0.735444	2.0361	0.061272	0.00196814	Aop:66	KeyEvent	Decreased testosterone by the fetal Leydig cells, Increased COUP-TFII in fetal Leydig cells	Modulation of Adult Leydig Cell Function Subsequent Glucocorticoid Activation in the Fetal Testis	Cellular	reproductive system/fetus
Event:658	bleomycin	48	47	89	1.55004e-05	ENSG00000003436;ENSG00000073756;ENSG00000078549;ENSG00000084674;ENSG00000088305;ENSG00000091831;ENSG00000099998;ENSG00000101773;ENSG00000102996;ENSG00000105894;ENSG00000106462;ENSG00000108576;ENSG00000108821;ENSG00000109321;ENSG00000109846;ENSG00000110092;ENSG00000111276;ENSG00000113721;ENSG00000115457;ENSG00000118523;ENSG00000120129;ENSG00000121691;ENSG00000122420;ENSG00000126545;ENSG00000128918…	1.32242	2.23724	0.207607	0.000118267	Aop:67	MolecularInitiatingEvent	Decreased testosterone by the fetal Leydig cells, Increased estradiol	Modulation of Adult Leydig Cell Function Subsequent to Estradiaol Activation in the Fetal Testis	Cellular	reproductive system/fetus
Event:659	bleomycin	48	47	89	1.55004e-05	ENSG00000003436;ENSG00000073756;ENSG00000078549;ENSG00000084674;ENSG00000088305;ENSG00000091831;ENSG00000099998;ENSG00000101773;ENSG00000102996;ENSG00000105894;ENSG00000106462;ENSG00000108576;ENSG00000108821;ENSG00000109321;ENSG00000109846;ENSG00000110092;ENSG00000111276;ENSG00000113721;ENSG00000115457;ENSG00000118523;ENSG00000120129;ENSG00000121691;ENSG00000122420;ENSG00000126545;ENSG00000128918…	1.32242	2.23724	0.207607	0.000118267	Aop:67	MolecularInitiatingEvent	Decreased testosterone by the fetal Leydig cells, Activation by other estradiol agonists	Modulation of Adult Leydig Cell Function Subsequent to Estradiaol Activation in the Fetal Testis	Cellular	reproductive system/fetus
Event:661	bleomycin	48	45	77	5.91921e-07	ENSG00000005513;ENSG00000013619;ENSG00000049130;ENSG00000060138;ENSG00000066279;ENSG00000070404;ENSG00000081479;ENSG00000087510;ENSG00000088992;ENSG00000091831;ENSG00000092758;ENSG00000092969;ENSG00000095002;ENSG00000100105;ENSG00000100290;ENSG00000104332;ENSG00000106268;ENSG00000106799;ENSG00000112972;ENSG00000113721;ENSG00000114251;ENSG00000120498;ENSG00000121858;ENSG00000122641;ENSG00000125398…	0.899574	1.9248	0.071991	6.0376e-06	Aop:68	MolecularInitiatingEvent	Decreased testosterone by the fetal Leydig cells, Alterations in the fetal testis proteome	Modulation of Adult Leydig Cell Function Subsequent to Alterations in the Fetal Testis Protome	Molecular	reproductive system/fetus
Event:669	bleomycin	48	192	353	4.02912e-20	ENSG00000004660;ENSG00000006071;ENSG00000007402;ENSG00000008056;ENSG00000011347;ENSG00000011677;ENSG00000026559;ENSG00000033122;ENSG00000051128;ENSG00000055118;ENSG00000058335;ENSG00000069431;ENSG00000070748;ENSG00000070808;ENSG00000071242;ENSG00000072133;ENSG00000073150;ENSG00000075043;ENSG00000075461;ENSG00000077522;ENSG00000078295;ENSG00000079215;ENSG00000079819;ENSG00000079841;ENSG00000080644…	2.14222	3.91731	0.371028	6.50703e-18	Aop:10	KeyEvent	Reduction, Neuronal synaptic inhibition	Binding to the picrotoxin site of ionotropic GABA receptors leading to epileptic seizures in adult brain	Cellular	nervous system
Event:675	bleomycin	48	100	199	1.09877e-08	ENSG00000001626;ENSG00000007174;ENSG00000011201;ENSG00000012048;ENSG00000039139;ENSG00000051180;ENSG00000071539;ENSG00000074047;ENSG00000077152;ENSG00000082175;ENSG00000100146;ENSG00000104450;ENSG00000104899;ENSG00000105479;ENSG00000105877;ENSG00000107736;ENSG00000109163;ENSG00000110218;ENSG00000111581;ENSG00000112039;ENSG00000112053;ENSG00000112246;ENSG00000113494;ENSG00000115266;ENSG00000118557…	1.48771	3.06959	0.230314	1.56574e-07	Aop:63	AdverseOutcome	Reduced, Reproductive Success	Cyclooxygenase inhibition leading to reproductive dysfunction	Individual	reproductive system
Event:675	bleomycin	48	100	199	1.09877e-08	ENSG00000001626;ENSG00000007174;ENSG00000011201;ENSG00000012048;ENSG00000039139;ENSG00000051180;ENSG00000071539;ENSG00000074047;ENSG00000077152;ENSG00000082175;ENSG00000100146;ENSG00000104450;ENSG00000104899;ENSG00000105479;ENSG00000105877;ENSG00000107736;ENSG00000109163;ENSG00000110218;ENSG00000111581;ENSG00000112039;ENSG00000112053;ENSG00000112246;ENSG00000113494;ENSG00000115266;ENSG00000118557…	1.48771	3.06959	0.230314	1.56574e-07	Aop:103	AdverseOutcome	Reduced, Reproductive Success	Cyclooxygenase inhibition leading to reproductive dysfunction via interference with spindle assembly checkpoint	Individual	reproductive system
Event:675	bleomycin	48	100	199	1.09877e-08	ENSG00000001626;ENSG00000007174;ENSG00000011201;ENSG00000012048;ENSG00000039139;ENSG00000051180;ENSG00000071539;ENSG00000074047;ENSG00000077152;ENSG00000082175;ENSG00000100146;ENSG00000104450;ENSG00000104899;ENSG00000105479;ENSG00000105877;ENSG00000107736;ENSG00000109163;ENSG00000110218;ENSG00000111581;ENSG00000112039;ENSG00000112053;ENSG00000112246;ENSG00000113494;ENSG00000115266;ENSG00000118557…	1.48771	3.06959	0.230314	1.56574e-07	Aop:102	AdverseOutcome	Reduced, Reproductive Success	Cyclooxygenase inhibition leading to reproductive dysfunction via interference with meiotic prophase I /metaphase I transition	Individual	reproductive system
Event:68	bleomycin	48	80	139	8.26264e-11	ENSG00000005884;ENSG00000011465;ENSG00000026508;ENSG00000030304;ENSG00000038295;ENSG00000042781;ENSG00000049089;ENSG00000050767;ENSG00000058085;ENSG00000060718;ENSG00000065618;ENSG00000072682;ENSG00000080573;ENSG00000081052;ENSG00000082293;ENSG00000083444;ENSG00000087085;ENSG00000087116;ENSG00000087303;ENSG00000088053;ENSG00000090530;ENSG00000092758;ENSG00000095587;ENSG00000101203;ENSG00000103056…	1.21413	2.72974	0.17487	2.22403e-09	Aop:319	KeyEvent	Accumulation, Collagen	ACE2 inhibition leading to lung fibrosis	Tissue
Event:68	bleomycin	48	80	139	8.26264e-11	ENSG00000005884;ENSG00000011465;ENSG00000026508;ENSG00000030304;ENSG00000038295;ENSG00000042781;ENSG00000049089;ENSG00000050767;ENSG00000058085;ENSG00000060718;ENSG00000065618;ENSG00000072682;ENSG00000080573;ENSG00000081052;ENSG00000082293;ENSG00000083444;ENSG00000087085;ENSG00000087116;ENSG00000087303;ENSG00000088053;ENSG00000090530;ENSG00000092758;ENSG00000095587;ENSG00000101203;ENSG00000103056…	1.21413	2.72974	0.17487	2.22403e-09	Aop:38	KeyEvent	Accumulation, Collagen	Protein Alkylation leading to Liver Fibrosis	Tissue
Event:68	bleomycin	48	80	139	8.26264e-11	ENSG00000005884;ENSG00000011465;ENSG00000026508;ENSG00000030304;ENSG00000038295;ENSG00000042781;ENSG00000049089;ENSG00000050767;ENSG00000058085;ENSG00000060718;ENSG00000065618;ENSG00000072682;ENSG00000080573;ENSG00000081052;ENSG00000082293;ENSG00000083444;ENSG00000087085;ENSG00000087116;ENSG00000087303;ENSG00000088053;ENSG00000090530;ENSG00000092758;ENSG00000095587;ENSG00000101203;ENSG00000103056…	1.21413	2.72974	0.17487	2.22403e-09	Aop:241	KeyEvent	Accumulation, Collagen	Latent Transforming Growth Factor beta1 activation leads to pulmonary fibrosis	Tissue
Event:68	bleomycin	48	80	139	8.26264e-11	ENSG00000005884;ENSG00000011465;ENSG00000026508;ENSG00000030304;ENSG00000038295;ENSG00000042781;ENSG00000049089;ENSG00000050767;ENSG00000058085;ENSG00000060718;ENSG00000065618;ENSG00000072682;ENSG00000080573;ENSG00000081052;ENSG00000082293;ENSG00000083444;ENSG00000087085;ENSG00000087116;ENSG00000087303;ENSG00000088053;ENSG00000090530;ENSG00000092758;ENSG00000095587;ENSG00000101203;ENSG00000103056…	1.21413	2.72974	0.17487	2.22403e-09	Aop:382	KeyEvent	Accumulation, Collagen	Angiotensin II type 1 receptor (AT1R) agonism leading to lung fibrosis	Tissue
Event:68	bleomycin	48	80	139	8.26264e-11	ENSG00000005884;ENSG00000011465;ENSG00000026508;ENSG00000030304;ENSG00000038295;ENSG00000042781;ENSG00000049089;ENSG00000050767;ENSG00000058085;ENSG00000060718;ENSG00000065618;ENSG00000072682;ENSG00000080573;ENSG00000081052;ENSG00000082293;ENSG00000083444;ENSG00000087085;ENSG00000087116;ENSG00000087303;ENSG00000088053;ENSG00000090530;ENSG00000092758;ENSG00000095587;ENSG00000101203;ENSG00000103056…	1.21413	2.72974	0.17487	2.22403e-09	Aop:144	KeyEvent	Accumulation, Collagen	Endocytic lysosomal uptake leading to liver fibrosis	Tissue
Event:68	bleomycin	48	80	139	8.26264e-11	ENSG00000005884;ENSG00000011465;ENSG00000026508;ENSG00000030304;ENSG00000038295;ENSG00000042781;ENSG00000049089;ENSG00000050767;ENSG00000058085;ENSG00000060718;ENSG00000065618;ENSG00000072682;ENSG00000080573;ENSG00000081052;ENSG00000082293;ENSG00000083444;ENSG00000087085;ENSG00000087116;ENSG00000087303;ENSG00000088053;ENSG00000090530;ENSG00000092758;ENSG00000095587;ENSG00000101203;ENSG00000103056…	1.21413	2.72974	0.17487	2.22403e-09	Aop:173	KeyEvent	Accumulation, Collagen	Substance interaction with the lung resident cell membrane components leading to lung fibrosis	Tissue
Event:697	bleomycin	48	55	96	8.79193e-08	ENSG00000005059;ENSG00000006071;ENSG00000026559;ENSG00000055118;ENSG00000069431;ENSG00000070985;ENSG00000075043;ENSG00000082482;ENSG00000089558;ENSG00000099822;ENSG00000100433;ENSG00000104783;ENSG00000104848;ENSG00000111664;ENSG00000117013;ENSG00000123700;ENSG00000124134;ENSG00000129159;ENSG00000135750;ENSG00000136928;ENSG00000138622;ENSG00000140015;ENSG00000143473;ENSG00000143603;ENSG00000151704…	2.21026	4.20524	0.394638	1.03895e-06	Aop:104	MolecularInitiatingEvent	impaired, ion channels	Altered ion channel activity leading impaired heart function	Cellular
Event:698	bleomycin	48	25	41	7.19619e-05	ENSG00000006283;ENSG00000007314;ENSG00000060558;ENSG00000090020;ENSG00000100346;ENSG00000101204;ENSG00000105357;ENSG00000109991;ENSG00000118432;ENSG00000135218;ENSG00000136531;ENSG00000136546;ENSG00000144285;ENSG00000151320;ENSG00000153253;ENSG00000158445;ENSG00000160716;ENSG00000164850;ENSG00000168356;ENSG00000171121;ENSG00000177301;ENSG00000184408;ENSG00000185313;ENSG00000188822;ENSG00000196557	2.27333	3.86885	0.40656	0.000461796	Aop:104	KeyEvent	Altered, Action Potential	Altered ion channel activity leading impaired heart function	Cellular
Event:699	bleomycin	48	72	120	5.05489e-11	ENSG00000007314;ENSG00000007402;ENSG00000018625;ENSG00000055118;ENSG00000067842;ENSG00000069431;ENSG00000070808;ENSG00000070961;ENSG00000074370;ENSG00000075429;ENSG00000075461;ENSG00000081248;ENSG00000082482;ENSG00000089250;ENSG00000100433;ENSG00000100678;ENSG00000102466;ENSG00000105605;ENSG00000114923;ENSG00000115041;ENSG00000118160;ENSG00000118729;ENSG00000119782;ENSG00000123104;ENSG00000123700…	2.14785	4.03935	0.361395	1.39948e-09	Aop:104	KeyEvent	Increased, cardiac arrthymia	Altered ion channel activity leading impaired heart function	Organ	cardiovascular system
Event:713	bleomycin	48	200	460	9.10507e-09	ENSG00000005884;ENSG00000007171;ENSG00000007968;ENSG00000008394;ENSG00000023445;ENSG00000026103;ENSG00000030110;ENSG00000037280;ENSG00000039068;ENSG00000049130;ENSG00000050555;ENSG00000050628;ENSG00000051180;ENSG00000056558;ENSG00000058085;ENSG00000065621;ENSG00000066032;ENSG00000066336;ENSG00000066468;ENSG00000068078;ENSG00000070808;ENSG00000073756;ENSG00000074047;ENSG00000074181;ENSG00000076604…	1.09095	2.41204	0.132257	1.44636e-07	Aop:116	AdverseOutcome	Increase, Adenomas/carcinomas (renal tubular)	Cytotoxicity leading to renal tubular adenomas and carcinomas (in male rat)	Tissue	urinary system
Event:713	bleomycin	48	200	460	9.10507e-09	ENSG00000005884;ENSG00000007171;ENSG00000007968;ENSG00000008394;ENSG00000023445;ENSG00000026103;ENSG00000030110;ENSG00000037280;ENSG00000039068;ENSG00000049130;ENSG00000050555;ENSG00000050628;ENSG00000051180;ENSG00000056558;ENSG00000058085;ENSG00000065621;ENSG00000066032;ENSG00000066336;ENSG00000066468;ENSG00000068078;ENSG00000070808;ENSG00000073756;ENSG00000074047;ENSG00000074181;ENSG00000076604…	1.09095	2.41204	0.132257	1.44636e-07	Aop:105	AdverseOutcome	Increase, Adenomas/carcinomas (renal tubular)	Alpha2u-microglobulin cytotoxicity leading to renal tubular adenomas and carcinomas (in male rat)	Tissue	urinary system
Event:716	bleomycin	48	73	166	0.000291138	ENSG00000007384;ENSG00000013810;ENSG00000019582;ENSG00000020922;ENSG00000027869;ENSG00000030110;ENSG00000058056;ENSG00000058335;ENSG00000062524;ENSG00000065328;ENSG00000073282;ENSG00000077498;ENSG00000078401;ENSG00000081479;ENSG00000083307;ENSG00000083812;ENSG00000087586;ENSG00000101349;ENSG00000101447;ENSG00000102760;ENSG00000103056;ENSG00000107104;ENSG00000112029;ENSG00000112249;ENSG00000113048…	0.606849	1.15897	0.038899	0.00157605	Aop:37	KeyEvent	Increase, cell proliferation (hepatocytes)	PPARalpha-dependent liver cancer	Cellular	digestive system/exocrine system/endocrine system
Event:716	bleomycin	48	73	166	0.000291138	ENSG00000007384;ENSG00000013810;ENSG00000019582;ENSG00000020922;ENSG00000027869;ENSG00000030110;ENSG00000058056;ENSG00000058335;ENSG00000062524;ENSG00000065328;ENSG00000073282;ENSG00000077498;ENSG00000078401;ENSG00000081479;ENSG00000083307;ENSG00000083812;ENSG00000087586;ENSG00000101349;ENSG00000101447;ENSG00000102760;ENSG00000103056;ENSG00000107104;ENSG00000112029;ENSG00000112249;ENSG00000113048…	0.606849	1.15897	0.038899	0.00157605	Aop:107	KeyEvent	Increase, cell proliferation (hepatocytes)	Constitutive androstane receptor activation leading to hepatocellular adenomas and carcinomas in the mouse and the rat	Cellular	digestive system/exocrine system/endocrine system
Event:716	bleomycin	48	73	166	0.000291138	ENSG00000007384;ENSG00000013810;ENSG00000019582;ENSG00000020922;ENSG00000027869;ENSG00000030110;ENSG00000058056;ENSG00000058335;ENSG00000062524;ENSG00000065328;ENSG00000073282;ENSG00000077498;ENSG00000078401;ENSG00000081479;ENSG00000083307;ENSG00000083812;ENSG00000087586;ENSG00000101349;ENSG00000101447;ENSG00000102760;ENSG00000103056;ENSG00000107104;ENSG00000112029;ENSG00000112249;ENSG00000113048…	0.606849	1.15897	0.038899	0.00157605	Aop:117	KeyEvent	Increase, cell proliferation (hepatocytes)	Androgen receptor activation leading to hepatocellular adenomas and carcinomas (in mouse and rat)	Cellular	digestive system/exocrine system/endocrine system
Event:719	bleomycin	48	215	507	3.02519e-08	ENSG00000005471;ENSG00000005884;ENSG00000006071;ENSG00000007171;ENSG00000007968;ENSG00000008394;ENSG00000023445;ENSG00000026103;ENSG00000030110;ENSG00000037280;ENSG00000039068;ENSG00000049130;ENSG00000050555;ENSG00000050628;ENSG00000051180;ENSG00000056558;ENSG00000058085;ENSG00000065621;ENSG00000066032;ENSG00000066336;ENSG00000066468;ENSG00000068078;ENSG00000070808;ENSG00000073734;ENSG00000073756…	1.13827	2.43899	0.149197	3.96136e-07	Aop:108	AdverseOutcome	Increase, hepatocellular adenomas and carcinomas	Inhibition of pyruvate dehydrogenase kinase leading to hepatocellular adenomas and carcinomas (in mouse and rat)	Tissue	digestive system/exocrine system/endocrine system
Event:719	bleomycin	48	215	507	3.02519e-08	ENSG00000005471;ENSG00000005884;ENSG00000006071;ENSG00000007171;ENSG00000007968;ENSG00000008394;ENSG00000023445;ENSG00000026103;ENSG00000030110;ENSG00000037280;ENSG00000039068;ENSG00000049130;ENSG00000050555;ENSG00000050628;ENSG00000051180;ENSG00000056558;ENSG00000058085;ENSG00000065621;ENSG00000066032;ENSG00000066336;ENSG00000066468;ENSG00000068078;ENSG00000070808;ENSG00000073734;ENSG00000073756…	1.13827	2.43899	0.149197	3.96136e-07	Aop:118	AdverseOutcome	Increase, hepatocellular adenomas and carcinomas	Chronic cytotoxicity leading to hepatocellular adenomas and carcinomas (in mouse and rat)	Tissue	digestive system/exocrine system/endocrine system
Event:719	bleomycin	48	215	507	3.02519e-08	ENSG00000005471;ENSG00000005884;ENSG00000006071;ENSG00000007171;ENSG00000007968;ENSG00000008394;ENSG00000023445;ENSG00000026103;ENSG00000030110;ENSG00000037280;ENSG00000039068;ENSG00000049130;ENSG00000050555;ENSG00000050628;ENSG00000051180;ENSG00000056558;ENSG00000058085;ENSG00000065621;ENSG00000066032;ENSG00000066336;ENSG00000066468;ENSG00000068078;ENSG00000070808;ENSG00000073734;ENSG00000073756…	1.13827	2.43899	0.149197	3.96136e-07	Aop:107	AdverseOutcome	Increase, hepatocellular adenomas and carcinomas	Constitutive androstane receptor activation leading to hepatocellular adenomas and carcinomas in the mouse and the rat	Tissue	digestive system/exocrine system/endocrine system
Event:719	bleomycin	48	215	507	3.02519e-08	ENSG00000005471;ENSG00000005884;ENSG00000006071;ENSG00000007171;ENSG00000007968;ENSG00000008394;ENSG00000023445;ENSG00000026103;ENSG00000030110;ENSG00000037280;ENSG00000039068;ENSG00000049130;ENSG00000050555;ENSG00000050628;ENSG00000051180;ENSG00000056558;ENSG00000058085;ENSG00000065621;ENSG00000066032;ENSG00000066336;ENSG00000066468;ENSG00000068078;ENSG00000070808;ENSG00000073734;ENSG00000073756…	1.13827	2.43899	0.149197	3.96136e-07	Aop:37	AdverseOutcome	Increase, hepatocellular adenomas and carcinomas	PPARalpha-dependent liver cancer	Tissue	digestive system/exocrine system/endocrine system
Event:719	bleomycin	48	215	507	3.02519e-08	ENSG00000005471;ENSG00000005884;ENSG00000006071;ENSG00000007171;ENSG00000007968;ENSG00000008394;ENSG00000023445;ENSG00000026103;ENSG00000030110;ENSG00000037280;ENSG00000039068;ENSG00000049130;ENSG00000050555;ENSG00000050628;ENSG00000051180;ENSG00000056558;ENSG00000058085;ENSG00000065621;ENSG00000066032;ENSG00000066336;ENSG00000066468;ENSG00000068078;ENSG00000070808;ENSG00000073734;ENSG00000073756…	1.13827	2.43899	0.149197	3.96136e-07	Aop:117	AdverseOutcome	Increase, hepatocellular adenomas and carcinomas	Androgen receptor activation leading to hepatocellular adenomas and carcinomas (in mouse and rat)	Tissue	digestive system/exocrine system/endocrine system
Event:736	bleomycin	48	200	460	9.10507e-09	ENSG00000005884;ENSG00000007171;ENSG00000007968;ENSG00000008394;ENSG00000023445;ENSG00000026103;ENSG00000030110;ENSG00000037280;ENSG00000039068;ENSG00000049130;ENSG00000050555;ENSG00000050628;ENSG00000051180;ENSG00000056558;ENSG00000058085;ENSG00000065621;ENSG00000066032;ENSG00000066336;ENSG00000066468;ENSG00000068078;ENSG00000070808;ENSG00000073756;ENSG00000074047;ENSG00000074181;ENSG00000076604…	1.09095	2.41204	0.132257	1.44636e-07	Aop:109	AdverseOutcome	Increase, Adenomas/carcinomas (bronchioloalveolar)	Cytotoxicity leading to bronchioloalveolar adenomas and carcinomas (in mouse)	Tissue	respiratory system
Event:741	bleomycin	48	200	460	9.10507e-09	ENSG00000005884;ENSG00000007171;ENSG00000007968;ENSG00000008394;ENSG00000023445;ENSG00000026103;ENSG00000030110;ENSG00000037280;ENSG00000039068;ENSG00000049130;ENSG00000050555;ENSG00000050628;ENSG00000051180;ENSG00000056558;ENSG00000058085;ENSG00000065621;ENSG00000066032;ENSG00000066336;ENSG00000066468;ENSG00000068078;ENSG00000070808;ENSG00000073756;ENSG00000074047;ENSG00000074181;ENSG00000076604…	1.09095	2.41204	0.132257	1.44636e-07	Aop:110	AdverseOutcome	Increase, Adenomas/carcinomas (follicular cell)	Inhibition of iodide pump activity leading to follicular cell adenomas and carcinomas (in rat and mouse)	Tissue	endocrine system
Event:741	bleomycin	48	200	460	9.10507e-09	ENSG00000005884;ENSG00000007171;ENSG00000007968;ENSG00000008394;ENSG00000023445;ENSG00000026103;ENSG00000030110;ENSG00000037280;ENSG00000039068;ENSG00000049130;ENSG00000050555;ENSG00000050628;ENSG00000051180;ENSG00000056558;ENSG00000058085;ENSG00000065621;ENSG00000066032;ENSG00000066336;ENSG00000066468;ENSG00000068078;ENSG00000070808;ENSG00000073756;ENSG00000074047;ENSG00000074181;ENSG00000076604…	1.09095	2.41204	0.132257	1.44636e-07	Aop:119	AdverseOutcome	Increase, Adenomas/carcinomas (follicular cell)	Inhibition of thyroid peroxidase leading to follicular cell adenomas and carcinomas (in rat and mouse)	Tissue	endocrine system
Event:741	bleomycin	48	200	460	9.10507e-09	ENSG00000005884;ENSG00000007171;ENSG00000007968;ENSG00000008394;ENSG00000023445;ENSG00000026103;ENSG00000030110;ENSG00000037280;ENSG00000039068;ENSG00000049130;ENSG00000050555;ENSG00000050628;ENSG00000051180;ENSG00000056558;ENSG00000058085;ENSG00000065621;ENSG00000066032;ENSG00000066336;ENSG00000066468;ENSG00000068078;ENSG00000070808;ENSG00000073756;ENSG00000074047;ENSG00000074181;ENSG00000076604…	1.09095	2.41204	0.132257	1.44636e-07	Aop:162	AdverseOutcome	Increase, Adenomas/carcinomas (follicular cell)	Enhanced hepatic clearance of thyroid hormones leading to thyroid follicular cell adenomas and carcinomas in the rat and mouse	Tissue	endocrine system
Event:756	bleomycin	48	285	661	1.96591e-11	ENSG00000003137;ENSG00000004948;ENSG00000005513;ENSG00000005884;ENSG00000007171;ENSG00000012048;ENSG00000018236;ENSG00000019582;ENSG00000030110;ENSG00000030304;ENSG00000036828;ENSG00000038945;ENSG00000039068;ENSG00000041982;ENSG00000057657;ENSG00000060138;ENSG00000061455;ENSG00000062038;ENSG00000066336;ENSG00000070729;ENSG00000071242;ENSG00000072274;ENSG00000073050;ENSG00000074966;ENSG00000078401…	1.35546	2.73322	0.172849	5.77263e-10	Aop:300	KeyEvent	Hippocampal gene expression, Altered	Thyroid Receptor Antagonism and Subsequent Adverse Neurodevelopmental Outcomes in Mammals	Tissue	nervous system
Event:756	bleomycin	48	285	661	1.96591e-11	ENSG00000003137;ENSG00000004948;ENSG00000005513;ENSG00000005884;ENSG00000007171;ENSG00000012048;ENSG00000018236;ENSG00000019582;ENSG00000030110;ENSG00000030304;ENSG00000036828;ENSG00000038945;ENSG00000039068;ENSG00000041982;ENSG00000057657;ENSG00000060138;ENSG00000061455;ENSG00000062038;ENSG00000066336;ENSG00000070729;ENSG00000071242;ENSG00000072274;ENSG00000073050;ENSG00000074966;ENSG00000078401…	1.35546	2.73322	0.172849	5.77263e-10	Aop:8	KeyEvent	Hippocampal gene expression, Altered	Upregulation of Thyroid Hormone Catabolism via Activation of Hepatic Nuclear Receptors, and Subsequent Adverse Neurodevelopmental Outcomes in Mammals	Tissue	nervous system
Event:756	bleomycin	48	285	661	1.96591e-11	ENSG00000003137;ENSG00000004948;ENSG00000005513;ENSG00000005884;ENSG00000007171;ENSG00000012048;ENSG00000018236;ENSG00000019582;ENSG00000030110;ENSG00000030304;ENSG00000036828;ENSG00000038945;ENSG00000039068;ENSG00000041982;ENSG00000057657;ENSG00000060138;ENSG00000061455;ENSG00000062038;ENSG00000066336;ENSG00000070729;ENSG00000071242;ENSG00000072274;ENSG00000073050;ENSG00000074966;ENSG00000078401…	1.35546	2.73322	0.172849	5.77263e-10	Aop:42	KeyEvent	Hippocampal gene expression, Altered	Inhibition of Thyroperoxidase and Subsequent Adverse Neurodevelopmental Outcomes in Mammals	Tissue	nervous system
Event:756	bleomycin	48	285	661	1.96591e-11	ENSG00000003137;ENSG00000004948;ENSG00000005513;ENSG00000005884;ENSG00000007171;ENSG00000012048;ENSG00000018236;ENSG00000019582;ENSG00000030110;ENSG00000030304;ENSG00000036828;ENSG00000038945;ENSG00000039068;ENSG00000041982;ENSG00000057657;ENSG00000060138;ENSG00000061455;ENSG00000062038;ENSG00000066336;ENSG00000070729;ENSG00000071242;ENSG00000072274;ENSG00000073050;ENSG00000074966;ENSG00000078401…	1.35546	2.73322	0.172849	5.77263e-10	Aop:134	KeyEvent	Hippocampal gene expression, Altered	Sodium Iodide Symporter (NIS) Inhibition and Subsequent Adverse Neurodevelopmental Outcomes in Mammals	Tissue	nervous system
Event:756	bleomycin	48	285	661	1.96591e-11	ENSG00000003137;ENSG00000004948;ENSG00000005513;ENSG00000005884;ENSG00000007171;ENSG00000012048;ENSG00000018236;ENSG00000019582;ENSG00000030110;ENSG00000030304;ENSG00000036828;ENSG00000038945;ENSG00000039068;ENSG00000041982;ENSG00000057657;ENSG00000060138;ENSG00000061455;ENSG00000062038;ENSG00000066336;ENSG00000070729;ENSG00000071242;ENSG00000072274;ENSG00000073050;ENSG00000074966;ENSG00000078401…	1.35546	2.73322	0.172849	5.77263e-10	Aop:152	KeyEvent	Hippocampal gene expression, Altered	Interference with thyroid serum binding protein transthyretin and subsequent adverse human neurodevelopmental toxicity	Tissue	nervous system
Event:763	bleomycin	48	20	31	0.000125265	ENSG00000001626;ENSG00000006283;ENSG00000007314;ENSG00000067606;ENSG00000091138;ENSG00000100346;ENSG00000105357;ENSG00000109991;ENSG00000136531;ENSG00000136546;ENSG00000144285;ENSG00000153253;ENSG00000164850;ENSG00000168356;ENSG00000171121;ENSG00000177301;ENSG00000184156;ENSG00000184408;ENSG00000185313;ENSG00000196557	2.38505	4.17332	0.426527	0.000749936	Aop:233	KeyEvent	hyperpolarisation, neuron	Mu Opioid Receptor Agonism leading to Analgesia via K Channel Opening	Cellular	nervous system
Event:763	bleomycin	48	20	31	0.000125265	ENSG00000001626;ENSG00000006283;ENSG00000007314;ENSG00000067606;ENSG00000091138;ENSG00000100346;ENSG00000105357;ENSG00000109991;ENSG00000136531;ENSG00000136546;ENSG00000144285;ENSG00000153253;ENSG00000164850;ENSG00000168356;ENSG00000171121;ENSG00000177301;ENSG00000184156;ENSG00000184408;ENSG00000185313;ENSG00000196557	2.38505	4.17332	0.426527	0.000749936	Aop:235	KeyEvent	hyperpolarisation, neuron	Serotonin 1A Receptor Agonism leading to Anti-depressant Activity via K Channel Opening	Cellular	nervous system
Event:773	bleomycin	48	204	469	6.21814e-09	ENSG00000005884;ENSG00000007171;ENSG00000007968;ENSG00000008394;ENSG00000011465;ENSG00000023445;ENSG00000026103;ENSG00000030110;ENSG00000037280;ENSG00000039068;ENSG00000049130;ENSG00000050555;ENSG00000050628;ENSG00000051180;ENSG00000056558;ENSG00000058085;ENSG00000065621;ENSG00000066032;ENSG00000066336;ENSG00000066468;ENSG00000068078;ENSG00000070808;ENSG00000073756;ENSG00000074047;ENSG00000074181…	1.07756	2.3616	0.119791	1.3694e-07	Aop:112	AdverseOutcome	Increase, Endometrial adenocarcinomas	Increased dopaminergic activity leading to endometrial adenocarcinomas (in Wistar rat)	Tissue	reproductive system
Event:774	bleomycin	48	290	784	0.000167926	ENSG00000005471;ENSG00000006071;ENSG00000007314;ENSG00000008226;ENSG00000009709;ENSG00000010610;ENSG00000010671;ENSG00000012048;ENSG00000019549;ENSG00000020922;ENSG00000023445;ENSG00000026103;ENSG00000028137;ENSG00000036828;ENSG00000037280;ENSG00000038945;ENSG00000039068;ENSG00000042832;ENSG00000048342;ENSG00000049618;ENSG00000051180;ENSG00000052850;ENSG00000058085;ENSG00000061337;ENSG00000062822…	1.18171	2.48976	0.137621	0.00096284	Aop:117	KeyEvent	Increase, Preneoplastic foci (hepatocytes)	Androgen receptor activation leading to hepatocellular adenomas and carcinomas (in mouse and rat)	Cellular	digestive system/exocrine system/endocrine system
Event:774	bleomycin	48	290	784	0.000167926	ENSG00000005471;ENSG00000006071;ENSG00000007314;ENSG00000008226;ENSG00000009709;ENSG00000010610;ENSG00000010671;ENSG00000012048;ENSG00000019549;ENSG00000020922;ENSG00000023445;ENSG00000026103;ENSG00000028137;ENSG00000036828;ENSG00000037280;ENSG00000038945;ENSG00000039068;ENSG00000042832;ENSG00000048342;ENSG00000049618;ENSG00000051180;ENSG00000052850;ENSG00000058085;ENSG00000061337;ENSG00000062822…	1.18171	2.48976	0.137621	0.00096284	Aop:107	KeyEvent	Increase, Preneoplastic foci (hepatocytes)	Constitutive androstane receptor activation leading to hepatocellular adenomas and carcinomas in the mouse and the rat	Cellular	digestive system/exocrine system/endocrine system
Event:774	bleomycin	48	290	784	0.000167926	ENSG00000005471;ENSG00000006071;ENSG00000007314;ENSG00000008226;ENSG00000009709;ENSG00000010610;ENSG00000010671;ENSG00000012048;ENSG00000019549;ENSG00000020922;ENSG00000023445;ENSG00000026103;ENSG00000028137;ENSG00000036828;ENSG00000037280;ENSG00000038945;ENSG00000039068;ENSG00000042832;ENSG00000048342;ENSG00000049618;ENSG00000051180;ENSG00000052850;ENSG00000058085;ENSG00000061337;ENSG00000062822…	1.18171	2.48976	0.137621	0.00096284	Aop:118	KeyEvent	Increase, Preneoplastic foci (hepatocytes)	Chronic cytotoxicity leading to hepatocellular adenomas and carcinomas (in mouse and rat)	Cellular	digestive system/exocrine system/endocrine system
Event:775	bleomycin	48	19	31	0.000484771	ENSG00000009765;ENSG00000069535;ENSG00000077498;ENSG00000080166;ENSG00000104951;ENSG00000107165;ENSG00000108602;ENSG00000113924;ENSG00000115705;ENSG00000123454;ENSG00000131471;ENSG00000132437;ENSG00000132746;ENSG00000138356;ENSG00000158104;ENSG00000172955;ENSG00000184154;ENSG00000184254;ENSG00000196344	2.03491	4.19919	0.351702	0.00247233	Aop:114	KeyEvent	Increased, Plasma tyrosine	HPPD inhibition leading to corneal papillomas and carcinomas (in rat)	Tissue	hematopoietic system
Event:777	bleomycin	48	183	380	1.48951e-12	ENSG00000003137;ENSG00000005844;ENSG00000006210;ENSG00000006638;ENSG00000007171;ENSG00000007908;ENSG00000010327;ENSG00000012504;ENSG00000012779;ENSG00000015413;ENSG00000023445;ENSG00000026508;ENSG00000028137;ENSG00000048052;ENSG00000050628;ENSG00000058085;ENSG00000064932;ENSG00000065675;ENSG00000067606;ENSG00000068024;ENSG00000068079;ENSG00000072694;ENSG00000073756;ENSG00000079257;ENSG00000081041…	1.44362	3.05266	0.207667	4.97354e-11	Aop:114	KeyEvent	Increase, Inflammation (corneal cells)	HPPD inhibition leading to corneal papillomas and carcinomas (in rat)	Cellular	visual system
Event:779	bleomycin	48	200	460	9.10507e-09	ENSG00000005884;ENSG00000007171;ENSG00000007968;ENSG00000008394;ENSG00000023445;ENSG00000026103;ENSG00000030110;ENSG00000037280;ENSG00000039068;ENSG00000049130;ENSG00000050555;ENSG00000050628;ENSG00000051180;ENSG00000056558;ENSG00000058085;ENSG00000065621;ENSG00000066032;ENSG00000066336;ENSG00000066468;ENSG00000068078;ENSG00000070808;ENSG00000073756;ENSG00000074047;ENSG00000074181;ENSG00000076604…	1.09095	2.41204	0.132257	1.44636e-07	Aop:115	AdverseOutcome	Increase, Papillomas/carcinomas (squamous cells)	Epithelial cytotoxicity leading to forestomach tumors (in mouse and rat)	Cellular	integument
Event:779	bleomycin	48	200	460	9.10507e-09	ENSG00000005884;ENSG00000007171;ENSG00000007968;ENSG00000008394;ENSG00000023445;ENSG00000026103;ENSG00000030110;ENSG00000037280;ENSG00000039068;ENSG00000049130;ENSG00000050555;ENSG00000050628;ENSG00000051180;ENSG00000056558;ENSG00000058085;ENSG00000065621;ENSG00000066032;ENSG00000066336;ENSG00000066468;ENSG00000068078;ENSG00000070808;ENSG00000073756;ENSG00000074047;ENSG00000074181;ENSG00000076604…	1.09095	2.41204	0.132257	1.44636e-07	Aop:114	AdverseOutcome	Increase, Papillomas/carcinomas (squamous cells)	HPPD inhibition leading to corneal papillomas and carcinomas (in rat)	Cellular	integument
Event:790	bleomycin	48	18	31	0.00165442	ENSG00000086696;ENSG00000109193;ENSG00000117594;ENSG00000130649;ENSG00000137869;ENSG00000138061;ENSG00000140459;ENSG00000140465;ENSG00000140505;ENSG00000160868;ENSG00000160882;ENSG00000172817;ENSG00000173610;ENSG00000176387;ENSG00000184154;ENSG00000196139;ENSG00000198189;ENSG00000204228	1.67405	4.66442	0.265968	0.00673584	Aop:120	MolecularInitiatingEvent	Inhibition, 5alpha-reductase activity	Inhibition of 5alpha-reductase leading to Leydig cell tumors (in rat)	Cellular
Event:797	bleomycin	48	200	460	9.10507e-09	ENSG00000005884;ENSG00000007171;ENSG00000007968;ENSG00000008394;ENSG00000023445;ENSG00000026103;ENSG00000030110;ENSG00000037280;ENSG00000039068;ENSG00000049130;ENSG00000050555;ENSG00000050628;ENSG00000051180;ENSG00000056558;ENSG00000058085;ENSG00000065621;ENSG00000066032;ENSG00000066336;ENSG00000066468;ENSG00000068078;ENSG00000070808;ENSG00000073756;ENSG00000074047;ENSG00000074181;ENSG00000076604…	1.09095	2.41204	0.132257	1.44636e-07	Aop:121	AdverseOutcome	Increase, Adenomas/carcinomas (urothelial)	Urinary bladder calculi leading to urothelial papillomas and carcinomas (in mouse and rat)	Tissue	urinary system
Event:807	bleomycin	48	57	127	0.000696416	ENSG00000001626;ENSG00000001630;ENSG00000005187;ENSG00000007062;ENSG00000015520;ENSG00000023171;ENSG00000025434;ENSG00000048052;ENSG00000062282;ENSG00000070882;ENSG00000072858;ENSG00000073060;ENSG00000073734;ENSG00000079156;ENSG00000079459;ENSG00000084674;ENSG00000100219;ENSG00000101076;ENSG00000104549;ENSG00000107331;ENSG00000107566;ENSG00000109084;ENSG00000110921;ENSG00000112972;ENSG00000113161…	0.865961	1.91105	0.080813	0.00327586	Aop:124	KeyEvent	Decreased, cholesterol	HMG-CoA reductase inhibition leading to decreased fertility	Tissue	hematopoietic system
Event:814	bleomycin	48	21	37	0.00103947	ENSG00000000971;ENSG00000068976;ENSG00000081248;ENSG00000109667;ENSG00000110092;ENSG00000116329;ENSG00000125730;ENSG00000134333;ENSG00000145217;ENSG00000145244;ENSG00000158528;ENSG00000165704;ENSG00000166016;ENSG00000170581;ENSG00000170927;ENSG00000184908;ENSG00000185345;ENSG00000186510;ENSG00000196218;ENSG00000205403;ENSG00000275410	1.67286	2.77101	0.237392	0.00451679	Aop:447	KeyEvent	Occurrence, Kidney toxicity	Kidney failure induced by inhibition of mitochondrial electron transfer chain through apoptosis, inflammation and oxidative stress pathways	Organ	urinary system
Event:814	bleomycin	48	21	37	0.00103947	ENSG00000000971;ENSG00000068976;ENSG00000081248;ENSG00000109667;ENSG00000110092;ENSG00000116329;ENSG00000125730;ENSG00000134333;ENSG00000145217;ENSG00000145244;ENSG00000158528;ENSG00000165704;ENSG00000166016;ENSG00000170581;ENSG00000170927;ENSG00000184908;ENSG00000185345;ENSG00000186510;ENSG00000196218;ENSG00000205403;ENSG00000275410	1.67286	2.77101	0.237392	0.00451679	Aop:257	AdverseOutcome	Occurrence, Kidney toxicity	Receptor mediated endocytosis and lysosomal overload leading to kidney toxicity	Organ	urinary system
Event:814	bleomycin	48	21	37	0.00103947	ENSG00000000971;ENSG00000068976;ENSG00000081248;ENSG00000109667;ENSG00000110092;ENSG00000116329;ENSG00000125730;ENSG00000134333;ENSG00000145217;ENSG00000145244;ENSG00000158528;ENSG00000165704;ENSG00000166016;ENSG00000170581;ENSG00000170927;ENSG00000184908;ENSG00000185345;ENSG00000186510;ENSG00000196218;ENSG00000205403;ENSG00000275410	1.67286	2.77101	0.237392	0.00451679	Aop:128	AdverseOutcome	Occurrence, Kidney toxicity	Kidney dysfunction by decreased thyroid hormone	Organ	urinary system
Event:814	bleomycin	48	21	37	0.00103947	ENSG00000000971;ENSG00000068976;ENSG00000081248;ENSG00000109667;ENSG00000110092;ENSG00000116329;ENSG00000125730;ENSG00000134333;ENSG00000145217;ENSG00000145244;ENSG00000158528;ENSG00000165704;ENSG00000166016;ENSG00000170581;ENSG00000170927;ENSG00000184908;ENSG00000185345;ENSG00000186510;ENSG00000196218;ENSG00000205403;ENSG00000275410	1.67286	2.77101	0.237392	0.00451679	Aop:256	AdverseOutcome	Occurrence, Kidney toxicity	Inhibition of mitochondrial DNA polymerase gamma leading to kidney toxicity	Organ	urinary system
Event:814	bleomycin	48	21	37	0.00103947	ENSG00000000971;ENSG00000068976;ENSG00000081248;ENSG00000109667;ENSG00000110092;ENSG00000116329;ENSG00000125730;ENSG00000134333;ENSG00000145217;ENSG00000145244;ENSG00000158528;ENSG00000165704;ENSG00000166016;ENSG00000170581;ENSG00000170927;ENSG00000184908;ENSG00000185345;ENSG00000186510;ENSG00000196218;ENSG00000205403;ENSG00000275410	1.67286	2.77101	0.237392	0.00451679	Aop:377	KeyEvent	Occurrence, Kidney toxicity	Dysregulated prolonged Toll Like Receptor 9 (TLR9) activation leading to Acute Respiratory Distress Syndrome (ARDS) and Multiple Organ Dysfunction (MOD)	Organ	urinary system
Event:814	bleomycin	48	21	37	0.00103947	ENSG00000000971;ENSG00000068976;ENSG00000081248;ENSG00000109667;ENSG00000110092;ENSG00000116329;ENSG00000125730;ENSG00000134333;ENSG00000145217;ENSG00000145244;ENSG00000158528;ENSG00000165704;ENSG00000166016;ENSG00000170581;ENSG00000170927;ENSG00000184908;ENSG00000185345;ENSG00000186510;ENSG00000196218;ENSG00000205403;ENSG00000275410	1.67286	2.77101	0.237392	0.00451679	Aop:258	AdverseOutcome	Occurrence, Kidney toxicity	Renal protein alkylation leading to kidney toxicity	Organ	urinary system
Event:814	bleomycin	48	21	37	0.00103947	ENSG00000000971;ENSG00000068976;ENSG00000081248;ENSG00000109667;ENSG00000110092;ENSG00000116329;ENSG00000125730;ENSG00000134333;ENSG00000145217;ENSG00000145244;ENSG00000158528;ENSG00000165704;ENSG00000166016;ENSG00000170581;ENSG00000170927;ENSG00000184908;ENSG00000185345;ENSG00000186510;ENSG00000196218;ENSG00000205403;ENSG00000275410	1.67286	2.77101	0.237392	0.00451679	Aop:437	AdverseOutcome	Occurrence, Kidney toxicity	Inhibition of mitochondrial electron transport chain (ETC) complexes leading to kidney toxicity	Organ	urinary system
Event:821	bleomycin	48	43	87	0.00025408	ENSG00000007216;ENSG00000007314;ENSG00000018625;ENSG00000070915;ENSG00000074803;ENSG00000080493;ENSG00000081800;ENSG00000088836;ENSG00000100170;ENSG00000111319;ENSG00000117461;ENSG00000117834;ENSG00000118515;ENSG00000120519;ENSG00000126583;ENSG00000129244;ENSG00000129682;ENSG00000132681;ENSG00000136531;ENSG00000136546;ENSG00000139209;ENSG00000141485;ENSG00000143153;ENSG00000144285;ENSG00000151704…	3.38804	5.64372	0.990121	0.00139888	Aop:128	KeyEvent	Decreased, Sodium reabsorption	Kidney dysfunction by decreased thyroid hormone	Organ	urinary system
Event:827	bleomycin	48	131	329	0.000412309	ENSG00000001626;ENSG00000004939;ENSG00000006283;ENSG00000010671;ENSG00000026103;ENSG00000028137;ENSG00000029534;ENSG00000036828;ENSG00000037280;ENSG00000043462;ENSG00000058085;ENSG00000066468;ENSG00000068024;ENSG00000070182;ENSG00000072274;ENSG00000072694;ENSG00000073282;ENSG00000076944;ENSG00000077150;ENSG00000080503;ENSG00000081237;ENSG00000081277;ENSG00000090382;ENSG00000091831;ENSG00000092295…	1.72617	3.03324	0.254464	0.0021139	Aop:40	AdverseOutcome	sensitisation, skin	Covalent Protein binding leading to Skin Sensitisation	Organ	integument/immune system
Event:856	bleomycin	48	200	460	9.10507e-09	ENSG00000005884;ENSG00000007171;ENSG00000007968;ENSG00000008394;ENSG00000023445;ENSG00000026103;ENSG00000030110;ENSG00000037280;ENSG00000039068;ENSG00000049130;ENSG00000050555;ENSG00000050628;ENSG00000051180;ENSG00000056558;ENSG00000058085;ENSG00000065621;ENSG00000066032;ENSG00000066336;ENSG00000066468;ENSG00000068078;ENSG00000070808;ENSG00000073756;ENSG00000074047;ENSG00000074181;ENSG00000076604…	1.09095	2.41204	0.132257	1.44636e-07	Aop:41	AdverseOutcome	Formation, Hepatocellular and Bile duct tumors	Sustained AhR Activation leading to Rodent Liver Tumours	Organ	digestive system/exocrine system/endocrine system
Event:869	bleomycin	48	218	507	6.15274e-09	ENSG00000005884;ENSG00000007171;ENSG00000007968;ENSG00000008394;ENSG00000023445;ENSG00000026103;ENSG00000030110;ENSG00000037280;ENSG00000039068;ENSG00000049130;ENSG00000050555;ENSG00000050628;ENSG00000051180;ENSG00000056558;ENSG00000058085;ENSG00000065057;ENSG00000065621;ENSG00000066032;ENSG00000066336;ENSG00000066468;ENSG00000068078;ENSG00000070808;ENSG00000073756;ENSG00000074047;ENSG00000074181…	1.15226	2.43804	0.142034	1.3694e-07	Aop:136	KeyEvent	Increase, Respiratory or Squamous Metaplasia	Intracellular Acidification Induced Olfactory Epithelial Injury Leading to Site of Contact Nasal Tumors	Tissue	respiratory system
Event:87	bleomycin	48	105	174	1.17297e-15	ENSG00000006016;ENSG00000007908;ENSG00000008517;ENSG00000019582;ENSG00000049130;ENSG00000049249;ENSG00000077150;ENSG00000078401;ENSG00000081985;ENSG00000085741;ENSG00000087258;ENSG00000090539;ENSG00000092969;ENSG00000095752;ENSG00000096996;ENSG00000100234;ENSG00000104856;ENSG00000105246;ENSG00000105989;ENSG00000106952;ENSG00000108342;ENSG00000109321;ENSG00000110944;ENSG00000111186;ENSG00000112715…	1.77122	3.36755	0.277664	9.47174e-14	Aop:377	KeyEvent	Release, Cytokine	Dysregulated prolonged Toll Like Receptor 9 (TLR9) activation leading to Acute Respiratory Distress Syndrome (ARDS) and Multiple Organ Dysfunction (MOD)	Cellular
Event:87	bleomycin	48	105	174	1.17297e-15	ENSG00000006016;ENSG00000007908;ENSG00000008517;ENSG00000019582;ENSG00000049130;ENSG00000049249;ENSG00000077150;ENSG00000078401;ENSG00000081985;ENSG00000085741;ENSG00000087258;ENSG00000090539;ENSG00000092969;ENSG00000095752;ENSG00000096996;ENSG00000100234;ENSG00000104856;ENSG00000105246;ENSG00000105989;ENSG00000106952;ENSG00000108342;ENSG00000109321;ENSG00000110944;ENSG00000111186;ENSG00000112715…	1.77122	3.36755	0.277664	9.47174e-14	Aop:27	KeyEvent	Release, Cytokine	Cholestatic Liver Injury induced by Inhibition of the Bile Salt Export Pump (ABCB11)	Cellular
Event:87	bleomycin	48	105	174	1.17297e-15	ENSG00000006016;ENSG00000007908;ENSG00000008517;ENSG00000019582;ENSG00000049130;ENSG00000049249;ENSG00000077150;ENSG00000078401;ENSG00000081985;ENSG00000085741;ENSG00000087258;ENSG00000090539;ENSG00000092969;ENSG00000095752;ENSG00000096996;ENSG00000100234;ENSG00000104856;ENSG00000105246;ENSG00000105989;ENSG00000106952;ENSG00000108342;ENSG00000109321;ENSG00000110944;ENSG00000111186;ENSG00000112715…	1.77122	3.36755	0.277664	9.47174e-14	Aop:303	KeyEvent	Release, Cytokine	Frustrated phagocytosis-induced lung cancer	Cellular
Event:87	bleomycin	48	105	174	1.17297e-15	ENSG00000006016;ENSG00000007908;ENSG00000008517;ENSG00000019582;ENSG00000049130;ENSG00000049249;ENSG00000077150;ENSG00000078401;ENSG00000081985;ENSG00000085741;ENSG00000087258;ENSG00000090539;ENSG00000092969;ENSG00000095752;ENSG00000096996;ENSG00000100234;ENSG00000104856;ENSG00000105246;ENSG00000105989;ENSG00000106952;ENSG00000108342;ENSG00000109321;ENSG00000110944;ENSG00000111186;ENSG00000112715…	1.77122	3.36755	0.277664	9.47174e-14	Aop:412	KeyEvent	Release, Cytokine	SARS-CoV-2 infection leading to thromboinflammation	Cellular
Event:875	bleomycin	48	27	44	3.16097e-05	ENSG00000075461;ENSG00000079482;ENSG00000113742;ENSG00000116032;ENSG00000120251;ENSG00000120899;ENSG00000132589;ENSG00000137312;ENSG00000144847;ENSG00000149295;ENSG00000149403;ENSG00000152208;ENSG00000152578;ENSG00000155511;ENSG00000161509;ENSG00000161681;ENSG00000162105;ENSG00000163873;ENSG00000164418;ENSG00000171189;ENSG00000171208;ENSG00000176749;ENSG00000176884;ENSG00000182771;ENSG00000183454…	1.52828	2.71933	0.246775	0.000221955	Aop:48	MolecularInitiatingEvent	Binding of agonist, Ionotropic glutamate receptors	Binding of agonists to ionotropic glutamate receptors in adult brain causes excitotoxicity that mediates neuronal cell death, contributing to learning and memory impairment.	Molecular	nervous system
Event:880	bleomycin	48	12	16	0.000377785	ENSG00000073060;ENSG00000084674;ENSG00000122194;ENSG00000123384;ENSG00000138823;ENSG00000144381;ENSG00000147852;ENSG00000157193;ENSG00000166035;ENSG00000175445;ENSG00000186868;ENSG00000198670	1.81266	3.6008	0.275748	0.00196814	Aop:61	KeyEvent	Increased, ApoB100	NFE2L2/FXR activation leading to hepatic steatosis	Tissue	hematopoietic system
Event:885	bleomycin	48	200	460	9.10507e-09	ENSG00000005884;ENSG00000007171;ENSG00000007968;ENSG00000008394;ENSG00000023445;ENSG00000026103;ENSG00000030110;ENSG00000037280;ENSG00000039068;ENSG00000049130;ENSG00000050555;ENSG00000050628;ENSG00000051180;ENSG00000056558;ENSG00000058085;ENSG00000065621;ENSG00000066032;ENSG00000066336;ENSG00000066468;ENSG00000068078;ENSG00000070808;ENSG00000073756;ENSG00000074047;ENSG00000074181;ENSG00000076604…	1.09095	2.41204	0.132257	1.44636e-07	Aop:139	AdverseOutcome	Increase, Cancer	Alkylation of DNA leading to cancer 1	Tissue
Event:902	bleomycin	48	183	380	1.48951e-12	ENSG00000003137;ENSG00000005844;ENSG00000006210;ENSG00000006638;ENSG00000007171;ENSG00000007908;ENSG00000010327;ENSG00000012504;ENSG00000012779;ENSG00000015413;ENSG00000023445;ENSG00000026508;ENSG00000028137;ENSG00000048052;ENSG00000050628;ENSG00000058085;ENSG00000064932;ENSG00000065675;ENSG00000067606;ENSG00000068024;ENSG00000068079;ENSG00000072694;ENSG00000073756;ENSG00000079257;ENSG00000081041…	1.44362	3.05266	0.207667	4.97354e-11	Aop:377	KeyEvent	Inflammation, Liver	Dysregulated prolonged Toll Like Receptor 9 (TLR9) activation leading to Acute Respiratory Distress Syndrome (ARDS) and Multiple Organ Dysfunction (MOD)	Organ	digestive system/exocrine system/endocrine system/immune system
Event:944	bleomycin	48	105	249	0.000125376	ENSG00000005884;ENSG00000009694;ENSG00000009950;ENSG00000018625;ENSG00000025039;ENSG00000030110;ENSG00000043591;ENSG00000060566;ENSG00000065361;ENSG00000072501;ENSG00000075340;ENSG00000079462;ENSG00000081189;ENSG00000086548;ENSG00000087088;ENSG00000087586;ENSG00000090376;ENSG00000099284;ENSG00000100219;ENSG00000101986;ENSG00000105968;ENSG00000106355;ENSG00000112246;ENSG00000115163;ENSG00000116016…	0.976092	2.25686	0.100044	0.000749936	Aop:150	KeyEvent	dimerization, AHR/ARNT	Aryl hydrocarbon receptor activation leading to early life stage mortality, via reduced VEGF	Molecular
Event:944	bleomycin	48	105	249	0.000125376	ENSG00000005884;ENSG00000009694;ENSG00000009950;ENSG00000018625;ENSG00000025039;ENSG00000030110;ENSG00000043591;ENSG00000060566;ENSG00000065361;ENSG00000072501;ENSG00000075340;ENSG00000079462;ENSG00000081189;ENSG00000086548;ENSG00000087088;ENSG00000087586;ENSG00000090376;ENSG00000099284;ENSG00000100219;ENSG00000101986;ENSG00000105968;ENSG00000106355;ENSG00000112246;ENSG00000115163;ENSG00000116016…	0.976092	2.25686	0.100044	0.000749936	Aop:151	KeyEvent	dimerization, AHR/ARNT	AhR activation leading to placental insufficiency	Molecular
Event:945	bleomycin	48	105	251	0.000181021	ENSG00000005884;ENSG00000009694;ENSG00000009950;ENSG00000018625;ENSG00000025039;ENSG00000030110;ENSG00000043591;ENSG00000060566;ENSG00000065361;ENSG00000072501;ENSG00000075340;ENSG00000079462;ENSG00000081189;ENSG00000086548;ENSG00000087088;ENSG00000087586;ENSG00000090376;ENSG00000099284;ENSG00000100219;ENSG00000101986;ENSG00000105968;ENSG00000106355;ENSG00000112246;ENSG00000115163;ENSG00000116016…	0.976092	2.25686	0.100044	0.00102579	Aop:150	KeyEvent	reduced dimerization, ARNT/HIF1-alpha	Aryl hydrocarbon receptor activation leading to early life stage mortality, via reduced VEGF	Molecular
Event:945	bleomycin	48	105	251	0.000181021	ENSG00000005884;ENSG00000009694;ENSG00000009950;ENSG00000018625;ENSG00000025039;ENSG00000030110;ENSG00000043591;ENSG00000060566;ENSG00000065361;ENSG00000072501;ENSG00000075340;ENSG00000079462;ENSG00000081189;ENSG00000086548;ENSG00000087088;ENSG00000087586;ENSG00000090376;ENSG00000099284;ENSG00000100219;ENSG00000101986;ENSG00000105968;ENSG00000106355;ENSG00000112246;ENSG00000115163;ENSG00000116016…	0.976092	2.25686	0.100044	0.00102579	Aop:151	KeyEvent	reduced dimerization, ARNT/HIF1-alpha	AhR activation leading to placental insufficiency	Molecular
Event:951	bleomycin	48	40	63	1.0977e-07	ENSG00000005187;ENSG00000018625;ENSG00000070961;ENSG00000072657;ENSG00000073756;ENSG00000078401;ENSG00000095303;ENSG00000100292;ENSG00000107796;ENSG00000111664;ENSG00000113389;ENSG00000118515;ENSG00000130234;ENSG00000131477;ENSG00000132170;ENSG00000132326;ENSG00000135744;ENSG00000136160;ENSG00000138792;ENSG00000143839;ENSG00000144891;ENSG00000145244;ENSG00000150594;ENSG00000151617;ENSG00000152661…	1.17141	1.98512	0.181642	1.26628e-06	Aop:149	KeyEvent	KE8 : Increase, Vascular Resistance	Peptide Oxidation Leading to Hypertension	Organ	cardiovascular system
Event:958	bleomycin	48	34	67	0.000591778	ENSG00000009765;ENSG00000018625;ENSG00000042832;ENSG00000060566;ENSG00000078295;ENSG00000081479;ENSG00000103811;ENSG00000115705;ENSG00000116157;ENSG00000116830;ENSG00000121281;ENSG00000123104;ENSG00000126351;ENSG00000126583;ENSG00000129244;ENSG00000132681;ENSG00000135346;ENSG00000138031;ENSG00000140279;ENSG00000143153;ENSG00000143578;ENSG00000146592;ENSG00000151090;ENSG00000155897;ENSG00000157613…	1.67372	3.57168	0.278658	0.00289613	Aop:152	KeyEvent	Displacement, Serum thyroxine (T4) from transthyretin	Interference with thyroid serum binding protein transthyretin and subsequent adverse human neurodevelopmental toxicity	Molecular	hematopoietic system
Event:959	bleomycin	48	10	12	0.000281739	ENSG00000009765;ENSG00000103811;ENSG00000115705;ENSG00000126351;ENSG00000135346;ENSG00000140279;ENSG00000151090;ENSG00000184254;ENSG00000211448;ENSG00000211452	1.64382	3.20466	0.26063	0.00153374	Aop:152	KeyEvent	Increased, Free serum thyroxine (T4)	Interference with thyroid serum binding protein transthyretin and subsequent adverse human neurodevelopmental toxicity	Tissue	hematopoietic system
Event:962	bleomycin	48	30	53	0.000100201	ENSG00000073849;ENSG00000100626;ENSG00000110328;ENSG00000117983;ENSG00000119514;ENSG00000131386;ENSG00000136542;ENSG00000139629;ENSG00000140297;ENSG00000144278;ENSG00000145113;ENSG00000156966;ENSG00000158089;ENSG00000169876;ENSG00000169894;ENSG00000171195;ENSG00000173702;ENSG00000174473;ENSG00000175711;ENSG00000176383;ENSG00000176928;ENSG00000177191;ENSG00000181143;ENSG00000182870;ENSG00000184005…	1.46222	3.07338	0.231937	0.000622403	Aop:148	KeyEvent	Increase, Mucin production	EGFR Activation Leading to Decreased Lung Function	Cellular	respiratory system
Event:965	bleomycin	48	62	121	2.78821e-06	ENSG00000003436;ENSG00000073756;ENSG00000078549;ENSG00000084674;ENSG00000086696;ENSG00000088305;ENSG00000091831;ENSG00000099998;ENSG00000101773;ENSG00000102996;ENSG00000104332;ENSG00000105894;ENSG00000106462;ENSG00000108576;ENSG00000108821;ENSG00000109321;ENSG00000109819;ENSG00000109846;ENSG00000110092;ENSG00000111276;ENSG00000113721;ENSG00000115457;ENSG00000118523;ENSG00000120129;ENSG00000121621…	0.913645	2.11686	0.129637	2.52502e-05	Aop:153	KeyEvent	reduction in ovarian granulosa cells synthesis of estradiol, Reduced steroidogenic production of estradiol in granulosa cells	Aromatase Inhibition leading to Ovulation Inhibition and Decreased Fertility in Female Rats	Cellular	reproductive system
Event:966	bleomycin	48	63	125	4.73638e-06	ENSG00000003436;ENSG00000073756;ENSG00000078549;ENSG00000084674;ENSG00000088305;ENSG00000091831;ENSG00000099998;ENSG00000101773;ENSG00000102996;ENSG00000105894;ENSG00000106462;ENSG00000108576;ENSG00000108821;ENSG00000109321;ENSG00000109846;ENSG00000110092;ENSG00000111276;ENSG00000111581;ENSG00000113721;ENSG00000115457;ENSG00000116678;ENSG00000118523;ENSG00000120129;ENSG00000121691;ENSG00000122420…	1.1935	2.29904	0.186293	3.95651e-05	Aop:153	KeyEvent	Reduced Estradiol in Circulation, Reduced steroidogenic production of estradiol in granulosa cells leading to decreased estradiol in circulation	Aromatase Inhibition leading to Ovulation Inhibition and Decreased Fertility in Female Rats	Tissue	reproductive system
Event:97	bleomycin	48	37	66	2.15882e-05	ENSG00000012048;ENSG00000020922;ENSG00000026103;ENSG00000048392;ENSG00000051180;ENSG00000072501;ENSG00000080546;ENSG00000087088;ENSG00000099860;ENSG00000101412;ENSG00000105327;ENSG00000110092;ENSG00000111276;ENSG00000113456;ENSG00000116717;ENSG00000118971;ENSG00000120889;ENSG00000123374;ENSG00000124762;ENSG00000130222;ENSG00000134057;ENSG00000134574;ENSG00000135679;ENSG00000140464;ENSG00000141682…	0.291025	0.600114	0.020634	0.000159687	Aop:15	MolecularInitiatingEvent	Alkylation, DNA	Alkylation of DNA in male pre-meiotic germ cells leading to heritable mutations	Molecular
Event:97	bleomycin	48	37	66	2.15882e-05	ENSG00000012048;ENSG00000020922;ENSG00000026103;ENSG00000048392;ENSG00000051180;ENSG00000072501;ENSG00000080546;ENSG00000087088;ENSG00000099860;ENSG00000101412;ENSG00000105327;ENSG00000110092;ENSG00000111276;ENSG00000113456;ENSG00000116717;ENSG00000118971;ENSG00000120889;ENSG00000123374;ENSG00000124762;ENSG00000130222;ENSG00000134057;ENSG00000134574;ENSG00000135679;ENSG00000140464;ENSG00000141682…	0.291025	0.600114	0.020634	0.000159687	Aop:322	MolecularInitiatingEvent	Alkylation, DNA	Alkylation of DNA leading to reduced sperm count	Molecular
Event:97	bleomycin	48	37	66	2.15882e-05	ENSG00000012048;ENSG00000020922;ENSG00000026103;ENSG00000048392;ENSG00000051180;ENSG00000072501;ENSG00000080546;ENSG00000087088;ENSG00000099860;ENSG00000101412;ENSG00000105327;ENSG00000110092;ENSG00000111276;ENSG00000113456;ENSG00000116717;ENSG00000118971;ENSG00000120889;ENSG00000123374;ENSG00000124762;ENSG00000130222;ENSG00000134057;ENSG00000134574;ENSG00000135679;ENSG00000140464;ENSG00000141682…	0.291025	0.600114	0.020634	0.000159687	Aop:139	MolecularInitiatingEvent	Alkylation, DNA	Alkylation of DNA leading to cancer 1	Molecular
Event:972	bleomycin	48	106	211	4.11968e-09	ENSG00000001626;ENSG00000007174;ENSG00000011201;ENSG00000012048;ENSG00000039139;ENSG00000051180;ENSG00000071539;ENSG00000073756;ENSG00000074047;ENSG00000077152;ENSG00000082175;ENSG00000100146;ENSG00000104450;ENSG00000104899;ENSG00000105479;ENSG00000105877;ENSG00000107736;ENSG00000109163;ENSG00000110218;ENSG00000111581;ENSG00000112039;ENSG00000112053;ENSG00000112246;ENSG00000113494;ENSG00000115266…	1.45741	3.01152	0.223416	9.50469e-08	Aop:153	AdverseOutcome	Decreased fertility, Reduced number of oocytes ovulated	Aromatase Inhibition leading to Ovulation Inhibition and Decreased Fertility in Female Rats	Individual	reproductive system
Event:972	bleomycin	48	106	211	4.11968e-09	ENSG00000001626;ENSG00000007174;ENSG00000011201;ENSG00000012048;ENSG00000039139;ENSG00000051180;ENSG00000071539;ENSG00000073756;ENSG00000074047;ENSG00000077152;ENSG00000082175;ENSG00000100146;ENSG00000104450;ENSG00000104899;ENSG00000105479;ENSG00000105877;ENSG00000107736;ENSG00000109163;ENSG00000110218;ENSG00000111581;ENSG00000112039;ENSG00000112053;ENSG00000112246;ENSG00000113494;ENSG00000115266…	1.45741	3.01152	0.223416	9.50469e-08	Aop:345	AdverseOutcome	Decreased fertility, Reduced number of oocytes ovulated	Androgen receptor (AR) antagonism leading to decreased fertility in females	Individual	reproductive system
Event:10	bleomycin	72	47	91	7.97761e-05	ENSG00000011347;ENSG00000051128;ENSG00000070748;ENSG00000079819;ENSG00000080644;ENSG00000087085;ENSG00000088367;ENSG00000101204;ENSG00000103942;ENSG00000104863;ENSG00000106089;ENSG00000107282;ENSG00000110076;ENSG00000116544;ENSG00000117971;ENSG00000131409;ENSG00000132589;ENSG00000133019;ENSG00000138435;ENSG00000139220;ENSG00000140538;ENSG00000143858;ENSG00000146006;ENSG00000146938;ENSG00000150672…	2.2062	4.77442	0.296818	0.000522318	Aop:281	KeyEvent	Acetylcholine accumulation in synapses	Acetylcholinesterase Inhibition Leading to Neurodegeneration	Cellular	nervous system
Event:10	bleomycin	72	47	91	7.97761e-05	ENSG00000011347;ENSG00000051128;ENSG00000070748;ENSG00000079819;ENSG00000080644;ENSG00000087085;ENSG00000088367;ENSG00000101204;ENSG00000103942;ENSG00000104863;ENSG00000106089;ENSG00000107282;ENSG00000110076;ENSG00000116544;ENSG00000117971;ENSG00000131409;ENSG00000132589;ENSG00000133019;ENSG00000138435;ENSG00000139220;ENSG00000140538;ENSG00000143858;ENSG00000146006;ENSG00000146938;ENSG00000150672…	2.2062	4.77442	0.296818	0.000522318	Aop:16	KeyEvent	Acetylcholine accumulation in synapses	Acetylcholinesterase inhibition leading to acute mortality	Cellular	nervous system
Event:1029	bleomycin	72	55	110	6.63772e-05	ENSG00000003137;ENSG00000025434;ENSG00000026103;ENSG00000079435;ENSG00000080839;ENSG00000081189;ENSG00000099194;ENSG00000101255;ENSG00000101412;ENSG00000102554;ENSG00000106366;ENSG00000106483;ENSG00000109819;ENSG00000111186;ENSG00000113494;ENSG00000113594;ENSG00000116016;ENSG00000116717;ENSG00000122756;ENSG00000124212;ENSG00000124762;ENSG00000125378;ENSG00000125845;ENSG00000126561;ENSG00000128342…	0.754394	1.87948	0.052528	0.000443583	Aop:163	KeyEvent	Increased, adipogenesis	PPARgamma activation leading to sarcomas in rats, mice, and hamsters	Cellular	endocrine system
Event:1032	bleomycin	72	87	135	9.71745e-15	ENSG00000007384;ENSG00000025708;ENSG00000037280;ENSG00000049130;ENSG00000065361;ENSG00000070886;ENSG00000092969;ENSG00000095752;ENSG00000101384;ENSG00000102466;ENSG00000104432;ENSG00000105894;ENSG00000106799;ENSG00000107562;ENSG00000107984;ENSG00000108342;ENSG00000109321;ENSG00000112715;ENSG00000113070;ENSG00000113296;ENSG00000113578;ENSG00000113594;ENSG00000113721;ENSG00000114646;ENSG00000115380…	1.01055	2.56663	0.114214	6.72586e-13	Aop:163	KeyEvent	Increased, secretion of local growth factors	PPARgamma activation leading to sarcomas in rats, mice, and hamsters	Cellular
Event:1032	bleomycin	72	87	135	9.71745e-15	ENSG00000007384;ENSG00000025708;ENSG00000037280;ENSG00000049130;ENSG00000065361;ENSG00000070886;ENSG00000092969;ENSG00000095752;ENSG00000101384;ENSG00000102466;ENSG00000104432;ENSG00000105894;ENSG00000106799;ENSG00000107562;ENSG00000107984;ENSG00000108342;ENSG00000109321;ENSG00000112715;ENSG00000113070;ENSG00000113296;ENSG00000113578;ENSG00000113594;ENSG00000113721;ENSG00000114646;ENSG00000115380…	1.01055	2.56663	0.114214	6.72586e-13	Aop:171	KeyEvent	Increased, secretion of local growth factors	Chronic cytotoxicity of the serous membrane leading to pleural/peritoneal mesotheliomas in the rat.	Cellular
Event:1033	bleomycin	72	15	24	0.00207108	ENSG00000066468;ENSG00000085741;ENSG00000090539;ENSG00000103241;ENSG00000105894;ENSG00000105989;ENSG00000114251;ENSG00000125398;ENSG00000128602;ENSG00000134323;ENSG00000162337;ENSG00000163132;ENSG00000168779;ENSG00000185950;ENSG00000197461	1.4095	2.83919	0.225683	0.00832729	Aop:163	KeyEvent	Increased, proliferation of mesenchymal cells	PPARgamma activation leading to sarcomas in rats, mice, and hamsters	Cellular
Event:1035	bleomycin	72	204	460	1.5739e-08	ENSG00000005884;ENSG00000007171;ENSG00000007968;ENSG00000008394;ENSG00000023445;ENSG00000026103;ENSG00000030110;ENSG00000037280;ENSG00000039068;ENSG00000049130;ENSG00000050555;ENSG00000050628;ENSG00000051180;ENSG00000056558;ENSG00000058085;ENSG00000058404;ENSG00000065621;ENSG00000066032;ENSG00000066336;ENSG00000066468;ENSG00000068078;ENSG00000070808;ENSG00000073756;ENSG00000074047;ENSG00000074181…	0.816399	1.996	0.076617	2.38299e-07	Aop:163	KeyEvent	Increased, Firbrosarcoma	PPARgamma activation leading to sarcomas in rats, mice, and hamsters	Tissue
Event:1036	bleomycin	72	204	460	1.5739e-08	ENSG00000005884;ENSG00000007171;ENSG00000007968;ENSG00000008394;ENSG00000023445;ENSG00000026103;ENSG00000030110;ENSG00000037280;ENSG00000039068;ENSG00000049130;ENSG00000050555;ENSG00000050628;ENSG00000051180;ENSG00000056558;ENSG00000058085;ENSG00000058404;ENSG00000065621;ENSG00000066032;ENSG00000066336;ENSG00000066468;ENSG00000068078;ENSG00000070808;ENSG00000073756;ENSG00000074047;ENSG00000074181…	0.816399	1.996	0.076617	2.38299e-07	Aop:163	KeyEvent	Increased, liposarcoma	PPARgamma activation leading to sarcomas in rats, mice, and hamsters	Tissue	endocrine system
Event:1037	bleomycin	72	204	460	1.5739e-08	ENSG00000005884;ENSG00000007171;ENSG00000007968;ENSG00000008394;ENSG00000023445;ENSG00000026103;ENSG00000030110;ENSG00000037280;ENSG00000039068;ENSG00000049130;ENSG00000050555;ENSG00000050628;ENSG00000051180;ENSG00000056558;ENSG00000058085;ENSG00000058404;ENSG00000065621;ENSG00000066032;ENSG00000066336;ENSG00000066468;ENSG00000068078;ENSG00000070808;ENSG00000073756;ENSG00000074047;ENSG00000074181…	0.816399	1.996	0.076617	2.38299e-07	Aop:163	KeyEvent	Increased, hemagiosarcoma	PPARgamma activation leading to sarcomas in rats, mice, and hamsters	Tissue	cardiovascular system
Event:1042	bleomycin	72	32	57	0.000144857	ENSG00000064989;ENSG00000066468;ENSG00000068024;ENSG00000073756;ENSG00000078401;ENSG00000085662;ENSG00000100292;ENSG00000103056;ENSG00000104415;ENSG00000109819;ENSG00000113070;ENSG00000113161;ENSG00000113721;ENSG00000114861;ENSG00000115738;ENSG00000119508;ENSG00000124882;ENSG00000125378;ENSG00000135744;ENSG00000136244;ENSG00000136999;ENSG00000137801;ENSG00000140945;ENSG00000145604;ENSG00000146648…	0.941381	2.4023	0.1004	0.000866459	Aop:164	KeyEvent	Proliferation/Clonal Expansion, smooth muscle	Beta-2 adrenergic agonist activity leading to mesovarian leiomyomas in the rat and mouse	Cellular	muscular system
Event:1044	bleomycin	72	32	57	0.000144857	ENSG00000064989;ENSG00000066468;ENSG00000068024;ENSG00000073756;ENSG00000078401;ENSG00000085662;ENSG00000100292;ENSG00000103056;ENSG00000104415;ENSG00000109819;ENSG00000113070;ENSG00000113161;ENSG00000113721;ENSG00000114861;ENSG00000115738;ENSG00000119508;ENSG00000124882;ENSG00000125378;ENSG00000135744;ENSG00000136244;ENSG00000136999;ENSG00000137801;ENSG00000140945;ENSG00000145604;ENSG00000146648…	0.941381	2.4023	0.1004	0.000866459	Aop:164	AdverseOutcome	Promotion, mesovarian leiomyomas	Beta-2 adrenergic agonist activity leading to mesovarian leiomyomas in the rat and mouse	Tissue	reproductive system/muscular system
Event:1053	bleomycin	72	256	615	2.46474e-07	ENSG00000005884;ENSG00000007171;ENSG00000007968;ENSG00000008394;ENSG00000009950;ENSG00000012048;ENSG00000020922;ENSG00000023445;ENSG00000026103;ENSG00000030110;ENSG00000037280;ENSG00000039068;ENSG00000049130;ENSG00000049540;ENSG00000049541;ENSG00000050555;ENSG00000050628;ENSG00000051180;ENSG00000056558;ENSG00000058085;ENSG00000058404;ENSG00000065057;ENSG00000065621;ENSG00000066032;ENSG00000066336…	0.861299	2.09091	0.0749715	2.94856e-06	Aop:440	AdverseOutcome	Promotion, ovarian adenomas	Hypothalamic estrogen receptors inhibition leading to ovarian cancer	Tissue	reproductive system
Event:1053	bleomycin	72	256	615	2.46474e-07	ENSG00000005884;ENSG00000007171;ENSG00000007968;ENSG00000008394;ENSG00000009950;ENSG00000012048;ENSG00000020922;ENSG00000023445;ENSG00000026103;ENSG00000030110;ENSG00000037280;ENSG00000039068;ENSG00000049130;ENSG00000049540;ENSG00000049541;ENSG00000050555;ENSG00000050628;ENSG00000051180;ENSG00000056558;ENSG00000058085;ENSG00000058404;ENSG00000065057;ENSG00000065621;ENSG00000066032;ENSG00000066336…	0.861299	2.09091	0.0749715	2.94856e-06	Aop:165	AdverseOutcome	Promotion, ovarian adenomas	Antiestrogen activity leading to ovarian adenomas and granular cell tumors in the mouse	Tissue	reproductive system
Event:1054	bleomycin	72	218	497	1.54362e-08	ENSG00000005884;ENSG00000007171;ENSG00000007968;ENSG00000008394;ENSG00000012048;ENSG00000020922;ENSG00000023445;ENSG00000026103;ENSG00000030110;ENSG00000037280;ENSG00000039068;ENSG00000049130;ENSG00000050555;ENSG00000050628;ENSG00000051180;ENSG00000056558;ENSG00000058085;ENSG00000058404;ENSG00000065621;ENSG00000066032;ENSG00000066336;ENSG00000066468;ENSG00000068078;ENSG00000070808;ENSG00000073756…	0.816399	2.09091	0.073998	2.38299e-07	Aop:165	AdverseOutcome	Promotion, ovarian granular cell tumors	Antiestrogen activity leading to ovarian adenomas and granular cell tumors in the mouse	Cellular	reproductive system
Event:1054	bleomycin	72	218	497	1.54362e-08	ENSG00000005884;ENSG00000007171;ENSG00000007968;ENSG00000008394;ENSG00000012048;ENSG00000020922;ENSG00000023445;ENSG00000026103;ENSG00000030110;ENSG00000037280;ENSG00000039068;ENSG00000049130;ENSG00000050555;ENSG00000050628;ENSG00000051180;ENSG00000056558;ENSG00000058085;ENSG00000058404;ENSG00000065621;ENSG00000066032;ENSG00000066336;ENSG00000066468;ENSG00000068078;ENSG00000070808;ENSG00000073756…	0.816399	2.09091	0.073998	2.38299e-07	Aop:440	AdverseOutcome	Promotion, ovarian granular cell tumors	Hypothalamic estrogen receptors inhibition leading to ovarian cancer	Cellular	reproductive system
Event:1061	bleomycin	72	37	73	0.000706082	ENSG00000001626;ENSG00000016490;ENSG00000016602;ENSG00000018625;ENSG00000041353;ENSG00000067842;ENSG00000070961;ENSG00000074370;ENSG00000078295;ENSG00000080493;ENSG00000090020;ENSG00000091138;ENSG00000104267;ENSG00000121281;ENSG00000123104;ENSG00000126583;ENSG00000127472;ENSG00000129244;ENSG00000132681;ENSG00000133019;ENSG00000137975;ENSG00000138031;ENSG00000143153;ENSG00000153002;ENSG00000155897…	2.32962	3.65487	0.398599	0.00337041	Aop:166	KeyEvent	prolonged, elevation of serun CCK	PPARalpha activation leading to pancreatic acinar tumors in the rat and mouse	Tissue	hematopoietic system
Event:1068	bleomycin	72	53	110	0.000297554	ENSG00000030110;ENSG00000058085;ENSG00000065057;ENSG00000074047;ENSG00000077498;ENSG00000085741;ENSG00000087088;ENSG00000101311;ENSG00000104432;ENSG00000105989;ENSG00000107099;ENSG00000109861;ENSG00000110921;ENSG00000111087;ENSG00000111186;ENSG00000114251;ENSG00000114270;ENSG00000115266;ENSG00000116717;ENSG00000120889;ENSG00000124762;ENSG00000125378;ENSG00000125845;ENSG00000128602;ENSG00000130222…	1.135	2.57856	0.148993	0.00160184	Aop:167	KeyEvent	squamous metaplasia, aberrant basal cells	Early-life estrogen receptor activity leading to endometrial carcinoma in the mouse.	Tissue	integument
Event:1069	bleomycin	72	41	83	0.000734418	ENSG00000039068;ENSG00000062822;ENSG00000065057;ENSG00000066468;ENSG00000073282;ENSG00000075891;ENSG00000091831;ENSG00000095002;ENSG00000103067;ENSG00000104332;ENSG00000112715;ENSG00000113578;ENSG00000116062;ENSG00000119508;ENSG00000119547;ENSG00000121966;ENSG00000125378;ENSG00000125398;ENSG00000128602;ENSG00000137693;ENSG00000138685;ENSG00000143867;ENSG00000146648;ENSG00000153162;ENSG00000157423…	0.98371	2.02101	0.06343	0.00345461	Aop:167	KeyEvent	Increased, Hyperplasia (glandular epithelial cells of endometrium)	Early-life estrogen receptor activity leading to endometrial carcinoma in the mouse.	Cellular	reproductive system
Event:1070	bleomycin	72	228	525	2.00966e-08	ENSG00000005884;ENSG00000007171;ENSG00000007968;ENSG00000008394;ENSG00000023445;ENSG00000026103;ENSG00000030110;ENSG00000037280;ENSG00000039068;ENSG00000049130;ENSG00000050555;ENSG00000050628;ENSG00000051180;ENSG00000056558;ENSG00000058085;ENSG00000058404;ENSG00000062822;ENSG00000065057;ENSG00000065621;ENSG00000066032;ENSG00000066336;ENSG00000066468;ENSG00000068078;ENSG00000070808;ENSG00000073756…	0.810886	2.04745	0.073998	2.90652e-07	Aop:167	AdverseOutcome	Increased, adenosquamous carcinomas of endometrium	Early-life estrogen receptor activity leading to endometrial carcinoma in the mouse.	Tissue	reproductive system
Event:1079	bleomycin	72	58	127	0.000885222	ENSG00000007968;ENSG00000012048;ENSG00000030110;ENSG00000037280;ENSG00000074181;ENSG00000077150;ENSG00000082175;ENSG00000085741;ENSG00000087088;ENSG00000090932;ENSG00000091831;ENSG00000101384;ENSG00000101412;ENSG00000102466;ENSG00000105989;ENSG00000110092;ENSG00000111186;ENSG00000113578;ENSG00000114251;ENSG00000115266;ENSG00000116717;ENSG00000117020;ENSG00000117461;ENSG00000124762;ENSG00000128917…	0.947189	2.62684	0.08931	0.00400832	Aop:170	AdverseOutcome	Increased, Adenomas/carcinomas (mammary)	Anti-dopaminergic activity leading to mammary adenomas and carcinomas in the SD rat	Tissue	exocrine system
Event:1079	bleomycin	72	58	127	0.000885222	ENSG00000007968;ENSG00000012048;ENSG00000030110;ENSG00000037280;ENSG00000074181;ENSG00000077150;ENSG00000082175;ENSG00000085741;ENSG00000087088;ENSG00000090932;ENSG00000091831;ENSG00000101384;ENSG00000101412;ENSG00000102466;ENSG00000105989;ENSG00000110092;ENSG00000111186;ENSG00000113578;ENSG00000114251;ENSG00000115266;ENSG00000116717;ENSG00000117020;ENSG00000117461;ENSG00000124762;ENSG00000128917…	0.947189	2.62684	0.08931	0.00400832	Aop:168	AdverseOutcome	Increased, Adenomas/carcinomas (mammary)	GnRH pulse disruption leading to mammary adenomas and carcinomas in the SD rat.	Tissue	exocrine system
Event:1082	bleomycin	72	279	673	1.10737e-07	ENSG00000001626;ENSG00000005884;ENSG00000007171;ENSG00000007968;ENSG00000008394;ENSG00000009765;ENSG00000010671;ENSG00000011201;ENSG00000023445;ENSG00000026103;ENSG00000030110;ENSG00000037280;ENSG00000039068;ENSG00000042832;ENSG00000048392;ENSG00000049130;ENSG00000050555;ENSG00000050628;ENSG00000051180;ENSG00000056558;ENSG00000058085;ENSG00000058404;ENSG00000064309;ENSG00000065621;ENSG00000066032…	0.811558	1.91812	0.071755	1.45005e-06	Aop:169	AdverseOutcome	Increased, adenomas (pituitary)	GnRH pulse disruption leading to pituitary adenomas and carcinomas in the SD rat.	Tissue	endocrine system
Event:1087	bleomycin	72	188	380	8.10297e-13	ENSG00000003137;ENSG00000005844;ENSG00000006638;ENSG00000007171;ENSG00000007908;ENSG00000010327;ENSG00000012504;ENSG00000012779;ENSG00000015413;ENSG00000023445;ENSG00000026508;ENSG00000028137;ENSG00000048052;ENSG00000050628;ENSG00000050730;ENSG00000058085;ENSG00000064932;ENSG00000065675;ENSG00000067606;ENSG00000068024;ENSG00000068079;ENSG00000072694;ENSG00000073756;ENSG00000079257;ENSG00000081041…	0.974557	2.45376	0.0861115	3.41382e-11	Aop:171	KeyEvent	Increased, inflammation	Chronic cytotoxicity of the serous membrane leading to pleural/peritoneal mesotheliomas in the rat.	Cellular	immune system
Event:1089	bleomycin	72	30	57	0.00100102	ENSG00000066468;ENSG00000075891;ENSG00000082175;ENSG00000103067;ENSG00000104332;ENSG00000112715;ENSG00000113578;ENSG00000119508;ENSG00000125378;ENSG00000125398;ENSG00000126778;ENSG00000128602;ENSG00000136160;ENSG00000137693;ENSG00000138685;ENSG00000143867;ENSG00000146648;ENSG00000153162;ENSG00000163235;ENSG00000165730;ENSG00000166225;ENSG00000166949;ENSG00000170927;ENSG00000172007;ENSG00000172817…	1.00437	2.84681	0.062636	0.00445506	Aop:171	KeyEvent	Increased, Cell Proliferation (mesothelium)	Chronic cytotoxicity of the serous membrane leading to pleural/peritoneal mesotheliomas in the rat.	Cellular	integument
Event:1090	bleomycin	72	204	460	1.5739e-08	ENSG00000005884;ENSG00000007171;ENSG00000007968;ENSG00000008394;ENSG00000023445;ENSG00000026103;ENSG00000030110;ENSG00000037280;ENSG00000039068;ENSG00000049130;ENSG00000050555;ENSG00000050628;ENSG00000051180;ENSG00000056558;ENSG00000058085;ENSG00000058404;ENSG00000065621;ENSG00000066032;ENSG00000066336;ENSG00000066468;ENSG00000068078;ENSG00000070808;ENSG00000073756;ENSG00000074047;ENSG00000074181…	0.816399	1.996	0.076617	2.38299e-07	Aop:171	AdverseOutcome	Increased, mesotheliomas	Chronic cytotoxicity of the serous membrane leading to pleural/peritoneal mesotheliomas in the rat.	Tissue	integument
Event:1090	bleomycin	72	204	460	1.5739e-08	ENSG00000005884;ENSG00000007171;ENSG00000007968;ENSG00000008394;ENSG00000023445;ENSG00000026103;ENSG00000030110;ENSG00000037280;ENSG00000039068;ENSG00000049130;ENSG00000050555;ENSG00000050628;ENSG00000051180;ENSG00000056558;ENSG00000058085;ENSG00000058404;ENSG00000065621;ENSG00000066032;ENSG00000066336;ENSG00000066468;ENSG00000068078;ENSG00000070808;ENSG00000073756;ENSG00000074047;ENSG00000074181…	0.816399	1.996	0.076617	2.38299e-07	Aop:409	AdverseOutcome	Increased, mesotheliomas	Frustrated phagocytosis leads to malignant mesothelioma	Tissue	integument
Event:1122	bleomycin	72	217	507	1.72741e-07	ENSG00000000938;ENSG00000003436;ENSG00000005844;ENSG00000005884;ENSG00000006638;ENSG00000007171;ENSG00000007908;ENSG00000010278;ENSG00000011422;ENSG00000013016;ENSG00000019582;ENSG00000026508;ENSG00000027075;ENSG00000041353;ENSG00000043462;ENSG00000058866;ENSG00000060558;ENSG00000061918;ENSG00000063660;ENSG00000065357;ENSG00000065675;ENSG00000066027;ENSG00000066735;ENSG00000067606;ENSG00000067842…	0.831558	1.80224	0.089893	2.17385e-06	Aop:187	KeyEvent	Under carboxylated clotting factors will not assemble on cell surfaces to form clot, Failure of secondary hemostasis	Anticoagulant rodenticide inhibition of vitamin K epoxide reductase resulting coagulopathy and hemorrhage	Tissue	cardiovascular system
Event:1131	bleomycin	72	20	29	4.94664e-05	ENSG00000003436;ENSG00000099937;ENSG00000104368;ENSG00000106366;ENSG00000110799;ENSG00000113889;ENSG00000117525;ENSG00000117601;ENSG00000122194;ENSG00000122861;ENSG00000124491;ENSG00000126218;ENSG00000131187;ENSG00000135919;ENSG00000137509;ENSG00000167711;ENSG00000175899;ENSG00000185010;ENSG00000197632;ENSG00000198734	4.01622	6.24264	1.54026	0.00033995	Aop:187	KeyEvent	Failure in gamma-glutamyl carboxylation of clotting factors II, VII, IX and X, Under carboxylation of clotting factors (e.g., des-gamma-carboxy prothrombin)	Anticoagulant rodenticide inhibition of vitamin K epoxide reductase resulting coagulopathy and hemorrhage	Molecular	cardiovascular system
Event:1132	bleomycin	72	9	11	0.000990747	ENSG00000004939;ENSG00000086159;ENSG00000104267;ENSG00000112077;ENSG00000161798;ENSG00000166394;ENSG00000167434;ENSG00000215883;ENSG00000240583	1.36598	2.30732	0.161564	0.0044446	Aop:187	KeyEvent	Blood loss and development of anemia, Impaired oxygen delivery and nutrient delivery to tissue, impaired carbon dioxide and waste product removal	Anticoagulant rodenticide inhibition of vitamin K epoxide reductase resulting coagulopathy and hemorrhage	Cellular	cardiovascular system
Event:1133	bleomycin	72	217	507	1.72741e-07	ENSG00000000938;ENSG00000003436;ENSG00000005844;ENSG00000005884;ENSG00000006638;ENSG00000007171;ENSG00000007908;ENSG00000010278;ENSG00000011422;ENSG00000013016;ENSG00000019582;ENSG00000026508;ENSG00000027075;ENSG00000041353;ENSG00000043462;ENSG00000058866;ENSG00000060558;ENSG00000061918;ENSG00000063660;ENSG00000065357;ENSG00000065675;ENSG00000066027;ENSG00000066735;ENSG00000067606;ENSG00000067842…	0.831558	1.80224	0.089893	2.17385e-06	Aop:187	KeyEvent	Hemostasis, Depletion from blood of fully functional carboxylated clotting factors	Anticoagulant rodenticide inhibition of vitamin K epoxide reductase resulting coagulopathy and hemorrhage	Tissue	hematopoietic system
Event:1171	bleomycin	72	272	600	3.50465e-12	ENSG00000006016;ENSG00000007171;ENSG00000007264;ENSG00000007384;ENSG00000009950;ENSG00000013810;ENSG00000019582;ENSG00000020922;ENSG00000027869;ENSG00000030110;ENSG00000036828;ENSG00000037280;ENSG00000041982;ENSG00000049130;ENSG00000049249;ENSG00000057657;ENSG00000058056;ENSG00000058085;ENSG00000058335;ENSG00000062524;ENSG00000065320;ENSG00000065328;ENSG00000065361;ENSG00000066468;ENSG00000067606…	0.870487	2.38147	0.081388	1.09549e-10	Aop:37	KeyEvent	Increase, Clonal Expansion of Altered Hepatic Foci	PPARalpha-dependent liver cancer	Cellular	digestive system/exocrine system/endocrine system
Event:1172	bleomycin	72	94	207	3.68213e-05	ENSG00000010671;ENSG00000012223;ENSG00000023445;ENSG00000027075;ENSG00000055332;ENSG00000056558;ENSG00000065675;ENSG00000066336;ENSG00000067606;ENSG00000070808;ENSG00000072274;ENSG00000073756;ENSG00000077150;ENSG00000080561;ENSG00000081041;ENSG00000090339;ENSG00000090376;ENSG00000095585;ENSG00000100292;ENSG00000100784;ENSG00000101017;ENSG00000101336;ENSG00000102524;ENSG00000104856;ENSG00000106785…	0.692907	1.83543	0.052328	0.00026827	Aop:382	KeyEvent	Increase activation, Nuclear factor kappa B (NF-kB)	Angiotensin II type 1 receptor (AT1R) agonism leading to lung fibrosis	Cellular
Event:1172	bleomycin	72	94	207	3.68213e-05	ENSG00000010671;ENSG00000012223;ENSG00000023445;ENSG00000027075;ENSG00000055332;ENSG00000056558;ENSG00000065675;ENSG00000066336;ENSG00000067606;ENSG00000070808;ENSG00000072274;ENSG00000073756;ENSG00000077150;ENSG00000080561;ENSG00000081041;ENSG00000090339;ENSG00000090376;ENSG00000095585;ENSG00000100292;ENSG00000100784;ENSG00000101017;ENSG00000101336;ENSG00000102524;ENSG00000104856;ENSG00000106785…	0.692907	1.83543	0.052328	0.00026827	Aop:377	KeyEvent	Increase activation, Nuclear factor kappa B (NF-kB)	Dysregulated prolonged Toll Like Receptor 9 (TLR9) activation leading to Acute Respiratory Distress Syndrome (ARDS) and Multiple Organ Dysfunction (MOD)	Cellular
Event:1172	bleomycin	72	94	207	3.68213e-05	ENSG00000010671;ENSG00000012223;ENSG00000023445;ENSG00000027075;ENSG00000055332;ENSG00000056558;ENSG00000065675;ENSG00000066336;ENSG00000067606;ENSG00000070808;ENSG00000072274;ENSG00000073756;ENSG00000077150;ENSG00000080561;ENSG00000081041;ENSG00000090339;ENSG00000090376;ENSG00000095585;ENSG00000100292;ENSG00000100784;ENSG00000101017;ENSG00000101336;ENSG00000102524;ENSG00000104856;ENSG00000106785…	0.692907	1.83543	0.052328	0.00026827	Aop:443	KeyEvent	Increase activation, Nuclear factor kappa B (NF-kB)	Alcohol Induced DNA damage and mutations leading to Metastatic Breast Cancer	Cellular
Event:1172	bleomycin	72	94	207	3.68213e-05	ENSG00000010671;ENSG00000012223;ENSG00000023445;ENSG00000027075;ENSG00000055332;ENSG00000056558;ENSG00000065675;ENSG00000066336;ENSG00000067606;ENSG00000070808;ENSG00000072274;ENSG00000073756;ENSG00000077150;ENSG00000080561;ENSG00000081041;ENSG00000090339;ENSG00000090376;ENSG00000095585;ENSG00000100292;ENSG00000100784;ENSG00000101017;ENSG00000101336;ENSG00000102524;ENSG00000104856;ENSG00000106785…	0.692907	1.83543	0.052328	0.00026827	Aop:319	KeyEvent	Increase activation, Nuclear factor kappa B (NF-kB)	ACE2 inhibition leading to lung fibrosis	Cellular
Event:1189	bleomycin	72	42	89	0.00200048	ENSG00000037280;ENSG00000073060;ENSG00000100292;ENSG00000101280;ENSG00000101445;ENSG00000105989;ENSG00000106799;ENSG00000107562;ENSG00000112715;ENSG00000112902;ENSG00000113296;ENSG00000114251;ENSG00000115232;ENSG00000117020;ENSG00000117525;ENSG00000118257;ENSG00000118520;ENSG00000119630;ENSG00000120156;ENSG00000123358;ENSG00000125378;ENSG00000125845;ENSG00000126561;ENSG00000135914;ENSG00000138685…	1.12527	2.40967	0.112612	0.00807694	Aop:200	KeyEvent	Increased, Proliferation (Endothelial cells)	Estrogen receptor activation leading to breast cancer	Cellular
Event:1190	bleomycin	72	128	304	0.000130259	ENSG00000004399;ENSG00000007384;ENSG00000020181;ENSG00000026508;ENSG00000035499;ENSG00000037280;ENSG00000040275;ENSG00000042781;ENSG00000044524;ENSG00000050555;ENSG00000063660;ENSG00000066032;ENSG00000067606;ENSG00000069702;ENSG00000072864;ENSG00000073060;ENSG00000074527;ENSG00000076716;ENSG00000078098;ENSG00000078401;ENSG00000079385;ENSG00000079691;ENSG00000083857;ENSG00000087589;ENSG00000090020…	0.912608	2.26885	0.102524	0.000798866	Aop:200	KeyEvent	Increased, Migration (Endothelial Cells)	Estrogen receptor activation leading to breast cancer	Cellular
Event:1190	bleomycin	72	128	304	0.000130259	ENSG00000004399;ENSG00000007384;ENSG00000020181;ENSG00000026508;ENSG00000035499;ENSG00000037280;ENSG00000040275;ENSG00000042781;ENSG00000044524;ENSG00000050555;ENSG00000063660;ENSG00000066032;ENSG00000067606;ENSG00000069702;ENSG00000072864;ENSG00000073060;ENSG00000074527;ENSG00000076716;ENSG00000078098;ENSG00000078401;ENSG00000079385;ENSG00000079691;ENSG00000083857;ENSG00000087589;ENSG00000090020…	0.912608	2.26885	0.102524	0.000798866	Aop:439	KeyEvent	Increased, Migration (Endothelial Cells)	Activation of the AhR leading to breast cancer	Cellular
Event:1191	bleomycin	72	369	853	1.47779e-12	ENSG00000005513;ENSG00000005844;ENSG00000006740;ENSG00000007312;ENSG00000008517;ENSG00000010610;ENSG00000011422;ENSG00000011677;ENSG00000013588;ENSG00000025708;ENSG00000026103;ENSG00000027075;ENSG00000027869;ENSG00000029534;ENSG00000042832;ENSG00000047365;ENSG00000058335;ENSG00000058404;ENSG00000059915;ENSG00000062524;ENSG00000065361;ENSG00000065717;ENSG00000065989;ENSG00000066027;ENSG00000067606…	1.32841	3.0112	0.171004	5.72792e-11	Aop:200	KeyEvent	Increased, Non-genomic signaling	Estrogen receptor activation leading to breast cancer	Cellular
Event:1193	bleomycin	72	62	139	0.00125616	ENSG00000007968;ENSG00000012048;ENSG00000020922;ENSG00000030110;ENSG00000037280;ENSG00000051180;ENSG00000074181;ENSG00000077150;ENSG00000082175;ENSG00000085741;ENSG00000087088;ENSG00000090932;ENSG00000091831;ENSG00000101384;ENSG00000101412;ENSG00000102466;ENSG00000105989;ENSG00000106483;ENSG00000110092;ENSG00000111186;ENSG00000113578;ENSG00000114251;ENSG00000115266;ENSG00000116717;ENSG00000117020…	0.928513	2.46778	0.075704	0.00529226	Aop:200	AdverseOutcome	N/A, Breast Cancer	Estrogen receptor activation leading to breast cancer	Individual	exocrine system
Event:1193	bleomycin	72	62	139	0.00125616	ENSG00000007968;ENSG00000012048;ENSG00000020922;ENSG00000030110;ENSG00000037280;ENSG00000051180;ENSG00000074181;ENSG00000077150;ENSG00000082175;ENSG00000085741;ENSG00000087088;ENSG00000090932;ENSG00000091831;ENSG00000101384;ENSG00000101412;ENSG00000102466;ENSG00000105989;ENSG00000106483;ENSG00000110092;ENSG00000111186;ENSG00000113578;ENSG00000114251;ENSG00000115266;ENSG00000116717;ENSG00000117020…	0.928513	2.46778	0.075704	0.00529226	Aop:294	AdverseOutcome	N/A, Breast Cancer	Increased reactive oxygen and nitrogen species (RONS) leading to increased risk of breast cancer	Individual	exocrine system
Event:1193	bleomycin	72	62	139	0.00125616	ENSG00000007968;ENSG00000012048;ENSG00000020922;ENSG00000030110;ENSG00000037280;ENSG00000051180;ENSG00000074181;ENSG00000077150;ENSG00000082175;ENSG00000085741;ENSG00000087088;ENSG00000090932;ENSG00000091831;ENSG00000101384;ENSG00000101412;ENSG00000102466;ENSG00000105989;ENSG00000106483;ENSG00000110092;ENSG00000111186;ENSG00000113578;ENSG00000114251;ENSG00000115266;ENSG00000116717;ENSG00000117020…	0.928513	2.46778	0.075704	0.00529226	Aop:439	AdverseOutcome	N/A, Breast Cancer	Activation of the AhR leading to breast cancer	Individual	exocrine system
Event:1193	bleomycin	72	62	139	0.00125616	ENSG00000007968;ENSG00000012048;ENSG00000020922;ENSG00000030110;ENSG00000037280;ENSG00000051180;ENSG00000074181;ENSG00000077150;ENSG00000082175;ENSG00000085741;ENSG00000087088;ENSG00000090932;ENSG00000091831;ENSG00000101384;ENSG00000101412;ENSG00000102466;ENSG00000105989;ENSG00000106483;ENSG00000110092;ENSG00000111186;ENSG00000113578;ENSG00000114251;ENSG00000115266;ENSG00000116717;ENSG00000117020…	0.928513	2.46778	0.075704	0.00529226	Aop:293	AdverseOutcome	N/A, Breast Cancer	Increased DNA damage leading to increased risk of breast cancer	Individual	exocrine system
Event:1194	bleomycin	72	40	77	0.000225015	ENSG00000012048;ENSG00000020922;ENSG00000026103;ENSG00000048392;ENSG00000051180;ENSG00000072501;ENSG00000080546;ENSG00000087088;ENSG00000101412;ENSG00000105173;ENSG00000105327;ENSG00000110092;ENSG00000111276;ENSG00000112249;ENSG00000113456;ENSG00000116717;ENSG00000118971;ENSG00000120889;ENSG00000123374;ENSG00000124762;ENSG00000130222;ENSG00000134057;ENSG00000134574;ENSG00000135679;ENSG00000140464…	0.269005	0.521532	0.0183485	0.00123186	Aop:200	KeyEvent	Increase, DNA damage	Estrogen receptor activation leading to breast cancer	Molecular
Event:1194	bleomycin	72	40	77	0.000225015	ENSG00000012048;ENSG00000020922;ENSG00000026103;ENSG00000048392;ENSG00000051180;ENSG00000072501;ENSG00000080546;ENSG00000087088;ENSG00000101412;ENSG00000105173;ENSG00000105327;ENSG00000110092;ENSG00000111276;ENSG00000112249;ENSG00000113456;ENSG00000116717;ENSG00000118971;ENSG00000120889;ENSG00000123374;ENSG00000124762;ENSG00000130222;ENSG00000134057;ENSG00000134574;ENSG00000135679;ENSG00000140464…	0.269005	0.521532	0.0183485	0.00123186	Aop:423	KeyEvent	Increase, DNA damage	Toxicological mechanisms of hepatocyte apoptosis through the PARP1 dependent cell death pathway	Molecular
Event:1194	bleomycin	72	40	77	0.000225015	ENSG00000012048;ENSG00000020922;ENSG00000026103;ENSG00000048392;ENSG00000051180;ENSG00000072501;ENSG00000080546;ENSG00000087088;ENSG00000101412;ENSG00000105173;ENSG00000105327;ENSG00000110092;ENSG00000111276;ENSG00000112249;ENSG00000113456;ENSG00000116717;ENSG00000118971;ENSG00000120889;ENSG00000123374;ENSG00000124762;ENSG00000130222;ENSG00000134057;ENSG00000134574;ENSG00000135679;ENSG00000140464…	0.269005	0.521532	0.0183485	0.00123186	Aop:432	KeyEvent	Increase, DNA damage	Deposition of Energy by Ionizing Radiation leading to Acute Myeloid Leukemia	Molecular
Event:1194	bleomycin	72	40	77	0.000225015	ENSG00000012048;ENSG00000020922;ENSG00000026103;ENSG00000048392;ENSG00000051180;ENSG00000072501;ENSG00000080546;ENSG00000087088;ENSG00000101412;ENSG00000105173;ENSG00000105327;ENSG00000110092;ENSG00000111276;ENSG00000112249;ENSG00000113456;ENSG00000116717;ENSG00000118971;ENSG00000120889;ENSG00000123374;ENSG00000124762;ENSG00000130222;ENSG00000134057;ENSG00000134574;ENSG00000135679;ENSG00000140464…	0.269005	0.521532	0.0183485	0.00123186	Aop:441	KeyEvent	Increase, DNA damage	Ionizing radiation-induced DNA damage leads to microcephaly via apoptosis and premature cell differentiation	Molecular
Event:1194	bleomycin	72	40	77	0.000225015	ENSG00000012048;ENSG00000020922;ENSG00000026103;ENSG00000048392;ENSG00000051180;ENSG00000072501;ENSG00000080546;ENSG00000087088;ENSG00000101412;ENSG00000105173;ENSG00000105327;ENSG00000110092;ENSG00000111276;ENSG00000112249;ENSG00000113456;ENSG00000116717;ENSG00000118971;ENSG00000120889;ENSG00000123374;ENSG00000124762;ENSG00000130222;ENSG00000134057;ENSG00000134574;ENSG00000135679;ENSG00000140464…	0.269005	0.521532	0.0183485	0.00123186	Aop:294	AdverseOutcome	Increase, DNA damage	Increased reactive oxygen and nitrogen species (RONS) leading to increased risk of breast cancer	Molecular
Event:1194	bleomycin	72	40	77	0.000225015	ENSG00000012048;ENSG00000020922;ENSG00000026103;ENSG00000048392;ENSG00000051180;ENSG00000072501;ENSG00000080546;ENSG00000087088;ENSG00000101412;ENSG00000105173;ENSG00000105327;ENSG00000110092;ENSG00000111276;ENSG00000112249;ENSG00000113456;ENSG00000116717;ENSG00000118971;ENSG00000120889;ENSG00000123374;ENSG00000124762;ENSG00000130222;ENSG00000134057;ENSG00000134574;ENSG00000135679;ENSG00000140464…	0.269005	0.521532	0.0183485	0.00123186	Aop:293	MolecularInitiatingEvent	Increase, DNA damage	Increased DNA damage leading to increased risk of breast cancer	Molecular
Event:1195	bleomycin	72	164	291	6.52145e-18	ENSG00000005844;ENSG00000005884;ENSG00000011465;ENSG00000026508;ENSG00000030304;ENSG00000038295;ENSG00000038427;ENSG00000039068;ENSG00000041982;ENSG00000049089;ENSG00000049540;ENSG00000050555;ENSG00000050767;ENSG00000058085;ENSG00000060718;ENSG00000065618;ENSG00000072682;ENSG00000074527;ENSG00000077943;ENSG00000079385;ENSG00000080573;ENSG00000081052;ENSG00000082293;ENSG00000083444;ENSG00000086548…	1.43915	2.91989	0.204157	5.74481e-16	Aop:200	KeyEvent	modulation, Extracellular Matrix Composition	Estrogen receptor activation leading to breast cancer	Cellular
Event:1196	bleomycin	72	204	460	1.5739e-08	ENSG00000005884;ENSG00000007171;ENSG00000007968;ENSG00000008394;ENSG00000023445;ENSG00000026103;ENSG00000030110;ENSG00000037280;ENSG00000039068;ENSG00000049130;ENSG00000050555;ENSG00000050628;ENSG00000051180;ENSG00000056558;ENSG00000058085;ENSG00000058404;ENSG00000065621;ENSG00000066032;ENSG00000066336;ENSG00000066468;ENSG00000068078;ENSG00000070808;ENSG00000073756;ENSG00000074047;ENSG00000074181…	0.816399	1.996	0.076617	2.38299e-07	Aop:200	KeyEvent	Increased, Invasion	Estrogen receptor activation leading to breast cancer	Cellular	exocrine system
Event:1196	bleomycin	72	204	460	1.5739e-08	ENSG00000005884;ENSG00000007171;ENSG00000007968;ENSG00000008394;ENSG00000023445;ENSG00000026103;ENSG00000030110;ENSG00000037280;ENSG00000039068;ENSG00000049130;ENSG00000050555;ENSG00000050628;ENSG00000051180;ENSG00000056558;ENSG00000058085;ENSG00000058404;ENSG00000065621;ENSG00000066032;ENSG00000066336;ENSG00000066468;ENSG00000068078;ENSG00000070808;ENSG00000073756;ENSG00000074047;ENSG00000074181…	0.816399	1.996	0.076617	2.38299e-07	Aop:439	KeyEvent	Increased, Invasion	Activation of the AhR leading to breast cancer	Cellular	exocrine system
Event:1213	bleomycin	72	68	147	0.000213042	ENSG00000004776;ENSG00000006638;ENSG00000012048;ENSG00000066468;ENSG00000091879;ENSG00000100219;ENSG00000100234;ENSG00000100292;ENSG00000101017;ENSG00000101280;ENSG00000103811;ENSG00000106211;ENSG00000106366;ENSG00000109458;ENSG00000112562;ENSG00000112715;ENSG00000112902;ENSG00000113578;ENSG00000114251;ENSG00000115008;ENSG00000117020;ENSG00000117525;ENSG00000119630;ENSG00000120156;ENSG00000120899…	0.959878	2.07629	0.140883	0.00118643	Aop:200	KeyEvent	Increased, Angiogenesis	Estrogen receptor activation leading to breast cancer	Cellular
Event:1214	bleomycin	72	71	152	0.000107917	ENSG00000008394;ENSG00000043591;ENSG00000060566;ENSG00000065621;ENSG00000071242;ENSG00000072133;ENSG00000078295;ENSG00000080644;ENSG00000081248;ENSG00000082175;ENSG00000089685;ENSG00000090932;ENSG00000091831;ENSG00000094804;ENSG00000101204;ENSG00000101384;ENSG00000101412;ENSG00000102554;ENSG00000110092;ENSG00000111424;ENSG00000112715;ENSG00000113916;ENSG00000117020;ENSG00000117461;ENSG00000117676…	1.21692	2.77732	0.153756	0.000683477	Aop:107	KeyEvent	Altered gene expression specific to CAR activation, Hepatocytes	Constitutive androstane receptor activation leading to hepatocellular adenomas and carcinomas in the mouse and the rat	Cellular	digestive system/exocrine system/endocrine system
Event:122	bleomycin	72	43	75	5.37158e-06	ENSG00000019549;ENSG00000023445;ENSG00000067798;ENSG00000069702;ENSG00000073756;ENSG00000077150;ENSG00000095203;ENSG00000095752;ENSG00000111319;ENSG00000113742;ENSG00000115009;ENSG00000116741;ENSG00000117479;ENSG00000118503;ENSG00000119508;ENSG00000120675;ENSG00000122025;ENSG00000122862;ENSG00000123358;ENSG00000132965;ENSG00000134107;ENSG00000135378;ENSG00000139211;ENSG00000144852;ENSG00000148175…	1.35565	2.75635	0.213752	4.8195e-05	Aop:14	MolecularInitiatingEvent	Activation, Glucocorticoid Receptor	Glucocorticoid Receptor Activation Leading to Increased Disease Susceptibility	Molecular
Event:122	bleomycin	72	43	75	5.37158e-06	ENSG00000019549;ENSG00000023445;ENSG00000067798;ENSG00000069702;ENSG00000073756;ENSG00000077150;ENSG00000095203;ENSG00000095752;ENSG00000111319;ENSG00000113742;ENSG00000115009;ENSG00000116741;ENSG00000117479;ENSG00000118503;ENSG00000119508;ENSG00000120675;ENSG00000122025;ENSG00000122862;ENSG00000123358;ENSG00000132965;ENSG00000134107;ENSG00000135378;ENSG00000139211;ENSG00000144852;ENSG00000148175…	1.35565	2.75635	0.213752	4.8195e-05	Aop:318	MolecularInitiatingEvent	Activation, Glucocorticoid Receptor	Glucocorticoid Receptor activation leading to hepatic steatosis	Molecular
Event:122	bleomycin	72	43	75	5.37158e-06	ENSG00000019549;ENSG00000023445;ENSG00000067798;ENSG00000069702;ENSG00000073756;ENSG00000077150;ENSG00000095203;ENSG00000095752;ENSG00000111319;ENSG00000113742;ENSG00000115009;ENSG00000116741;ENSG00000117479;ENSG00000118503;ENSG00000119508;ENSG00000120675;ENSG00000122025;ENSG00000122862;ENSG00000123358;ENSG00000132965;ENSG00000134107;ENSG00000135378;ENSG00000139211;ENSG00000144852;ENSG00000148175…	1.35565	2.75635	0.213752	4.8195e-05	Aop:214	KeyEvent	Activation, Glucocorticoid Receptor	Network of SSRIs (selective serotonin reuptake inhibitors)	Molecular
Event:1220	bleomycin	72	15	19	3.56562e-05	ENSG00000025708;ENSG00000075429;ENSG00000075461;ENSG00000105605;ENSG00000116147;ENSG00000135744;ENSG00000155719;ENSG00000160460;ENSG00000163531;ENSG00000164171;ENSG00000166086;ENSG00000174469;ENSG00000178209;ENSG00000184845;ENSG00000184984	1.76892	3.2349	0.248736	0.000262848	Aop:196	KeyEvent	Trigeminal nerve activation	Volatile Organic Chemicals Activate TRPA1 Receptor to Induce Sensory Pulmonary Irritation	Tissue	respiratory system/nervous system
Event:1239	bleomycin	72	264	616	7.03025e-09	ENSG00000003137;ENSG00000004948;ENSG00000005513;ENSG00000005884;ENSG00000007171;ENSG00000012048;ENSG00000018236;ENSG00000019582;ENSG00000030110;ENSG00000030304;ENSG00000036828;ENSG00000038945;ENSG00000039068;ENSG00000041982;ENSG00000057657;ENSG00000060138;ENSG00000061455;ENSG00000062038;ENSG00000066336;ENSG00000070729;ENSG00000071242;ENSG00000072274;ENSG00000074966;ENSG00000078401;ENSG00000078900…	1.03066	2.37053	0.104039	1.51385e-07	Aop:200	KeyEvent	Altered, Gene Expression	Estrogen receptor activation leading to breast cancer	Molecular
Event:1239	bleomycin	72	264	616	7.03025e-09	ENSG00000003137;ENSG00000004948;ENSG00000005513;ENSG00000005884;ENSG00000007171;ENSG00000012048;ENSG00000018236;ENSG00000019582;ENSG00000030110;ENSG00000030304;ENSG00000036828;ENSG00000038945;ENSG00000039068;ENSG00000041982;ENSG00000057657;ENSG00000060138;ENSG00000061455;ENSG00000062038;ENSG00000066336;ENSG00000070729;ENSG00000071242;ENSG00000072274;ENSG00000074966;ENSG00000078401;ENSG00000078900…	1.03066	2.37053	0.104039	1.51385e-07	Aop:275	KeyEvent	Altered, Gene Expression	Histone deacetylase inhibition leads to neural tube defects	Molecular
Event:1254	bleomycin	72	204	460	1.5739e-08	ENSG00000005884;ENSG00000007171;ENSG00000007968;ENSG00000008394;ENSG00000023445;ENSG00000026103;ENSG00000030110;ENSG00000037280;ENSG00000039068;ENSG00000049130;ENSG00000050555;ENSG00000050628;ENSG00000051180;ENSG00000056558;ENSG00000058085;ENSG00000058404;ENSG00000065621;ENSG00000066032;ENSG00000066336;ENSG00000066468;ENSG00000068078;ENSG00000070808;ENSG00000073756;ENSG00000074047;ENSG00000074181…	0.816399	1.996	0.076617	2.38299e-07	Aop:202	AdverseOutcome	Infant leukaemia	Inhibitor binding to topoisomerase II leading to infant leukaemia	Individual	cardiovascular system
Event:1259	bleomycin	72	1582	3327	3.18342e-94	ENSG00000000938;ENSG00000001626;ENSG00000002726;ENSG00000003436;ENSG00000003989;ENSG00000004399;ENSG00000004809;ENSG00000004846;ENSG00000004939;ENSG00000004948;ENSG00000005108;ENSG00000005471;ENSG00000005844;ENSG00000005884;ENSG00000006071;ENSG00000006283;ENSG00000006327;ENSG00000006453;ENSG00000006611;ENSG00000006638;ENSG00000006747;ENSG00000007062;ENSG00000007171;ENSG00000007216;ENSG00000007237…	1.566	3.18451	0.211957	1.54237e-91	Aop:205	MolecularInitiatingEvent	narcosis	AOP from chemical insult to cell death	Cellular
Event:1275	bleomycin	72	91	154	3.90692e-12	ENSG00000005884;ENSG00000011465;ENSG00000026508;ENSG00000030304;ENSG00000038295;ENSG00000042781;ENSG00000049089;ENSG00000050767;ENSG00000058085;ENSG00000060718;ENSG00000065618;ENSG00000072682;ENSG00000080573;ENSG00000081052;ENSG00000082293;ENSG00000083444;ENSG00000087085;ENSG00000087116;ENSG00000088053;ENSG00000090530;ENSG00000092758;ENSG00000095587;ENSG00000099953;ENSG00000100473;ENSG00000101203…	1.3138	2.79729	0.14969	1.18306e-10	Aop:206	KeyEvent	Collagen Deposition	Peroxisome proliferator-activated receptors gamma inactivation leading to lung fibrosis	Tissue
Event:1276	bleomycin	72	53	98	5.08936e-06	ENSG00000001626;ENSG00000016602;ENSG00000026103;ENSG00000049540;ENSG00000066230;ENSG00000078401;ENSG00000081041;ENSG00000086548;ENSG00000096696;ENSG00000100292;ENSG00000104783;ENSG00000106089;ENSG00000108342;ENSG00000111581;ENSG00000113578;ENSG00000117983;ENSG00000118523;ENSG00000118785;ENSG00000121807;ENSG00000122861;ENSG00000125538;ENSG00000128340;ENSG00000128604;ENSG00000130826;ENSG00000131470…	1.48672	2.63879	0.129225	4.60896e-05	Aop:414	KeyEvent	Lung fibrosis	Aryl hydrocarbon receptor activation leading to lung fibrosis through TGF-beta dependent fibrosis toxicity pathway	Organ	respiratory system
Event:1276	bleomycin	72	53	98	5.08936e-06	ENSG00000001626;ENSG00000016602;ENSG00000026103;ENSG00000049540;ENSG00000066230;ENSG00000078401;ENSG00000081041;ENSG00000086548;ENSG00000096696;ENSG00000100292;ENSG00000104783;ENSG00000106089;ENSG00000108342;ENSG00000111581;ENSG00000113578;ENSG00000117983;ENSG00000118523;ENSG00000118785;ENSG00000121807;ENSG00000122861;ENSG00000125538;ENSG00000128340;ENSG00000128604;ENSG00000130826;ENSG00000131470…	1.48672	2.63879	0.129225	4.60896e-05	Aop:206	AdverseOutcome	Lung fibrosis	Peroxisome proliferator-activated receptors gamma inactivation leading to lung fibrosis	Organ	respiratory system
Event:1276	bleomycin	72	53	98	5.08936e-06	ENSG00000001626;ENSG00000016602;ENSG00000026103;ENSG00000049540;ENSG00000066230;ENSG00000078401;ENSG00000081041;ENSG00000086548;ENSG00000096696;ENSG00000100292;ENSG00000104783;ENSG00000106089;ENSG00000108342;ENSG00000111581;ENSG00000113578;ENSG00000117983;ENSG00000118523;ENSG00000118785;ENSG00000121807;ENSG00000122861;ENSG00000125538;ENSG00000128340;ENSG00000128604;ENSG00000130826;ENSG00000131470…	1.48672	2.63879	0.129225	4.60896e-05	Aop:319	AdverseOutcome	Lung fibrosis	ACE2 inhibition leading to lung fibrosis	Organ	respiratory system
Event:1276	bleomycin	72	53	98	5.08936e-06	ENSG00000001626;ENSG00000016602;ENSG00000026103;ENSG00000049540;ENSG00000066230;ENSG00000078401;ENSG00000081041;ENSG00000086548;ENSG00000096696;ENSG00000100292;ENSG00000104783;ENSG00000106089;ENSG00000108342;ENSG00000111581;ENSG00000113578;ENSG00000117983;ENSG00000118523;ENSG00000118785;ENSG00000121807;ENSG00000122861;ENSG00000125538;ENSG00000128340;ENSG00000128604;ENSG00000130826;ENSG00000131470…	1.48672	2.63879	0.129225	4.60896e-05	Aop:382	AdverseOutcome	Lung fibrosis	Angiotensin II type 1 receptor (AT1R) agonism leading to lung fibrosis	Organ	respiratory system
Event:1276	bleomycin	72	53	98	5.08936e-06	ENSG00000001626;ENSG00000016602;ENSG00000026103;ENSG00000049540;ENSG00000066230;ENSG00000078401;ENSG00000081041;ENSG00000086548;ENSG00000096696;ENSG00000100292;ENSG00000104783;ENSG00000106089;ENSG00000108342;ENSG00000111581;ENSG00000113578;ENSG00000117983;ENSG00000118523;ENSG00000118785;ENSG00000121807;ENSG00000122861;ENSG00000125538;ENSG00000128340;ENSG00000128604;ENSG00000130826;ENSG00000131470…	1.48672	2.63879	0.129225	4.60896e-05	Aop:415	AdverseOutcome	Lung fibrosis	Aryl hydrocarbon receptor activation leading to lung fibrosis through IL-6 toxicity pathway	Organ	respiratory system
Event:1299	bleomycin	72	46	96	0.000839426	ENSG00000049130;ENSG00000065361;ENSG00000066027;ENSG00000066468;ENSG00000068078;ENSG00000068971;ENSG00000107242;ENSG00000109458;ENSG00000111276;ENSG00000113070;ENSG00000113578;ENSG00000113721;ENSG00000114013;ENSG00000117020;ENSG00000117461;ENSG00000123358;ENSG00000124762;ENSG00000124882;ENSG00000133116;ENSG00000134962;ENSG00000135679;ENSG00000138675;ENSG00000138685;ENSG00000138798;ENSG00000146648…	0.952751	2.45115	0.089765	0.00389189	Aop:401	KeyEvent	Activation, AKT	G protein-coupled estrogen receptor 1 (GPER) signal pathway in the endocrine disrupting effect	Molecular
Event:1318	bleomycin	72	39	71	5.49314e-05	ENSG00000007216;ENSG00000007314;ENSG00000018625;ENSG00000070915;ENSG00000074803;ENSG00000075673;ENSG00000080493;ENSG00000081800;ENSG00000088836;ENSG00000090020;ENSG00000100170;ENSG00000100191;ENSG00000111319;ENSG00000117834;ENSG00000118515;ENSG00000120519;ENSG00000129244;ENSG00000129682;ENSG00000132681;ENSG00000136531;ENSG00000136546;ENSG00000139209;ENSG00000141485;ENSG00000143153;ENSG00000144285…	2.06613	3.41917	0.369966	0.000374849	Aop:214	KeyEvent	Decreased, extracellular sodium (Na+)	Network of SSRIs (selective serotonin reuptake inhibitors)	Molecular
Event:1319	bleomycin	72	43	74	3.31684e-06	ENSG00000001626;ENSG00000004939;ENSG00000011677;ENSG00000016490;ENSG00000016602;ENSG00000047617;ENSG00000070915;ENSG00000074803;ENSG00000085563;ENSG00000094755;ENSG00000102287;ENSG00000109861;ENSG00000112053;ENSG00000112782;ENSG00000113327;ENSG00000113389;ENSG00000113504;ENSG00000124067;ENSG00000126562;ENSG00000127325;ENSG00000131620;ENSG00000137975;ENSG00000142959;ENSG00000144290;ENSG00000145864…	2.32962	4.73707	0.541045	3.18219e-05	Aop:214	KeyEvent	Decreased, extracellular chloride (Cl-)	Network of SSRIs (selective serotonin reuptake inhibitors)	Molecular
Event:1321	bleomycin	72	48	82	6.72877e-07	ENSG00000007216;ENSG00000007314;ENSG00000018625;ENSG00000066230;ENSG00000070915;ENSG00000075673;ENSG00000079215;ENSG00000080493;ENSG00000081800;ENSG00000088836;ENSG00000090020;ENSG00000099822;ENSG00000100170;ENSG00000100191;ENSG00000112936;ENSG00000115008;ENSG00000115616;ENSG00000117834;ENSG00000118515;ENSG00000120519;ENSG00000129244;ENSG00000129682;ENSG00000132681;ENSG00000135744;ENSG00000136531…	2.08624	4.12646	0.455261	6.93635e-06	Aop:215	KeyEvent	Increased, intracellular sodium (Na+)	Molecular events lead to epilepsy	Molecular
Event:1321	bleomycin	72	48	82	6.72877e-07	ENSG00000007216;ENSG00000007314;ENSG00000018625;ENSG00000066230;ENSG00000070915;ENSG00000075673;ENSG00000079215;ENSG00000080493;ENSG00000081800;ENSG00000088836;ENSG00000090020;ENSG00000099822;ENSG00000100170;ENSG00000100191;ENSG00000112936;ENSG00000115008;ENSG00000115616;ENSG00000117834;ENSG00000118515;ENSG00000120519;ENSG00000129244;ENSG00000129682;ENSG00000132681;ENSG00000135744;ENSG00000136531…	2.08624	4.12646	0.455261	6.93635e-06	Aop:214	KeyEvent	Increased, intracellular sodium (Na+)	Network of SSRIs (selective serotonin reuptake inhibitors)	Molecular
Event:1321	bleomycin	72	48	82	6.72877e-07	ENSG00000007216;ENSG00000007314;ENSG00000018625;ENSG00000066230;ENSG00000070915;ENSG00000075673;ENSG00000079215;ENSG00000080493;ENSG00000081800;ENSG00000088836;ENSG00000090020;ENSG00000099822;ENSG00000100170;ENSG00000100191;ENSG00000112936;ENSG00000115008;ENSG00000115616;ENSG00000117834;ENSG00000118515;ENSG00000120519;ENSG00000129244;ENSG00000129682;ENSG00000132681;ENSG00000135744;ENSG00000136531…	2.08624	4.12646	0.455261	6.93635e-06	Aop:230	KeyEvent	Increased, intracellular sodium (Na+)	presynaptic neuron 1 activation to epilepsy	Molecular
Event:1322	bleomycin	72	31	60	0.0012404	ENSG00000004939;ENSG00000016490;ENSG00000016602;ENSG00000070915;ENSG00000074803;ENSG00000085563;ENSG00000112053;ENSG00000112782;ENSG00000113504;ENSG00000124067;ENSG00000126562;ENSG00000127325;ENSG00000131620;ENSG00000137975;ENSG00000142959;ENSG00000144290;ENSG00000146205;ENSG00000147606;ENSG00000151572;ENSG00000159212;ENSG00000166165;ENSG00000169583;ENSG00000171714;ENSG00000174502;ENSG00000175538…	2.32962	4.59129	0.541045	0.00527169	Aop:214	KeyEvent	Increased, intracellular chloride (Cl-)	Network of SSRIs (selective serotonin reuptake inhibitors)	Molecular
Event:1322	bleomycin	72	31	60	0.0012404	ENSG00000004939;ENSG00000016490;ENSG00000016602;ENSG00000070915;ENSG00000074803;ENSG00000085563;ENSG00000112053;ENSG00000112782;ENSG00000113504;ENSG00000124067;ENSG00000126562;ENSG00000127325;ENSG00000131620;ENSG00000137975;ENSG00000142959;ENSG00000144290;ENSG00000146205;ENSG00000147606;ENSG00000151572;ENSG00000159212;ENSG00000166165;ENSG00000169583;ENSG00000171714;ENSG00000174502;ENSG00000175538…	2.32962	4.59129	0.541045	0.00527169	Aop:215	KeyEvent	Increased, intracellular chloride (Cl-)	Molecular events lead to epilepsy	Molecular
Event:1326	bleomycin	72	10	13	0.00116291	ENSG00000129167;ENSG00000132437;ENSG00000135312;ENSG00000135914;ENSG00000147246;ENSG00000148680;ENSG00000164197;ENSG00000164270;ENSG00000179546;ENSG00000183454	2.71528	4.5446	0.52292	0.00498611	Aop:214	KeyEvent	Increased, 5-HT3 (5-hydroxytryptamine)	Network of SSRIs (selective serotonin reuptake inhibitors)	Molecular
Event:1328	bleomycin	72	8	8	0.000110841	ENSG00000135312;ENSG00000135914;ENSG00000147246;ENSG00000148680;ENSG00000149305;ENSG00000164270;ENSG00000166736;ENSG00000179546	2.55677	4.5446	0.478101	0.000697433	Aop:221	KeyEvent	Inactivated, 5-HTR (serotonin receptors)	Mental stress to depression	Molecular
Event:1328	bleomycin	72	8	8	0.000110841	ENSG00000135312;ENSG00000135914;ENSG00000147246;ENSG00000148680;ENSG00000149305;ENSG00000164270;ENSG00000166736;ENSG00000179546	2.55677	4.5446	0.478101	0.000697433	Aop:224	KeyEvent	Inactivated, 5-HTR (serotonin receptors)	Serotonin transporter activation to depression	Molecular
Event:1328	bleomycin	72	8	8	0.000110841	ENSG00000135312;ENSG00000135914;ENSG00000147246;ENSG00000148680;ENSG00000149305;ENSG00000164270;ENSG00000166736;ENSG00000179546	2.55677	4.5446	0.478101	0.000697433	Aop:225	KeyEvent	Inactivated, 5-HTR (serotonin receptors)	Serotonin transporter activation to agitation	Molecular
Event:1328	bleomycin	72	8	8	0.000110841	ENSG00000135312;ENSG00000135914;ENSG00000147246;ENSG00000148680;ENSG00000149305;ENSG00000164270;ENSG00000166736;ENSG00000179546	2.55677	4.5446	0.478101	0.000697433	Aop:222	KeyEvent	Inactivated, 5-HTR (serotonin receptors)	Mental stress to agitation	Molecular
Event:1328	bleomycin	72	8	8	0.000110841	ENSG00000135312;ENSG00000135914;ENSG00000147246;ENSG00000148680;ENSG00000149305;ENSG00000164270;ENSG00000166736;ENSG00000179546	2.55677	4.5446	0.478101	0.000697433	Aop:214	KeyEvent	Inactivated, 5-HTR (serotonin receptors)	Network of SSRIs (selective serotonin reuptake inhibitors)	Molecular
Event:1330	bleomycin	72	28	49	0.000248373	ENSG00000058335;ENSG00000061337;ENSG00000079841;ENSG00000081189;ENSG00000092051;ENSG00000102466;ENSG00000105894;ENSG00000109991;ENSG00000117016;ENSG00000120899;ENSG00000128564;ENSG00000137766;ENSG00000137825;ENSG00000144619;ENSG00000154118;ENSG00000160469;ENSG00000161509;ENSG00000166963;ENSG00000168329;ENSG00000169220;ENSG00000176406;ENSG00000176884;ENSG00000181790;ENSG00000183454;ENSG00000186868…	2.22727	5.24374	0.338058	0.0013521	Aop:222	KeyEvent	Decreased, neuroplasticity	Mental stress to agitation	Molecular	nervous system
Event:1330	bleomycin	72	28	49	0.000248373	ENSG00000058335;ENSG00000061337;ENSG00000079841;ENSG00000081189;ENSG00000092051;ENSG00000102466;ENSG00000105894;ENSG00000109991;ENSG00000117016;ENSG00000120899;ENSG00000128564;ENSG00000137766;ENSG00000137825;ENSG00000144619;ENSG00000154118;ENSG00000160469;ENSG00000161509;ENSG00000166963;ENSG00000168329;ENSG00000169220;ENSG00000176406;ENSG00000176884;ENSG00000181790;ENSG00000183454;ENSG00000186868…	2.22727	5.24374	0.338058	0.0013521	Aop:225	KeyEvent	Decreased, neuroplasticity	Serotonin transporter activation to agitation	Molecular	nervous system
Event:1330	bleomycin	72	28	49	0.000248373	ENSG00000058335;ENSG00000061337;ENSG00000079841;ENSG00000081189;ENSG00000092051;ENSG00000102466;ENSG00000105894;ENSG00000109991;ENSG00000117016;ENSG00000120899;ENSG00000128564;ENSG00000137766;ENSG00000137825;ENSG00000144619;ENSG00000154118;ENSG00000160469;ENSG00000161509;ENSG00000166963;ENSG00000168329;ENSG00000169220;ENSG00000176406;ENSG00000176884;ENSG00000181790;ENSG00000183454;ENSG00000186868…	2.22727	5.24374	0.338058	0.0013521	Aop:224	KeyEvent	Decreased, neuroplasticity	Serotonin transporter activation to depression	Molecular	nervous system
Event:1330	bleomycin	72	28	49	0.000248373	ENSG00000058335;ENSG00000061337;ENSG00000079841;ENSG00000081189;ENSG00000092051;ENSG00000102466;ENSG00000105894;ENSG00000109991;ENSG00000117016;ENSG00000120899;ENSG00000128564;ENSG00000137766;ENSG00000137825;ENSG00000144619;ENSG00000154118;ENSG00000160469;ENSG00000161509;ENSG00000166963;ENSG00000168329;ENSG00000169220;ENSG00000176406;ENSG00000176884;ENSG00000181790;ENSG00000183454;ENSG00000186868…	2.22727	5.24374	0.338058	0.0013521	Aop:221	KeyEvent	Decreased, neuroplasticity	Mental stress to depression	Molecular	nervous system
Event:1330	bleomycin	72	28	49	0.000248373	ENSG00000058335;ENSG00000061337;ENSG00000079841;ENSG00000081189;ENSG00000092051;ENSG00000102466;ENSG00000105894;ENSG00000109991;ENSG00000117016;ENSG00000120899;ENSG00000128564;ENSG00000137766;ENSG00000137825;ENSG00000144619;ENSG00000154118;ENSG00000160469;ENSG00000161509;ENSG00000166963;ENSG00000168329;ENSG00000169220;ENSG00000176406;ENSG00000176884;ENSG00000181790;ENSG00000183454;ENSG00000186868…	2.22727	5.24374	0.338058	0.0013521	Aop:214	KeyEvent	Decreased, neuroplasticity	Network of SSRIs (selective serotonin reuptake inhibitors)	Molecular	nervous system
Event:1336	bleomycin	72	8	9	0.00071367	ENSG00000135312;ENSG00000135914;ENSG00000147246;ENSG00000148680;ENSG00000149305;ENSG00000164270;ENSG00000166736;ENSG00000179546	2.55677	4.5446	0.478101	0.00337339	Aop:214	KeyEvent	Activation, 5-HT2A (Serotonin 2A)	Network of SSRIs (selective serotonin reuptake inhibitors)	Molecular
Event:1336	bleomycin	72	8	9	0.00071367	ENSG00000135312;ENSG00000135914;ENSG00000147246;ENSG00000148680;ENSG00000149305;ENSG00000164270;ENSG00000166736;ENSG00000179546	2.55677	4.5446	0.478101	0.00337339	Aop:226	KeyEvent	Activation, 5-HT2A (Serotonin 2A)	SSRI (Selective serotonin reuptake inhibitor) to hypertension	Molecular
Event:1337	bleomycin	72	27	43	3.28841e-05	ENSG00000007908;ENSG00000060558;ENSG00000066468;ENSG00000074966;ENSG00000078549;ENSG00000113263;ENSG00000113578;ENSG00000114013;ENSG00000125910;ENSG00000135744;ENSG00000135898;ENSG00000135914;ENSG00000138675;ENSG00000138685;ENSG00000146648;ENSG00000151617;ENSG00000156427;ENSG00000166148;ENSG00000171631;ENSG00000172575;ENSG00000182621;ENSG00000185269;ENSG00000185950;ENSG00000196468;ENSG00000197405…	1.83612	3.78381	0.302489	0.000245113	Aop:214	KeyEvent	Activate, PLC (Phospholipase C)	Network of SSRIs (selective serotonin reuptake inhibitors)	Molecular
Event:1337	bleomycin	72	27	43	3.28841e-05	ENSG00000007908;ENSG00000060558;ENSG00000066468;ENSG00000074966;ENSG00000078549;ENSG00000113263;ENSG00000113578;ENSG00000114013;ENSG00000125910;ENSG00000135744;ENSG00000135898;ENSG00000135914;ENSG00000138675;ENSG00000138685;ENSG00000146648;ENSG00000151617;ENSG00000156427;ENSG00000166148;ENSG00000171631;ENSG00000172575;ENSG00000182621;ENSG00000185269;ENSG00000185950;ENSG00000196468;ENSG00000197405…	1.83612	3.78381	0.302489	0.000245113	Aop:226	KeyEvent	Activate, PLC (Phospholipase C)	SSRI (Selective serotonin reuptake inhibitor) to hypertension	Molecular
Event:1339	bleomycin	72	375	722	1.40173e-29	ENSG00000002726;ENSG00000004948;ENSG00000006638;ENSG00000006747;ENSG00000007516;ENSG00000008300;ENSG00000010310;ENSG00000010327;ENSG00000010404;ENSG00000011347;ENSG00000013016;ENSG00000016490;ENSG00000019505;ENSG00000036828;ENSG00000038295;ENSG00000038427;ENSG00000039068;ENSG00000040731;ENSG00000046604;ENSG00000050628;ENSG00000053108;ENSG00000055957;ENSG00000058866;ENSG00000060558;ENSG00000062038…	1.76892	3.42356	0.272258	3.39568e-27	Aop:214	KeyEvent	Increase, intracellular calcium	Network of SSRIs (selective serotonin reuptake inhibitors)	Cellular
Event:1339	bleomycin	72	375	722	1.40173e-29	ENSG00000002726;ENSG00000004948;ENSG00000006638;ENSG00000006747;ENSG00000007516;ENSG00000008300;ENSG00000010310;ENSG00000010327;ENSG00000010404;ENSG00000011347;ENSG00000013016;ENSG00000016490;ENSG00000019505;ENSG00000036828;ENSG00000038295;ENSG00000038427;ENSG00000039068;ENSG00000040731;ENSG00000046604;ENSG00000050628;ENSG00000053108;ENSG00000055957;ENSG00000058866;ENSG00000060558;ENSG00000062038…	1.76892	3.42356	0.272258	3.39568e-27	Aop:226	KeyEvent	Increase, intracellular calcium	SSRI (Selective serotonin reuptake inhibitor) to hypertension	Cellular
Event:1340	bleomycin	72	95	185	3.60495e-08	ENSG00000004660;ENSG00000006788;ENSG00000007171;ENSG00000008118;ENSG00000011347;ENSG00000026103;ENSG00000058404;ENSG00000064300;ENSG00000066279;ENSG00000067842;ENSG00000070808;ENSG00000070961;ENSG00000075043;ENSG00000075340;ENSG00000076826;ENSG00000079385;ENSG00000080709;ENSG00000081248;ENSG00000086544;ENSG00000089250;ENSG00000090020;ENSG00000091536;ENSG00000092054;ENSG00000095777;ENSG00000100614…	1.57981	3.1971	0.243569	4.99028e-07	Aop:214	KeyEvent	Activate, calmodulin	Network of SSRIs (selective serotonin reuptake inhibitors)	Molecular
Event:1340	bleomycin	72	95	185	3.60495e-08	ENSG00000004660;ENSG00000006788;ENSG00000007171;ENSG00000008118;ENSG00000011347;ENSG00000026103;ENSG00000058404;ENSG00000064300;ENSG00000066279;ENSG00000067842;ENSG00000070808;ENSG00000070961;ENSG00000075043;ENSG00000075340;ENSG00000076826;ENSG00000079385;ENSG00000080709;ENSG00000081248;ENSG00000086544;ENSG00000089250;ENSG00000090020;ENSG00000091536;ENSG00000092054;ENSG00000095777;ENSG00000100614…	1.57981	3.1971	0.243569	4.99028e-07	Aop:226	KeyEvent	Activate, calmodulin	SSRI (Selective serotonin reuptake inhibitor) to hypertension	Molecular
Event:1342	bleomycin	72	60	124	0.000106002	ENSG00000027075;ENSG00000061918;ENSG00000064989;ENSG00000065675;ENSG00000070961;ENSG00000072952;ENSG00000078295;ENSG00000078401;ENSG00000081248;ENSG00000101306;ENSG00000105357;ENSG00000105499;ENSG00000105664;ENSG00000107796;ENSG00000119782;ENSG00000121281;ENSG00000123104;ENSG00000126583;ENSG00000127472;ENSG00000128165;ENSG00000131477;ENSG00000132329;ENSG00000133019;ENSG00000133026;ENSG00000133392…	1.26097	2.47575	0.19649	0.000680237	Aop:226	KeyEvent	Increase, vascular smooth muscle contraction	SSRI (Selective serotonin reuptake inhibitor) to hypertension	Molecular	cardiovascular system/muscular system
Event:1342	bleomycin	72	60	124	0.000106002	ENSG00000027075;ENSG00000061918;ENSG00000064989;ENSG00000065675;ENSG00000070961;ENSG00000072952;ENSG00000078295;ENSG00000078401;ENSG00000081248;ENSG00000101306;ENSG00000105357;ENSG00000105499;ENSG00000105664;ENSG00000107796;ENSG00000119782;ENSG00000121281;ENSG00000123104;ENSG00000126583;ENSG00000127472;ENSG00000128165;ENSG00000131477;ENSG00000132329;ENSG00000133019;ENSG00000133026;ENSG00000133392…	1.26097	2.47575	0.19649	0.000680237	Aop:214	KeyEvent	Increase, vascular smooth muscle contraction	Network of SSRIs (selective serotonin reuptake inhibitors)	Molecular	cardiovascular system/muscular system
Event:1343	bleomycin	72	155	398	0.00195191	ENSG00000000971;ENSG00000005187;ENSG00000005471;ENSG00000006638;ENSG00000009950;ENSG00000010404;ENSG00000018625;ENSG00000048342;ENSG00000049540;ENSG00000049541;ENSG00000052850;ENSG00000066468;ENSG00000069702;ENSG00000070961;ENSG00000071539;ENSG00000072657;ENSG00000073756;ENSG00000074181;ENSG00000077943;ENSG00000081052;ENSG00000084674;ENSG00000086730;ENSG00000090382;ENSG00000092054;ENSG00000092969…	1.04385	2.21868	0.12209	0.00791381	Aop:214	AdverseOutcome	Increase, hypertension	Network of SSRIs (selective serotonin reuptake inhibitors)	Individual	cardiovascular system
Event:1343	bleomycin	72	155	398	0.00195191	ENSG00000000971;ENSG00000005187;ENSG00000005471;ENSG00000006638;ENSG00000009950;ENSG00000010404;ENSG00000018625;ENSG00000048342;ENSG00000049540;ENSG00000049541;ENSG00000052850;ENSG00000066468;ENSG00000069702;ENSG00000070961;ENSG00000071539;ENSG00000072657;ENSG00000073756;ENSG00000074181;ENSG00000077943;ENSG00000081052;ENSG00000084674;ENSG00000086730;ENSG00000090382;ENSG00000092054;ENSG00000092969…	1.04385	2.21868	0.12209	0.00791381	Aop:226	AdverseOutcome	Increase, hypertension	SSRI (Selective serotonin reuptake inhibitor) to hypertension	Individual	cardiovascular system
Event:1352	bleomycin	72	21	36	0.00101147	ENSG00000057294;ENSG00000070159;ENSG00000070985;ENSG00000088836;ENSG00000089250;ENSG00000101400;ENSG00000102466;ENSG00000107593;ENSG00000111319;ENSG00000112293;ENSG00000118515;ENSG00000129682;ENSG00000135750;ENSG00000136531;ENSG00000142185;ENSG00000149575;ENSG00000151466;ENSG00000162572;ENSG00000166257;ENSG00000168447;ENSG00000177098	1.54161	2.96678	0.194846	0.00445506	Aop:230	KeyEvent	Activated, voltage-gated sodium channel	presynaptic neuron 1 activation to epilepsy	Molecular
Event:1352	bleomycin	72	21	36	0.00101147	ENSG00000057294;ENSG00000070159;ENSG00000070985;ENSG00000088836;ENSG00000089250;ENSG00000101400;ENSG00000102466;ENSG00000107593;ENSG00000111319;ENSG00000112293;ENSG00000118515;ENSG00000129682;ENSG00000135750;ENSG00000136531;ENSG00000142185;ENSG00000149575;ENSG00000151466;ENSG00000162572;ENSG00000166257;ENSG00000168447;ENSG00000177098	1.54161	2.96678	0.194846	0.00445506	Aop:215	KeyEvent	Activated, voltage-gated sodium channel	Molecular events lead to epilepsy	Molecular
Event:1353	bleomycin	72	23	40	0.000777215	ENSG00000057294;ENSG00000070159;ENSG00000070985;ENSG00000088836;ENSG00000089250;ENSG00000101400;ENSG00000102466;ENSG00000107593;ENSG00000111319;ENSG00000112293;ENSG00000118515;ENSG00000129682;ENSG00000135750;ENSG00000136531;ENSG00000142185;ENSG00000145349;ENSG00000149575;ENSG00000151466;ENSG00000162572;ENSG00000166257;ENSG00000168447;ENSG00000169174;ENSG00000177098	1.54161	2.96678	0.194846	0.00362078	Aop:442	MolecularInitiatingEvent	Inhibit, voltage-gated sodium channel	Inhibition of voltage gate sodium channels leading to impairment in learning and memory during development	Molecular
Event:1353	bleomycin	72	23	40	0.000777215	ENSG00000057294;ENSG00000070159;ENSG00000070985;ENSG00000088836;ENSG00000089250;ENSG00000101400;ENSG00000102466;ENSG00000107593;ENSG00000111319;ENSG00000112293;ENSG00000118515;ENSG00000129682;ENSG00000135750;ENSG00000136531;ENSG00000142185;ENSG00000145349;ENSG00000149575;ENSG00000151466;ENSG00000162572;ENSG00000166257;ENSG00000168447;ENSG00000169174;ENSG00000177098	1.54161	2.96678	0.194846	0.00362078	Aop:230	KeyEvent	Inhibit, voltage-gated sodium channel	presynaptic neuron 1 activation to epilepsy	Molecular
Event:1353	bleomycin	72	23	40	0.000777215	ENSG00000057294;ENSG00000070159;ENSG00000070985;ENSG00000088836;ENSG00000089250;ENSG00000101400;ENSG00000102466;ENSG00000107593;ENSG00000111319;ENSG00000112293;ENSG00000118515;ENSG00000129682;ENSG00000135750;ENSG00000136531;ENSG00000142185;ENSG00000145349;ENSG00000149575;ENSG00000151466;ENSG00000162572;ENSG00000166257;ENSG00000168447;ENSG00000169174;ENSG00000177098	1.54161	2.96678	0.194846	0.00362078	Aop:215	KeyEvent	Inhibit, voltage-gated sodium channel	Molecular events lead to epilepsy	Molecular
Event:1355	bleomycin	72	22	35	0.000172843	ENSG00000006283;ENSG00000007314;ENSG00000055118;ENSG00000067606;ENSG00000070729;ENSG00000078401;ENSG00000089041;ENSG00000100346;ENSG00000101188;ENSG00000101204;ENSG00000136531;ENSG00000136546;ENSG00000138622;ENSG00000144285;ENSG00000145349;ENSG00000153253;ENSG00000160716;ENSG00000166257;ENSG00000168356;ENSG00000177606;ENSG00000185313;ENSG00000196557	1.72784	2.91524	0.289112	0.000991032	Aop:230	KeyEvent	Activated, membrane depolarization	presynaptic neuron 1 activation to epilepsy	Cellular
Event:1355	bleomycin	72	22	35	0.000172843	ENSG00000006283;ENSG00000007314;ENSG00000055118;ENSG00000067606;ENSG00000070729;ENSG00000078401;ENSG00000089041;ENSG00000100346;ENSG00000101188;ENSG00000101204;ENSG00000136531;ENSG00000136546;ENSG00000138622;ENSG00000144285;ENSG00000145349;ENSG00000153253;ENSG00000160716;ENSG00000166257;ENSG00000168356;ENSG00000177606;ENSG00000185313;ENSG00000196557	1.72784	2.91524	0.289112	0.000991032	Aop:231	KeyEvent	Activated, membrane depolarization	presynaptic neuron 2 repression to epilepsy	Cellular
Event:1355	bleomycin	72	22	35	0.000172843	ENSG00000006283;ENSG00000007314;ENSG00000055118;ENSG00000067606;ENSG00000070729;ENSG00000078401;ENSG00000089041;ENSG00000100346;ENSG00000101188;ENSG00000101204;ENSG00000136531;ENSG00000136546;ENSG00000138622;ENSG00000144285;ENSG00000145349;ENSG00000153253;ENSG00000160716;ENSG00000166257;ENSG00000168356;ENSG00000177606;ENSG00000185313;ENSG00000196557	1.72784	2.91524	0.289112	0.000991032	Aop:215	KeyEvent	Activated, membrane depolarization	Molecular events lead to epilepsy	Cellular
Event:1356	bleomycin	72	22	35	0.000172843	ENSG00000006283;ENSG00000007314;ENSG00000055118;ENSG00000067606;ENSG00000070729;ENSG00000078401;ENSG00000089041;ENSG00000100346;ENSG00000101188;ENSG00000101204;ENSG00000136531;ENSG00000136546;ENSG00000138622;ENSG00000144285;ENSG00000145349;ENSG00000153253;ENSG00000160716;ENSG00000166257;ENSG00000168356;ENSG00000177606;ENSG00000185313;ENSG00000196557	1.72784	2.91524	0.289112	0.000991032	Aop:215	KeyEvent	Inactive, membrane depolarization	Molecular events lead to epilepsy	Molecular
Event:1358	bleomycin	72	31	59	0.000861606	ENSG00000011677;ENSG00000078295;ENSG00000094755;ENSG00000102287;ENSG00000113327;ENSG00000120457;ENSG00000121281;ENSG00000123700;ENSG00000128683;ENSG00000131089;ENSG00000132164;ENSG00000136750;ENSG00000136928;ENSG00000138031;ENSG00000141404;ENSG00000145864;ENSG00000146276;ENSG00000155897;ENSG00000157103;ENSG00000157542;ENSG00000162989;ENSG00000164742;ENSG00000167083;ENSG00000168243;ENSG00000173175…	2.16016	4.78521	0.383906	0.00393819	Aop:215	KeyEvent	Repress, GABA-A receptor	Molecular events lead to epilepsy	Molecular	nervous system
Event:1359	bleomycin	72	31	59	0.000861606	ENSG00000011677;ENSG00000078295;ENSG00000094755;ENSG00000102287;ENSG00000113327;ENSG00000120457;ENSG00000121281;ENSG00000123700;ENSG00000128683;ENSG00000131089;ENSG00000132164;ENSG00000136750;ENSG00000136928;ENSG00000138031;ENSG00000141404;ENSG00000145864;ENSG00000146276;ENSG00000155897;ENSG00000157103;ENSG00000157542;ENSG00000162989;ENSG00000164742;ENSG00000167083;ENSG00000168243;ENSG00000173175…	2.16016	4.78521	0.383906	0.00393819	Aop:215	KeyEvent	Activate, GABA-A receptor	Molecular events lead to epilepsy	Molecular	nervous system
Event:1372	bleomycin	72	17	28	0.00166066	ENSG00000001626;ENSG00000004939;ENSG00000080493;ENSG00000088836;ENSG00000091138;ENSG00000112053;ENSG00000112077;ENSG00000113073;ENSG00000114923;ENSG00000138821;ENSG00000144290;ENSG00000147606;ENSG00000166394;ENSG00000167434;ENSG00000174502;ENSG00000188687;ENSG00000215883	3.96266	5.91424	1.37648	0.00681856	Aop:217	KeyEvent	Increase, bicarbonate	Gastric ulcer formation	Molecular
Event:1380	bleomycin	72	30	56	0.000681331	ENSG00000008517;ENSG00000072694;ENSG00000079263;ENSG00000101439;ENSG00000104783;ENSG00000105609;ENSG00000107562;ENSG00000109101;ENSG00000112149;ENSG00000119535;ENSG00000122641;ENSG00000126561;ENSG00000138378;ENSG00000138755;ENSG00000140279;ENSG00000150048;ENSG00000157601;ENSG00000158270;ENSG00000160223;ENSG00000163083;ENSG00000164509;ENSG00000165168;ENSG00000168394;ENSG00000170581;ENSG00000183486…	1.03032	2.92601	0.10181	0.00328462	Aop:217	KeyEvent	Activate, mucosal defense	Gastric ulcer formation	Tissue	integument
Event:1396	bleomycin	72	43	76	8.54966e-06	ENSG00000019549;ENSG00000023445;ENSG00000067798;ENSG00000069702;ENSG00000073756;ENSG00000077150;ENSG00000095203;ENSG00000095752;ENSG00000111319;ENSG00000113742;ENSG00000115009;ENSG00000116741;ENSG00000117479;ENSG00000118503;ENSG00000119508;ENSG00000120675;ENSG00000122025;ENSG00000122862;ENSG00000123358;ENSG00000132965;ENSG00000134107;ENSG00000135378;ENSG00000139211;ENSG00000144852;ENSG00000148175…	1.35565	2.75635	0.213752	7.20771e-05	Aop:222	MolecularInitiatingEvent	Increased, glucocorticoid receptor activity	Mental stress to agitation	Molecular
Event:1396	bleomycin	72	43	76	8.54966e-06	ENSG00000019549;ENSG00000023445;ENSG00000067798;ENSG00000069702;ENSG00000073756;ENSG00000077150;ENSG00000095203;ENSG00000095752;ENSG00000111319;ENSG00000113742;ENSG00000115009;ENSG00000116741;ENSG00000117479;ENSG00000118503;ENSG00000119508;ENSG00000120675;ENSG00000122025;ENSG00000122862;ENSG00000123358;ENSG00000132965;ENSG00000134107;ENSG00000135378;ENSG00000139211;ENSG00000144852;ENSG00000148175…	1.35565	2.75635	0.213752	7.20771e-05	Aop:221	MolecularInitiatingEvent	Increased, glucocorticoid receptor activity	Mental stress to depression	Molecular
Event:1405	bleomycin	72	30	56	0.000681331	ENSG00000008517;ENSG00000072694;ENSG00000079263;ENSG00000101439;ENSG00000104783;ENSG00000105609;ENSG00000107562;ENSG00000109101;ENSG00000112149;ENSG00000119535;ENSG00000122641;ENSG00000126561;ENSG00000138378;ENSG00000138755;ENSG00000140279;ENSG00000150048;ENSG00000157601;ENSG00000158270;ENSG00000160223;ENSG00000163083;ENSG00000164509;ENSG00000165168;ENSG00000168394;ENSG00000170581;ENSG00000183486…	1.03032	2.92601	0.10181	0.00328462	Aop:227	KeyEvent	Reduced, mucosal defense	NSAID induced PTGS1 inactivation to gastric ulcer	Tissue	integument
Event:1405	bleomycin	72	30	56	0.000681331	ENSG00000008517;ENSG00000072694;ENSG00000079263;ENSG00000101439;ENSG00000104783;ENSG00000105609;ENSG00000107562;ENSG00000109101;ENSG00000112149;ENSG00000119535;ENSG00000122641;ENSG00000126561;ENSG00000138378;ENSG00000138755;ENSG00000140279;ENSG00000150048;ENSG00000157601;ENSG00000158270;ENSG00000160223;ENSG00000163083;ENSG00000164509;ENSG00000165168;ENSG00000168394;ENSG00000170581;ENSG00000183486…	1.03032	2.92601	0.10181	0.00328462	Aop:229	KeyEvent	Reduced, mucosal defense	Helicobacter pylori to gastric ulcer	Tissue	integument
Event:1407	bleomycin	72	17	28	0.00166066	ENSG00000001626;ENSG00000004939;ENSG00000080493;ENSG00000088836;ENSG00000091138;ENSG00000112053;ENSG00000112077;ENSG00000113073;ENSG00000114923;ENSG00000138821;ENSG00000144290;ENSG00000147606;ENSG00000166394;ENSG00000167434;ENSG00000174502;ENSG00000188687;ENSG00000215883	3.96266	5.91424	1.37648	0.00681856	Aop:227	KeyEvent	Decreased, bicarbonate	NSAID induced PTGS1 inactivation to gastric ulcer	Tissue
Event:1414	bleomycin	72	32	63	0.00150722	ENSG00000011677;ENSG00000078295;ENSG00000094755;ENSG00000102287;ENSG00000113327;ENSG00000120457;ENSG00000121281;ENSG00000122861;ENSG00000123700;ENSG00000128683;ENSG00000131089;ENSG00000132164;ENSG00000136750;ENSG00000136928;ENSG00000138031;ENSG00000141404;ENSG00000145864;ENSG00000146276;ENSG00000155897;ENSG00000157103;ENSG00000157542;ENSG00000162989;ENSG00000164742;ENSG00000167083;ENSG00000168243…	2.15647	4.64285	0.379434	0.00626824	Aop:231	KeyEvent	Decreased, GABA	presynaptic neuron 2 repression to epilepsy	Cellular	nervous system
Event:1415	bleomycin	72	31	59	0.000861606	ENSG00000011677;ENSG00000078295;ENSG00000094755;ENSG00000102287;ENSG00000113327;ENSG00000120457;ENSG00000121281;ENSG00000123700;ENSG00000128683;ENSG00000131089;ENSG00000132164;ENSG00000136750;ENSG00000136928;ENSG00000138031;ENSG00000141404;ENSG00000145864;ENSG00000146276;ENSG00000155897;ENSG00000157103;ENSG00000157542;ENSG00000162989;ENSG00000164742;ENSG00000167083;ENSG00000168243;ENSG00000173175…	2.16016	4.78521	0.383906	0.00393819	Aop:231	KeyEvent	Reduced, GABA-A receptor activation	presynaptic neuron 2 repression to epilepsy	Molecular	nervous system
Event:1416	bleomycin	72	30	54	0.000297228	ENSG00000004939;ENSG00000016490;ENSG00000016602;ENSG00000047617;ENSG00000085563;ENSG00000109861;ENSG00000112053;ENSG00000112782;ENSG00000113389;ENSG00000126562;ENSG00000127325;ENSG00000131620;ENSG00000134343;ENSG00000137975;ENSG00000142959;ENSG00000144290;ENSG00000146205;ENSG00000146938;ENSG00000147606;ENSG00000151572;ENSG00000159212;ENSG00000159640;ENSG00000169583;ENSG00000171714;ENSG00000174502…	2.93424	4.8511	0.723722	0.00160184	Aop:231	KeyEvent	Decreased, intracellular chloride	presynaptic neuron 2 repression to epilepsy	Cellular
Event:1419	bleomycin	72	37	53	1.87767e-08	ENSG00000001626;ENSG00000005471;ENSG00000012504;ENSG00000018625;ENSG00000066230;ENSG00000073060;ENSG00000073734;ENSG00000078295;ENSG00000080493;ENSG00000080709;ENSG00000083807;ENSG00000084453;ENSG00000085563;ENSG00000090020;ENSG00000100170;ENSG00000103569;ENSG00000104267;ENSG00000108846;ENSG00000113161;ENSG00000118777;ENSG00000121281;ENSG00000129244;ENSG00000130164;ENSG00000132681;ENSG00000138031…	1.36598	2.64271	0.186186	2.75677e-07	Aop:232	KeyEvent	Reduced, FXR activity	NFE2/Nrf2 repression to steatosis	Molecular
Event:1427	bleomycin	72	45	74	3.27045e-07	ENSG00000006071;ENSG00000026559;ENSG00000055118;ENSG00000060558;ENSG00000069431;ENSG00000075043;ENSG00000087258;ENSG00000089558;ENSG00000101327;ENSG00000104848;ENSG00000112038;ENSG00000117013;ENSG00000120457;ENSG00000123700;ENSG00000128266;ENSG00000129159;ENSG00000130035;ENSG00000135519;ENSG00000136928;ENSG00000140015;ENSG00000143473;ENSG00000151704;ENSG00000157542;ENSG00000158445;ENSG00000162975…	2.47553	4.78521	0.459004	3.52119e-06	Aop:233	KeyEvent	Opening of G protein gated inward rectifying K channels	Mu Opioid Receptor Agonism leading to Analgesia via K Channel Opening	Cellular
Event:1427	bleomycin	72	45	74	3.27045e-07	ENSG00000006071;ENSG00000026559;ENSG00000055118;ENSG00000060558;ENSG00000069431;ENSG00000075043;ENSG00000087258;ENSG00000089558;ENSG00000101327;ENSG00000104848;ENSG00000112038;ENSG00000117013;ENSG00000120457;ENSG00000123700;ENSG00000128266;ENSG00000129159;ENSG00000130035;ENSG00000135519;ENSG00000136928;ENSG00000140015;ENSG00000143473;ENSG00000151704;ENSG00000157542;ENSG00000158445;ENSG00000162975…	2.47553	4.78521	0.459004	3.52119e-06	Aop:235	KeyEvent	Opening of G protein gated inward rectifying K channels	Serotonin 1A Receptor Agonism leading to Anti-depressant Activity via K Channel Opening	Cellular
Event:1428	bleomycin	72	31	49	6.89919e-06	ENSG00000073756;ENSG00000078401;ENSG00000089041;ENSG00000101204;ENSG00000112038;ENSG00000115353;ENSG00000118432;ENSG00000121807;ENSG00000123454;ENSG00000126583;ENSG00000128645;ENSG00000130711;ENSG00000136160;ENSG00000148344;ENSG00000152822;ENSG00000154153;ENSG00000160716;ENSG00000165731;ENSG00000166257;ENSG00000169860;ENSG00000177301;ENSG00000179148;ENSG00000181195;ENSG00000183454;ENSG00000183695…	1.72468	2.93858	0.296818	5.91621e-05	Aop:233	AdverseOutcome	Analgesia	Mu Opioid Receptor Agonism leading to Analgesia via K Channel Opening	Individual
Event:1428	bleomycin	72	31	49	6.89919e-06	ENSG00000073756;ENSG00000078401;ENSG00000089041;ENSG00000101204;ENSG00000112038;ENSG00000115353;ENSG00000118432;ENSG00000121807;ENSG00000123454;ENSG00000126583;ENSG00000128645;ENSG00000130711;ENSG00000136160;ENSG00000148344;ENSG00000152822;ENSG00000154153;ENSG00000160716;ENSG00000165731;ENSG00000166257;ENSG00000169860;ENSG00000177301;ENSG00000179148;ENSG00000181195;ENSG00000183454;ENSG00000183695…	1.72468	2.93858	0.296818	5.91621e-05	Aop:234	AdverseOutcome	Analgesia	Mu Opioid Receptor Agonism leading to Analgesia via Ca Channel Inhibition	Individual
Event:1433	bleomycin	72	143	196	4.62824e-32	ENSG00000004948;ENSG00000006638;ENSG00000010310;ENSG00000011677;ENSG00000043591;ENSG00000050628;ENSG00000064989;ENSG00000075073;ENSG00000078401;ENSG00000078549;ENSG00000080644;ENSG00000089041;ENSG00000094755;ENSG00000101188;ENSG00000101204;ENSG00000101327;ENSG00000102195;ENSG00000102287;ENSG00000106018;ENSG00000106113;ENSG00000108556;ENSG00000109163;ENSG00000109991;ENSG00000112038;ENSG00000113327…	2.14083	4.54667	0.374962	1.49492e-29	Aop:196	KeyEvent	Increased CGRP, neuronal release of CGRP	Volatile Organic Chemicals Activate TRPA1 Receptor to Induce Sensory Pulmonary Irritation	Cellular	respiratory system/nervous system
Event:1437	bleomycin	72	53	98	5.08936e-06	ENSG00000016490;ENSG00000016602;ENSG00000047617;ENSG00000055732;ENSG00000069018;ENSG00000070985;ENSG00000072315;ENSG00000081087;ENSG00000083067;ENSG00000090674;ENSG00000108684;ENSG00000111319;ENSG00000118515;ENSG00000118729;ENSG00000119121;ENSG00000119782;ENSG00000126562;ENSG00000127325;ENSG00000129465;ENSG00000131620;ENSG00000133107;ENSG00000133958;ENSG00000134160;ENSG00000134343;ENSG00000137672…	2.32962	4.59129	0.419435	4.60896e-05	Aop:237	MolecularInitiatingEvent	Sensing of the stressor by pulmonary cells	Secretion of inflammatory cytokines after cellular sensing of the stressor leading to plaque progression	Molecular	respiratory system
Event:1438	bleomycin	72	14	21	0.00117801	ENSG00000010610;ENSG00000081041;ENSG00000095752;ENSG00000104432;ENSG00000108342;ENSG00000115008;ENSG00000125538;ENSG00000131196;ENSG00000136244;ENSG00000150637;ENSG00000163739;ENSG00000164400;ENSG00000184371;ENSG00000197461	1.37411	2.79776	0.214041	0.00502862	Aop:237	KeyEvent	Increased production of pulmonary, pro-inflammatory cytokines	Secretion of inflammatory cytokines after cellular sensing of the stressor leading to plaque progression	Molecular	respiratory system/immune system
Event:1439	bleomycin	72	95	142	1.41379e-17	ENSG00000000971;ENSG00000002726;ENSG00000009694;ENSG00000011201;ENSG00000012223;ENSG00000040608;ENSG00000058085;ENSG00000060718;ENSG00000066468;ENSG00000069702;ENSG00000079257;ENSG00000080573;ENSG00000081237;ENSG00000084234;ENSG00000084674;ENSG00000091583;ENSG00000091986;ENSG00000099937;ENSG00000103196;ENSG00000104332;ENSG00000104415;ENSG00000105290;ENSG00000105664;ENSG00000105894;ENSG00000106823…	1.42006	2.85443	0.193424	1.14163e-15	Aop:237	KeyEvent	Increased production of pulmonary SAA	Secretion of inflammatory cytokines after cellular sensing of the stressor leading to plaque progression	Molecular	respiratory system
Event:1441	bleomycin	72	40	80	0.000623157	ENSG00000005187;ENSG00000023171;ENSG00000025434;ENSG00000048052;ENSG00000054654;ENSG00000062282;ENSG00000073060;ENSG00000073734;ENSG00000084674;ENSG00000100219;ENSG00000101076;ENSG00000107331;ENSG00000109084;ENSG00000113161;ENSG00000126368;ENSG00000130164;ENSG00000130203;ENSG00000138823;ENSG00000141458;ENSG00000143921;ENSG00000144063;ENSG00000154265;ENSG00000157978;ENSG00000159459;ENSG00000160179…	1.1219	2.38099	0.163349	0.00303437	Aop:237	KeyEvent	Increased systemic total cholesterol pool	Secretion of inflammatory cytokines after cellular sensing of the stressor leading to plaque progression	Organ
Event:1449	bleomycin	72	95	207	2.00669e-05	ENSG00000003137;ENSG00000005513;ENSG00000012779;ENSG00000025434;ENSG00000026103;ENSG00000069122;ENSG00000079435;ENSG00000080839;ENSG00000081189;ENSG00000095752;ENSG00000099194;ENSG00000100219;ENSG00000101255;ENSG00000101412;ENSG00000102554;ENSG00000102802;ENSG00000104332;ENSG00000106366;ENSG00000106483;ENSG00000109193;ENSG00000109819;ENSG00000109906;ENSG00000110092;ENSG00000111186;ENSG00000113494…	1.00631	2.45309	0.117032	0.000158088	Aop:72	KeyEvent	increased adipogenesis	Epigenetic modification of PPARG leading to adipogenesis	Tissue	endocrine system
Event:1452	bleomycin	72	26	45	0.000323032	ENSG00000012048;ENSG00000083307;ENSG00000088305;ENSG00000105968;ENSG00000119969;ENSG00000124635;ENSG00000130816;ENSG00000143799;ENSG00000158373;ENSG00000158406;ENSG00000159055;ENSG00000164032;ENSG00000180573;ENSG00000180596;ENSG00000184260;ENSG00000184678;ENSG00000188486;ENSG00000196890;ENSG00000197903;ENSG00000204371;ENSG00000233822;ENSG00000273802;ENSG00000274750;ENSG00000276043;ENSG00000277075…	0.834372	1.67794	0.076254	0.00171988	Aop:72	KeyEvent	decreased DNA methylation of tyrosine hydroxylase	Epigenetic modification of PPARG leading to adipogenesis	Cellular
Event:1456	bleomycin	72	25	42	0.000220761	ENSG00000019582;ENSG00000064300;ENSG00000091831;ENSG00000094804;ENSG00000101412;ENSG00000105989;ENSG00000113721;ENSG00000114251;ENSG00000124762;ENSG00000124882;ENSG00000134057;ENSG00000135744;ENSG00000136104;ENSG00000140464;ENSG00000143799;ENSG00000145386;ENSG00000145431;ENSG00000170962;ENSG00000174405;ENSG00000174808;ENSG00000176170;ENSG00000188064;ENSG00000197461;ENSG00000197956;ENSG00000240583	0.64687	1.36736	0.048531	0.00121544	Aop:241	KeyEvent	Increase, Differentiation of fibroblasts	Latent Transforming Growth Factor beta1 activation leads to pulmonary fibrosis	Cellular
Event:1458	bleomycin	72	53	98	5.08936e-06	ENSG00000001626;ENSG00000016602;ENSG00000026103;ENSG00000049540;ENSG00000066230;ENSG00000078401;ENSG00000081041;ENSG00000086548;ENSG00000096696;ENSG00000100292;ENSG00000104783;ENSG00000106089;ENSG00000108342;ENSG00000111581;ENSG00000113578;ENSG00000117983;ENSG00000118523;ENSG00000118785;ENSG00000121807;ENSG00000122861;ENSG00000125538;ENSG00000128340;ENSG00000128604;ENSG00000130826;ENSG00000131470…	1.48672	2.63879	0.129225	4.60896e-05	Aop:173	AdverseOutcome	Pulmonary fibrosis	Substance interaction with the lung resident cell membrane components leading to lung fibrosis	Organ	respiratory system
Event:1458	bleomycin	72	53	98	5.08936e-06	ENSG00000001626;ENSG00000016602;ENSG00000026103;ENSG00000049540;ENSG00000066230;ENSG00000078401;ENSG00000081041;ENSG00000086548;ENSG00000096696;ENSG00000100292;ENSG00000104783;ENSG00000106089;ENSG00000108342;ENSG00000111581;ENSG00000113578;ENSG00000117983;ENSG00000118523;ENSG00000118785;ENSG00000121807;ENSG00000122861;ENSG00000125538;ENSG00000128340;ENSG00000128604;ENSG00000130826;ENSG00000131470…	1.48672	2.63879	0.129225	4.60896e-05	Aop:347	AdverseOutcome	Pulmonary fibrosis	Toll-like receptor 4 activation and peroxisome proliferator-activated receptor gamma activation leading to pulmonary fibrosis	Organ	respiratory system
Event:1458	bleomycin	72	53	98	5.08936e-06	ENSG00000001626;ENSG00000016602;ENSG00000026103;ENSG00000049540;ENSG00000066230;ENSG00000078401;ENSG00000081041;ENSG00000086548;ENSG00000096696;ENSG00000100292;ENSG00000104783;ENSG00000106089;ENSG00000108342;ENSG00000111581;ENSG00000113578;ENSG00000117983;ENSG00000118523;ENSG00000118785;ENSG00000121807;ENSG00000122861;ENSG00000125538;ENSG00000128340;ENSG00000128604;ENSG00000130826;ENSG00000131470…	1.48672	2.63879	0.129225	4.60896e-05	Aop:241	AdverseOutcome	Pulmonary fibrosis	Latent Transforming Growth Factor beta1 activation leads to pulmonary fibrosis	Organ	respiratory system
Event:1461	bleomycin	72	64	147	0.00220731	ENSG00000012048;ENSG00000020922;ENSG00000042088;ENSG00000049541;ENSG00000051180;ENSG00000051341;ENSG00000062822;ENSG00000064655;ENSG00000073050;ENSG00000075131;ENSG00000077514;ENSG00000092853;ENSG00000100479;ENSG00000101773;ENSG00000106399;ENSG00000106628;ENSG00000109685;ENSG00000111247;ENSG00000111445;ENSG00000111602;ENSG00000112319;ENSG00000113456;ENSG00000123374;ENSG00000124635;ENSG00000128731…	0.469663	0.965477	0.033325	0.00876592	Aop:202	KeyEvent	DNA double-strand break	Inhibitor binding to topoisomerase II leading to infant leukaemia	Molecular
Event:149	bleomycin	72	188	380	8.10297e-13	ENSG00000003137;ENSG00000005844;ENSG00000006638;ENSG00000007171;ENSG00000007908;ENSG00000010327;ENSG00000012504;ENSG00000012779;ENSG00000015413;ENSG00000023445;ENSG00000026508;ENSG00000028137;ENSG00000048052;ENSG00000050628;ENSG00000050730;ENSG00000058085;ENSG00000064932;ENSG00000065675;ENSG00000067606;ENSG00000068024;ENSG00000068079;ENSG00000072694;ENSG00000073756;ENSG00000079257;ENSG00000081041…	0.974557	2.45376	0.0861115	3.41382e-11	Aop:27	KeyEvent	Increase, Inflammation	Cholestatic Liver Injury induced by Inhibition of the Bile Salt Export Pump (ABCB11)	Cellular
Event:149	bleomycin	72	188	380	8.10297e-13	ENSG00000003137;ENSG00000005844;ENSG00000006638;ENSG00000007171;ENSG00000007908;ENSG00000010327;ENSG00000012504;ENSG00000012779;ENSG00000015413;ENSG00000023445;ENSG00000026508;ENSG00000028137;ENSG00000048052;ENSG00000050628;ENSG00000050730;ENSG00000058085;ENSG00000064932;ENSG00000065675;ENSG00000067606;ENSG00000068024;ENSG00000068079;ENSG00000072694;ENSG00000073756;ENSG00000079257;ENSG00000081041…	0.974557	2.45376	0.0861115	3.41382e-11	Aop:206	KeyEvent	Increase, Inflammation	Peroxisome proliferator-activated receptors gamma inactivation leading to lung fibrosis	Cellular
Event:149	bleomycin	72	188	380	8.10297e-13	ENSG00000003137;ENSG00000005844;ENSG00000006638;ENSG00000007171;ENSG00000007908;ENSG00000010327;ENSG00000012504;ENSG00000012779;ENSG00000015413;ENSG00000023445;ENSG00000026508;ENSG00000028137;ENSG00000048052;ENSG00000050628;ENSG00000050730;ENSG00000058085;ENSG00000064932;ENSG00000065675;ENSG00000067606;ENSG00000068024;ENSG00000068079;ENSG00000072694;ENSG00000073756;ENSG00000079257;ENSG00000081041…	0.974557	2.45376	0.0861115	3.41382e-11	Aop:439	KeyEvent	Increase, Inflammation	Activation of the AhR leading to breast cancer	Cellular
Event:149	bleomycin	72	188	380	8.10297e-13	ENSG00000003137;ENSG00000005844;ENSG00000006638;ENSG00000007171;ENSG00000007908;ENSG00000010327;ENSG00000012504;ENSG00000012779;ENSG00000015413;ENSG00000023445;ENSG00000026508;ENSG00000028137;ENSG00000048052;ENSG00000050628;ENSG00000050730;ENSG00000058085;ENSG00000064932;ENSG00000065675;ENSG00000067606;ENSG00000068024;ENSG00000068079;ENSG00000072694;ENSG00000073756;ENSG00000079257;ENSG00000081041…	0.974557	2.45376	0.0861115	3.41382e-11	Aop:115	KeyEvent	Increase, Inflammation	Epithelial cytotoxicity leading to forestomach tumors (in mouse and rat)	Cellular
Event:149	bleomycin	72	188	380	8.10297e-13	ENSG00000003137;ENSG00000005844;ENSG00000006638;ENSG00000007171;ENSG00000007908;ENSG00000010327;ENSG00000012504;ENSG00000012779;ENSG00000015413;ENSG00000023445;ENSG00000026508;ENSG00000028137;ENSG00000048052;ENSG00000050628;ENSG00000050730;ENSG00000058085;ENSG00000064932;ENSG00000065675;ENSG00000067606;ENSG00000068024;ENSG00000068079;ENSG00000072694;ENSG00000073756;ENSG00000079257;ENSG00000081041…	0.974557	2.45376	0.0861115	3.41382e-11	Aop:280	KeyEvent	Increase, Inflammation	alpha-diketone-induced bronchiolitis obliterans	Cellular
Event:1492	bleomycin	72	28	48	0.000153021	ENSG00000010610;ENSG00000026508;ENSG00000026751;ENSG00000076641;ENSG00000081237;ENSG00000103855;ENSG00000105851;ENSG00000113263;ENSG00000115085;ENSG00000118523;ENSG00000137265;ENSG00000137462;ENSG00000138814;ENSG00000144381;ENSG00000160223;ENSG00000165025;ENSG00000166949;ENSG00000167984;ENSG00000171608;ENSG00000172575;ENSG00000174130;ENSG00000178562;ENSG00000197461;ENSG00000197635;ENSG00000197943…	0.902384	1.67866	0.115703	0.000909678	Aop:294	KeyEvent	Tissue resident cell activation	Increased reactive oxygen and nitrogen species (RONS) leading to increased risk of breast cancer	Cellular
Event:1492	bleomycin	72	28	48	0.000153021	ENSG00000010610;ENSG00000026508;ENSG00000026751;ENSG00000076641;ENSG00000081237;ENSG00000103855;ENSG00000105851;ENSG00000113263;ENSG00000115085;ENSG00000118523;ENSG00000137265;ENSG00000137462;ENSG00000138814;ENSG00000144381;ENSG00000160223;ENSG00000165025;ENSG00000166949;ENSG00000167984;ENSG00000171608;ENSG00000172575;ENSG00000174130;ENSG00000178562;ENSG00000197461;ENSG00000197635;ENSG00000197943…	0.902384	1.67866	0.115703	0.000909678	Aop:293	KeyEvent	Tissue resident cell activation	Increased DNA damage leading to increased risk of breast cancer	Cellular
Event:1492	bleomycin	72	28	48	0.000153021	ENSG00000010610;ENSG00000026508;ENSG00000026751;ENSG00000076641;ENSG00000081237;ENSG00000103855;ENSG00000105851;ENSG00000113263;ENSG00000115085;ENSG00000118523;ENSG00000137265;ENSG00000137462;ENSG00000138814;ENSG00000144381;ENSG00000160223;ENSG00000165025;ENSG00000166949;ENSG00000167984;ENSG00000171608;ENSG00000172575;ENSG00000174130;ENSG00000178562;ENSG00000197461;ENSG00000197635;ENSG00000197943…	0.902384	1.67866	0.115703	0.000909678	Aop:38	KeyEvent	Tissue resident cell activation	Protein Alkylation leading to Liver Fibrosis	Cellular
Event:1492	bleomycin	72	28	48	0.000153021	ENSG00000010610;ENSG00000026508;ENSG00000026751;ENSG00000076641;ENSG00000081237;ENSG00000103855;ENSG00000105851;ENSG00000113263;ENSG00000115085;ENSG00000118523;ENSG00000137265;ENSG00000137462;ENSG00000138814;ENSG00000144381;ENSG00000160223;ENSG00000165025;ENSG00000166949;ENSG00000167984;ENSG00000171608;ENSG00000172575;ENSG00000174130;ENSG00000178562;ENSG00000197461;ENSG00000197635;ENSG00000197943…	0.902384	1.67866	0.115703	0.000909678	Aop:17	KeyEvent	Tissue resident cell activation	Binding of electrophilic chemicals to SH(thiol)-group of proteins and /or to seleno-proteins involved in protection against oxidative stress during brain development leads to impairment of learning and memory	Cellular
Event:1493	bleomycin	72	144	276	2.58059e-12	ENSG00000003137;ENSG00000005844;ENSG00000006638;ENSG00000007171;ENSG00000007908;ENSG00000010327;ENSG00000012504;ENSG00000015413;ENSG00000026508;ENSG00000028137;ENSG00000048052;ENSG00000050628;ENSG00000050730;ENSG00000065675;ENSG00000067606;ENSG00000068024;ENSG00000072694;ENSG00000073756;ENSG00000079257;ENSG00000081041;ENSG00000088827;ENSG00000090382;ENSG00000095303;ENSG00000095585;ENSG00000099998…	0.955593	2.53646	0.0856255	8.3353e-11	Aop:38	KeyEvent	Increased Pro-inflammatory mediators	Protein Alkylation leading to Liver Fibrosis	Tissue
Event:1493	bleomycin	72	144	276	2.58059e-12	ENSG00000003137;ENSG00000005844;ENSG00000006638;ENSG00000007171;ENSG00000007908;ENSG00000010327;ENSG00000012504;ENSG00000015413;ENSG00000026508;ENSG00000028137;ENSG00000048052;ENSG00000050628;ENSG00000050730;ENSG00000065675;ENSG00000067606;ENSG00000068024;ENSG00000072694;ENSG00000073756;ENSG00000079257;ENSG00000081041;ENSG00000088827;ENSG00000090382;ENSG00000095303;ENSG00000095585;ENSG00000099998…	0.955593	2.53646	0.0856255	8.3353e-11	Aop:377	KeyEvent	Increased Pro-inflammatory mediators	Dysregulated prolonged Toll Like Receptor 9 (TLR9) activation leading to Acute Respiratory Distress Syndrome (ARDS) and Multiple Organ Dysfunction (MOD)	Tissue
Event:1493	bleomycin	72	144	276	2.58059e-12	ENSG00000003137;ENSG00000005844;ENSG00000006638;ENSG00000007171;ENSG00000007908;ENSG00000010327;ENSG00000012504;ENSG00000015413;ENSG00000026508;ENSG00000028137;ENSG00000048052;ENSG00000050628;ENSG00000050730;ENSG00000065675;ENSG00000067606;ENSG00000068024;ENSG00000072694;ENSG00000073756;ENSG00000079257;ENSG00000081041;ENSG00000088827;ENSG00000090382;ENSG00000095303;ENSG00000095585;ENSG00000099998…	0.955593	2.53646	0.0856255	8.3353e-11	Aop:293	KeyEvent	Increased Pro-inflammatory mediators	Increased DNA damage leading to increased risk of breast cancer	Tissue
Event:1493	bleomycin	72	144	276	2.58059e-12	ENSG00000003137;ENSG00000005844;ENSG00000006638;ENSG00000007171;ENSG00000007908;ENSG00000010327;ENSG00000012504;ENSG00000015413;ENSG00000026508;ENSG00000028137;ENSG00000048052;ENSG00000050628;ENSG00000050730;ENSG00000065675;ENSG00000067606;ENSG00000068024;ENSG00000072694;ENSG00000073756;ENSG00000079257;ENSG00000081041;ENSG00000088827;ENSG00000090382;ENSG00000095303;ENSG00000095585;ENSG00000099998…	0.955593	2.53646	0.0856255	8.3353e-11	Aop:294	KeyEvent	Increased Pro-inflammatory mediators	Increased reactive oxygen and nitrogen species (RONS) leading to increased risk of breast cancer	Tissue
Event:1493	bleomycin	72	144	276	2.58059e-12	ENSG00000003137;ENSG00000005844;ENSG00000006638;ENSG00000007171;ENSG00000007908;ENSG00000010327;ENSG00000012504;ENSG00000015413;ENSG00000026508;ENSG00000028137;ENSG00000048052;ENSG00000050628;ENSG00000050730;ENSG00000065675;ENSG00000067606;ENSG00000068024;ENSG00000072694;ENSG00000073756;ENSG00000079257;ENSG00000081041;ENSG00000088827;ENSG00000090382;ENSG00000095303;ENSG00000095585;ENSG00000099998…	0.955593	2.53646	0.0856255	8.3353e-11	Aop:17	KeyEvent	Increased Pro-inflammatory mediators	Binding of electrophilic chemicals to SH(thiol)-group of proteins and /or to seleno-proteins involved in protection against oxidative stress during brain development leads to impairment of learning and memory	Tissue
Event:1493	bleomycin	72	144	276	2.58059e-12	ENSG00000003137;ENSG00000005844;ENSG00000006638;ENSG00000007171;ENSG00000007908;ENSG00000010327;ENSG00000012504;ENSG00000015413;ENSG00000026508;ENSG00000028137;ENSG00000048052;ENSG00000050628;ENSG00000050730;ENSG00000065675;ENSG00000067606;ENSG00000068024;ENSG00000072694;ENSG00000073756;ENSG00000079257;ENSG00000081041;ENSG00000088827;ENSG00000090382;ENSG00000095303;ENSG00000095585;ENSG00000099998…	0.955593	2.53646	0.0856255	8.3353e-11	Aop:144	KeyEvent	Increased Pro-inflammatory mediators	Endocytic lysosomal uptake leading to liver fibrosis	Tissue
Event:1493	bleomycin	72	144	276	2.58059e-12	ENSG00000003137;ENSG00000005844;ENSG00000006638;ENSG00000007171;ENSG00000007908;ENSG00000010327;ENSG00000012504;ENSG00000015413;ENSG00000026508;ENSG00000028137;ENSG00000048052;ENSG00000050628;ENSG00000050730;ENSG00000065675;ENSG00000067606;ENSG00000068024;ENSG00000072694;ENSG00000073756;ENSG00000079257;ENSG00000081041;ENSG00000088827;ENSG00000090382;ENSG00000095303;ENSG00000095585;ENSG00000099998…	0.955593	2.53646	0.0856255	8.3353e-11	Aop:432	KeyEvent	Increased Pro-inflammatory mediators	Deposition of Energy by Ionizing Radiation leading to Acute Myeloid Leukemia	Tissue
Event:1496	bleomycin	72	44	71	2.03677e-07	ENSG00000007171;ENSG00000012779;ENSG00000081041;ENSG00000095752;ENSG00000102524;ENSG00000102962;ENSG00000104432;ENSG00000105223;ENSG00000105246;ENSG00000107562;ENSG00000108342;ENSG00000109321;ENSG00000110944;ENSG00000112715;ENSG00000115008;ENSG00000115009;ENSG00000118785;ENSG00000124875;ENSG00000125538;ENSG00000127666;ENSG00000128342;ENSG00000135218;ENSG00000136244;ENSG00000137033;ENSG00000138755…	1.70774	3.08344	0.203575	2.49827e-06	Aop:319	KeyEvent	Increased, secretion of proinflammatory mediators	ACE2 inhibition leading to lung fibrosis	Cellular
Event:1496	bleomycin	72	44	71	2.03677e-07	ENSG00000007171;ENSG00000012779;ENSG00000081041;ENSG00000095752;ENSG00000102524;ENSG00000102962;ENSG00000104432;ENSG00000105223;ENSG00000105246;ENSG00000107562;ENSG00000108342;ENSG00000109321;ENSG00000110944;ENSG00000112715;ENSG00000115008;ENSG00000115009;ENSG00000118785;ENSG00000124875;ENSG00000125538;ENSG00000127666;ENSG00000128342;ENSG00000135218;ENSG00000136244;ENSG00000137033;ENSG00000138755…	1.70774	3.08344	0.203575	2.49827e-06	Aop:39	KeyEvent	Increased, secretion of proinflammatory mediators	Sensitisation of the Respiratory Tract induced by Covalent Binding of Low Molecular Weight Organic Chemicals to Proteins	Cellular
Event:1496	bleomycin	72	44	71	2.03677e-07	ENSG00000007171;ENSG00000012779;ENSG00000081041;ENSG00000095752;ENSG00000102524;ENSG00000102962;ENSG00000104432;ENSG00000105223;ENSG00000105246;ENSG00000107562;ENSG00000108342;ENSG00000109321;ENSG00000110944;ENSG00000112715;ENSG00000115008;ENSG00000115009;ENSG00000118785;ENSG00000124875;ENSG00000125538;ENSG00000127666;ENSG00000128342;ENSG00000135218;ENSG00000136244;ENSG00000137033;ENSG00000138755…	1.70774	3.08344	0.203575	2.49827e-06	Aop:320	KeyEvent	Increased, secretion of proinflammatory mediators	Binding of viral S-glycoprotein to ACE2 receptor leading to acute respiratory distress associated mortality	Cellular
Event:1496	bleomycin	72	44	71	2.03677e-07	ENSG00000007171;ENSG00000012779;ENSG00000081041;ENSG00000095752;ENSG00000102524;ENSG00000102962;ENSG00000104432;ENSG00000105223;ENSG00000105246;ENSG00000107562;ENSG00000108342;ENSG00000109321;ENSG00000110944;ENSG00000112715;ENSG00000115008;ENSG00000115009;ENSG00000118785;ENSG00000124875;ENSG00000125538;ENSG00000127666;ENSG00000128342;ENSG00000135218;ENSG00000136244;ENSG00000137033;ENSG00000138755…	1.70774	3.08344	0.203575	2.49827e-06	Aop:382	KeyEvent	Increased, secretion of proinflammatory mediators	Angiotensin II type 1 receptor (AT1R) agonism leading to lung fibrosis	Cellular
Event:1496	bleomycin	72	44	71	2.03677e-07	ENSG00000007171;ENSG00000012779;ENSG00000081041;ENSG00000095752;ENSG00000102524;ENSG00000102962;ENSG00000104432;ENSG00000105223;ENSG00000105246;ENSG00000107562;ENSG00000108342;ENSG00000109321;ENSG00000110944;ENSG00000112715;ENSG00000115008;ENSG00000115009;ENSG00000118785;ENSG00000124875;ENSG00000125538;ENSG00000127666;ENSG00000128342;ENSG00000135218;ENSG00000136244;ENSG00000137033;ENSG00000138755…	1.70774	3.08344	0.203575	2.49827e-06	Aop:377	KeyEvent	Increased, secretion of proinflammatory mediators	Dysregulated prolonged Toll Like Receptor 9 (TLR9) activation leading to Acute Respiratory Distress Syndrome (ARDS) and Multiple Organ Dysfunction (MOD)	Cellular
Event:1496	bleomycin	72	44	71	2.03677e-07	ENSG00000007171;ENSG00000012779;ENSG00000081041;ENSG00000095752;ENSG00000102524;ENSG00000102962;ENSG00000104432;ENSG00000105223;ENSG00000105246;ENSG00000107562;ENSG00000108342;ENSG00000109321;ENSG00000110944;ENSG00000112715;ENSG00000115008;ENSG00000115009;ENSG00000118785;ENSG00000124875;ENSG00000125538;ENSG00000127666;ENSG00000128342;ENSG00000135218;ENSG00000136244;ENSG00000137033;ENSG00000138755…	1.70774	3.08344	0.203575	2.49827e-06	Aop:392	KeyEvent	Increased, secretion of proinflammatory mediators	Decreased fibrinolysis and activated bradykinin system leading to hyperinflammation	Cellular
Event:1496	bleomycin	72	44	71	2.03677e-07	ENSG00000007171;ENSG00000012779;ENSG00000081041;ENSG00000095752;ENSG00000102524;ENSG00000102962;ENSG00000104432;ENSG00000105223;ENSG00000105246;ENSG00000107562;ENSG00000108342;ENSG00000109321;ENSG00000110944;ENSG00000112715;ENSG00000115008;ENSG00000115009;ENSG00000118785;ENSG00000124875;ENSG00000125538;ENSG00000127666;ENSG00000128342;ENSG00000135218;ENSG00000136244;ENSG00000137033;ENSG00000138755…	1.70774	3.08344	0.203575	2.49827e-06	Aop:409	KeyEvent	Increased, secretion of proinflammatory mediators	Frustrated phagocytosis leads to malignant mesothelioma	Cellular
Event:1496	bleomycin	72	44	71	2.03677e-07	ENSG00000007171;ENSG00000012779;ENSG00000081041;ENSG00000095752;ENSG00000102524;ENSG00000102962;ENSG00000104432;ENSG00000105223;ENSG00000105246;ENSG00000107562;ENSG00000108342;ENSG00000109321;ENSG00000110944;ENSG00000112715;ENSG00000115008;ENSG00000115009;ENSG00000118785;ENSG00000124875;ENSG00000125538;ENSG00000127666;ENSG00000128342;ENSG00000135218;ENSG00000136244;ENSG00000137033;ENSG00000138755…	1.70774	3.08344	0.203575	2.49827e-06	Aop:451	KeyEvent	Increased, secretion of proinflammatory mediators	Interaction with lung resident cell membrane components leads to lung cancer	Cellular
Event:1496	bleomycin	72	44	71	2.03677e-07	ENSG00000007171;ENSG00000012779;ENSG00000081041;ENSG00000095752;ENSG00000102524;ENSG00000102962;ENSG00000104432;ENSG00000105223;ENSG00000105246;ENSG00000107562;ENSG00000108342;ENSG00000109321;ENSG00000110944;ENSG00000112715;ENSG00000115008;ENSG00000115009;ENSG00000118785;ENSG00000124875;ENSG00000125538;ENSG00000127666;ENSG00000128342;ENSG00000135218;ENSG00000136244;ENSG00000137033;ENSG00000138755…	1.70774	3.08344	0.203575	2.49827e-06	Aop:173	KeyEvent	Increased, secretion of proinflammatory mediators	Substance interaction with the lung resident cell membrane components leading to lung fibrosis	Cellular
Event:1497	bleomycin	72	190	382	3.26784e-13	ENSG00000003137;ENSG00000005844;ENSG00000006638;ENSG00000007171;ENSG00000007908;ENSG00000010327;ENSG00000012504;ENSG00000012779;ENSG00000015413;ENSG00000023445;ENSG00000026508;ENSG00000028137;ENSG00000048052;ENSG00000050628;ENSG00000050730;ENSG00000058085;ENSG00000064932;ENSG00000065675;ENSG00000067606;ENSG00000068024;ENSG00000068079;ENSG00000072694;ENSG00000073756;ENSG00000079257;ENSG00000081041…	0.974557	2.52199	0.0861115	1.86267e-11	Aop:451	KeyEvent	Increased, recruitment of inflammatory cells	Interaction with lung resident cell membrane components leads to lung cancer	Tissue	immune system
Event:1497	bleomycin	72	190	382	3.26784e-13	ENSG00000003137;ENSG00000005844;ENSG00000006638;ENSG00000007171;ENSG00000007908;ENSG00000010327;ENSG00000012504;ENSG00000012779;ENSG00000015413;ENSG00000023445;ENSG00000026508;ENSG00000028137;ENSG00000048052;ENSG00000050628;ENSG00000050730;ENSG00000058085;ENSG00000064932;ENSG00000065675;ENSG00000067606;ENSG00000068024;ENSG00000068079;ENSG00000072694;ENSG00000073756;ENSG00000079257;ENSG00000081041…	0.974557	2.52199	0.0861115	1.86267e-11	Aop:392	KeyEvent	Increased, recruitment of inflammatory cells	Decreased fibrinolysis and activated bradykinin system leading to hyperinflammation	Tissue	immune system
Event:1497	bleomycin	72	190	382	3.26784e-13	ENSG00000003137;ENSG00000005844;ENSG00000006638;ENSG00000007171;ENSG00000007908;ENSG00000010327;ENSG00000012504;ENSG00000012779;ENSG00000015413;ENSG00000023445;ENSG00000026508;ENSG00000028137;ENSG00000048052;ENSG00000050628;ENSG00000050730;ENSG00000058085;ENSG00000064932;ENSG00000065675;ENSG00000067606;ENSG00000068024;ENSG00000068079;ENSG00000072694;ENSG00000073756;ENSG00000079257;ENSG00000081041…	0.974557	2.52199	0.0861115	1.86267e-11	Aop:173	KeyEvent	Increased, recruitment of inflammatory cells	Substance interaction with the lung resident cell membrane components leading to lung fibrosis	Tissue	immune system
Event:1497	bleomycin	72	190	382	3.26784e-13	ENSG00000003137;ENSG00000005844;ENSG00000006638;ENSG00000007171;ENSG00000007908;ENSG00000010327;ENSG00000012504;ENSG00000012779;ENSG00000015413;ENSG00000023445;ENSG00000026508;ENSG00000028137;ENSG00000048052;ENSG00000050628;ENSG00000050730;ENSG00000058085;ENSG00000064932;ENSG00000065675;ENSG00000067606;ENSG00000068024;ENSG00000068079;ENSG00000072694;ENSG00000073756;ENSG00000079257;ENSG00000081041…	0.974557	2.52199	0.0861115	1.86267e-11	Aop:409	KeyEvent	Increased, recruitment of inflammatory cells	Frustrated phagocytosis leads to malignant mesothelioma	Tissue	immune system
Event:1497	bleomycin	72	190	382	3.26784e-13	ENSG00000003137;ENSG00000005844;ENSG00000006638;ENSG00000007171;ENSG00000007908;ENSG00000010327;ENSG00000012504;ENSG00000012779;ENSG00000015413;ENSG00000023445;ENSG00000026508;ENSG00000028137;ENSG00000048052;ENSG00000050628;ENSG00000050730;ENSG00000058085;ENSG00000064932;ENSG00000065675;ENSG00000067606;ENSG00000068024;ENSG00000068079;ENSG00000072694;ENSG00000073756;ENSG00000079257;ENSG00000081041…	0.974557	2.52199	0.0861115	1.86267e-11	Aop:377	KeyEvent	Increased, recruitment of inflammatory cells	Dysregulated prolonged Toll Like Receptor 9 (TLR9) activation leading to Acute Respiratory Distress Syndrome (ARDS) and Multiple Organ Dysfunction (MOD)	Tissue	immune system
Event:1497	bleomycin	72	190	382	3.26784e-13	ENSG00000003137;ENSG00000005844;ENSG00000006638;ENSG00000007171;ENSG00000007908;ENSG00000010327;ENSG00000012504;ENSG00000012779;ENSG00000015413;ENSG00000023445;ENSG00000026508;ENSG00000028137;ENSG00000048052;ENSG00000050628;ENSG00000050730;ENSG00000058085;ENSG00000064932;ENSG00000065675;ENSG00000067606;ENSG00000068024;ENSG00000068079;ENSG00000072694;ENSG00000073756;ENSG00000079257;ENSG00000081041…	0.974557	2.52199	0.0861115	1.86267e-11	Aop:303	KeyEvent	Increased, recruitment of inflammatory cells	Frustrated phagocytosis-induced lung cancer	Tissue	immune system
Event:1500	bleomycin	72	25	42	0.000220761	ENSG00000019582;ENSG00000064300;ENSG00000091831;ENSG00000094804;ENSG00000101412;ENSG00000105989;ENSG00000113721;ENSG00000114251;ENSG00000124762;ENSG00000124882;ENSG00000134057;ENSG00000135744;ENSG00000136104;ENSG00000140464;ENSG00000143799;ENSG00000145386;ENSG00000145431;ENSG00000170962;ENSG00000174405;ENSG00000174808;ENSG00000176170;ENSG00000188064;ENSG00000197461;ENSG00000197956;ENSG00000240583	0.64687	1.36736	0.048531	0.00121544	Aop:173	KeyEvent	Increased, fibroblast proliferation and myofibroblast differentiation	Substance interaction with the lung resident cell membrane components leading to lung fibrosis	Tissue
Event:1501	bleomycin	72	164	291	6.52145e-18	ENSG00000005844;ENSG00000005884;ENSG00000011465;ENSG00000026508;ENSG00000030304;ENSG00000038295;ENSG00000038427;ENSG00000039068;ENSG00000041982;ENSG00000049089;ENSG00000049540;ENSG00000050555;ENSG00000050767;ENSG00000058085;ENSG00000060718;ENSG00000065618;ENSG00000072682;ENSG00000074527;ENSG00000077943;ENSG00000079385;ENSG00000080573;ENSG00000081052;ENSG00000082293;ENSG00000083444;ENSG00000086548…	1.43915	2.91989	0.204157	5.74481e-16	Aop:383	KeyEvent	Increased, extracellular matrix deposition	Inhibition of Angiotensin-converting enzyme 2 leading to liver fibrosis	Tissue
Event:1501	bleomycin	72	164	291	6.52145e-18	ENSG00000005844;ENSG00000005884;ENSG00000011465;ENSG00000026508;ENSG00000030304;ENSG00000038295;ENSG00000038427;ENSG00000039068;ENSG00000041982;ENSG00000049089;ENSG00000049540;ENSG00000050555;ENSG00000050767;ENSG00000058085;ENSG00000060718;ENSG00000065618;ENSG00000072682;ENSG00000074527;ENSG00000077943;ENSG00000079385;ENSG00000080573;ENSG00000081052;ENSG00000082293;ENSG00000083444;ENSG00000086548…	1.43915	2.91989	0.204157	5.74481e-16	Aop:414	KeyEvent	Increased, extracellular matrix deposition	Aryl hydrocarbon receptor activation leading to lung fibrosis through TGF-beta dependent fibrosis toxicity pathway	Tissue
Event:1501	bleomycin	72	164	291	6.52145e-18	ENSG00000005844;ENSG00000005884;ENSG00000011465;ENSG00000026508;ENSG00000030304;ENSG00000038295;ENSG00000038427;ENSG00000039068;ENSG00000041982;ENSG00000049089;ENSG00000049540;ENSG00000050555;ENSG00000050767;ENSG00000058085;ENSG00000060718;ENSG00000065618;ENSG00000072682;ENSG00000074527;ENSG00000077943;ENSG00000079385;ENSG00000080573;ENSG00000081052;ENSG00000082293;ENSG00000083444;ENSG00000086548…	1.43915	2.91989	0.204157	5.74481e-16	Aop:415	KeyEvent	Increased, extracellular matrix deposition	Aryl hydrocarbon receptor activation leading to lung fibrosis through IL-6 toxicity pathway	Tissue
Event:152	bleomycin	72	172	337	2.50483e-13	ENSG00000003137;ENSG00000005844;ENSG00000006638;ENSG00000007171;ENSG00000007908;ENSG00000010327;ENSG00000010610;ENSG00000012504;ENSG00000012779;ENSG00000015413;ENSG00000023445;ENSG00000026508;ENSG00000028137;ENSG00000048052;ENSG00000050628;ENSG00000050730;ENSG00000064932;ENSG00000065675;ENSG00000067606;ENSG00000068024;ENSG00000072694;ENSG00000073756;ENSG00000079257;ENSG00000081041;ENSG00000088827…	0.955593	2.52199	0.0856255	1.51699e-11	Aop:14	KeyEvent	Suppression, Inflammatory cytokines	Glucocorticoid Receptor Activation Leading to Increased Disease Susceptibility	Individual
Event:1530	bleomycin	72	174	295	8.62276e-22	ENSG00000005882;ENSG00000006283;ENSG00000006638;ENSG00000007171;ENSG00000007908;ENSG00000008118;ENSG00000010671;ENSG00000012124;ENSG00000016490;ENSG00000037280;ENSG00000043591;ENSG00000050628;ENSG00000055732;ENSG00000058404;ENSG00000060558;ENSG00000064989;ENSG00000065361;ENSG00000066468;ENSG00000067842;ENSG00000068078;ENSG00000070808;ENSG00000070961;ENSG00000070985;ENSG00000072315;ENSG00000074370…	1.84326	3.86501	0.288695	1.39258e-19	Aop:261	KeyEvent	Decrease, Calcium currents	L-type calcium channel blockade leading to heart failure via decrease in cardiac contractility	Cellular
Event:1535	bleomycin	72	15	23	0.00110214	ENSG00000048740;ENSG00000087258;ENSG00000113070;ENSG00000121068;ENSG00000121933;ENSG00000126351;ENSG00000134716;ENSG00000139445;ENSG00000145349;ENSG00000151090;ENSG00000178342;ENSG00000181072;ENSG00000184185;ENSG00000196557;ENSG00000197616	1.46207	3.77921	0.23682	0.00476775	Aop:261	AdverseOutcome	Heart failure	L-type calcium channel blockade leading to heart failure via decrease in cardiac contractility	Organ	cardiovascular system
Event:1535	bleomycin	72	15	23	0.00110214	ENSG00000048740;ENSG00000087258;ENSG00000113070;ENSG00000121068;ENSG00000121933;ENSG00000126351;ENSG00000134716;ENSG00000139445;ENSG00000145349;ENSG00000151090;ENSG00000178342;ENSG00000181072;ENSG00000184185;ENSG00000196557;ENSG00000197616	1.46207	3.77921	0.23682	0.00476775	Aop:427	AdverseOutcome	Heart failure	ACE2 downregulation following SARS-CoV-2 infection triggers dysregulation of RAAS and can lead to heart failure.	Organ	cardiovascular system
Event:1535	bleomycin	72	15	23	0.00110214	ENSG00000048740;ENSG00000087258;ENSG00000113070;ENSG00000121068;ENSG00000121933;ENSG00000126351;ENSG00000134716;ENSG00000139445;ENSG00000145349;ENSG00000151090;ENSG00000178342;ENSG00000181072;ENSG00000184185;ENSG00000196557;ENSG00000197616	1.46207	3.77921	0.23682	0.00476775	Aop:377	KeyEvent	Heart failure	Dysregulated prolonged Toll Like Receptor 9 (TLR9) activation leading to Acute Respiratory Distress Syndrome (ARDS) and Multiple Organ Dysfunction (MOD)	Organ	cardiovascular system
Event:1535	bleomycin	72	15	23	0.00110214	ENSG00000048740;ENSG00000087258;ENSG00000113070;ENSG00000121068;ENSG00000121933;ENSG00000126351;ENSG00000134716;ENSG00000139445;ENSG00000145349;ENSG00000151090;ENSG00000178342;ENSG00000181072;ENSG00000184185;ENSG00000196557;ENSG00000197616	1.46207	3.77921	0.23682	0.00476775	Aop:426	KeyEvent	Heart failure	SARS-CoV-2 spike protein binding to ACE2 receptors expressed on pericytes leads to endothelial cell dysfunction, microvascular injury and myocardial infarction.	Organ	cardiovascular system
Event:1555	bleomycin	72	282	622	1.37403e-12	ENSG00000006016;ENSG00000007171;ENSG00000007264;ENSG00000007384;ENSG00000009950;ENSG00000013810;ENSG00000019582;ENSG00000020922;ENSG00000027869;ENSG00000030110;ENSG00000036828;ENSG00000037280;ENSG00000041982;ENSG00000043462;ENSG00000049130;ENSG00000049249;ENSG00000057657;ENSG00000058056;ENSG00000058085;ENSG00000058335;ENSG00000062524;ENSG00000065320;ENSG00000065328;ENSG00000065361;ENSG00000066468…	0.924621	2.40937	0.093658	5.54765e-11	Aop:393	KeyEvent	Increase cell proliferation	AOP for thyroid disorder caused by triphenyl phosphate	Cellular
Event:1556	bleomycin	72	206	467	2.24012e-08	ENSG00000005884;ENSG00000007171;ENSG00000007968;ENSG00000008394;ENSG00000023445;ENSG00000026103;ENSG00000030110;ENSG00000037280;ENSG00000039068;ENSG00000049130;ENSG00000050555;ENSG00000050628;ENSG00000051180;ENSG00000056558;ENSG00000058085;ENSG00000058404;ENSG00000065621;ENSG00000066032;ENSG00000066336;ENSG00000066468;ENSG00000068078;ENSG00000070808;ENSG00000073756;ENSG00000074047;ENSG00000074181…	0.831978	2.09091	0.076617	3.14591e-07	Aop:272	AdverseOutcome	Increase, lung cancer	Direct deposition of ionizing energy leading to lung cancer	Organ	respiratory system
Event:1557	bleomycin	72	75	156	2.07782e-05	ENSG00000001617;ENSG00000005513;ENSG00000009709;ENSG00000010319;ENSG00000012171;ENSG00000019549;ENSG00000039068;ENSG00000048052;ENSG00000049130;ENSG00000064300;ENSG00000066248;ENSG00000066468;ENSG00000068024;ENSG00000068078;ENSG00000074181;ENSG00000075223;ENSG00000077150;ENSG00000077264;ENSG00000080166;ENSG00000081189;ENSG00000082684;ENSG00000090776;ENSG00000090932;ENSG00000092421;ENSG00000101349…	1.23597	2.58659	0.150239	0.000161073	Aop:274	KeyEvent	Neural crest cell migration, reduced	Histone deacetylase inhibition leads to impeded craniofacial development	Cellular	embryo
Event:1557	bleomycin	72	75	156	2.07782e-05	ENSG00000001617;ENSG00000005513;ENSG00000009709;ENSG00000010319;ENSG00000012171;ENSG00000019549;ENSG00000039068;ENSG00000048052;ENSG00000049130;ENSG00000064300;ENSG00000066248;ENSG00000066468;ENSG00000068024;ENSG00000068078;ENSG00000074181;ENSG00000075223;ENSG00000077150;ENSG00000077264;ENSG00000080166;ENSG00000081189;ENSG00000082684;ENSG00000090776;ENSG00000090932;ENSG00000092421;ENSG00000101349…	1.23597	2.58659	0.150239	0.000161073	Aop:436	KeyEvent	Neural crest cell migration, reduced	Inhibition of RALDH2 causes reduced all-trans retinoic acid levels, leading to transposition of the great arteries	Cellular	embryo
Event:1558	bleomycin	72	64	105	9.96156e-10	ENSG00000038295;ENSG00000049089;ENSG00000050767;ENSG00000058085;ENSG00000060718;ENSG00000065618;ENSG00000072682;ENSG00000080573;ENSG00000081052;ENSG00000082293;ENSG00000083444;ENSG00000087116;ENSG00000090530;ENSG00000092758;ENSG00000095587;ENSG00000101203;ENSG00000103056;ENSG00000108821;ENSG00000111077;ENSG00000112280;ENSG00000114270;ENSG00000118520;ENSG00000123500;ENSG00000129038;ENSG00000130508…	1.3793	2.85636	0.204157	2.5402e-08	Aop:274	KeyEvent	Collagen production, reduced	Histone deacetylase inhibition leads to impeded craniofacial development	Tissue
Event:1560	bleomycin	72	55	85	6.16667e-10	ENSG00000003137;ENSG00000005513;ENSG00000049130;ENSG00000057657;ENSG00000066468;ENSG00000075891;ENSG00000085741;ENSG00000095752;ENSG00000101384;ENSG00000105989;ENSG00000107984;ENSG00000110693;ENSG00000111186;ENSG00000112715;ENSG00000113578;ENSG00000114251;ENSG00000115705;ENSG00000119547;ENSG00000122641;ENSG00000125378;ENSG00000125845;ENSG00000125965;ENSG00000132170;ENSG00000134363;ENSG00000135547…	1.62736	3.1313	0.220077	1.615e-08	Aop:275	KeyEvent	Altered differentiation	Histone deacetylase inhibition leads to neural tube defects	Cellular
Event:1582	bleomycin	72	133	287	2.53997e-07	ENSG00000004948;ENSG00000007314;ENSG00000008056;ENSG00000008277;ENSG00000019505;ENSG00000027644;ENSG00000066032;ENSG00000076864;ENSG00000081479;ENSG00000085552;ENSG00000091972;ENSG00000092421;ENSG00000092969;ENSG00000099365;ENSG00000099864;ENSG00000100285;ENSG00000100678;ENSG00000103154;ENSG00000104267;ENSG00000104327;ENSG00000104722;ENSG00000105613;ENSG00000106078;ENSG00000106089;ENSG00000108387…	1.72718	3.22031	0.248736	3.0015e-06	Aop:429	KeyEvent	Impaired axonial transport	A cholesterol/glucose dysmetabolism initiated Tau-driven AOP toward memory loss (AO) in sporadic Alzheimer's Disease with plausible MIE's plug-ins for environmental neurotoxicants	Cellular	nervous system
Event:1582	bleomycin	72	133	287	2.53997e-07	ENSG00000004948;ENSG00000007314;ENSG00000008056;ENSG00000008277;ENSG00000019505;ENSG00000027644;ENSG00000066032;ENSG00000076864;ENSG00000081479;ENSG00000085552;ENSG00000091972;ENSG00000092421;ENSG00000092969;ENSG00000099365;ENSG00000099864;ENSG00000100285;ENSG00000100678;ENSG00000103154;ENSG00000104267;ENSG00000104327;ENSG00000104722;ENSG00000105613;ENSG00000106078;ENSG00000106089;ENSG00000108387…	1.72718	3.22031	0.248736	3.0015e-06	Aop:279	KeyEvent	Impaired axonial transport	Microtubule interacting drugs lead to peripheral neuropathy	Cellular	nervous system
Event:1587	bleomycin	72	45	97	0.00216415	ENSG00000001626;ENSG00000007174;ENSG00000010404;ENSG00000038295;ENSG00000039139;ENSG00000060718;ENSG00000066468;ENSG00000068078;ENSG00000079616;ENSG00000092054;ENSG00000100292;ENSG00000100365;ENSG00000104450;ENSG00000105479;ENSG00000105877;ENSG00000111319;ENSG00000111341;ENSG00000116701;ENSG00000122735;ENSG00000125398;ENSG00000128340;ENSG00000130363;ENSG00000131187;ENSG00000134242;ENSG00000136574…	1.74715	3.08857	0.286177	0.00862988	Aop:280	KeyEvent	Fibroproliferative airway lesions	alpha-diketone-induced bronchiolitis obliterans	Tissue	respiratory system
Event:1588	bleomycin	72	45	97	0.00216415	ENSG00000001626;ENSG00000007174;ENSG00000010404;ENSG00000038295;ENSG00000039139;ENSG00000060718;ENSG00000066468;ENSG00000068078;ENSG00000079616;ENSG00000092054;ENSG00000100292;ENSG00000100365;ENSG00000104450;ENSG00000105479;ENSG00000105877;ENSG00000111319;ENSG00000111341;ENSG00000116701;ENSG00000122735;ENSG00000125398;ENSG00000128340;ENSG00000130363;ENSG00000131187;ENSG00000134242;ENSG00000136574…	1.74715	3.08857	0.286177	0.00862988	Aop:280	AdverseOutcome	Bronchiolitis obliterans	alpha-diketone-induced bronchiolitis obliterans	Individual	respiratory system
Event:1599	bleomycin	72	179	363	4.09729e-12	ENSG00000003137;ENSG00000005844;ENSG00000006638;ENSG00000007171;ENSG00000007908;ENSG00000010327;ENSG00000012504;ENSG00000012779;ENSG00000015413;ENSG00000023445;ENSG00000026508;ENSG00000028137;ENSG00000048052;ENSG00000050628;ENSG00000050730;ENSG00000064932;ENSG00000065675;ENSG00000067606;ENSG00000068024;ENSG00000068079;ENSG00000072694;ENSG00000073756;ENSG00000079257;ENSG00000081041;ENSG00000088827…	0.932987	2.37694	0.077487	1.20312e-10	Aop:282	AdverseOutcome	Inflamatory events in light-exposed tissues	Reactive oxygen species generated from photoreactive chemicals leading to phototoxic reactions	Organ
Event:1602	bleomycin	72	8	9	0.00071367	ENSG00000080644;ENSG00000133019;ENSG00000160716;ENSG00000168539;ENSG00000175344;ENSG00000180720;ENSG00000181072;ENSG00000184984	3.62429	6.63749	1.10908	0.00337339	Aop:281	KeyEvent	Activation, Muscarinic Acetylcholine Receptors	Acetylcholinesterase Inhibition Leading to Neurodegeneration	Molecular
Event:1609	bleomycin	72	21	36	0.00101147	ENSG00000008394;ENSG00000010932;ENSG00000065621;ENSG00000069535;ENSG00000076258;ENSG00000094963;ENSG00000130649;ENSG00000131781;ENSG00000132746;ENSG00000134184;ENSG00000138109;ENSG00000138356;ENSG00000140505;ENSG00000160868;ENSG00000168765;ENSG00000172955;ENSG00000173610;ENSG00000184254;ENSG00000196344;ENSG00000197408;ENSG00000213366	1.3705	3.24779	0.213978	0.00445506	Aop:288	MolecularInitiatingEvent	Inhibition, Cytochrome P450 enzyme (CYP17A1) activity	Inhibition of 17alpha-hydrolase/C 10,20-lyase (Cyp17A1) activity leads to birth reproductive defects (cryptorchidism) in male (mammals)	Molecular
Event:1633	bleomycin	72	188	380	8.10297e-13	ENSG00000003137;ENSG00000005844;ENSG00000006638;ENSG00000007171;ENSG00000007908;ENSG00000010327;ENSG00000012504;ENSG00000012779;ENSG00000015413;ENSG00000023445;ENSG00000026508;ENSG00000028137;ENSG00000048052;ENSG00000050628;ENSG00000050730;ENSG00000058085;ENSG00000064932;ENSG00000065675;ENSG00000067606;ENSG00000068024;ENSG00000068079;ENSG00000072694;ENSG00000073756;ENSG00000079257;ENSG00000081041…	0.974557	2.45376	0.0861115	3.41382e-11	Aop:447	KeyEvent	Increase in inflammation	Kidney failure induced by inhibition of mitochondrial electron transfer chain through apoptosis, inflammation and oxidative stress pathways	Tissue	immune system
Event:1633	bleomycin	72	188	380	8.10297e-13	ENSG00000003137;ENSG00000005844;ENSG00000006638;ENSG00000007171;ENSG00000007908;ENSG00000010327;ENSG00000012504;ENSG00000012779;ENSG00000015413;ENSG00000023445;ENSG00000026508;ENSG00000028137;ENSG00000048052;ENSG00000050628;ENSG00000050730;ENSG00000058085;ENSG00000064932;ENSG00000065675;ENSG00000067606;ENSG00000068024;ENSG00000068079;ENSG00000072694;ENSG00000073756;ENSG00000079257;ENSG00000081041…	0.974557	2.45376	0.0861115	3.41382e-11	Aop:362	KeyEvent	Increase in inflammation	Immune mediated hepatitis	Tissue	immune system
Event:1634	bleomycin	72	48	95	0.000135863	ENSG00000006432;ENSG00000012048;ENSG00000020922;ENSG00000026103;ENSG00000028137;ENSG00000030110;ENSG00000048392;ENSG00000051180;ENSG00000056558;ENSG00000072501;ENSG00000080546;ENSG00000087088;ENSG00000101412;ENSG00000105173;ENSG00000105327;ENSG00000109339;ENSG00000110092;ENSG00000111276;ENSG00000113456;ENSG00000116717;ENSG00000117322;ENSG00000118971;ENSG00000120889;ENSG00000123374;ENSG00000124762…	0.409138	0.868412	0.0230715	0.000827994	Aop:296	MolecularInitiatingEvent	Increase, Oxidative damage to DNA	Oxidative DNA damage leading to chromosomal aberrations and mutations	Molecular
[truncated: 667 more rows]

## Sheet: TGF_beta_enriched_KEs
TermID	Experiment	timepoint	genes	all	pval	Genes	BMD	BMDU	BMDL	padj	Aop	Ke_type	Ke_description	a.name	level	system
[truncated: 402 more rows]
