# Supplementary material for: Endothelial sensitivity to pro-fibrotic signals links systemic exposure to pulmonary fibrosis
Source: Cell Death Dis. 2025 Jul 7;16(1):500. doi: 10.1038/s41419-025-07824-5 (PMC12234957; doi:10.1038/s41419-025-07824-5)
Supplement: Supplementary file 10 — Supplemental table 9 [file 41419_2025_7824_MOESM10_ESM.xlsx]

## Sheet: AOP 173
Type	Event ID	Title	Short name	Bleomycin 24h	Bleomycin 48h	Bleomycin 72h	TGF-beta 24h	TGF-beta 48h	TGF-beta 72h
MIE	1495	Substance interaction with the lung resident cell membrane components	Interaction with the lung cell membrane	-	-	-	-	-	-
KE	1496	Increased, secretion of proinflammatory mediators	Increased proinflammatory mediators	enriched	enriched	enriched	-	-	-
KE	1497	Increased, recruitment of inflammatory cells	Recruitment of inflammatory cells	enriched	enriched	enriched	-	enriched	-
KE	1498	Loss of alveolar capillary membrane integrity	Loss of alveolar capillary membrane integrity	-	-	-	-	-	-
KE	1499	Increased, activation of T (T) helper (h) type 2 cells	Activation of Th2 cells	-	-	-	-	-	-
KE	1500	Increased, fibroblast proliferation and myofibroblast differentiation	Increased cellular proliferation and differentiation	enriched	enriched	enriched	-	-	-
KE	68	Accumulation, Collagen	Accumulation, Collagen	-(*)	-(*)	-(*)	enriched	enriched	enriched
AO	1458	Pulmonary fibrosis	Pulmonary fibrosis	enriched	enriched	enriched	enriched	enriched	enriched

## Sheet: AOP 206
Type	Event ID	Title	Short name	Bleomycin 24h	Bleomycin 48h	Bleomycin 72h	TGF-beta 24h	TGF-beta 48h	TGF-beta 72h
MIE	1270	Inactivation of PPARγ	Inactivation of PPARγ	-	-	-	-	-	-
KE	1271	Activation of TGF-β signaling	Activation of TGF-β signaling	-	-	-	enriched	-	-
KE	149	Increase, Inflammation	Increase, Inflammation	enriched	enriched	enriched	-	enriched	-
KE	1275	Collagen Deposition	Collagen Deposition	enriched	enriched	enriched	enriched	enriched	enriched
KE	1457	Epithelial Mesenchymal Transition	EMT	-	-	-	enriched	-	-
AO	1276	Lung fibrosis	Lung fibrosis	enriched	enriched	enriched	enriched	enriched	enriched

## Sheet: AOP 241
Type	Event ID	Title	Short name	Bleomycin 24h	Bleomycin 48h	Bleomycin 72h	TGF-beta 24h	TGF-beta 48h	TGF-beta 72h
MIE	1468	Activation, Latent Transforming Growth Factor Beta 1	TGFbeta1 activation	-	-	-	enriched	-	-
KE	1456	Increase, Differentiation of fibroblasts	Differentiation of fibroblasts	enriched	enriched	enriched	-	-	-
KE	1457	Epithelial Mesenchymal Transition	EMT	-	-	-	enriched	-	-
KE	68	Accumulation, Collagen	Accumulation, Collagen	-(*)	-(*)	-(*)	enriched	enriched	enriched
KE	1469	Activation, Transforming Growth Factor beta pathway	TGFbeta pathway activation	-	-	-	enriched	-	-
AO	1458	Pulmonary fibrosis	Pulmonary fibrosis	enriched	enriched	enriched	enriched	enriched	enriched

## Sheet: AOP 319
Type	Event ID	Title	Short name	Bleomycin 24h	Bleomycin 48h	Bleomycin 72h	TGF-beta 24h	TGF-beta 48h	TGF-beta 72h
MIE	1740	Induced dysregulation of ACE2	ACE2 enzymatic inhibition	-	-	-	-	-	-
KE	1854	Dysregulation, ACE2 expression and activity	ACE2 dysregulation	-	-	-	-	-	-
KE	1752	Increased Angiotensin II	Increased AngII	-	-	-	-	-	-
KE	1851	Binding of agonist, Angiotensin II receptor type 1 receptor (AT1R)	Binding of agonist, Angiotensin II receptor type 1 receptor (AT1R)	-	enriched	-	-	-	-
KE	1115	Increased, Reactive oxygen species	Increased, Reactive oxygen species	-	-	-	-	-	-
KE	1172	Increased activation, Nuclear factor kappa B (NF-kB)	Increased activation, Nuclear factor kappa B (NF-kB)	enriched	enriched	enriched	-	-	-
KE	68	Accumulation, Collagen	Accumulation, Collagen	-(*)	-(*)	-(*)	enriched	enriched	enriched
KE	1496	Increased, secretion of proinflammatory mediators	Increased proinflammatory mediators	enriched	enriched	enriched	-	-	-
AO	1276	Lung fibrosis	Lung fibrosis	enriched	enriched	enriched	enriched	enriched	enriched

## Sheet: AOP 347
Type	Event ID	Title	Short name	Bleomycin 24h	Bleomycin 48h	Bleomycin 72h	TGF-beta 24h	TGF-beta 48h	TGF-beta 72h
MIE	1792	Toll-like receptor 4 activation	TLR4 activation	-	-	-	-	-	-
MIE	1270	Inactivation of PPARγ	Inactivation of PPARγ	-	-	-	-	-	-
KE	1292	Activation, JNK	Activation, JNK	-	-	-	-	-	-
KE	1793	Activator protein 1 activation	AP-1 activation	-	-	-	-	-	-
KE	1794	Pin-1 activation	Pin-1 activation	-	-	-	-	-	-
KE	1795	Latent Transforming growth Factor beta expression	TGFbeta expression	-	-	-	enriched	-	-
KE	1283	Activation, TGF-beta pathway	Activation, TGF-beta pathway	-	-	-	enriched	-	-
KE	1457	Epithelial Mesenchymal Transition	EMT	-	-	-	enriched	-	-
AO	1458	Pulmonary fibrosis	Pulmonary fibrosis	enriched	enriched	enriched	enriched	enriched	enriched

## Sheet: AOP 382
Type	Event ID	Title	Short name	Bleomycin 24h	Bleomycin 48h	Bleomycin 72h	TGF-beta 24h	TGF-beta 48h	TGF-beta 72h
MIE	1851	Binding of agonist, Angiotensin II receptor type 1 receptor (AT1R)	Binding of agonist, Angiotensin II receptor type 1 receptor (AT1R)	-	enriched	-	-	-	-
KE	1115	Increased, Reactive oxygen species	Increased, Reactive oxygen species	-	-	-	-	-	-
KE	1172	Increased activation, Nuclear factor kappa B (NF-kB)	Increased activation, Nuclear factor kappa B (NF-kB)	enriched	enriched	enriched	-	-	-
KE	1496	Increased, secretion of proinflammatory mediators	Increased proinflammatory mediators	enriched	enriched	enriched	-	-	-
KE	68	Accumulation, Collagen	Accumulation, Collagen	-(*)	-(*)	-(*)	enriched	enriched	enriched
AO	1276	Lung fibrosis	Lung fibrosis	enriched	enriched	enriched	enriched	enriched	enriched

## Sheet: AOP 414
Type	Event ID	Title	Short name	Bleomycin 24h	Bleomycin 48h	Bleomycin 72h	TGF-beta 24h	TGF-beta 48h	TGF-beta 72h
MIE	18	Activation, AhR	Activation, AhR	-	-	-	-	-	-
KE	1920	Altered gene expression, TGF-β dependent fibrosis pathway	Altered expression of TGF-β fibrosis pathway-dependent genes	-	-	-	enriched	-	-
KE	1457	Epithelial Mesenchymal Transition	EMT	-	-	-	enriched	-	-
KE	1501	Increased, extracellular matrix deposition	Increased extracellular matrix deposition	enriched	enriched	enriched	enriched	enriched	enriched
KE	1276	Lung fibrosis	Lung fibrosis	enriched	enriched	enriched	enriched	enriched	enriched

## Sheet: AOP 415
Type	Event ID	Title	Short name	Bleomycin 24h	Bleomycin 48h	Bleomycin 72h	TGF-beta 24h	TGF-beta 48h	TGF-beta 72h
MIE	18	Activation, AhR	Activation, AhR	-	-	-	-	-	-
KE	1921	Altered gene expression, NF-kB dependent Interleukin-6 pathway	Altered expression of IL-6 pathway-dependent genes	-	-	-	-	-	-
KE	1457	Epithelial Mesenchymal Transition	EMT	-	-	-	enriched	-	-
KE	1501	Increased, extracellular matrix deposition	Increased extracellular matrix deposition	enriched	enriched	enriched	enriched	enriched	enriched
AO	1276	Lung fibrosis	Lung fibrosis	enriched	enriched	enriched	enriched	enriched	enriched
