# Supplementary material for: Endothelial sensitivity to pro-fibrotic signals links systemic exposure to pulmonary fibrosis
Source: Cell Death Dis. 2025 Jul 7;16(1):500. doi: 10.1038/s41419-025-07824-5 (PMC12234957; doi:10.1038/s41419-025-07824-5)
Supplement: Supplementary file 11 — Supplemental table 10 [file 41419_2025_7824_MOESM11_ESM.xlsx]

## Sheet: KEGG
Cluster	direction	dose	time	ID	Description	GeneRatio	BgRatio	pvalue	p.adjust	qvalue	geneID	Count
Up.C3.24h	Up	C3	24h	KEGG_ECM_RECEPTOR_INTERACTION	KEGG_ECM_RECEPTOR_INTERACTION	25/497	83/5189	1.01414e-07	1.66318e-05	1.45182e-05	LAMC2/LAMB3/AGRN/COL11A1/TNN/TNR/ITGB6/SDC1/COL6A3/ITGA9/COL6A6/ITGA2/SV2C/THBS2/COL11A2/TNXB/RELN/LAMC3/TNC/CD44/COL2A1/ITGA7/SV2B/COL1A1/LAMA1	25
Up.C3.24h	Up	C3	24h	KEGG_P53_SIGNALING_PATHWAY	KEGG_P53_SIGNALING_PATHWAY	21/497	68/5189	6.84323e-07	4.65248e-05	4.06122e-05	SESN2/GADD45A/TP53I3/ZMAT3/CDKN1A/SESN1/SERPINE1/TNFRSF10B/RRM2B/ADGRB1/CD82/PIDD1/CCND1/DDB2/FAS/CCND2/MDM2/PPM1D/PMAIP1/GADD45B/BBC3	21
Up.C3.24h	Up	C3	24h	KEGG_CYTOKINE_CYTOKINE_RECEPTOR_INTERACTION	KEGG_CYTOKINE_CYTOKINE_RECEPTOR_INTERACTION	50/497	261/5189	8.51064e-07	4.65248e-05	4.06122e-05	TNFSF4/TGFB2/TNFRSF14/TNFRSF9/TNFRSF4/CSF3R/TPO/EDAR/CCL20/CXCR2/IL1A/CCR4/CCR3/IL12A/CCR9/CXCL2/CXCL1/CXCL5/CXCL3/CXCL8/PDGFC/IL7R/CSF2/TNFRSF21/LTB/INHBA/IL6/PDGFA/EGFR/EDA2R/TNFRSF10B/TNFRSF10C/TNFRSF10D/TNFRSF10A/TNFSF15/IFNE/TNFSF8/FAS/CXCL12/KITLG/TNFRSF19/TNFRSF12A/CCL2/CXCL16/NGFR/GDF5/TNFSF9/CD70/IL11/LIF	50
Up.C3.24h	Up	C3	24h	KEGG_CALCIUM_SIGNALING_PATHWAY	KEGG_CALCIUM_SIGNALING_PATHWAY	36/497	177/5189	7.83528e-06	0.000315658	0.000275542	PTAFR/PTGFR/CHRM3/CALML6/CACNA1E/PTGER3/RYR2/PLCD1/CACNA1D/ATP2B2/CD38/ADRB2/CAMK2A/HTR4/PDE1C/CHRM2/EGFR/PTK2B/ADCY8/GRIN1/ADRB1/HTR7/AVPR1A/NOS1/CACNA1C/BDKRB2/SLC8A3/ITPKA/CACNA1H/PRKCB/SPHK1/NOS2/GRIN2C/ADRA1D/GNA15/RYR1	36
Up.C3.24h	Up	C3	24h	KEGG_CELL_ADHESION_MOLECULES_CAMS	KEGG_CELL_ADHESION_MOLECULES_CAMS	29/497	130/5189	9.62372e-06	0.000315658	0.000275542	SELE/NFASC/CNTN2/PTPRC/SDC1/NRXN1/ITGA9/CLDN1/CLDN16/CD86/VCAN/CNTNAP2/CLDN4/CD274/PDCD1LG2/CADM1/NCAM1/CNTN1/ITGAM/CDH15/CDH3/CDH1/SIGLEC1/ICAM1/PVR/CD99/NCAM2/CLDN14/ICOSLG	29
Up.C3.24h	Up	C3	24h	KEGG_NEUROACTIVE_LIGAND_RECEPTOR_INTERACTION	KEGG_NEUROACTIVE_LIGAND_RECEPTOR_INTERACTION	47/497	272/5189	3.33197e-05	0.000910739	0.000794996	PTAFR/GRIK3/PTGFR/CHRM3/PTGER3/ADRA2B/THRB/P2RY14/GRM7/NPY1R/RXFP1/NPFFR2/GRID2/ADRA2C/GRIA2/GABRB2/ADRB2/GRIA1/HTR4/CNR1/CGA/GRM4/CALCR/CHRM2/GRM8/GABRE/GABRA3/NPBWR1/LPAR1/GRIN1/GRIK4/P2RY6/DRD2/ADRA2A/ADRB1/HTR7/AVPR1A/GRIN2B/BDKRB2/GABRB3/SSTR5/GRIN2C/ADRA1D/CHRNA4/GRIN3B/PTGIR/F2RL3	47
Up.C3.24h	Up	C3	24h	KEGG_PATHWAYS_IN_CANCER	KEGG_PATHWAYS_IN_CANCER	51/497	325/5189	0.000205961	0.00482536	0.00421212	LAMC2/TGFB2/LAMB3/PTGS2/WNT4/PIK3CD/WNT9A/NTRK1/JUN/CSF3R/TGFA/CTNNA2/WNT7A/CXCL8/FGF5/ITGA2/FGF1/FGF18/CDKN1A/IL6/PDGFA/EGFR/NKX3-1/TRAF1/LAMC3/CDKN2B/MMP1/WNT11/CCND1/BIRC3/RET/CTNNA3/FAS/NFKB2/FGFR2/KITLG/MDM2/WNT5B/CCNA1/FOS/PGF/ARNT2/CDH1/PRKCB/PIK3R5/TRAF4/NOS2/LAMA1/DCC/BCL2L1/RAC2	51
Up.C3.24h	Up	C3	24h	KEGG_AXON_GUIDANCE	KEGG_AXON_GUIDANCE	25/497	129/5189	0.000426293	0.008739	0.00762839	EPHA2/EPHA8/PLXNA2/NGEF/EPHA4/DPYSL5/EPHB3/SEMA3B/PLXNB1/EPHB1/SRGAP3/ROBO2/EPHA5/SEMA5A/UNC5A/SEMA3C/PLXNA3/PLXNB3/UNC5D/RHOD/CXCL12/NTN1/DCC/PLXNB2/RAC2	25
Up.C3.24h	Up	C3	24h	KEGG_FOCAL_ADHESION	KEGG_FOCAL_ADHESION	34/497	199/5189	0.000519444	0.00946543	0.00826251	LAMC2/LAMB3/PIK3CD/COL11A1/JUN/TNN/TNR/ITGB6/COL6A3/ITGA9/COL6A6/PDGFC/ITGA2/THBS2/COL11A2/TNXB/FLNC/RELN/PDGFA/EGFR/LAMC3/TNC/CCND1/BIRC3/CCND2/COL2A1/ITGA7/PGF/RASGRF1/PRKCB/COL1A1/PIK3R5/LAMA1/RAC2	34
Up.C3.48h	Up	C3	48h	KEGG_ECM_RECEPTOR_INTERACTION	KEGG_ECM_RECEPTOR_INTERACTION	29/604	83/5189	1.82412e-08	2.99155e-06	2.49616e-06	SDC3/LAMC2/AGRN/COL11A1/TNN/TNR/ITGB6/SDC1/ITGA4/COL4A4/COL6A3/ITGAV/ITGA9/COL6A6/IBSP/ITGA2/SV2C/LAMA2/RELN/LAMC3/TNC/COL5A1/CD44/COL2A1/COL4A1/SV2B/COL1A1/LAMA1/COMP	29
Up.C3.48h	Up	C3	48h	KEGG_NEUROACTIVE_LIGAND_RECEPTOR_INTERACTION	KEGG_NEUROACTIVE_LIGAND_RECEPTOR_INTERACTION	62/604	272/5189	6.58868e-08	4.28345e-06	3.57412e-06	GRIK3/PTGFR/LPAR3/CHRM3/GABRD/CNR2/OPRD1/PTGER3/DRD3/GRM7/TACR3/GLRA3/NPY1R/GRID2/ADRA2C/GRIA2/PRLR/GABRA1/PTGER4/DRD1/GABRB2/F2RL1/GRIA1/OPRM1/MAS1/CNR1/CGA/GRM4/GRM1/PLG/VIPR2/CHRM2/GPR50/GRIA3/GABRQ/GLRA2/GABRA3/NPBWR1/ADRB3/LPAR1/GRIN1/GRIK4/P2RY6/CHRM4/DRD2/GRID1/NPFFR1/ADRA2A/ADRB1/HTR7/AVPR1A/C3AR1/BDKRB2/CHRM5/GRIN2A/SSTR5/GRIN2C/CHRNA4/GRIN3B/F2RL3/SSTR3/GRIK1	62
Up.C3.48h	Up	C3	48h	KEGG_AXON_GUIDANCE	KEGG_AXON_GUIDANCE	37/604	129/5189	8.37767e-08	4.28345e-06	3.57412e-06	EPHA2/EPHA8/NTNG1/PLXNA2/NGEF/CXCR4/DPYSL5/EPHA3/EPHB3/PLXNB1/PLXNA1/SRGAP3/EPHA6/ROBO2/EPHA5/UNC5C/SEMA5A/UNC5A/SLIT3/EPHA7/SEMA3C/EPHB6/SEMA3D/SEMA3E/PLXNA3/PLXNB3/L1CAM/UNC5D/CXCL12/PLXNC1/RND1/PAK6/NTN1/DCC/EFNA2/PLXNB2/RAC2	37
Up.C3.48h	Up	C3	48h	KEGG_CELL_ADHESION_MOLECULES_CAMS	KEGG_CELL_ADHESION_MOLECULES_CAMS	37/604	130/5189	1.04474e-07	4.28345e-06	3.57412e-06	SDC3/NFASC/CNTN2/PTPRC/ICOS/SDC1/ITGA4/NRXN1/CD28/ITGAV/ITGA9/CLDN1/CLDN16/CD86/CLDN18/VCAN/CNTNAP2/NRCAM/NLGN4X/L1CAM/PDCD1LG2/NRXN2/CADM1/NCAM1/CD4/CNTN1/CD276/ITGAM/ITGAL/CDH1/CDH2/ICAM1/PVR/NCAM2/CLDN14/ITGB2/ICOSLG	37
Up.C3.48h	Up	C3	48h	KEGG_CALCIUM_SIGNALING_PATHWAY	KEGG_CALCIUM_SIGNALING_PATHWAY	45/604	177/5189	1.75188e-07	5.74618e-06	4.79463e-06	PTGFR/CHRM3/CACNA1S/CALML6/CACNA1E/PTGER3/RYR2/CACNA1D/ATP2B2/TACR3/ADCY2/DRD1/CAMK2A/PLN/GRM1/ADCY1/PDE1C/CHRM2/EGFR/ATP2B3/ADCY8/ADRB3/CACNA1B/GRIN1/ADRB1/HTR7/PDE1B/AVPR1A/NOS1/CACNA1C/BDKRB2/SLC8A3/CHRM5/RYR3/CACNA1H/GRIN2A/PRKCB/SPHK1/NOS2/CACNA1G/GRIN2C/MYLK2/GNA15/RYR1/CACNA1I	45
Up.C3.48h	Up	C3	48h	KEGG_P53_SIGNALING_PATHWAY	KEGG_P53_SIGNALING_PATHWAY	22/604	68/5189	4.29013e-06	0.000117264	9.78451e-05	SESN2/SFN/GADD45A/RPRM/TP53I3/ZMAT3/PERP/CDKN1A/SESN1/SERPINE1/TNFRSF10B/RRM2B/ADGRB1/CD82/PIDD1/CCND1/DDB2/FAS/CCND2/MDM2/PMAIP1/BBC3	22
Up.C3.48h	Up	C3	48h	KEGG_ARRHYTHMOGENIC_RIGHT_VENTRICULAR_CARDIOMYOPATHY_ARVC	KEGG_ARRHYTHMOGENIC_RIGHT_VENTRICULAR_CARDIOMYOPATHY_ARVC	23/604	74/5189	5.60669e-06	0.000131357	0.000109604	CACNA1S/RYR2/ITGB6/CTNNA2/ITGA4/ITGAV/ITGA9/CACNA1D/CACNA2D3/LEF1/ITGA2/SGCD/LAMA2/GJA1/DSP/CTNNA3/CACNA2D4/CACNA1C/PKP2/CACNG4/CDH2/DSG2/CACNG7	23
Up.C3.48h	Up	C3	48h	KEGG_CYTOKINE_CYTOKINE_RECEPTOR_INTERACTION	KEGG_CYTOKINE_CYTOKINE_RECEPTOR_INTERACTION	54/604	261/5189	1.13834e-05	0.000233361	0.000194717	TNFSF4/TGFB2/IL12RB2/TNFRSF9/CSF3R/TPO/IL1B/EDAR/CXCR4/CXCR2/IL1A/CCR2/CCR3/IL12A/CCR9/XCR1/CXCL6/CXCL10/CXCL11/KIT/CXCL1/CXCL5/CXCL8/PDGFC/IL7R/PRLR/CXCL14/TNFRSF21/INHBA/IL6/PDGFA/EGFR/EDA2R/TNFRSF10B/TNFRSF10C/TNFRSF10A/TNFSF15/IFNE/TNFSF8/FAS/IL2RA/CXCL12/KITLG/TNFRSF19/CCL22/TNFRSF12A/CSF3/NGFR/CCL5/GDF5/TNFSF9/CD70/IL11/LIF	54
Up.C3.48h	Up	C3	48h	KEGG_DILATED_CARDIOMYOPATHY	KEGG_DILATED_CARDIOMYOPATHY	25/604	90/5189	2.01296e-05	0.000366806	0.000306064	TGFB2/CACNA1S/RYR2/ITGB6/ITGA4/ITGAV/ITGA9/ADCY5/CACNA1D/CACNA2D3/ADCY2/ITGA2/SGCD/PLN/LAMA2/ADCY1/ADCY8/MYBPC3/ADRB1/CACNA2D4/CACNA1C/MYH6/MYH7/CACNG4/CACNG7	25
Up.C3.48h	Up	C3	48h	KEGG_PATHWAYS_IN_CANCER	KEGG_PATHWAYS_IN_CANCER	60/604	325/5189	0.000132114	0.00216666	0.00180787	RXRG/LAMC2/TGFB2/PTGS2/WNT4/NTRK1/CSF3R/TGFA/GLI2/CTNNA2/COL4A4/ITGAV/WNT7A/WNT5A/LEF1/KIT/CXCL8/HHIP/FGFR3/FGF5/ITGA2/FGF1/LAMA2/CDKN1A/SHH/WNT2/IL6/PDGFA/EGFR/FGF13/NKX3-1/LAMC3/CDKN2B/MMP1/WNT11/CCND1/RET/CTNNA3/FAS/FGFR2/KITLG/WNT10B/MDM2/COL4A1/FGF14/CCNA1/PGF/ARNT2/CDH1/PRKCB/PIK3R5/TRAF4/NOS2/WNT9B/LAMA1/DCC/BCL2L1/RAC2/WNT7B/RUNX1	60
Up.C3.48h	Up	C3	48h	KEGG_HEMATOPOIETIC_CELL_LINEAGE	KEGG_HEMATOPOIETIC_CELL_LINEAGE	21/604	84/5189	0.000458081	0.00682956	0.00569861	CR1/CD1D/CSF3R/TPO/IL1B/ITGA4/IL1A/TFRC/KIT/ITGA2/IL7R/IL6/CD44/IL2RA/KITLG/CD4/CD9/ANPEP/ITGAM/CSF3/IL11	21
Up.C3.48h	Up	C3	48h	KEGG_FOCAL_ADHESION	KEGG_FOCAL_ADHESION	39/604	199/5189	0.000616629	0.00842726	0.00703173	LAMC2/COL11A1/TNN/TNR/ITGB6/ITGA4/COL4A4/COL6A3/ITGAV/ITGA9/COL6A6/IBSP/PDGFC/ITGA2/LAMA2/FLNC/RELN/PDGFA/EGFR/LAMC3/SHC3/TNC/COL5A1/CCND1/CCND2/COL2A1/COL4A1/PGF/SHC4/RASGRF1/PAK6/PRKCB/COL1A1/PIK3R5/LAMA1/MYLK2/VAV1/COMP/RAC2	39
Up.C3.72h	Up	C3	72h	KEGG_ECM_RECEPTOR_INTERACTION	KEGG_ECM_RECEPTOR_INTERACTION	38/677	83/5189	1.84301e-13	2.98567e-11	2.50261e-11	SDC3/LAMC2/AGRN/HSPG2/COL11A1/TNN/TNR/ITGB6/SDC1/ITGA4/COL4A4/COL6A3/ITGAV/ITGA9/COL6A6/SPP1/ITGA2/SV2C/THBS4/THBS2/RELN/LAMC3/TNC/COL5A1/CD44/ITGA8/ITGA5/COL2A1/COL4A2/COL4A1/SV2B/COL1A1/ITGA3/LAMA1/COL5A3/GP6/COMP/COL6A2	38
Up.C3.72h	Up	C3	72h	KEGG_NEUROACTIVE_LIGAND_RECEPTOR_INTERACTION	KEGG_NEUROACTIVE_LIGAND_RECEPTOR_INTERACTION	74/677	272/5189	1.07954e-10	8.74424e-09	7.32948e-09	PTAFR/GRIK3/PTGFR/LPAR3/CHRM3/GABRD/OPRD1/PTGER3/CHRNA1/ADRA2B/AGTR1/P2RY14/TACR3/GABRG1/GLRA3/NPY1R/GABRA2/GRID2/ADRA2C/GRIA2/PRLR/GABRA1/ADRA1B/DRD1/GABRB2/ADRB2/HRH2/F2RL1/GRIA1/HTR4/CNR1/GRIK2/CGA/GLP1R/GRM4/GRM1/VIPR2/CALCR/CHRM2/ADCYAP1R1/GRM8/GPR50/GRIA3/GABRQ/GABRA3/ADRA1A/NPBWR1/ADRB3/LPAR1/GRIN1/GRIK4/P2RY6/CHRM4/GRM5/APLNR/DRD2/GRID1/ADRA2A/ADRB1/HTR7/AVPR1A/GRIN2B/BDKRB2/GABRA5/GRIN2A…	74
Up.C3.72h	Up	C3	72h	KEGG_CELL_ADHESION_MOLECULES_CAMS	KEGG_CELL_ADHESION_MOLECULES_CAMS	42/677	130/5189	6.67386e-09	3.60389e-07	3.0208e-07	SDC3/NFASC/CNTN2/CADM3/PTPRC/SDC1/ITGA4/NRXN1/CTLA4/ITGAV/CD8B/ITGA9/CLDN1/CLDN16/CD86/CLDN18/VCAN/CNTNAP2/CLDN4/NRCAM/L1CAM/PDCD1LG2/NRXN2/CADM1/NCAM1/ITGA8/CD4/CNTN1/CD276/SPN/ITGAL/CDH3/CDH1/CD226/CDH2/SIGLEC1/MADCAM1/PVR/NCAM2/CLDN14/ITGB2/ICOSLG	42
Up.C3.72h	Up	C3	72h	KEGG_CALCIUM_SIGNALING_PATHWAY	KEGG_CALCIUM_SIGNALING_PATHWAY	50/677	177/5189	3.71514e-08	1.50463e-06	1.26119e-06	PTAFR/PTGFR/CHRM3/CACNA1S/CALML6/CACNA1E/PTGER3/RYR2/ERBB4/PLCD1/AGTR1/CACNA1D/ATP2B2/TACR3/ADRA1B/DRD1/ADRB2/HRH2/CAMK2A/HTR4/GRM1/ADCY1/PDE1C/CHRM2/EGFR/ADRA1A/ADCY8/ADRB3/CACNA1B/GRIN1/GRM5/ADRB1/HTR7/AVPR1A/NOS1/CACNA1C/BDKRB2/SLC8A3/CACNA1H/ADCY7/GRIN2A/PRKCB/P2RX1/SPHK1/CACNA1G/GRIN2C/GNA15/TBXA2R/RYR1/CACNA1I	50
Up.C3.72h	Up	C3	72h	KEGG_ARRHYTHMOGENIC_RIGHT_VENTRICULAR_CARDIOMYOPATHY_ARVC	KEGG_ARRHYTHMOGENIC_RIGHT_VENTRICULAR_CARDIOMYOPATHY_ARVC	28/677	74/5189	5.35994e-08	1.73662e-06	1.45565e-06	CACNA1S/RYR2/ITGB6/CTNNA2/ITGA4/ITGAV/ITGA9/CACNA2D2/CACNA1D/CACNA2D3/LEF1/ITGA2/SGCD/GJA1/DSP/ITGA8/CTNNA3/ITGA5/CACNA2D4/CACNA1C/PKP2/SGCG/CACNG5/CACNG4/ITGA3/CDH2/DSG2/CACNG7	28
Up.C3.72h	Up	C3	72h	KEGG_AXON_GUIDANCE	KEGG_AXON_GUIDANCE	38/677	129/5189	5.32762e-07	1.43846e-05	1.20573e-05	EPHA2/EPHA8/NTNG1/PLXNA2/CXCR4/EPHA4/DPYSL5/EPHA3/SEMA5B/EPHB3/PLXNB1/PLXNA1/SRGAP3/ROBO2/EPHA5/UNC5C/SEMA5A/UNC5A/SLIT3/EPHA7/SEMA3C/SEMA3D/EFNB1/PLXNA3/PLXNB3/L1CAM/PAK3/UNC5D/HRAS/SLIT1/UNC5B/PLXNC1/PAK6/NTN1/DCC/PAK5/EFNA2/PLXNB2	38
Up.C3.72h	Up	C3	72h	KEGG_DILATED_CARDIOMYOPATHY	KEGG_DILATED_CARDIOMYOPATHY	29/677	90/5189	1.62498e-06	3.76066e-05	3.15221e-05	TGFB2/CACNA1S/RYR2/ITGB6/ITGA4/ITGAV/ITGA9/CACNA2D2/ADCY5/CACNA1D/CACNA2D3/ITGA2/SGCD/ADCY1/ADCY8/MYBPC3/ITGA8/ADRB1/ITGA5/CACNA2D4/CACNA1C/SGCG/MYH7/ACTC1/ADCY7/CACNG5/CACNG4/ITGA3/CACNG7	29
Up.C3.72h	Up	C3	72h	KEGG_P53_SIGNALING_PATHWAY	KEGG_P53_SIGNALING_PATHWAY	24/677	68/5189	2.11329e-06	4.2794e-05	3.58703e-05	SESN2/SFN/TP73/GADD45A/TP53I3/ZMAT3/PERP/CDKN1A/SESN1/SERPINE1/CCNB3/TNFRSF10B/RRM2B/ADGRB1/GADD45G/CD82/PIDD1/CCND1/DDB2/FAS/CCND2/MDM2/PMAIP1/BBC3	24
Up.C3.72h	Up	C3	72h	KEGG_HYPERTROPHIC_CARDIOMYOPATHY_HCM	KEGG_HYPERTROPHIC_CARDIOMYOPATHY_HCM	26/677	83/5189	1.00449e-05	0.000180808	0.000151554	TGFB2/CACNA1S/RYR2/ITGB6/ITGA4/ITGAV/PRKAG3/ITGA9/CACNA2D2/CACNA1D/CACNA2D3/ITGA2/SGCD/IL6/MYBPC3/ITGA8/ITGA5/CACNA2D4/CACNA1C/SGCG/MYH7/ACTC1/CACNG5/CACNG4/ITGA3/CACNG7	26
Up.C3.72h	Up	C3	72h	KEGG_FOCAL_ADHESION	KEGG_FOCAL_ADHESION	46/677	199/5189	5.05258e-05	0.000818518	0.000686087	VAV3/LAMC2/COL11A1/TNN/TNR/ITGB6/ITGA4/COL4A4/COL6A3/ITGAV/ITGA9/COL6A6/MAPK10/SPP1/ITGA2/THBS4/THBS2/FLNC/RELN/PDGFA/EGFR/PAK3/LAMC3/TNC/COL5A1/CCND1/HRAS/ITGA8/ITGA5/CCND2/COL2A1/COL4A2/COL4A1/PGF/RASGRF1/PAK6/PRKCB/COL1A1/PIK3R5/ITGA3/LAMA1/PAK5/VAV1/COL5A3/COMP/COL6A2	46
Up.C2.24h	Up	C2	24h	KEGG_NEUROACTIVE_LIGAND_RECEPTOR_INTERACTION	KEGG_NEUROACTIVE_LIGAND_RECEPTOR_INTERACTION	100/877	272/5189	4.05997e-16	7.14555e-14	6.28227e-14	PTAFR/GRIK3/PTGFR/LPAR3/CHRM3/GABRD/CNR2/OPRD1/HTR1D/PTGER3/TACR1/PTH2R/ADRA2B/GPR35/THRB/AGTR1/P2RY14/HRH1/DRD3/GRM7/TACR3/GABRG1/GLRA3/NPY1R/EDNRA/RXFP1/GABRA2/NPFFR2/GRID2/ADRA2C/MTNR1A/GRIA2/PRLR/PTGER4/DRD1/NMUR2/GABRG2/GABRB2/ADRB2/GRIA1/HTR4/MCHR2/OPRM1/MAS1/CNR1/GRIK2/CGA/GRM4/GRM1/PLG/GABRR1/CRHR2/CALCR/CHRM2/HTR5A/GRM8/LEP/GPR50/GABRE/GABRQ/HTR2C/GLRA2/GABRA3/CHRNB3/NPBWR1/ADRB3/CHRNA6/…	100
Up.C2.24h	Up	C2	24h	KEGG_CALCIUM_SIGNALING_PATHWAY	KEGG_CALCIUM_SIGNALING_PATHWAY	62/877	177/5189	2.2126e-09	1.94709e-07	1.71186e-07	PTAFR/PTGFR/CHRM3/CACNA1S/CALML6/CACNA1E/PTGER3/RYR2/TACR1/ERBB4/PLCD1/AGTR1/HRH1/CACNA1D/ATP2B2/TACR3/EDNRA/CD38/ADCY2/DRD1/ADRB2/CAMK2A/HTR4/GRM1/ADCY1/PDE1C/CHRM2/EGFR/HTR5A/HTR2C/ADCY8/ADRB3/GRIN1/CHRM1/P2RX3/ADRB1/HTR7/PDE1B/AVPR1A/ERBB3/NOS1/CACNA1C/HTR2A/BDKRB2/SLC8A3/RYR3/ITPKA/CACNA1H/GRIN2A/PRKCB/ATP2A3/SPHK1/NOS2/P2RX5/CACNA1G/GRIN2C/ADRA1D/MYLK2/GNA15/RYR1/SLC8A2/CACNA1I	62
Up.C2.24h	Up	C2	24h	KEGG_CYTOKINE_CYTOKINE_RECEPTOR_INTERACTION	KEGG_CYTOKINE_CYTOKINE_RECEPTOR_INTERACTION	81/877	261/5189	5.54013e-09	3.25021e-07	2.85754e-07	TNFSF4/CSF1/TGFB2/TNFRSF25/TNFRSF14/IL19/IL12RB2/IL23R/TNFRSF18/TNFRSF9/TNFRSF4/CSF3R/TPO/IL1B/EDAR/CCL20/CXCR2/IL1A/CCR4/IL20RB/IL5RA/CCR2/CCR3/CCR5/CX3CR1/IL12A/CCR9/XCR1/IL1RAP/CXCL2/CXCL9/CXCL1/CXCL5/CXCL3/CXCL8/PDGFC/IL7R/PRLR/CSF2/CSF1R/CXCL14/TNFRSF21/LTB/VEGFA/INHBA/IL6/PDGFA/EGFR/LEP/EDA2R/TNFRSF11B/TNFRSF10B/TNFRSF10C/TNFRSF10D/TNFRSF10A/TNFSF15/IFNE/TNFSF8/TGFBR1/FAS/IL2RA/CXCL12/KITLG…	81
Up.C2.24h	Up	C2	24h	KEGG_CELL_ADHESION_MOLECULES_CAMS	KEGG_CELL_ADHESION_MOLECULES_CAMS	43/877	130/5189	3.92523e-06	0.00017271	0.000151844	SELE/NFASC/CNTN2/PTPRC/ICOS/SDC1/NRXN1/CD28/CTLA4/CD8B/CD8A/ITGA9/CLDN1/CLDN16/CD86/CLDN18/VCAN/HLA-B/CNTNAP2/CLDN4/L1CAM/CD274/PDCD1LG2/NRXN2/CADM1/NCAM1/ITGA8/CD4/CNTN1/SPN/ITGAM/CDH15/ITGAL/CDH3/CDH1/SDC4/SIGLEC1/CD22/ICAM1/PVR/NCAM2/CLDN14/ICOSLG	43
Up.C2.24h	Up	C2	24h	KEGG_ECM_RECEPTOR_INTERACTION	KEGG_ECM_RECEPTOR_INTERACTION	31/877	83/5189	5.52959e-06	0.000194642	0.000171126	LAMC2/LAMB3/AGRN/COL11A1/TNN/TNR/ITGB6/SDC1/COL4A4/COL6A3/ITGA9/COL6A6/SPP1/SV2C/THBS2/LAMA2/COL11A2/TNXB/RELN/LAMC3/TNC/CD44/ITGA8/COL2A1/SV2B/COL1A1/ITGA3/LAMA1/SDC4/GP6/COMP	31
Up.C2.24h	Up	C2	24h	KEGG_HEMATOPOIETIC_CELL_LINEAGE	KEGG_HEMATOPOIETIC_CELL_LINEAGE	30/877	84/5189	2.18229e-05	0.000640139	0.000562802	CSF1/CR2/CR1/CSF3R/TPO/IL1B/IL1A/CD8B/CD8A/IL5RA/TFRC/CD38/IL7R/CSF2/CSF1R/IL6/CD5/CD3E/CD44/CD3G/IL2RA/KITLG/CD4/FLT3/ITGAM/CSF3/CD7/ITGA3/CD22/IL11	30
Up.C2.24h	Up	C2	24h	KEGG_PHENYLALANINE_METABOLISM	KEGG_PHENYLALANINE_METABOLISM	11/877	18/5189	3.04125e-05	0.000764658	0.000672277	DDC/MAOB/ALDH3B2/PAH/HPD/ALDH1A3/TAT/AOC3/AOC2/ALDH3A1/IL4I1	11
Up.C2.24h	Up	C2	24h	KEGG_P53_SIGNALING_PATHWAY	KEGG_P53_SIGNALING_PATHWAY	24/877	68/5189	0.000177243	0.00389935	0.00342825	SESN2/SFN/TP73/GADD45A/TP53I3/ZMAT3/PERP/CDKN1A/SESN1/SERPINE1/TNFRSF10B/RRM2B/ADGRB1/CD82/PIDD1/CCND1/DDB2/FAS/CCND2/MDM2/PPM1D/PMAIP1/GADD45B/BBC3	24
Up.C2.24h	Up	C2	24h	KEGG_TYROSINE_METABOLISM	KEGG_TYROSINE_METABOLISM	17/877	42/5189	0.00024052	0.00470349	0.00413525	TPO/AOX1/DDC/MAOB/TYRP1/DBH/TYR/TH/ALDH3B2/HPD/DCT/ALDH1A3/TAT/AOC3/AOC2/ALDH3A1/IL4I1	17
Up.C2.24h	Up	C2	24h	KEGG_ARRHYTHMOGENIC_RIGHT_VENTRICULAR_CARDIOMYOPATHY_ARVC	KEGG_ARRHYTHMOGENIC_RIGHT_VENTRICULAR_CARDIOMYOPATHY_ARVC	25/877	74/5189	0.000287305	0.00505657	0.00444566	CACNA1S/ACTN2/RYR2/ITGB6/CTNNA2/CACNB4/ITGA9/CACNA1D/CACNA2D3/LEF1/SGCD/LAMA2/DSP/ACTN3/ITGA8/CTNNA3/CACNA2D4/CACNA1C/PKP2/CACNG5/CACNG4/SGCA/ITGA3/DSG2/CACNG7	25
Up.C2.48h	Up	C2	48h	KEGG_NEUROACTIVE_LIGAND_RECEPTOR_INTERACTION	KEGG_NEUROACTIVE_LIGAND_RECEPTOR_INTERACTION	132/1050	272/5189	4.61634e-27	8.21709e-25	6.80303e-25	PTAFR/GRIK3/PTGFR/LPAR3/CHRM3/GABRD/AVPR1B/CNR2/OPRD1/CHRNB2/HTR1D/ADORA1/PTGER3/NTSR2/TACR1/CHRND/PTH2R/ADRA2B/GPR156/AGTR1/HTR1F/P2RY14/GRM2/HRH1/DRD3/OXTR/GRM7/TACR3/GABRG1/GLRA3/NPY1R/RXFP1/GNRHR/GABRA2/GRID2/ADRA2C/MTNR1A/GRIA2/PRLR/GZMA/GABRA1/ADRA1B/PTGER4/DRD1/NMUR2/GABRA6/GABRG2/GABRB2/ADRB2/HRH2/F2RL1/GRM6/GRIA1/HTR4/MCHR2/OPRM1/MAS1/HCRTR2/CNR1/GRIK2/TAAR1/PRL/CGA/GLP1R/GRM4/GRM1/PLG/G…	132
Up.C2.48h	Up	C2	48h	KEGG_CALCIUM_SIGNALING_PATHWAY	KEGG_CALCIUM_SIGNALING_PATHWAY	77/1050	177/5189	7.52564e-13	6.69782e-11	5.54521e-11	PTAFR/PTGFR/CHRM3/CACNA1S/AVPR1B/CALML6/CACNA1E/PTGER3/RYR2/TACR1/SLC8A1/ERBB4/PLCD1/AGTR1/HRH1/OXTR/CACNA1D/ATP2B2/TACR3/SLC25A31/ADCY2/ADRA1B/DRD1/ADRB2/HRH2/CAMK2A/HTR4/PLN/GRM1/ADCY1/PDE1C/CHRM2/EGFR/HTR5A/CYSLTR1/CACNA1F/HTR2C/ATP2B3/ADRA1A/ADCY8/ADRB3/CACNA1B/GRIN1/CHRM1/P2RX3/ADRB1/HTR7/PDE1B/AVPR1A/ERBB3/NOS1/CACNA1C/HTR2A/BDKRB2/SLC8A3/CHRM5/RYR3/ITPKA/CACNA1H/GRIN2A/CHP2/PRKCB/MYLK3/ATP…	77
Up.C2.48h	Up	C2	48h	KEGG_ARRHYTHMOGENIC_RIGHT_VENTRICULAR_CARDIOMYOPATHY_ARVC	KEGG_ARRHYTHMOGENIC_RIGHT_VENTRICULAR_CARDIOMYOPATHY_ARVC	37/1050	74/5189	8.52282e-09	5.05687e-07	4.18665e-07	CACNA1S/ACTN2/RYR2/ITGB6/CTNNA2/ITGA4/DES/ITGAV/SLC8A1/CACNB4/ITGA9/CACNA1D/CACNA2D3/LEF1/ITGA2/SGCD/LAMA2/GJA1/DSP/CACNA1F/ACTN3/ITGA8/CTNNA3/CACNB2/CACNA2D4/CACNA1C/PKP2/SGCG/CACNG3/CACNG5/CACNG4/SGCA/ITGA3/CDH2/DSG2/CACNG7/CACNG2	37
Up.C2.48h	Up	C2	48h	KEGG_CELL_ADHESION_MOLECULES_CAMS	KEGG_CELL_ADHESION_MOLECULES_CAMS	54/1050	130/5189	1.66008e-08	7.38733e-07	6.11607e-07	SELE/MPZ/NFASC/CNTN2/CADM3/PTPRC/ICOS/SDC1/ITGA4/NRXN1/CD28/CTLA4/ITGAV/CD8B/CD8A/ITGA9/CLDN1/CLDN16/CD86/CLDN18/VCAN/HLA-DOB/HLA-DRA/HLA-DOA/CNTNAP2/CLDN4/NRCAM/NLGN4X/L1CAM/CLDN2/CLDN23/PDCD1LG2/NRXN2/CADM1/NCAM1/ITGA8/CD4/CNTN1/CD276/SPN/ITGAM/CDH15/ITGAL/CDH3/CDH1/CD226/CDH2/SIGLEC1/ICAM1/PVR/NCAM2/CLDN14/ITGB2/ICOSLG	54
Up.C2.48h	Up	C2	48h	KEGG_COMPLEMENT_AND_COAGULATION_CASCADES	KEGG_COMPLEMENT_AND_COAGULATION_CASCADES	33/1050	69/5189	2.13948e-07	7.61656e-06	6.30584e-06	F3/F5/C8A/C1QB/C4BPB/C4BPA/CR2/CR1/PROC/MASP1/KNG1/FGB/FGG/C9/F12/C6/F13A1/PLG/SERPINE1/F2/PLAU/MBL2/C3AR1/CPB2/F7/F10/SERPINA1/BDKRB2/PLAUR/C5AR1/C3/CFD/SERPIND1	33
Up.C2.48h	Up	C2	48h	KEGG_DILATED_CARDIOMYOPATHY	KEGG_DILATED_CARDIOMYOPATHY	39/1050	90/5189	4.52264e-07	1.34172e-05	1.11082e-05	TGFB2/CACNA1S/TNNT2/RYR2/ITGB6/ITGA4/DES/ITGAV/SLC8A1/CACNB4/ITGA9/ADCY5/CACNA1D/CACNA2D3/ADCY2/ITGA2/SGCD/PLN/LAMA2/ADCY1/CACNA1F/ADCY8/MYBPC3/ITGA8/ADRB1/CACNB2/MYL2/CACNA2D4/CACNA1C/SGCG/MYH6/MYH7/CACNG3/CACNG5/CACNG4/SGCA/ITGA3/CACNG7/CACNG2	39
Up.C2.48h	Up	C2	48h	KEGG_ECM_RECEPTOR_INTERACTION	KEGG_ECM_RECEPTOR_INTERACTION	36/1050	83/5189	1.22132e-06	3.10565e-05	2.57121e-05	LAMC2/LAMB3/AGRN/COL11A1/TNN/TNR/ITGB6/SDC1/ITGA4/COL4A4/COL6A3/ITGAV/ITGA9/COL6A6/SPP1/ITGA2/SV2C/THBS4/THBS2/LAMA2/LAMB4/RELN/LAMC3/TNC/COL5A1/CD44/ITGA8/COL2A1/SV2B/COL1A1/ITGA3/LAMA1/COL5A3/GP6/COMP/COL6A2	36
Up.C2.48h	Up	C2	48h	KEGG_HYPERTROPHIC_CARDIOMYOPATHY_HCM	KEGG_HYPERTROPHIC_CARDIOMYOPATHY_HCM	34/1050	83/5189	1.11229e-05	0.000230221	0.000190603	TGFB2/CACNA1S/TNNT2/RYR2/ITGB6/ITGA4/DES/ITGAV/SLC8A1/CACNB4/ITGA9/CACNA1D/CACNA2D3/ITGA2/SGCD/LAMA2/IL6/CACNA1F/MYBPC3/ITGA8/CACNB2/MYL2/CACNA2D4/CACNA1C/SGCG/MYH6/MYH7/CACNG3/CACNG5/CACNG4/SGCA/ITGA3/CACNG7/CACNG2	34
Up.C2.48h	Up	C2	48h	KEGG_AXON_GUIDANCE	KEGG_AXON_GUIDANCE	47/1050	129/5189	1.16404e-05	0.000230221	0.000190603	EPHA2/EPHA8/NTNG1/PLXNA2/NGEF/CXCR4/DPYSL5/EPHA3/SEMA5B/EPHB3/PLXNB1/PLXNA1/SRGAP3/EPHA6/ROBO2/EPHA5/UNC5C/ABLIM2/SEMA5A/UNC5A/SLIT3/EPHA7/SEMA3C/EPHB6/SEMA3D/SEMA3E/EFNB1/PLXNA3/PLXNB3/L1CAM/PAK3/UNC5D/LRRC4C/HRAS/SLIT1/CXCL12/PLXNC1/RND1/SEMA4B/PAK6/CHP2/NTN1/DCC/PAK5/EFNA2/PLXNB2/RAC2	47
Up.C2.48h	Up	C2	48h	KEGG_CYTOKINE_CYTOKINE_RECEPTOR_INTERACTION	KEGG_CYTOKINE_CYTOKINE_RECEPTOR_INTERACTION	81/1050	261/5189	1.50158e-05	0.000244747	0.000202629	TNFSF4/TGFB2/TNFRSF14/IFNLR1/IL19/IL12RB2/IL23R/FASLG/TNFRSF9/TNFRSF4/CSF3R/TPO/IL1B/EDAR/CCL20/CXCR4/CXCR2/IL1A/CCR4/IL5RA/CCR2/CCR3/CCR5/CX3CR1/IL12A/CCR9/XCR1/CXCL6/CXCL9/CXCL10/CXCL11/CXCL1/CXCL5/CXCL3/CXCL8/EGF/PDGFC/IL7R/PRLR/CSF2/CSF1R/CXCL14/IL20RA/PRL/INHBA/CCL26/IL6/PDGFA/EGFR/LEP/EDA2R/TNFRSF10B/TNFRSF10C/TNFRSF10A/TNFSF15/CNTFR/IFNE/TNFSF8/FAS/IL2RA/CXCL12/KITLG/INHBC/IL23A/FLT3/TNFRS…	81
Up.C2.48h	Up	C2	48h	KEGG_HEMATOPOIETIC_CELL_LINEAGE	KEGG_HEMATOPOIETIC_CELL_LINEAGE	34/1050	84/5189	1.51248e-05	0.000244747	0.000202629	CR2/CR1/CD1D/CSF3R/TPO/IL1B/ITGA4/IL1A/CD8B/CD8A/IL5RA/TFRC/ITGA2/IL7R/CSF2/CSF1R/HLA-DRA/IL6/CD5/CD3E/CD44/CD3G/DNTT/IL2RA/KITLG/CD4/CD9/FLT3/ANPEP/ITGAM/CSF3/ITGA3/IL11/FCER2	34
Up.C2.48h	Up	C2	48h	KEGG_FOCAL_ADHESION	KEGG_FOCAL_ADHESION	62/1050	199/5189	0.000135101	0.002004	0.00165914	LAMC2/LAMB3/PIK3CD/ACTN2/COL11A1/JUN/TNN/TNR/ITGB6/ITGA4/COL4A4/COL6A3/ITGAV/ITGA9/COL6A6/CAV3/MAPK10/SPP1/EGF/PDGFC/ITGA2/THBS4/THBS2/LAMA2/LAMB4/FLNC/RELN/PDGFA/EGFR/MYL10/PAK3/LAMC3/SHC3/TNC/COL5A1/ACTN3/CCND1/BIRC3/HRAS/ITGA8/MYL2/CCND2/COL2A1/PGF/SHC4/RASGRF1/PAK6/PRKCB/MYLK3/COL1A1/PIK3R5/ITGA3/LAMA1/MYLK2/PAK5/VAV1/COL5A3/PRKCG/COMP/PARVG/RAC2/COL6A2	62
Up.C2.48h	Up	C2	48h	KEGG_P53_SIGNALING_PATHWAY	KEGG_P53_SIGNALING_PATHWAY	27/1050	68/5189	0.000166335	0.00227751	0.00188558	SESN2/SFN/TP73/GADD45A/RPRM/TP53I3/ZMAT3/PERP/CDKN1A/SESN1/SERPINE1/CCNB3/TNFRSF10B/RRM2B/ADGRB1/GADD45G/CD82/TP53AIP1/PIDD1/CCND1/DDB2/FAS/CCND2/MDM2/PMAIP1/SERPINB5/BBC3	27
Up.C2.48h	Up	C2	48h	KEGG_TYROSINE_METABOLISM	KEGG_TYROSINE_METABOLISM	19/1050	42/5189	0.000210927	0.00268178	0.00222028	TPO/AOX1/ADH7/ADH4/ADH1B/ADH1C/DDC/MAOB/TYRP1/DBH/TYR/TH/ALDH3B2/HPD/DCT/ALDH1A3/TAT/AOC3/IL4I1	19
Up.C2.48h	Up	C2	48h	KEGG_MAPK_SIGNALING_PATHWAY	KEGG_MAPK_SIGNALING_PATHWAY	76/1050	267/5189	0.000599843	0.00711813	0.00589319	PLA2G5/PLA2G2D/DUSP10/TGFB2/PLA2G2F/HSPA6/CACNA1S/PTPN7/GADD45A/FASLG/PLA2G2A/NTRK1/CACNA1E/JUN/IL1B/IL1A/CACNB4/MRAS/CACNA1D/CACNA2D3/MAPK10/EGF/FGFR3/FGF5/FGF10/RASGRF2/FGF1/FGF18/DUSP1/HSPA1L/FLNC/PDGFA/EGFR/FGF16/CACNA1F/RPS6KA6/FGF13/DUSP4/GADD45G/CACNA1B/NTRK2/BDNF/MAPK8IP1/DUSP8/PTPN5/HRAS/FAS/CACNB2/FGFR2/NTF3/PTPRR/CACNA2D4/NR4A1/CACNA1C/FGF14/RASGRF1/PLA2G4E/RASGRP1/CACNA1H/CHP2/PRKCB/C…	76
Up.C2.48h	Up	C2	48h	KEGG_HEDGEHOG_SIGNALING_PATHWAY	KEGG_HEDGEHOG_SIGNALING_PATHWAY	22/1050	56/5189	0.000780927	0.00868781	0.00719275	BMP8A/WNT3A/WNT4/BMP8B/WNT9A/LRP2/GLI2/WNT6/WNT7A/WNT5A/HHIP/BMP5/SHH/WNT2/WNT11/GLI1/WNT10B/WNT5B/ZIC2/WNT9B/BMP7/WNT7B	22
Up.C2.72h	Up	C2	72h	KEGG_NEUROACTIVE_LIGAND_RECEPTOR_INTERACTION	KEGG_NEUROACTIVE_LIGAND_RECEPTOR_INTERACTION	140/1070	272/5189	2.94356e-31	5.15124e-29	4.18296e-29	PTAFR/GRIK3/PTGFR/LPAR3/CHRM3/GABRD/CNR2/OPRD1/CHRNB2/HTR1D/ADORA1/PTGER3/NTSR2/TACR1/CHRND/PTH2R/ADRA2B/GPR35/THRB/PTH1R/GPR156/AGTR1/P2RY14/GRM2/DRD3/OXTR/GRM7/GABRB1/TACR3/GABRA4/GLRA3/NPY1R/RXFP1/GABRA2/NPFFR2/GRID2/ADRA2C/MTNR1A/GRIA2/CHRNA9/PRLR/GZMA/GABRA1/ADRA1B/PTGER4/DRD1/NMUR2/GABRA6/GABRG2/GABRB2/ADRB2/HRH2/F2RL1/GRIA1/HTR4/MCHR2/OPRM1/MAS1/HCRTR2/CNR1/GRIK2/TAAR1/CGA/GLP1R/GRM4/GRM1/…	140
Up.C2.72h	Up	C2	72h	KEGG_CALCIUM_SIGNALING_PATHWAY	KEGG_CALCIUM_SIGNALING_PATHWAY	79/1070	177/5189	2.01824e-13	1.76596e-11	1.43401e-11	PTAFR/PTGFR/CHRM3/CACNA1S/CALML6/CACNA1E/PTGER3/RYR2/TACR1/SLC8A1/ERBB4/PLCD1/AGTR1/OXTR/CACNA1D/ATP2B2/TACR3/SLC25A31/ADCY2/ADRA1B/DRD1/ADRB2/HRH2/CAMK2A/HTR4/PLN/GRM1/ADCY1/PDE1C/CHRM2/EGFR/HTR5A/CYSLTR1/HTR2C/ATP2B3/ADRA1A/ADCY8/ADRB3/CACNA1B/GRIN1/CHRM1/GRM5/P2RX3/CCKBR/ADRB1/HTR7/PDE1B/AVPR1A/ERBB3/NOS1/CACNA1C/HTR2A/BDKRB2/SLC8A3/CHRNA7/CHRM5/RYR3/ITPKA/CACNA1H/ADCY7/GRIN2A/PRKCB/MYLK3/P2RX…	79
Up.C2.72h	Up	C2	72h	KEGG_CELL_ADHESION_MOLECULES_CAMS	KEGG_CELL_ADHESION_MOLECULES_CAMS	56/1070	130/5189	3.72771e-09	2.1745e-07	1.76576e-07	SDC3/SELE/NFASC/CNTN2/CADM3/PTPRC/ICOS/SDC1/ITGA4/NRXN1/CD28/CTLA4/ITGAV/CD8B/ITGA9/CLDN1/CLDN16/CD86/CLDN18/VCAN/HLA-F/HLA-DOB/HLA-DRA/HLA-DOA/HLA-C/HLA-B/CNTNAP2/CLDN4/NRCAM/NLGN4X/L1CAM/CLDN2/CLDN23/PDCD1LG2/NRXN2/CADM1/NCAM1/ITGA8/CD4/CNTN1/CD276/SPN/ITGAM/CDH15/ITGAL/CDH3/CDH1/CD226/CDH2/SIGLEC1/ICAM1/MADCAM1/PVR/CLDN14/ITGB2/ICOSLG	56
Up.C2.72h	Up	C2	72h	KEGG_ECM_RECEPTOR_INTERACTION	KEGG_ECM_RECEPTOR_INTERACTION	38/1070	83/5189	1.86078e-07	8.1409e-06	6.61065e-06	SDC3/LAMC2/AGRN/COL11A1/TNN/TNR/ITGB6/SDC1/ITGA4/COL4A4/COL6A3/ITGAV/ITGA9/COL6A6/IBSP/SPP1/ITGA2/SV2C/THBS4/THBS2/LAMA2/LAMB4/RELN/LAMC3/TNC/COL5A1/CD44/ITGA8/COL2A1/COL4A1/SV2B/COL1A1/ITGA3/LAMA1/COL5A3/GP6/COMP/COL6A2	38
Up.C2.72h	Up	C2	72h	KEGG_COMPLEMENT_AND_COAGULATION_CASCADES	KEGG_COMPLEMENT_AND_COAGULATION_CASCADES	33/1070	69/5189	3.40782e-07	1.19274e-05	9.68538e-06	F3/F13B/F5/C8A/C1QB/C4BPB/C4BPA/CD55/CR2/CR1/MASP1/KNG1/FGB/C9/C6/F13A1/PLG/SERPINE1/PLAT/F2/PLAU/C3AR1/C1S/CPB2/F7/F10/SERPINA1/BDKRB2/SERPINF2/PLAUR/C5AR1/C3/CFD	33
Up.C2.72h	Up	C2	72h	KEGG_ARRHYTHMOGENIC_RIGHT_VENTRICULAR_CARDIOMYOPATHY_ARVC	KEGG_ARRHYTHMOGENIC_RIGHT_VENTRICULAR_CARDIOMYOPATHY_ARVC	34/1070	74/5189	7.44863e-07	1.8861e-05	1.53157e-05	CACNA1S/ACTN2/RYR2/ITGB6/CTNNA2/ITGA4/DES/ITGAV/SLC8A1/CACNB4/ITGA9/CACNA2D2/CACNA1D/CACNA2D3/LEF1/ITGA2/SGCD/LAMA2/GJA1/DSP/ITGA8/CTNNA3/CACNA2D4/CACNA1C/PKP2/SGCG/CACNG3/CACNG5/CACNG4/CACNG1/ITGA3/CDH2/DSG2/CACNG7	34
Up.C2.72h	Up	C2	72h	KEGG_DILATED_CARDIOMYOPATHY	KEGG_DILATED_CARDIOMYOPATHY	39/1070	90/5189	7.5444e-07	1.8861e-05	1.53157e-05	TGFB2/CACNA1S/RYR2/ITGB6/ITGA4/DES/ITGAV/SLC8A1/CACNB4/ITGA9/CACNA2D2/ADCY5/CACNA1D/CACNA2D3/MYL3/ADCY2/ITGA2/SGCD/PLN/LAMA2/ADCY1/ADCY8/MYBPC3/ITGA8/ADRB1/MYL2/CACNA2D4/CACNA1C/SGCG/MYH6/MYH7/ACTC1/ADCY7/CACNG3/CACNG5/CACNG4/CACNG1/ITGA3/CACNG7	39
Up.C2.72h	Up	C2	72h	KEGG_HEMATOPOIETIC_CELL_LINEAGE	KEGG_HEMATOPOIETIC_CELL_LINEAGE	37/1070	84/5189	8.8993e-07	1.94672e-05	1.5808e-05	CD55/CR2/CR1/CD1D/CSF3R/TPO/IL1B/ITGA4/IL1A/CD8B/THPO/IL5RA/TFRC/GYPA/ITGA2/IL7R/CSF2/CSF1R/HLA-DRA/IL6/CD5/CD3E/CD44/CD3G/DNTT/IL2RA/KITLG/CD4/CD9/FLT3/ANPEP/ITGAM/CSF3/CD7/ITGA3/IL11/FCER2	37
Up.C2.72h	Up	C2	72h	KEGG_CYTOKINE_CYTOKINE_RECEPTOR_INTERACTION	KEGG_CYTOKINE_CYTOKINE_RECEPTOR_INTERACTION	83/1070	261/5189	8.87402e-06	0.00017255	0.000140116	TNFSF4/TGFB2/TNFRSF14/IL22RA1/IFNLR1/IL19/IL12RB2/IL23R/TNFRSF9/TNFRSF4/CSF3R/TPO/IL1B/EDAR/CCL20/CXCR4/CXCR2/IL1A/CCR4/IL5RA/CCR2/CCR3/CCR5/CX3CR1/IL12A/CCR9/XCR1/CXCL6/IL21/CXCL9/CXCL10/CXCL11/CXCL13/CXCL1/CXCL5/CXCL3/CXCL8/EGF/PDGFC/IL7R/PRLR/CSF2/CSF1R/CXCL14/IL20RA/INHBA/IL6/PDGFA/EGFR/LEP/EDA2R/TNFRSF10B/TNFRSF10C/TNFRSF10A/TNFSF15/CNTFR/TNFSF8/FAS/IL2RA/CXCL12/KITLG/INHBC/IL23A/FLT3/TNFRSF…	83
Up.C2.72h	Up	C2	72h	KEGG_HYPERTROPHIC_CARDIOMYOPATHY_HCM	KEGG_HYPERTROPHIC_CARDIOMYOPATHY_HCM	34/1070	83/5189	1.70191e-05	0.000297834	0.00024185	TGFB2/CACNA1S/RYR2/ITGB6/ITGA4/DES/ITGAV/SLC8A1/CACNB4/PRKAG3/ITGA9/CACNA2D2/CACNA1D/CACNA2D3/MYL3/ITGA2/SGCD/LAMA2/IL6/MYBPC3/ITGA8/MYL2/CACNA2D4/CACNA1C/SGCG/MYH6/MYH7/ACTC1/CACNG3/CACNG5/CACNG4/CACNG1/ITGA3/CACNG7	34
Up.C2.72h	Up	C2	72h	KEGG_AXON_GUIDANCE	KEGG_AXON_GUIDANCE	47/1070	129/5189	1.96304e-05	0.000312301	0.000253598	EPHA2/EPHA8/NTNG1/PLXNA2/NGEF/CXCR4/EPHA4/DPYSL5/EPHA3/SEMA5B/EPHB3/PLXNB1/PLXNA1/SRGAP3/EPHA6/ROBO2/EPHA5/UNC5C/ABLIM2/SEMA5A/UNC5A/SLIT3/EPHA7/SEMA3C/EPHB6/SEMA3D/SEMA3E/EFNB1/PLXNA3/PLXNB3/L1CAM/PAK3/UNC5D/LRRC4C/HRAS/SLIT1/UNC5B/CXCL12/PLXNC1/RND1/PAK6/NTN1/DCC/PAK5/EFNA2/PLXNB2/RAC2	47
Up.C2.72h	Up	C2	72h	KEGG_HEDGEHOG_SIGNALING_PATHWAY	KEGG_HEDGEHOG_SIGNALING_PATHWAY	25/1070	56/5189	4.02536e-05	0.000587032	0.000476688	BMP8A/WNT3A/WNT4/BMP8B/WNT9A/LRP2/IHH/GLI2/WNT6/WNT7A/WNT5A/HHIP/BMP5/WNT16/SHH/WNT2/WNT11/GLI1/WNT10B/WNT1/WNT5B/ZIC2/WNT9B/BMP7/WNT7B	25
Up.C2.72h	Up	C2	72h	KEGG_P53_SIGNALING_PATHWAY	KEGG_P53_SIGNALING_PATHWAY	28/1070	68/5189	8.38607e-05	0.00112889	0.000916696	SESN2/SFN/TP73/GADD45A/RPRM/TP53I3/ZMAT3/PERP/CDKN1A/SESN1/SERPINE1/IGFBP3/CCNB3/TNFRSF10B/RRM2B/ADGRB1/GADD45G/CD82/PIDD1/CCND1/DDB2/FAS/CCND2/MDM2/PMAIP1/SERPINB5/BAX/BBC3	28
Up.C2.72h	Up	C2	72h	KEGG_VIRAL_MYOCARDITIS	KEGG_VIRAL_MYOCARDITIS	27/1070	68/5189	0.000231185	0.00288981	0.00234661	CD55/CD28/MYH15/CD86/SGCD/HLA-F/HLA-DOB/HLA-DRA/HLA-DOA/HLA-C/LAMA2/HLA-B/CCND1/SGCG/MYH6/MYH7/ITGAL/MYH11/MYH13/MYH8/MYH4/MYH2/MYH3/ICAM1/MYH14/RAC2/ITGB2	27
Up.C2.72h	Up	C2	72h	KEGG_TYROSINE_METABOLISM	KEGG_TYROSINE_METABOLISM	19/1070	42/5189	0.000273266	0.0031881	0.00258883	TPO/AOX1/HGD/ADH7/ADH4/ADH6/ADH1B/DDC/MAOB/TYRP1/DBH/TYR/TH/ALDH3B2/HPD/DCT/TAT/AOC2/IL4I1	19
Up.C2.72h	Up	C2	72h	KEGG_ABC_TRANSPORTERS	KEGG_ABC_TRANSPORTERS	19/1070	44/5189	0.00056478	0.00617728	0.00501614	ABCA4/ABCA12/ABCB11/ABCG8/TAP1/ABCA13/ABCB4/ABCB5/CFTR/ABCD1/ABCA2/ABCC8/ABCD2/ABCC9/ABCC11/ABCC12/ABCA10/ABCA7/ABCG1	19
Up.C1.24h	Up	C1	24h	KEGG_NEUROACTIVE_LIGAND_RECEPTOR_INTERACTION	KEGG_NEUROACTIVE_LIGAND_RECEPTOR_INTERACTION	115/1013	272/5189	6.91997e-19	1.24559e-16	1.04164e-16	PTAFR/GRIK3/LPAR3/CHRM3/GABRD/AVPR1B/CNR2/OPRD1/HTR1D/PTGER3/TACR1/NMUR1/PTH2R/ADRA2B/GPR35/THRB/AGTR1/HTR1F/P2RY14/HRH1/DRD3/GRM7/TACR3/GABRA4/GABRG1/GLRA3/NPY1R/EDNRA/RXFP1/GNRHR/GRID2/ADRA2C/MTNR1A/GRIA2/PRLR/GZMA/PTGER4/DRD1/GABRG2/GABRB2/ADRB2/HRH2/GRIA1/HTR4/MCHR2/OPRM1/MAS1/HCRTR2/CNR1/GRIK2/TAAR1/CGA/GLP1R/GRM4/GRM1/GABRR1/GABRR2/VIPR2/CRHR2/CALCR/CHRM2/GRM8/LEP/GPR50/GRIA3/GABRE/GABRQ/HT…	115
Up.C1.24h	Up	C1	24h	KEGG_CYTOKINE_CYTOKINE_RECEPTOR_INTERACTION	KEGG_CYTOKINE_CYTOKINE_RECEPTOR_INTERACTION	90/1013	261/5189	3.80443e-09	3.42399e-07	2.86334e-07	TNFSF4/CSF1/TGFB2/TNFRSF25/TNFRSF14/IL19/IL12RB2/IL23R/TNFRSF18/TNFRSF9/TNFRSF4/CSF3R/TPO/IL1B/EDAR/CCL20/CXCR2/IL1A/CCR4/IL20RB/CCR2/CCR3/CCR5/CX3CR1/IL12A/CCR9/XCR1/IL1RAP/IL21/CXCL2/CXCL9/CXCL13/CXCL1/CXCL5/CXCL3/CXCL8/EGF/PDGFC/IL7R/PRLR/CSF2/CSF1R/TSLP/IL12B/TNFRSF21/LTB/IL20RA/VEGFA/INHBA/IL6/PDGFA/EGFR/LEP/EDA2R/TNFRSF10B/TNFRSF10C/TNFRSF10D/TNFRSF10A/TNFSF15/CNTFR/IFNE/TNFSF8/TGFBR1/FAS/I…	90
Up.C1.24h	Up	C1	24h	KEGG_CALCIUM_SIGNALING_PATHWAY	KEGG_CALCIUM_SIGNALING_PATHWAY	65/1013	177/5189	4.18955e-08	2.51373e-06	2.10213e-06	PTAFR/CHRM3/CACNA1S/AVPR1B/CALML6/CACNA1E/PTGER3/RYR2/TACR1/ERBB4/PLCD1/AGTR1/HRH1/CACNA1D/ATP2B2/TACR3/EDNRA/CD38/ADCY2/DRD1/ADRB2/HRH2/CAMK2A/HTR4/GRM1/ADCY1/PDE1C/CHRM2/EGFR/HTR2C/ATP2B3/ADRA1A/ADCY8/GRIN1/CHRM1/P2RX3/CCKBR/ADRB1/HTR7/PDE1B/AVPR1A/ERBB3/NOS1/CACNA1C/HTR2A/BDKRB2/SLC8A3/RYR3/ITPKA/CACNA1H/GRIN2A/PRKCB/MYLK3/ATP2A3/SPHK1/NOS2/P2RX5/CACNA1G/GRIN2C/ADRA1D/MYLK2/GNA15/RYR1/SLC8A2/C…	65
Up.C1.24h	Up	C1	24h	KEGG_CELL_ADHESION_MOLECULES_CAMS	KEGG_CELL_ADHESION_MOLECULES_CAMS	49/1013	130/5189	8.29101e-07	3.73096e-05	3.12004e-05	SELE/NFASC/CNTN2/PTPRC/ICOS/SDC1/NRXN1/CD28/CTLA4/CD8B/CD8A/ITGA9/CLDN1/CLDN16/CD86/CLDN18/VCAN/HLA-DOA/HLA-B/CNTNAP2/CLDN15/CLDN4/L1CAM/CLDN2/CLDN23/CD274/PDCD1LG2/NRXN2/CADM1/NCAM1/ITGA8/CD4/CNTN1/CLDN6/SPN/ITGAM/CDH15/ITGAL/CDH3/CDH1/SDC4/SIGLEC1/CD22/ICAM1/PVR/NCAM2/CLDN14/ITGB2/ICOSLG	49
Up.C1.24h	Up	C1	24h	KEGG_ECM_RECEPTOR_INTERACTION	KEGG_ECM_RECEPTOR_INTERACTION	35/1013	83/5189	1.58526e-06	5.70692e-05	4.77246e-05	LAMC2/LAMB3/AGRN/COL11A1/TNN/TNR/ITGB6/SDC1/COL4A4/COL6A3/ITGA9/COL6A6/IBSP/SPP1/SV2C/THBS2/LAMA2/COL11A2/TNXB/RELN/LAMC3/TNC/CD44/ITGA8/COL2A1/ITGA7/SV2B/VTN/COL1A1/ITGA3/LAMA1/SDC4/COL5A3/GP6/COMP	35
Up.C1.24h	Up	C1	24h	KEGG_HEMATOPOIETIC_CELL_LINEAGE	KEGG_HEMATOPOIETIC_CELL_LINEAGE	34/1013	84/5189	6.69561e-06	0.000200868	0.000167978	CSF1/CR2/CR1/CD1D/CSF3R/TPO/IL1B/IL1A/CD8B/CD8A/THPO/TFRC/CD38/GYPA/IL7R/CSF2/CSF1R/IL6/CD5/CD3E/CD44/MS4A1/CD3G/IL2RA/KITLG/CD4/FLT3/ITGAM/CSF3/CD7/ITGA3/CD22/IL11/FCER2	34
Up.C1.24h	Up	C1	24h	KEGG_COMPLEMENT_AND_COAGULATION_CASCADES	KEGG_COMPLEMENT_AND_COAGULATION_CASCADES	29/1013	69/5189	1.34384e-05	0.000345559	0.000288977	F5/C8A/C1QC/C1QB/C4BPB/C4BPA/CR2/CR1/MASP1/KNG1/FGB/C9/C6/F13A1/C4A/C2/SERPINE1/PLAU/C3AR1/C1S/F7/F10/BDKRB2/SERPINF2/PLAUR/C5AR1/C3/CFD/SERPIND1	29
Up.C1.24h	Up	C1	24h	KEGG_TYROSINE_METABOLISM	KEGG_TYROSINE_METABOLISM	19/1013	42/5189	0.000128091	0.00288205	0.00241014	TPO/AOX1/HGD/ADH7/ADH6/DDC/MAOB/TYRP1/DBH/TYR/TH/ALDH3B2/DCT/ALDH1A3/TAT/AOC3/AOC2/ALDH3A1/IL4I1	19
Up.C1.24h	Up	C1	24h	KEGG_ARRHYTHMOGENIC_RIGHT_VENTRICULAR_CARDIOMYOPATHY_ARVC	KEGG_ARRHYTHMOGENIC_RIGHT_VENTRICULAR_CARDIOMYOPATHY_ARVC	28/1013	74/5189	0.000175712	0.00351425	0.00293881	CACNA1S/ACTN2/RYR2/ITGB6/CTNNA2/CACNB4/ITGA9/CACNA2D2/CACNA1D/CACNA2D3/LEF1/SGCD/LAMA2/DSP/ACTN3/ITGA8/CTNNA3/CACNA2D4/ITGA7/CACNA1C/PKP2/SGCG/CACNG5/CACNG4/ITGA3/DSG2/CACNG7/CACNG2	28
Up.C1.48h	Up	C1	48h	KEGG_NEUROACTIVE_LIGAND_RECEPTOR_INTERACTION	KEGG_NEUROACTIVE_LIGAND_RECEPTOR_INTERACTION	159/1215	272/5189	2.32552e-37	4.23245e-35	3.47604e-35	PTAFR/GRIK3/PTGFR/LPAR3/CHRM3/GABRD/AVPR1B/CNR2/OPRD1/CHRNB2/HTR1D/ADORA1/PTGER3/NTSR2/TACR1/CHRND/PTH2R/ADRA2B/GHSR/THRB/GPR156/AGTR1/HTR1F/P2RY14/GRM2/HRH1/DRD3/OXTR/GRM7/GABRB1/TACR3/GABRA4/GABRG1/GLRA3/NPY1R/NPY5R/RXFP1/GNRHR/GABRA2/NPFFR2/GRID2/ADRA2C/MTNR1A/GRIA2/CHRNA9/PRLR/GZMA/GABRA1/ADRA1B/PTGER4/DRD1/GABRA6/GABRG2/GABRB2/ADRB2/HRH2/F2RL1/GRIA1/HTR4/MCHR2/OPRM1/MAS1/HCRTR2/CNR1/GRIK2/NM…	159
Up.C1.48h	Up	C1	48h	KEGG_CALCIUM_SIGNALING_PATHWAY	KEGG_CALCIUM_SIGNALING_PATHWAY	87/1215	177/5189	2.66889e-14	2.42869e-12	1.99465e-12	PTAFR/PTGFR/CHRM3/CACNA1S/AVPR1B/CALML6/CACNA1E/PTGER3/RYR2/TACR1/SLC8A1/ERBB4/PLCD1/AGTR1/TNNC1/HRH1/OXTR/CACNA1D/ATP2B2/TACR3/SLC25A31/ADCY2/ADRA1B/DRD1/ADRB2/HRH2/CAMK2A/HTR4/PLN/GRM1/ADCY1/PDE1C/CHRM2/EGFR/HTR5A/CYSLTR1/CACNA1F/HTR2C/ATP2B3/ADRA1A/ADCY8/TRHR/ADRB3/CACNA1B/GRIN1/CHRM1/GRM5/P2RX3/CCKBR/TACR2/ADRB1/HTR7/PDE1B/AVPR1A/ERBB3/NOS1/CACNA1C/HTR2A/BDKRB2/SLC8A3/CHRNA7/CHRM5/RYR3/ITPKA/…	87
Up.C1.48h	Up	C1	48h	KEGG_COMPLEMENT_AND_COAGULATION_CASCADES	KEGG_COMPLEMENT_AND_COAGULATION_CASCADES	39/1215	69/5189	2.65691e-09	1.61186e-07	1.32379e-07	F3/F13B/SERPINC1/F5/C8A/C1QC/C1QB/C4BPB/C4BPA/CR2/CR1/MASP1/KNG1/FGB/FGG/F11/C9/F12/C6/F13A1/PLG/SERPINE1/F8/PLAT/F2/PLAU/MBL2/C3AR1/C1S/CPB2/F7/F10/SERPINA1/BDKRB2/PLAUR/C5AR1/C3/CFD/SERPIND1	39
Up.C1.48h	Up	C1	48h	KEGG_CELL_ADHESION_MOLECULES_CAMS	KEGG_CELL_ADHESION_MOLECULES_CAMS	59/1215	130/5189	2.04088e-08	9.28599e-07	7.62644e-07	SELE/MPZ/CLDN19/NFASC/CNTN2/PTPRC/ICOS/SDC1/ITGA4/NRXN1/CD28/CTLA4/ITGAV/CD8B/CD8A/ITGA9/CD80/CLDN1/CLDN16/CD86/CLDN18/VCAN/HLA-F/HLA-DRA/HLA-DOA/HLA-B/CNTNAP2/CLDN4/NRCAM/NLGN4X/L1CAM/CLDN2/CLDN23/PDCD1LG2/NRXN2/CADM1/NCAM1/ITGA8/CD4/CNTN1/NEO1/CD276/SPN/ITGAM/CDH15/ITGAL/CDH3/CDH1/CD226/CDH2/SDC4/SIGLEC1/ICAM1/PVR/CD99/NCAM2/CLDN14/ITGB2/ICOSLG	59
Up.C1.48h	Up	C1	48h	KEGG_ARRHYTHMOGENIC_RIGHT_VENTRICULAR_CARDIOMYOPATHY_ARVC	KEGG_ARRHYTHMOGENIC_RIGHT_VENTRICULAR_CARDIOMYOPATHY_ARVC	38/1215	74/5189	1.38552e-07	5.0433e-06	4.14198e-06	CACNA1S/ACTN2/RYR2/ITGB6/CTNNA2/ITGA4/DES/ITGAV/SLC8A1/CACNB4/ITGA9/CACNA2D2/CACNA1D/CACNA2D3/LEF1/ITGA2/SGCD/LAMA2/GJA1/DSP/CACNA1F/ACTN3/ITGA8/CTNNA3/CACNB2/CACNA2D4/CACNA1C/PKP2/SGCG/CACNG3/CACNG5/CACNG4/SGCA/ITGA3/CDH2/DSG2/CACNG7/CACNG2	38
Up.C1.48h	Up	C1	48h	KEGG_DILATED_CARDIOMYOPATHY	KEGG_DILATED_CARDIOMYOPATHY	43/1215	90/5189	2.99098e-07	9.07265e-06	7.45122e-06	TGFB2/CACNA1S/TNNT2/RYR2/ITGB6/ITGA4/DES/ITGAV/SLC8A1/CACNB4/ITGA9/CACNA2D2/TNNC1/ADCY5/CACNA1D/CACNA2D3/ADCY2/ITGA2/SGCD/PLN/LAMA2/ADCY1/CACNA1F/ADCY8/MYBPC3/ITGA8/ADRB1/CACNB2/MYL2/CACNA2D4/CACNA1C/SGCG/MYH6/MYH7/ACTC1/ADCY7/CACNG3/CACNG5/CACNG4/SGCA/ITGA3/CACNG7/CACNG2	43
Up.C1.48h	Up	C1	48h	KEGG_CYTOKINE_CYTOKINE_RECEPTOR_INTERACTION	KEGG_CYTOKINE_CYTOKINE_RECEPTOR_INTERACTION	93/1215	261/5189	3.26263e-06	8.48285e-05	6.96683e-05	TNFSF4/TGFB2/TNFRSF14/IL22RA1/IFNLR1/IL19/IL12RB2/IL23R/TNFRSF9/TNFRSF4/CSF3R/TPO/IL1B/EDAR/CCL20/CXCR1/CXCR4/CXCR2/IL1A/CCR4/IL5RA/CCR1/CCR2/CCR3/CCR5/CX3CR1/IL12A/CCR9/XCR1/CXCL6/IL21/CXCL9/CXCL10/CXCL11/CXCL1/CXCL5/CXCL3/CXCL8/EGF/PDGFC/IL7R/PRLR/CSF2/CSF1R/IL12B/CXCL14/IL17B/IL20RA/PRL/INHBA/CCL26/IL6/PDGFA/EGFR/LEP/EDA2R/CXCR3/TNFRSF10B/TNFRSF10C/TNFRSF10A/TNFSF15/CNTFR/IFNE/TNFSF8/TGFBR1/FA…	93
Up.C1.48h	Up	C1	48h	KEGG_ECM_RECEPTOR_INTERACTION	KEGG_ECM_RECEPTOR_INTERACTION	38/1215	83/5189	5.36657e-06	0.000122089	0.00010027	LAMC2/LAMB3/AGRN/COL11A1/TNN/TNR/ITGB6/SDC1/ITGA4/COL4A4/COL6A3/ITGAV/ITGA9/COL6A6/IBSP/SPP1/ITGA2/SV2C/THBS4/THBS2/LAMA2/TNXB/LAMB4/RELN/LAMC3/TNC/CD44/ITGA8/COL2A1/SV2B/COL1A1/ITGA3/LAMA1/SDC4/COL5A3/GP6/COMP/COL6A2	38
Up.C1.48h	Up	C1	48h	KEGG_HYPERTROPHIC_CARDIOMYOPATHY_HCM	KEGG_HYPERTROPHIC_CARDIOMYOPATHY_HCM	37/1215	83/5189	1.51609e-05	0.000306586	0.000251794	TGFB2/CACNA1S/TNNT2/RYR2/ITGB6/ITGA4/DES/ITGAV/SLC8A1/CACNB4/ITGA9/CACNA2D2/TNNC1/CACNA1D/CACNA2D3/ITGA2/SGCD/LAMA2/IL6/CACNA1F/MYBPC3/ITGA8/CACNB2/MYL2/CACNA2D4/CACNA1C/SGCG/MYH6/MYH7/ACTC1/CACNG3/CACNG5/CACNG4/SGCA/ITGA3/CACNG7/CACNG2	37
Up.C1.48h	Up	C1	48h	KEGG_HEMATOPOIETIC_CELL_LINEAGE	KEGG_HEMATOPOIETIC_CELL_LINEAGE	37/1215	84/5189	2.10924e-05	0.000383881	0.000315276	CR2/CR1/CD1D/CSF3R/TPO/IL1B/ITGA4/IL1A/CD8B/CD8A/IL5RA/TFRC/GYPA/ITGA2/IL7R/CSF2/CSF1R/HLA-DRA/IL6/CD5/CD3E/CD44/MS4A1/CD3G/DNTT/IL2RA/KITLG/CD4/FLT3/CD19/ITGAM/CSF3/CD7/ITGA3/IL11/FCER2/CD33	37
Up.C1.48h	Up	C1	48h	KEGG_TYROSINE_METABOLISM	KEGG_TYROSINE_METABOLISM	21/1215	42/5189	0.000148981	0.00246496	0.00202443	TPO/AOX1/HGD/ADH7/ADH4/ADH6/ADH1C/DDC/MAOB/TYRP1/DBH/TYR/TH/ALDH3B2/HPD/DCT/ALDH1A3/TAT/AOC3/ALDH3A1/IL4I1	21
Up.C1.48h	Up	C1	48h	KEGG_AXON_GUIDANCE	KEGG_AXON_GUIDANCE	48/1215	129/5189	0.000255732	0.00387861	0.00318544	EPHA2/EPHA8/NTNG1/PLXNA2/NGEF/CXCR4/EPHA4/DPYSL5/EPHA3/SEMA5B/EPHB3/PLXNB1/PLXNA1/SRGAP3/EPHA6/ROBO2/EPHA5/UNC5C/ABLIM2/SEMA5A/UNC5A/SLIT3/EPHA7/SEMA3C/EPHB6/SEMA3D/SEMA3E/EFNB1/PLXNA3/PLXNB3/L1CAM/PAK3/UNC5D/LRRC4C/HRAS/SLIT1/CXCL12/PLXNC1/RND1/SEMA4B/PAK6/CHP2/NTN1/DCC/PAK5/EFNA2/PLXNB2/RAC2	48
Up.C1.72h	Up	C1	72h	KEGG_NEUROACTIVE_LIGAND_RECEPTOR_INTERACTION	KEGG_NEUROACTIVE_LIGAND_RECEPTOR_INTERACTION	166/1322	272/5189	2.91272e-37	5.2429e-35	4.16979e-35	PTAFR/GRIK3/PTGFR/LPAR3/CHRM3/GABRD/AVPR1B/CNR2/OPRD1/CHRNB2/HTR1D/ADORA1/PTGER3/TACR1/CHRND/NMUR1/PTH2R/ADRA2B/GPR35/THRB/PTH1R/GPR156/AGTR1/HTR1F/P2RY14/GRM2/DRD3/OXTR/GRM7/GABRB1/TACR3/GABRA4/GABRG1/GLRA3/NPY1R/EDNRA/RXFP1/NPY2R/GNRHR/GABRA2/NPFFR2/GRID2/ADRA2C/MTNR1A/GRIA2/CHRNA9/PRLR/GZMA/GABRA1/ADRA1B/PTGER4/DRD1/NMUR2/GABRA6/GABRG2/GABRB2/ADRB2/HRH2/GRM6/GRIA1/HTR4/MCHR2/OPRM1/MAS1/HCRTR2/…	166
Up.C1.72h	Up	C1	72h	KEGG_CALCIUM_SIGNALING_PATHWAY	KEGG_CALCIUM_SIGNALING_PATHWAY	87/1322	177/5189	4.70608e-12	4.23547e-10	3.36856e-10	PTAFR/PTGFR/CHRM3/CACNA1S/AVPR1B/CALML6/CACNA1E/PTGER3/RYR2/TACR1/SLC8A1/ERBB4/PLCD1/AGTR1/TNNC1/OXTR/CACNA1D/ATP2B2/TACR3/EDNRA/SLC25A31/ADCY2/ADRA1B/DRD1/ADRB2/HRH2/CAMK2A/HTR4/PLN/GRM1/ADCY1/PDE1C/CHRM2/EGFR/HTR5A/CAMK2B/CYSLTR1/CACNA1F/HTR2C/ATP2B3/ADRA1A/ADCY8/TRHR/ADRB3/CACNA1B/GRIN1/CHRM1/GRM5/P2RX3/CCKBR/ADRB1/HTR7/PDE1B/AVPR1A/ERBB3/NOS1/CACNA1C/HTR2A/BDKRB2/SLC8A3/CHRNA7/CHRM5/RYR3/ITPK…	87
Up.C1.72h	Up	C1	72h	KEGG_COMPLEMENT_AND_COAGULATION_CASCADES	KEGG_COMPLEMENT_AND_COAGULATION_CASCADES	44/1322	69/5189	1.70778e-11	1.02467e-09	8.14939e-10	F3/F13B/SERPINC1/F5/C8A/C1QC/C1QB/C4BPB/C4BPA/C8B/CD55/CR2/CR1/PROC/MASP1/KNG1/FGB/FGG/F11/C9/F12/C6/F13A1/CFB/C2/PLG/SERPINE1/PLAT/F2/PLAU/MBL2/C3AR1/C1S/CPB2/F7/F10/SERPINA1/BDKRB2/SERPINF2/PLAUR/C5AR1/C3/CFD/SERPIND1	44
Up.C1.72h	Up	C1	72h	KEGG_CELL_ADHESION_MOLECULES_CAMS	KEGG_CELL_ADHESION_MOLECULES_CAMS	64/1322	130/5189	3.18324e-09	1.43246e-07	1.13926e-07	CD2/SELE/MPZ/CLDN19/NFASC/CNTN2/CADM3/PTPRC/ICOS/SDC1/ITGA4/NRXN1/CD28/CTLA4/CD8B/CD8A/ITGA9/CD80/CLDN1/CLDN16/CD86/CLDN18/VCAN/HLA-F/HLA-DOB/HLA-DRA/HLA-DOA/HLA-C/HLA-B/CNTNAP2/CLDN4/NRCAM/NLGN4X/L1CAM/CLDN2/CLDN23/PDCD1LG2/NRXN2/CADM1/NCAM1/ITGA8/CD4/SELPLG/CNTN1/NEO1/CD276/SPN/ITGAM/CDH15/ITGAL/CDH3/CDH1/CD226/SDC4/SIGLEC1/CD22/ICAM1/MADCAM1/PVR/CD99/JAM2/CLDN14/ITGB2/ICOSLG	64
Up.C1.72h	Up	C1	72h	KEGG_HEMATOPOIETIC_CELL_LINEAGE	KEGG_HEMATOPOIETIC_CELL_LINEAGE	44/1322	84/5189	9.70424e-08	3.49353e-06	2.77848e-06	CD2/CD1A/FCGR1A/CD55/CR2/CR1/CD1D/CSF3R/TPO/IL1B/ITGA4/IL1A/CD8B/CD8A/THPO/IL5RA/TFRC/GYPA/ITGA2/IL7R/CSF2/CSF1R/HLA-DRA/EPO/IL6/IL7/CD5/CD3E/CD44/MS4A1/CD3G/DNTT/IL2RA/KITLG/CD4/FLT3/ITGAM/CSF3/CD7/ITGA3/CD22/IL11/FCER2/CD33	44
Up.C1.72h	Up	C1	72h	KEGG_CYTOKINE_CYTOKINE_RECEPTOR_INTERACTION	KEGG_CYTOKINE_CYTOKINE_RECEPTOR_INTERACTION	102/1322	261/5189	4.90311e-07	1.47093e-05	1.16986e-05	TNFSF4/TGFB2/TNFRSF8/TNFRSF14/IL22RA1/IFNLR1/IL19/IL12RB2/IL23R/TNFRSF9/TNFRSF4/CSF3R/TPO/IL1B/EDAR/CCL20/IL18RAP/CXCR4/CXCR2/IL1A/CCR4/IL5RA/CXCR6/CCR1/CCR2/CCR3/CCR5/CX3CR1/IL12A/CCR9/XCR1/CXCL6/IL21/CXCL9/CXCL10/CXCL11/CXCL13/CXCL1/CXCL5/CXCL3/CXCL8/EGF/IL7R/PRLR/CSF2/CSF1R/IL12B/CXCL14/IL17B/IL20RA/PRL/INHBA/EPO/CCL26/IL6/PDGFA/EGFR/LEP/EDA2R/CXCR3/TNFRSF10B/TNFRSF10C/TNFRSF10A/IL7/TNFSF15/CN…	102
Up.C1.72h	Up	C1	72h	KEGG_DILATED_CARDIOMYOPATHY	KEGG_DILATED_CARDIOMYOPATHY	43/1322	90/5189	3.48558e-06	8.96292e-05	7.1284e-05	TGFB2/CACNA1S/TNNT2/RYR2/ITGB6/ITGA4/DES/SLC8A1/CACNB4/ITGA9/CACNA2D2/TNNC1/ADCY5/CACNA1D/CACNA2D3/MYL3/ADCY2/ITGA2/SGCD/PLN/LAMA2/ADCY1/CACNA1F/ADCY8/MYBPC3/ITGA8/ADRB1/MYL2/CACNA2D4/ITGA7/CACNA1C/SGCG/MYH6/MYH7/ACTC1/ADCY7/CACNG3/CACNG5/CACNG4/SGCA/ITGA3/CACNG7/CACNG2	43
Up.C1.72h	Up	C1	72h	KEGG_ECM_RECEPTOR_INTERACTION	KEGG_ECM_RECEPTOR_INTERACTION	40/1322	83/5189	5.83494e-06	0.000131286	0.000104415	LAMC2/LAMB3/AGRN/COL11A1/TNN/TNR/ITGB6/SDC1/ITGA4/COL4A4/COL6A3/COL3A1/ITGA9/COL6A6/IBSP/SPP1/ITGA2/SV2C/THBS4/THBS2/LAMA2/TNXB/LAMB4/RELN/LAMC3/TNC/CD44/ITGA8/COL2A1/ITGA7/SV2B/VTN/COL1A1/ITGA3/LAMA1/SDC4/COL5A3/GP6/COMP/COL6A2	40
Up.C1.72h	Up	C1	72h	KEGG_HYPERTROPHIC_CARDIOMYOPATHY_HCM	KEGG_HYPERTROPHIC_CARDIOMYOPATHY_HCM	39/1322	83/5189	1.62182e-05	0.000324363	0.000257973	TGFB2/CACNA1S/PRKAB2/TNNT2/RYR2/ITGB6/ITGA4/DES/SLC8A1/CACNB4/PRKAG3/ITGA9/CACNA2D2/TNNC1/CACNA1D/CACNA2D3/MYL3/ITGA2/SGCD/LAMA2/IL6/CACNA1F/MYBPC3/ITGA8/MYL2/CACNA2D4/ITGA7/CACNA1C/SGCG/MYH6/MYH7/ACTC1/CACNG3/CACNG5/CACNG4/SGCA/ITGA3/CACNG7/CACNG2	39
Up.C1.72h	Up	C1	72h	KEGG_ARRHYTHMOGENIC_RIGHT_VENTRICULAR_CARDIOMYOPATHY_ARVC	KEGG_ARRHYTHMOGENIC_RIGHT_VENTRICULAR_CARDIOMYOPATHY_ARVC	35/1322	74/5189	3.68633e-05	0.000663539	0.000527727	CACNA1S/ACTN2/RYR2/ITGB6/CTNNA2/ITGA4/DES/SLC8A1/CACNB4/ITGA9/CACNA2D2/CACNA1D/CACNA2D3/LEF1/ITGA2/SGCD/LAMA2/DSP/CACNA1F/ACTN3/ITGA8/CTNNA3/CACNA2D4/ITGA7/CACNA1C/PKP2/SGCG/CACNG3/CACNG5/CACNG4/SGCA/ITGA3/DSG2/CACNG7/CACNG2	35
Up.C1.72h	Up	C1	72h	KEGG_TYROSINE_METABOLISM	KEGG_TYROSINE_METABOLISM	23/1322	42/5189	4.6206e-05	0.000756099	0.000601342	TPO/AOX1/HGD/ADH7/ADH4/ADH6/ADH1B/ADH1C/DDC/MAOB/TYRP1/DBH/TYR/TH/ALDH3B2/HPD/DCT/ALDH1A3/TAT/AOC3/AOC2/ALDH3A1/IL4I1	23
Up.C1.72h	Up	C1	72h	KEGG_MATURITY_ONSET_DIABETES_OF_THE_YOUNG	KEGG_MATURITY_ONSET_DIABETES_OF_THE_YOUNG	16/1322	25/5189	5.29035e-05	0.000793552	0.000631129	PKLR/NEUROD1/SLC2A2/NKX6-1/MNX1/GCK/HNF4G/MAFA/PAX6/IAPP/HNF1A/ONECUT1/HNF1B/FOXA2/HNF4A/FOXA3	16
Up.C1.72h	Up	C1	72h	KEGG_ABC_TRANSPORTERS	KEGG_ABC_TRANSPORTERS	22/1322	44/5189	0.000387262	0.00536208	0.00426458	ABCA4/ABCA12/ABCB11/ABCG5/ABCG8/TAP1/TAP2/ABCA13/ABCB4/ABCB5/CFTR/ABCD1/ABCA2/ABCC8/ABCD2/ABCC9/ABCC11/ABCC12/ABCC3/ABCA10/ABCA7/ABCG1	22
Up.C1.72h	Up	C1	72h	KEGG_AXON_GUIDANCE	KEGG_AXON_GUIDANCE	50/1322	129/5189	0.000531987	0.00677447	0.00538789	EPHA2/EPHA8/NTNG1/PLXNA2/NGEF/CXCR4/EPHA4/DPYSL5/EPHA3/SEMA5B/EPHB3/SEMA3B/PLXNB1/PLXNA1/SRGAP3/EPHA6/ROBO2/EPHA5/UNC5C/ABLIM2/SEMA5A/UNC5A/SLIT3/EPHA7/SEMA3C/EPHB6/SEMA3E/EFNB1/PLXNA3/PLXNB3/L1CAM/PAK3/UNC5D/LRRC4C/HRAS/SLIT1/UNC5B/CXCL12/PLXNC1/RND1/SEMA4B/PAK6/NTN3/CHP2/NTN1/DCC/PAK5/EFNA2/PLXNB2/RAC2	50
Up.C1.72h	Up	C1	72h	KEGG_VIRAL_MYOCARDITIS	KEGG_VIRAL_MYOCARDITIS	30/1322	68/5189	0.000593149	0.00677447	0.00538789	CD55/CD28/CD80/MYH15/CD86/SGCD/HLA-F/HLA-DOB/HLA-DRA/HLA-DOA/HLA-C/LAMA2/HLA-B/CCND1/SGCG/MYH6/MYH7/ITGAL/MYH11/MYH13/MYH8/MYH4/MYH1/MYH2/MYH3/SGCA/ICAM1/MYH14/RAC2/ITGB2	30
Up.C1.72h	Up	C1	72h	KEGG_LINOLEIC_ACID_METABOLISM	KEGG_LINOLEIC_ACID_METABOLISM	16/1322	29/5189	0.000602175	0.00677447	0.00538789	PLA2G5/PLA2G2D/PLA2G2F/CYP2J2/PLA2G2A/AKR1B10/CYP3A43/CYP3A4/CYP2C19/CYP2C9/CYP2C8/CYP2E1/PLA2G12B/CYP1A2/PLA2G4E/ALOX15	16
Down.C3.24h	Down	C3	24h	KEGG_DNA_REPLICATION	KEGG_DNA_REPLICATION	24/238	36/5189	1.83534e-24	2.01121e-22	1.84608e-22	MCM6/RFC4/MCM2/PRIM2/MCM3/RPA3/RFC2/POLD2/MCM7/POLA1/MCM4/POLD3/FEN1/DNA2/POLE/PRIM1/RFC5/RFC3/RNASEH2B/POLE2/RPA1/RNASEH2A/POLD1/MCM5	24
Down.C3.24h	Down	C3	24h	KEGG_CELL_CYCLE	KEGG_CELL_CYCLE	40/238	125/5189	3.21794e-24	2.01121e-22	1.84608e-22	CDKN2C/CDC7/E2F2/ORC1/CDC20/BUB1/MCM6/STAG1/CDC25A/MCM2/MAD2L1/CCNA2/SKP2/CDC25C/CCNB1/TTK/MCM3/DBF4/MCM7/SMC1A/CCNE2/RAD21/MCM4/CHEK1/CDK1/ESPL1/CDK2/CCNB2/BUB1B/PKMYT1/PLK1/ORC6/CDC6/RBL1/E2F1/CDC25B/CCNE1/CDC45/MCM5/CHEK2	40
Down.C3.24h	Down	C3	24h	KEGG_HOMOLOGOUS_RECOMBINATION	KEGG_HOMOLOGOUS_RECOMBINATION	13/238	28/5189	5.83562e-11	2.43151e-09	2.23187e-09	RAD54L/RPA3/XRCC2/POLD2/RAD54B/POLD3/MRE11/BRCA2/RAD51/BLM/RPA1/EME1/POLD1	13
Down.C3.24h	Down	C3	24h	KEGG_MISMATCH_REPAIR	KEGG_MISMATCH_REPAIR	11/238	23/5189	1.24897e-09	3.90304e-08	3.58258e-08	EXO1/MSH6/RFC4/RPA3/RFC2/POLD2/POLD3/RFC5/RFC3/RPA1/POLD1	11
Down.C3.24h	Down	C3	24h	KEGG_BASE_EXCISION_REPAIR	KEGG_BASE_EXCISION_REPAIR	11/238	35/5189	2.35868e-07	5.89671e-06	5.41255e-06	PARP1/NEIL3/POLD2/POLD3/FEN1/UNG/POLE/HMGB1/POLE2/NTHL1/POLD1	11
Down.C3.24h	Down	C3	24h	KEGG_PYRIMIDINE_METABOLISM	KEGG_PYRIMIDINE_METABOLISM	18/238	98/5189	3.26845e-07	6.80927e-06	6.2502e-06	CDA/DTYMK/RRM2/DCK/PRIM2/POLD2/POLA1/POLD3/RRM1/ENTPD1/POLE/PRIM1/POLE2/DUT/POLR3K/NT5M/TK1/POLD1	18
Down.C3.24h	Down	C3	24h	KEGG_OOCYTE_MEIOSIS	KEGG_OOCYTE_MEIOSIS	18/238	112/5189	2.5278e-06	4.51393e-05	4.14332e-05	CDC20/BUB1/SGO1/MAD2L1/CDC25C/CCNB1/FBXO5/SMC1A/FBXO43/CCNE2/CDK1/ESPL1/CDK2/CCNB2/PKMYT1/PLK1/AURKA/CCNE1	18
Down.C3.24h	Down	C3	24h	KEGG_NUCLEOTIDE_EXCISION_REPAIR	KEGG_NUCLEOTIDE_EXCISION_REPAIR	11/238	44/5189	3.00185e-06	4.69039e-05	4.30528e-05	RFC4/RPA3/RFC2/POLD2/POLD3/POLE/RFC5/RFC3/POLE2/RPA1/POLD1	11
Down.C3.24h	Down	C3	24h	KEGG_PURINE_METABOLISM	KEGG_PURINE_METABOLISM	21/238	159/5189	9.32964e-06	0.000129578	0.000118939	AK5/RRM2/PDE1A/GMPS/PAICS/GUCY1A1/GUCY1B1/DCK/PRIM2/POLD2/POLA1/POLD3/RRM1/ENTPD1/POLE/PRIM1/POLE2/POLR3K/NT5M/PDE6G/POLD1	21
Down.C3.24h	Down	C3	24h	KEGG_P53_SIGNALING_PATHWAY	KEGG_P53_SIGNALING_PATHWAY	11/238	68/5189	0.000225839	0.00282299	0.00259121	RRM2/CCNB1/CCNE2/SESN3/CHEK1/CDK1/CDK2/CCNB2/CCNE1/GTSE1/CHEK2	11
Down.C3.24h	Down	C3	24h	KEGG_TERPENOID_BACKBONE_BIOSYNTHESIS	KEGG_TERPENOID_BACKBONE_BIOSYNTHESIS	5/238	15/5189	0.000400355	0.00454949	0.00417596	HMGCS1/HMGCR/ACAT2/PDSS1/MVK	5
Down.C3.24h	Down	C3	24h	KEGG_PROGESTERONE_MEDIATED_OOCYTE_MATURATION	KEGG_PROGESTERONE_MEDIATED_OOCYTE_MATURATION	12/238	85/5189	0.000438019	0.0045627	0.00418808	BUB1/CDC25A/MAD2L1/CCNA2/CDC25C/CCNB1/CDK1/CDK2/CCNB2/PKMYT1/PLK1/CDC25B	12
Down.C3.24h	Down	C3	24h	KEGG_STEROID_BIOSYNTHESIS	KEGG_STEROID_BIOSYNTHESIS	5/238	17/5189	0.000764954	0.00735533	0.00675142	DHCR24/CYP51A1/EBP/SQLE/DHCR7	5
Down.C3.48h	Down	C3	48h	KEGG_CELL_CYCLE	KEGG_CELL_CYCLE	35/199	125/5189	8.95842e-22	1.25418e-19	1.20703e-19	CDKN2C/CDC7/E2F2/ORC1/CDC20/BUB1/MCM6/CDC25A/MCM2/MAD2L1/CCNA2/PTTG1/SKP2/CDC25C/CCNB1/TTK/MCM3/DBF4/MCM7/CCNE2/MCM4/CDK1/ESPL1/CDKN1B/CCNB2/BUB1B/PKMYT1/PLK1/ORC6/CDC6/RBL1/E2F1/CDC25B/CDC45/MCM5	35
Down.C3.48h	Down	C3	48h	KEGG_DNA_REPLICATION	KEGG_DNA_REPLICATION	14/199	36/5189	1.70688e-11	1.19481e-09	1.1499e-09	MCM6/RFC4/MCM2/MCM3/MCM7/POLA1/MCM4/FEN1/DNA2/POLE/PRIM1/RFC3/POLE2/MCM5	14
Down.C3.48h	Down	C3	48h	KEGG_OOCYTE_MEIOSIS	KEGG_OOCYTE_MEIOSIS	17/199	112/5189	9.15674e-07	4.27314e-05	4.1125e-05	PPP2R5A/CDC20/BUB1/SGO1/MAD2L1/PTTG1/CDC25C/CCNB1/FBXO5/FBXO43/CCNE2/CDK1/ESPL1/CCNB2/PKMYT1/PLK1/AURKA	17
Down.C3.48h	Down	C3	48h	KEGG_HOMOLOGOUS_RECOMBINATION	KEGG_HOMOLOGOUS_RECOMBINATION	7/199	28/5189	6.54292e-05	0.00227593	0.00219037	RAD54L/XRCC2/RAD54B/BRCA2/RAD51/BLM/EME1	7
Down.C3.48h	Down	C3	48h	KEGG_PROGESTERONE_MEDIATED_OOCYTE_MATURATION	KEGG_PROGESTERONE_MEDIATED_OOCYTE_MATURATION	12/199	85/5189	8.12832e-05	0.00227593	0.00219037	BUB1/CDC25A/MAD2L1/CCNA2/CDC25C/CCNB1/PIK3CG/CDK1/CCNB2/PKMYT1/PLK1/CDC25B	12
Down.C3.72h	Down	C3	72h	KEGG_CELL_CYCLE	KEGG_CELL_CYCLE	35/204	125/5189	2.1239e-21	2.90974e-19	2.74989e-19	CDKN2C/CDC7/E2F2/ORC1/CDC20/BUB1/MCM6/CDC25A/MCM2/MAD2L1/CCNA2/PTTG1/SKP2/CDC25C/CCNB1/TTK/MCM3/DBF4/MCM7/CCNE2/MCM4/CDK1/ESPL1/CDKN1B/CCNB2/BUB1B/PKMYT1/PLK1/ORC6/CDC6/RBL1/E2F1/CDC25B/CDC45/MCM5	35
Down.C3.72h	Down	C3	72h	KEGG_DNA_REPLICATION	KEGG_DNA_REPLICATION	15/204	36/5189	1.33577e-12	9.15006e-11	8.64738e-11	MCM6/RFC4/MCM2/MCM3/RFC2/MCM7/POLA1/MCM4/FEN1/DNA2/PRIM1/RFC5/RFC3/POLE2/MCM5	15
Down.C3.72h	Down	C3	72h	KEGG_OOCYTE_MEIOSIS	KEGG_OOCYTE_MEIOSIS	16/204	112/5189	6.09725e-06	0.000278441	0.000263144	CDC20/BUB1/SGO1/MAD2L1/PTTG1/CDC25C/CCNB1/FBXO5/FBXO43/CCNE2/CDK1/ESPL1/CCNB2/PKMYT1/PLK1/AURKA	16
Down.C3.72h	Down	C3	72h	KEGG_PROGESTERONE_MEDIATED_OOCYTE_MATURATION	KEGG_PROGESTERONE_MEDIATED_OOCYTE_MATURATION	13/204	85/5189	2.21488e-05	0.000758595	0.00071692	BUB1/CDC25A/MAD2L1/CCNA2/CDC25C/CCNB1/PIK3CG/CDK1/PDE3A/CCNB2/PKMYT1/PLK1/CDC25B	13
Down.C3.72h	Down	C3	72h	KEGG_HOMOLOGOUS_RECOMBINATION	KEGG_HOMOLOGOUS_RECOMBINATION	7/204	28/5189	7.6644e-05	0.00210004	0.00198468	RAD54L/XRCC2/RAD54B/BRCA2/RAD51/BLM/EME1	7
Down.C2.24h	Down	C2	24h	KEGG_DNA_REPLICATION	KEGG_DNA_REPLICATION	25/325	36/5189	1.09088e-22	1.65814e-20	1.57317e-20	MCM6/RFC4/MCM2/PRIM2/MCM3/RPA3/RFC2/POLD2/MCM7/POLA1/MCM4/POLD3/FEN1/POLA2/DNA2/POLE/PRIM1/RFC5/RFC3/RNASEH2B/POLE2/RPA1/RNASEH2A/POLD1/MCM5	25
Down.C2.24h	Down	C2	24h	KEGG_CELL_CYCLE	KEGG_CELL_CYCLE	42/325	125/5189	7.29314e-21	5.54279e-19	5.25874e-19	CDKN2C/CDC7/E2F2/ORC1/CDC20/BUB1/MCM6/STAG1/TFDP2/CDC25A/MCM2/MAD2L1/CCNA2/SKP2/CDC25C/CCNB1/TTK/MCM3/DBF4/MCM7/SMC1A/CCNE2/RAD21/MCM4/WEE1/CHEK1/CDK1/ESPL1/CDK2/CCNB2/BUB1B/PKMYT1/PLK1/ORC6/CDC6/RBL1/E2F1/CDC25B/CCNE1/CDC45/MCM5/CHEK2	42
Down.C2.24h	Down	C2	24h	KEGG_MISMATCH_REPAIR	KEGG_MISMATCH_REPAIR	12/325	23/5189	2.16166e-09	1.09524e-07	1.03911e-07	EXO1/MSH2/MSH6/RFC4/RPA3/RFC2/POLD2/POLD3/RFC5/RFC3/RPA1/POLD1	12
Down.C2.24h	Down	C2	24h	KEGG_HOMOLOGOUS_RECOMBINATION	KEGG_HOMOLOGOUS_RECOMBINATION	12/325	28/5189	3.65248e-08	1.38794e-06	1.31682e-06	RAD54L/RPA3/XRCC2/POLD2/RAD54B/POLD3/BRCA2/RAD51/BLM/RPA1/EME1/POLD1	12
Down.C2.24h	Down	C2	24h	KEGG_BASE_EXCISION_REPAIR	KEGG_BASE_EXCISION_REPAIR	13/325	35/5189	7.56868e-08	2.30088e-06	2.18297e-06	PARP1/MUTYH/NEIL3/POLD2/POLD3/FEN1/UNG/POLE/HMGB1/POLE2/NTHL1/XRCC1/POLD1	13
Down.C2.24h	Down	C2	24h	KEGG_PYRIMIDINE_METABOLISM	KEGG_PYRIMIDINE_METABOLISM	21/325	98/5189	4.28654e-07	1.08592e-05	1.03027e-05	DPYD/CDA/DTYMK/RRM2/DCK/PRIM2/POLD2/POLA1/POLD3/RRM1/POLA2/ENTPD1/POLE/PRIM1/POLE2/DUT/POLR3K/NT5M/TK1/POLD1/UPB1	21
Down.C2.24h	Down	C2	24h	KEGG_PURINE_METABOLISM	KEGG_PURINE_METABOLISM	26/325	159/5189	4.52237e-06	9.82001e-05	9.31677e-05	AK5/NPR1/RRM2/PDE1A/GMPS/PAICS/GUCY1A1/GUCY1B1/DCK/PRIM2/GMPR/POLD2/POLA1/HPRT1/POLD3/RRM1/POLA2/ENTPD1/POLE/PRIM1/POLE2/POLR3K/NT5M/PFAS/PDE6G/POLD1	26
Down.C2.24h	Down	C2	24h	KEGG_OOCYTE_MEIOSIS	KEGG_OOCYTE_MEIOSIS	20/325	112/5189	1.56359e-05	0.000297082	0.000281858	PPP2R5A/CDC20/BUB1/SGO1/MAD2L1/CDC25C/CCNB1/FBXO5/SMC1A/FBXO43/CCNE2/CDK1/ESPL1/CDK2/REC8/CCNB2/PKMYT1/PLK1/AURKA/CCNE1	20
Down.C2.24h	Down	C2	24h	KEGG_STEROID_BIOSYNTHESIS	KEGG_STEROID_BIOSYNTHESIS	7/325	17/5189	3.99142e-05	0.000674107	0.000639561	DHCR24/CYP51A1/EBP/SQLE/FDFT1/DHCR7/LSS	7
Down.C2.24h	Down	C2	24h	KEGG_NUCLEOTIDE_EXCISION_REPAIR	KEGG_NUCLEOTIDE_EXCISION_REPAIR	11/325	44/5189	5.80604e-05	0.000882519	0.000837293	RFC4/RPA3/RFC2/POLD2/POLD3/POLE/RFC5/RFC3/POLE2/RPA1/POLD1	11
Down.C2.48h	Down	C2	48h	KEGG_CELL_CYCLE	KEGG_CELL_CYCLE	37/263	125/5189	1.47734e-19	2.17168e-17	2.05272e-17	CDKN2C/CDC7/E2F2/ORC1/CDC20/BUB1/MCM6/STAG1/CDC25A/MCM2/MAD2L1/CCNA2/PTTG1/SKP2/CDC25C/CCNB1/TTK/MCM3/DBF4/MCM7/CCNE2/MCM4/CHEK1/CDK1/ESPL1/CDKN1B/CCNB2/BUB1B/PKMYT1/PLK1/ORC6/CDC6/RBL1/E2F1/CDC25B/CDC45/MCM5	37
Down.C2.48h	Down	C2	48h	KEGG_DNA_REPLICATION	KEGG_DNA_REPLICATION	16/263	36/5189	3.54975e-12	2.60906e-10	2.46614e-10	MCM6/RFC4/MCM2/MCM3/MCM7/POLA1/MCM4/POLD3/FEN1/DNA2/POLE/PRIM1/RFC5/RFC3/POLE2/MCM5	16
Down.C2.48h	Down	C2	48h	KEGG_OOCYTE_MEIOSIS	KEGG_OOCYTE_MEIOSIS	18/263	112/5189	1.04068e-05	0.000509933	0.000481999	PPP2R5A/CDC20/BUB1/SGO1/MAD2L1/PTTG1/CDC25C/CCNB1/FBXO5/RPS6KA2/FBXO43/CCNE2/CDK1/ESPL1/CCNB2/PKMYT1/PLK1/AURKA	18
Down.C2.48h	Down	C2	48h	KEGG_HOMOLOGOUS_RECOMBINATION	KEGG_HOMOLOGOUS_RECOMBINATION	8/263	28/5189	5.01398e-05	0.00184264	0.0017417	RAD54L/XRCC2/RAD54B/POLD3/BRCA2/RAD51/BLM/EME1	8
Down.C2.48h	Down	C2	48h	KEGG_BASE_EXCISION_REPAIR	KEGG_BASE_EXCISION_REPAIR	8/263	35/5189	0.000278528	0.00818873	0.00774015	PARP1/NEIL3/POLD3/FEN1/POLE/HMGB1/POLE2/NTHL1	8
Down.C2.72h	Down	C2	72h	KEGG_CELL_CYCLE	KEGG_CELL_CYCLE	38/242	125/5189	7.47135e-22	1.07587e-19	1.01453e-19	CDKN2C/CDC7/E2F2/ORC1/CDC20/BUB1/MCM6/STAG1/CDC25A/MCM2/MAD2L1/CCNA2/PTTG1/SKP2/CDC25C/CCNB1/TTK/MCM3/DBF4/MCM7/E2F5/CCNE2/MCM4/CHEK1/CDK1/ESPL1/CDKN1B/CCNB2/BUB1B/PKMYT1/PLK1/ORC6/CDC6/RBL1/E2F1/CDC25B/CDC45/MCM5	38
Down.C2.72h	Down	C2	72h	KEGG_DNA_REPLICATION	KEGG_DNA_REPLICATION	17/242	36/5189	5.22463e-14	3.76173e-12	3.54725e-12	MCM6/RFC4/MCM2/PRIM2/MCM3/RFC2/MCM7/POLA1/MCM4/POLD3/FEN1/DNA2/PRIM1/RFC5/RFC3/POLE2/MCM5	17
Down.C2.72h	Down	C2	72h	KEGG_OOCYTE_MEIOSIS	KEGG_OOCYTE_MEIOSIS	18/242	112/5189	3.21268e-06	0.000154208	0.000145416	PPP2R5A/CDC20/BUB1/SGO1/MAD2L1/PTTG1/CDC25C/CCNB1/FBXO5/RPS6KA2/FBXO43/CCNE2/CDK1/ESPL1/CCNB2/PKMYT1/PLK1/AURKA	18
Down.C2.72h	Down	C2	72h	KEGG_HOMOLOGOUS_RECOMBINATION	KEGG_HOMOLOGOUS_RECOMBINATION	8/242	28/5189	2.74983e-05	0.00098994	0.000933496	RAD54L/XRCC2/RAD54B/POLD3/BRCA2/RAD51/BLM/EME1	8
Down.C2.72h	Down	C2	72h	KEGG_PROGESTERONE_MEDIATED_OOCYTE_MATURATION	KEGG_PROGESTERONE_MEDIATED_OOCYTE_MATURATION	13/242	85/5189	0.000131173	0.00377778	0.00356238	BUB1/CDC25A/MAD2L1/CCNA2/CDC25C/CCNB1/RPS6KA2/CDK1/PDE3A/CCNB2/PKMYT1/PLK1/CDC25B	13
Down.C1.24h	Down	C1	24h	KEGG_DNA_REPLICATION	KEGG_DNA_REPLICATION	25/361	36/5189	1.53579e-21	2.47262e-19	2.3441e-19	MCM6/RFC4/MCM2/PRIM2/MCM3/RPA3/RFC2/POLD2/MCM7/POLA1/MCM4/POLD3/FEN1/POLA2/DNA2/POLE/PRIM1/RFC5/RFC3/RNASEH2B/POLE2/RPA1/RNASEH2A/POLD1/MCM5	25
Down.C1.24h	Down	C1	24h	KEGG_CELL_CYCLE	KEGG_CELL_CYCLE	42/361	125/5189	4.38105e-19	3.52675e-17	3.34343e-17	CDKN2C/CDC7/E2F2/ORC1/CDC20/BUB1/MCM6/STAG1/TFDP2/CDC25A/MCM2/MAD2L1/CCNA2/SKP2/CDC25C/CCNB1/TTK/MCM3/DBF4/MCM7/SMC1A/CCNE2/RAD21/MCM4/WEE1/CHEK1/CDK1/ESPL1/CDK2/CCNB2/BUB1B/PKMYT1/PLK1/ORC6/CDC6/RBL1/E2F1/CDC25B/CCNE1/CDC45/MCM5/CHEK2	42
Down.C1.24h	Down	C1	24h	KEGG_MISMATCH_REPAIR	KEGG_MISMATCH_REPAIR	12/361	23/5189	7.22414e-09	3.87695e-07	3.67544e-07	EXO1/MSH2/MSH6/RFC4/RPA3/RFC2/POLD2/POLD3/RFC5/RFC3/RPA1/POLD1	12
Down.C1.24h	Down	C1	24h	KEGG_HOMOLOGOUS_RECOMBINATION	KEGG_HOMOLOGOUS_RECOMBINATION	12/361	28/5189	1.18006e-07	4.74973e-06	4.50285e-06	RAD54L/RPA3/XRCC2/POLD2/RAD54B/POLD3/BRCA2/RAD51/BLM/RPA1/EME1/POLD1	12
Down.C1.24h	Down	C1	24h	KEGG_OOCYTE_MEIOSIS	KEGG_OOCYTE_MEIOSIS	23/361	112/5189	1.75033e-06	5.55184e-05	5.26327e-05	PPP2R5A/CDC20/BUB1/ADCY3/SGO1/MAD2L1/CDC25C/CCNB1/FBXO5/SMC1A/AR/FBXO43/CCNE2/CDK1/ITPR2/ESPL1/CDK2/REC8/CCNB2/PKMYT1/PLK1/AURKA/CCNE1	23
Down.C1.24h	Down	C1	24h	KEGG_BASE_EXCISION_REPAIR	KEGG_BASE_EXCISION_REPAIR	12/361	35/5189	2.06901e-06	5.55184e-05	5.26327e-05	PARP1/NEIL3/POLD2/POLD3/FEN1/UNG/POLE/HMGB1/POLE2/NTHL1/XRCC1/POLD1	12
Down.C1.24h	Down	C1	24h	KEGG_PYRIMIDINE_METABOLISM	KEGG_PYRIMIDINE_METABOLISM	21/361	98/5189	2.42286e-06	5.57258e-05	5.28293e-05	DPYD/CDA/DTYMK/RRM2/DCK/PRIM2/POLD2/CTPS2/POLA1/POLD3/RRM1/POLA2/ENTPD1/POLE/PRIM1/POLE2/DUT/POLR3K/NT5M/TK1/POLD1	21
Down.C1.24h	Down	C1	24h	KEGG_PURINE_METABOLISM	KEGG_PURINE_METABOLISM	26/361	159/5189	2.99709e-05	0.000603164	0.000571813	AK5/NPR1/RRM2/ADCY3/GMPS/PAICS/GUCY1A1/GUCY1B1/DCK/PRIM2/GMPR/POLD2/POLA1/HPRT1/POLD3/RRM1/POLA2/ENTPD1/POLE/PRIM1/POLE2/POLR3K/NT5M/PFAS/PDE6G/POLD1	26
Down.C1.24h	Down	C1	24h	KEGG_NUCLEOTIDE_EXCISION_REPAIR	KEGG_NUCLEOTIDE_EXCISION_REPAIR	11/361	44/5189	0.000150505	0.00269236	0.00255242	RFC4/RPA3/RFC2/POLD2/POLD3/POLE/RFC5/RFC3/POLE2/RPA1/POLD1	11
Down.C1.24h	Down	C1	24h	KEGG_TERPENOID_BACKBONE_BIOSYNTHESIS	KEGG_TERPENOID_BACKBONE_BIOSYNTHESIS	6/361	15/5189	0.000317484	0.00511149	0.00484581	HMGCS1/HMGCR/ACAT2/PDSS1/MVK/MVD	6
Down.C1.48h	Down	C1	48h	KEGG_CELL_CYCLE	KEGG_CELL_CYCLE	38/292	125/5189	6.85881e-19	1.02196e-16	9.53013e-17	CDKN2C/CDC7/E2F2/ORC1/CDC20/BUB1/MCM6/STAG1/TFDP2/CDC25A/MCM2/MAD2L1/CCNA2/PTTG1/SKP2/CDC25C/CCNB1/TTK/MCM3/DBF4/MCM7/CCNE2/MCM4/CHEK1/CDK1/ESPL1/CDKN1B/CCNB2/BUB1B/PKMYT1/PLK1/ORC6/CDC6/RBL1/E2F1/CDC25B/CDC45/MCM5	38
Down.C1.48h	Down	C1	48h	KEGG_DNA_REPLICATION	KEGG_DNA_REPLICATION	17/292	36/5189	1.17346e-12	8.74226e-11	8.15245e-11	MCM6/RFC4/MCM2/MCM3/POLD2/MCM7/POLA1/MCM4/POLD3/FEN1/DNA2/POLE/PRIM1/RFC5/RFC3/POLE2/MCM5	17
Down.C1.48h	Down	C1	48h	KEGG_BASE_EXCISION_REPAIR	KEGG_BASE_EXCISION_REPAIR	11/292	35/5189	1.84053e-06	9.14129e-05	8.52455e-05	PARP1/NEIL3/POLD2/POLD3/FEN1/UNG/POLE/HMGB1/POLE2/NTHL1/XRCC1	11
Down.C1.48h	Down	C1	48h	KEGG_OOCYTE_MEIOSIS	KEGG_OOCYTE_MEIOSIS	20/292	112/5189	3.08258e-06	0.000114826	0.000107079	PPP2R5A/CDC20/BUB1/SGO1/MAD2L1/PPP3CA/CAMK2D/PTTG1/CDC25C/CCNB1/FBXO5/RPS6KA2/FBXO43/CCNE2/CDK1/ESPL1/CCNB2/PKMYT1/PLK1/AURKA	20
Down.C1.48h	Down	C1	48h	KEGG_HOMOLOGOUS_RECOMBINATION	KEGG_HOMOLOGOUS_RECOMBINATION	9/292	28/5189	1.33755e-05	0.000398591	0.000371699	RAD54L/XRCC2/POLD2/RAD54B/POLD3/BRCA2/RAD51/BLM/EME1	9
Down.C1.72h	Down	C1	72h	KEGG_CELL_CYCLE	KEGG_CELL_CYCLE	38/295	125/5189	9.86112e-19	1.52847e-16	1.47398e-16	CDKN2C/CDC7/E2F2/ORC1/CDC20/BUB1/MCM6/STAG1/TFDP2/CDC25A/MCM2/MAD2L1/CCNA2/PTTG1/SKP2/CDC25C/CCNB1/TTK/MCM3/DBF4/MCM7/CCNE2/MCM4/CHEK1/CDK1/ESPL1/CDKN1B/CCNB2/BUB1B/PKMYT1/PLK1/ORC6/CDC6/RBL1/E2F1/CDC25B/CDC45/MCM5	38
Down.C1.72h	Down	C1	72h	KEGG_DNA_REPLICATION	KEGG_DNA_REPLICATION	19/295	36/5189	4.43755e-15	3.4391e-13	3.31649e-13	MCM6/RFC4/MCM2/PRIM2/MCM3/RFC2/POLD2/MCM7/POLA1/MCM4/POLD3/FEN1/DNA2/POLE/PRIM1/RFC5/RFC3/POLE2/MCM5	19
Down.C1.72h	Down	C1	72h	KEGG_OOCYTE_MEIOSIS	KEGG_OOCYTE_MEIOSIS	21/295	112/5189	8.88927e-07	4.59279e-05	4.42904e-05	PPP2R5A/CDC20/BUB1/SGO1/MAD2L1/PPP3CA/CAMK2D/PTTG1/CDC25C/CCNB1/FBXO5/RPS6KA2/AR/FBXO43/CCNE2/CDK1/ESPL1/CCNB2/PKMYT1/PLK1/AURKA	21
Down.C1.72h	Down	C1	72h	KEGG_HOMOLOGOUS_RECOMBINATION	KEGG_HOMOLOGOUS_RECOMBINATION	9/295	28/5189	1.45323e-05	0.000563128	0.000543051	RAD54L/XRCC2/POLD2/RAD54B/POLD3/BRCA2/RAD51/BLM/EME1	9
Down.C1.72h	Down	C1	72h	KEGG_BASE_EXCISION_REPAIR	KEGG_BASE_EXCISION_REPAIR	9/295	35/5189	0.000104321	0.00323395	0.00311865	PARP1/NEIL3/POLD2/POLD3/FEN1/UNG/POLE/HMGB1/POLE2	9
Down.C1.72h	Down	C1	72h	KEGG_MISMATCH_REPAIR	KEGG_MISMATCH_REPAIR	7/295	23/5189	0.000198895	0.00513813	0.00495494	EXO1/RFC4/RFC2/POLD2/POLD3/RFC5/RFC3	7
Down.C1.72h	Down	C1	72h	KEGG_PROGESTERONE_MEDIATED_OOCYTE_MATURATION	KEGG_PROGESTERONE_MEDIATED_OOCYTE_MATURATION	14/295	85/5189	0.000262841	0.00582005	0.00561255	AKT3/BUB1/CDC25A/MAD2L1/CCNA2/CDC25C/CCNB1/RPS6KA2/CDK1/PDE3A/CCNB2/PKMYT1/PLK1/CDC25B	14
Down.C1.72h	Down	C1	72h	KEGG_PYRIMIDINE_METABOLISM	KEGG_PYRIMIDINE_METABOLISM	15/295	98/5189	0.000365774	0.00708688	0.0068342	DPYD/CDA/DTYMK/RRM2/PRIM2/POLD2/POLA1/POLR1E/POLD3/RRM1/ENTPD1/POLE/PRIM1/POLE2/TK1	15

## Sheet: Hallmark
Cluster	direction	dose	time	ID	Description	GeneRatio	BgRatio	pvalue	p.adjust	qvalue	geneID	Count
Up.C3.24h	Up	C3	24h	HALLMARK_P53_PATHWAY	HALLMARK_P53_PATHWAY	70/459	199/4375	6.44152e-22	3.09193e-20	2.16977e-20	EPHA2/PLK3/RNF19B/IER5/FUCA1/PHLDA3/RGS16/CLCA2/GADD45A/BTG2/JUN/NHLH2/ATF3/TGFA/SDC1/MXD1/RETSAT/IL1A/XPC/TP63/ZMAT3/FBXW7/HSPA4L/ANKRA2/CYFIP2/HBEGF/POLH/CDKN1A/TAP1/SESN1/PDGFA/SAT1/NDRG1/PVT1/NINJ1/KLF4/AK1/CDKN2B/CD82/PIDD1/EPS8L2/DDB2/FAS/DRAM1/TRIAP1/CCND2/DGKA/VDR/ISCU/DDIT3/MDM2/FOS/AEN/RPS27L/NUPR1/SOCS1/RRAD/TOB1/SPHK1/RHBDF2/FDXR/PPM1D/KRT17/TRAF4/TRIB3/TNFSF9/PPP1R15A/LIF/HMOX1/PLXNB2	70
Up.C3.24h	Up	C3	24h	HALLMARK_TNFA_SIGNALING_VIA_NFKB	HALLMARK_TNFA_SIGNALING_VIA_NFKB	68/459	200/4375	2.39091e-20	5.73819e-19	4.0268e-19	LAMB3/RNF19B/PTGS2/IER5/GADD45A/TNFRSF9/BTG2/JUN/ATF3/CCL20/MXD1/ID2/IL1A/BCL6/PTX3/BHLHE40/CCRL2/CXCL2/CXCL1/CXCL3/AREG/TLR2/IL7R/CSF2/DUSP1/HBEGF/CD83/CDKN1A/TAP1/TNFAIP3/SERPINE1/INHBA/IL6/SAT1/GEM/TRIB1/NINJ1/KLF4/TRAF1/RIGI/NR4A3/TNC/FOSL1/CD44/CCND1/BIRC3/PLAU/DUSP5/NFKB2/DRAM1/NR4A1/FOS/BCL2A1/SPHK1/CCL2/SERPINB2/JAG1/CEBPB/TNFSF9/ICAM1/GADD45B/RELB/PPP1R15A/FOSB/LIF/MAFF/SIK1/ICOSLG	68
Up.C3.24h	Up	C3	24h	HALLMARK_EPITHELIAL_MESENCHYMAL_TRANSITION	HALLMARK_EPITHELIAL_MESENCHYMAL_TRANSITION	50/459	200/4375	1.55041e-09	2.48065e-08	1.74081e-08	LAMC2/FUCA1/GADD45A/COL11A1/JUN/SDC1/COL6A3/ID2/GPC1/SERPINE2/PTX3/LRRC15/COL7A1/CXCL1/CXCL8/AREG/VCAN/ITGA2/SGCD/THBS2/TNFAIP3/SERPINE1/INHBA/IL6/SAT1/GEM/SNAI2/TNC/BDNF/TAGLN/MMP1/NTM/CD44/CADM1/DKK1/ADAM12/FAS/ACTA2/CXCL12/LRP1/GLIPR1/MMP14/TNFRSF12A/IL32/COL1A1/LAMA1/GADD45B/APLP1/FSTL3/PVR	50
Up.C3.24h	Up	C3	24h	HALLMARK_INFLAMMATORY_RESPONSE	HALLMARK_INFLAMMATORY_RESPONSE	48/459	199/4375	1.20256e-08	1.44307e-07	1.01268e-07	PTAFR/SELE/RGS16/TNFRSF9/BTG2/CSF3R/CCL20/MXD1/IL1A/CHST2/IRAK2/CCRL2/DCBLD2/NPFFR2/CXCL8/TLR2/IL7R/LCP2/HBEGF/TPBG/ROS1/CDKN1A/SERPINE1/INHBA/IL6/CYBB/MSR1/SLC7A2/TNFSF15/LPAR1/CD82/MMP14/GPR132/AQP9/SPHK1/KCNJ2/PIK3R5/CCL2/GNA15/PTGIR/TNFSF9/CD70/ICAM1/AXL/EBI3/PVR/LIF/ICOSLG	48
Up.C3.24h	Up	C3	24h	HALLMARK_KRAS_SIGNALING_UP	HALLMARK_KRAS_SIGNALING_UP	45/459	200/4375	3.22572e-07	3.09669e-06	2.17312e-06	LAPTM5/CTSS/PTGS2/FUCA1/TSPAN1/RGS16/CCL20/KIF5C/ID2/WNT7A/SEMA3B/DCBLD2/APOD/ANXA10/ITGA2/IL7R/CSF2/DOCK2/HBEGF/PRDM1/F13A1/TNFAIP3/INHBA/RELN/HDAC9/PCSK1N/GABRA3/TRIB1/KLF4/TRAF1/PDCD1LG2/SPON1/MMP10/IGF2/BIRC3/PLAU/ADAM8/PTPRR/CCND2/LCP1/ALDH1A3/ANGPTL4/PEG3/PPP1R15A/LIF	45
Up.C3.24h	Up	C3	24h	HALLMARK_APOPTOSIS	HALLMARK_APOPTOSIS	31/459	161/4375	0.00050474	0.00403792	0.00283363	TGFB2/GADD45A/BTG2/JUN/ATF3/RETSAT/IL1A/GPX1/CD38/CDKN1A/TAP1/IL6/SAT1/FEZ1/CD44/CCND1/BIRC3/FAS/IGFBP6/AVPR1A/CCND2/DDIT3/CCNA1/ISG20/TNFRSF12A/FDXR/PMAIP1/BCL2L1/GNA15/GADD45B/HMOX1	31
Up.C3.24h	Up	C3	24h	HALLMARK_HYPOXIA	HALLMARK_HYPOXIA	36/459	199/4375	0.000633417	0.00418907	0.0029397	SLC2A5/BCAN/PKP1/EDN2/JUN/ATF3/GPC1/GBE1/CHST2/BHLHE40/NOCT/P4HA2/STC2/DUSP1/TPBG/CDKN1A/RRAGD/CITED2/TNFAIP3/SERPINE1/IL6/EGFR/GPC4/STC1/NDRG1/DPYSL4/DDIT3/FOS/PGF/ISG20/B4GALNT2/NCAN/ANGPTL4/PPP1R15A/HMOX1/MAFF	36
Up.C3.24h	Up	C3	24h	HALLMARK_ESTROGEN_RESPONSE_EARLY	HALLMARK_ESTROGEN_RESPONSE_EARLY	36/459	200/4375	0.000698178	0.00418907	0.0029397	GREB1/FHL2/MLPH/BHLHE40/SEMA3B/NPY1R/AREG/STC2/FRK/TPBG/ELOVL2/CALCR/ZNF185/SLC7A2/KLF4/SYT12/RHOD/TSKU/NADSYN1/CD44/CCND1/GFRA1/RET/CXCL12/HSPB8/SCNN1A/FOS/THSD4/ESRP2/CALB2/CBFA2T3/TOB1/KRT15/PMAIP1/TFAP2C/SLC24A3	36
Up.C3.24h	Up	C3	24h	HALLMARK_KRAS_SIGNALING_DN	HALLMARK_KRAS_SIGNALING_DN	35/459	199/4375	0.00127125	0.00678003	0.00475791	PTGFR/TENT5C/TGFB2/PKP1/EDN2/BTG2/RYR2/EDAR/RSAD2/THNSL2/MFSD6/CHST2/THRB/CLDN16/SLC38A3/EPHA5/GRID2/IDUA/ADRA2C/GDNF/KCNMB1/TENM2/AKR1B10/MAGIX/TG/COL2A1/NOS1/CCNA1/MYH7/KRT15/SERPINB2/DCC/KCNQ2/RYR1/MX1	35
Up.C3.48h	Up	C3	48h	HALLMARK_EPITHELIAL_MESENCHYMAL_TRANSITION	HALLMARK_EPITHELIAL_MESENCHYMAL_TRANSITION	68/521	200/4375	3.10207e-17	1.48899e-15	1.01225e-15	LAMC2/FUCA1/GADD45A/COL11A1/SDC1/COL6A3/ID2/FAP/ITGAV/GPC1/SCG2/SERPINE2/PTX3/LRRC15/WNT5A/COL7A1/CXCL6/CXCL1/CXCL8/VCAN/ITGA2/TGFBI/EDIL3/BASP1/SGCD/SLIT3/LAMA2/GJA1/SFRP4/SERPINE1/INHBA/IL6/MXRA5/GEM/SNAI2/CTHRC1/TNC/COL5A1/BDNF/TAGLN/MMP1/NTM/CD44/CADM1/DKK1/ADAM12/FAS/ACTA2/CXCL12/LRP1/PTHLH/GLIPR1/COL4A1/MMP14/LOXL1/ANPEP/GREM1/TNFRSF12A/IL32/COL1A1/CDH2/LAMA1/PMEPA1/PLAUR/APLP1/FSTL3/COMP/P…	68
Up.C3.48h	Up	C3	48h	HALLMARK_P53_PATHWAY	HALLMARK_P53_PATHWAY	61/521	199/4375	3.44109e-13	8.25861e-12	5.61441e-12	EPHA2/PLK3/RNF19B/IER5/SFN/FUCA1/PHLDA3/RGS16/CLCA2/GADD45A/BTG2/NHLH2/ATF3/TGFA/SDC1/IL1A/XPC/TP63/ZMAT3/HSPA4L/CYFIP2/HBEGF/PERP/POLH/CDKN1A/TAP1/SESN1/PDGFA/FGF13/PVT1/NINJ1/KLF4/AK1/CDKN2B/CD82/ST14/PIDD1/EPS8L2/DDB2/ZNF365/FAS/DRAM1/TRIAP1/CCND2/DGKA/VDR/ISCU/MDM2/AEN/RPS27L/RRAD/TOB1/SPHK1/FDXR/KRT17/TRAF4/CDK5R1/TNFSF9/LIF/HMOX1/PLXNB2	61
Up.C3.48h	Up	C3	48h	HALLMARK_INFLAMMATORY_RESPONSE	HALLMARK_INFLAMMATORY_RESPONSE	57/521	199/4375	4.79804e-11	7.67686e-10	5.21892e-10	F3/RGS16/TNFRSF9/BTG2/CSF3R/IL1B/MARCO/IL1A/CHST2/IRAK2/CCRL2/DCBLD2/STAB1/TACR3/CXCL6/CXCL10/CXCL11/CXCL8/TLR2/IL7R/PTGER4/HBEGF/ROS1/MEP1A/CDKN1A/SERPINE1/INHBA/IL6/GPC3/MSR1/SLC7A2/TNFSF15/LPAR1/CD82/IFITM1/IRF7/SLC1A2/OLR1/C3AR1/MMP14/GPR132/RASGRP1/AQP9/CCL22/CSF3/SPHK1/PIK3R5/CCL5/GNA15/PLAUR/TNFSF9/CD70/ICAM1/EBI3/PVR/LIF/ICOSLG	57
Up.C3.48h	Up	C3	48h	HALLMARK_TNFA_SIGNALING_VIA_NFKB	HALLMARK_TNFA_SIGNALING_VIA_NFKB	56/521	200/4375	1.91255e-10	2.29506e-09	1.56024e-09	F3/ZC3H12A/RNF19B/PTGS2/IER5/GADD45A/TNFRSF9/BTG2/ATF3/IL1B/ID2/IL1A/KYNU/PTX3/BHLHE40/CCRL2/CXCL6/CXCL10/CXCL11/CXCL1/TLR2/IL7R/GFPT2/PTGER4/F2RL1/DUSP1/HBEGF/CDKN1A/TAP1/SGK1/SERPINE1/INHBA/IL6/GEM/TRIB1/DUSP4/NINJ1/KLF4/RIGI/TNC/FOSL1/CD44/PANX1/CCND1/PLAU/PFKFB3/OLR1/DRAM1/SPHK1/CCL5/PMEPA1/PLAUR/TNFSF9/ICAM1/LIF/ICOSLG	56
Up.C3.48h	Up	C3	48h	HALLMARK_KRAS_SIGNALING_UP	HALLMARK_KRAS_SIGNALING_UP	49/521	200/4375	3.06469e-07	2.9421e-06	2.00012e-06	LAPTM5/PTGS2/FUCA1/TSPAN1/RGS16/IL1B/KIF5C/ID2/CXCR4/WNT7A/DCBLD2/APOD/ANXA10/CXCL10/PRKG2/ITGA2/IL7R/GFPT2/F2RL1/DOCK2/HBEGF/PRDM1/F13A1/BPGM/INHBA/RELN/IKZF1/HDAC9/GABRA3/CA2/TRIB1/KLF4/PDCD1LG2/SPON1/MMP10/USH1C/PLAU/PTPRR/NR1H4/CCND2/C3AR1/LCP1/PLEK2/SCG3/PLAUR/ANGPTL4/LIF/MMP11/ITGB2	49
Up.C3.48h	Up	C3	48h	HALLMARK_KRAS_SIGNALING_DN	HALLMARK_KRAS_SIGNALING_DN	41/521	199/4375	0.000229281	0.00183425	0.00124697	PTGFR/TGFB2/IFI44L/PKP1/KLHDC8A/BTG2/RYR2/EDAR/PAX3/TFCP2L1/RSAD2/THNSL2/EFHD1/CHST2/CLDN16/SHOX2/EPHA5/AMBN/GRID2/IDUA/ADRA2C/FGFR3/GDNF/TENM2/SLC6A3/SGK1/AKR1B10/TG/MACROH2A2/COL2A1/NOS1/CCNA1/MYH7/ARHGDIG/RGS11/KRT15/DCC/KCNQ2/GAMT/RYR1/MX1	41
Up.C3.48h	Up	C3	48h	HALLMARK_MYOGENESIS	HALLMARK_MYOGENESIS	40/521	198/4375	0.000419671	0.00280541	0.00190719	AGRN/CASQ2/COL6A3/MRAS/EPHB3/BHLHE40/APOD/IGFBP7/SGCD/STC2/PDLIM7/HBEGF/LAMA2/CDKN1A/ACHE/AK1/COL15A1/PYGM/TAGLN/MYBPC3/NCAM1/ADAM12/HSPB8/NOS1/BDKRB2/CKB/MYH7/CACNA1H/MYH11/GNAO1/MYH2/SPHK1/COL1A1/MYOM1/RYR1/CFD/TNNT1/LARGE1/PLXNB2/MB	40
Up.C3.48h	Up	C3	48h	HALLMARK_ALLOGRAFT_REJECTION	HALLMARK_ALLOGRAFT_REJECTION	40/521	199/4375	0.000467568	0.00280541	0.00190719	TGFB2/FCGR2B/PTPRC/CD1D/IL1B/CD28/CD96/CCR2/CD86/IL12A/STAB1/TLR6/TLR2/FYB1/CARTPT/ITK/IRF4/TAP1/INHBA/ACHE/IL6/EGFR/HDAC9/CRTAM/IRF7/FAS/IL2RA/CD4/CCND2/CCL22/ITGAL/PRKCB/NOS2/CCL5/IL11/ICAM1/NCF4/LIF/ITGB2/ICOSLG	40
Up.C3.48h	Up	C3	48h	HALLMARK_INTERFERON_ALPHA_RESPONSE	HALLMARK_INTERFERON_ALPHA_RESPONSE	22/521	97/4375	0.00184108	0.0098191	0.00667527	IFI44L/ISG15/IFI44/RSAD2/CMPK2/CCRL2/PARP9/CXCL10/CXCL11/HERC6/TENT5A/TAP1/IFITM1/IRF7/IFIT3/OAS1/OASL/EPSTI1/IFI27/LGALS3BP/HELZ2/MX1	22
Up.C3.72h	Up	C3	72h	HALLMARK_EPITHELIAL_MESENCHYMAL_TRANSITION	HALLMARK_EPITHELIAL_MESENCHYMAL_TRANSITION	76/612	200/4375	3.38083e-18	1.6228e-16	1.13881e-16	LAMC2/PLOD1/ECM1/FUCA1/GADD45A/COL11A1/SDC1/COL6A3/ID2/FAP/CAPG/ITGAV/GPC1/SCG2/SERPINE2/PTX3/LRRC15/WNT5A/COL7A1/CXCL6/SPP1/CXCL1/CXCL8/AREG/VCAN/ITGA2/TGFBI/EDIL3/SGCD/SPOCK1/SLIT3/THBS2/GJA1/SFRP4/SERPINE1/INHBA/IL6/MAGEE1/MXRA5/GEM/SNAI2/CTHRC1/TNC/COL5A1/BDNF/TAGLN/MMP1/NTM/CD44/CADM1/DKK1/HTRA1/ADAM12/FAS/ACTA2/ITGA5/LRP1/PTHLH/GLIPR1/COL4A2/COL4A1/SGCG/MMP14/LOXL1/ANPEP/IL32/COL1A1/CDH2/LA…	76
Up.C3.72h	Up	C3	72h	HALLMARK_INTERFERON_ALPHA_RESPONSE	HALLMARK_INTERFERON_ALPHA_RESPONSE	43/612	97/4375	2.02344e-13	4.85625e-12	3.4079e-12	IFI44L/ISG15/IFI44/EIF2AK2/RSAD2/CMPK2/IFIH1/SP110/PARP14/RTP4/PARP9/DDX60/CXCL10/CXCL11/HERC6/TENT5A/TAP1/TMEM140/SAMD9/SAMD9L/LY6E/TRIM14/BATF2/UBE2L6/IFITM1/IRF7/TRIM21/IFIT3/IFIT2/OAS1/STAT2/OASL/EPSTI1/IFI27/IRF9/ISG20/IFI35/LGALS3BP/DHX58/HELZ2/BST2/USP18/MX1	43
Up.C3.72h	Up	C3	72h	HALLMARK_P53_PATHWAY	HALLMARK_P53_PATHWAY	67/612	199/4375	4.06028e-13	6.49645e-12	4.55891e-12	EPHA2/PLK3/RNF19B/IER5/SFN/FUCA1/PHLDA3/RGS16/CLCA2/GADD45A/BTG2/NHLH2/ATF3/TGFA/SDC1/IL1A/XPC/TP63/ZMAT3/HSPA4L/CYFIP2/HBEGF/PERP/H1-2/POLH/CDKN1A/TAP1/BAK1/SESN1/PDGFA/FGF13/PVT1/NINJ1/KLF4/AK1/CDKN2B/CD82/ST14/PIDD1/EPS8L2/DDB2/HRAS/ZNF365/FAS/DRAM1/TRIAP1/CCND2/DGKA/VDR/ISCU/MDM2/JAG2/AEN/RPS27L/CDH13/RRAD/TOB1/SPHK1/RHBDF2/FDXR/KRT17/TRAF4/CDK5R1/TNFSF9/LIF/HMOX1/PLXNB2	67
Up.C3.72h	Up	C3	72h	HALLMARK_INTERFERON_GAMMA_RESPONSE	HALLMARK_INTERFERON_GAMMA_RESPONSE	62/612	200/4375	1.78214e-10	2.13856e-09	1.50075e-09	SLAMF7/IFI44L/PTGS2/ISG15/IFI44/EIF2AK2/RSAD2/CMPK2/IFIH1/SP110/PARP14/RTP4/P2RY14/CD86/BANK1/DDX60/CXCL10/CXCL11/HERC6/CDKN1A/IRF4/TAP1/BPGM/IL6/SAMD9L/IDO1/LY6E/RIGI/TRIM14/BATF2/UBE2L6/IRF7/TRIM21/IFIT1/IFIT3/IFIT2/FAS/OAS3/OAS2/CD69/STAT2/OASL/EPSTI1/IFI27/PNP/IRF9/ISG20/IRF8/XAF1/IFI35/SECTM1/LGALS3BP/DHX58/RNF213/CCL5/ZNFX1/SAMHD1/HELZ2/BST2/USP18/MX1/MX2	62
Up.C3.72h	Up	C3	72h	HALLMARK_INFLAMMATORY_RESPONSE	HALLMARK_INFLAMMATORY_RESPONSE	60/612	199/4375	1.2328e-09	1.18349e-08	8.3052e-09	PTAFR/F3/RGS16/LCK/BTG2/CSF3R/IL1B/EIF2AK2/MARCO/IL1A/CHST2/RTP4/IRAK2/DCBLD2/STAB1/TACR3/CXCL6/CXCL10/CXCL11/CXCL8/SLC4A4/TLR2/IL7R/HBEGF/ROS1/MEP1A/CDKN1A/SERPINE1/INHBA/IL6/GPC3/MSR1/LY6E/TNFSF15/LPAR1/CD82/IFITM1/APLNR/IRF7/SLC1A2/OLR1/ITGA5/CD69/MMP14/GPR132/AQP9/CCL22/SPHK1/PIK3R5/CCL5/GNA15/PLAUR/C5AR1/TNFSF9/CD70/BST2/EBI3/PVR/LIF/ICOSLG	60
Up.C3.72h	Up	C3	72h	HALLMARK_TNFA_SIGNALING_VIA_NFKB	HALLMARK_TNFA_SIGNALING_VIA_NFKB	57/612	200/4375	3.20807e-08	2.56645e-07	1.80102e-07	F3/RNF19B/PTGS2/IER5/GADD45A/BTG2/ATF3/IL1B/ID2/IFIH1/IL1A/KYNU/NR4A2/PTX3/BHLHE40/CXCL6/CXCL10/CXCL11/CXCL1/CXCL3/AREG/TLR2/IL7R/F2RL1/DUSP1/HBEGF/CDKN1A/TAP1/SGK1/SERPINE1/INHBA/IL6/GEM/TRIB1/DUSP4/NINJ1/KLF4/SLC2A6/RIGI/NR4A3/TNC/FOSL1/CD44/PANX1/CCND1/PLAU/IFIT2/OLR1/DRAM1/NR4A1/CD69/SPHK1/CCL5/PLAUR/TNFSF9/LIF/ICOSLG	57
Up.C3.72h	Up	C3	72h	HALLMARK_KRAS_SIGNALING_UP	HALLMARK_KRAS_SIGNALING_UP	55/612	200/4375	2.14193e-07	1.46875e-06	1.0307e-06	LAPTM5/PTGS2/FUCA1/TSPAN1/RGS16/IL1B/GYPC/KIF5C/ID2/CXCR4/MYCN/WNT7A/DCBLD2/APOD/ANXA10/CXCL10/SPP1/PRKG2/ITGA2/IL7R/F2RL1/DOCK2/HBEGF/PRDM1/AKAP12/F13A1/BPGM/GPNMB/INHBA/RELN/IKZF1/HDAC9/PCSK1N/GABRA3/CA2/TRIB1/GADD45G/KLF4/PDCD1LG2/SPON1/MMP10/USH1C/PLAU/PTPRR/NR1H4/CCND2/LCP1/IRF8/SOX9/PLAUR/ANGPTL4/PEG3/LIF/MMP11/ITGB2	55
Up.C3.72h	Up	C3	72h	HALLMARK_KRAS_SIGNALING_DN	HALLMARK_KRAS_SIGNALING_DN	49/612	199/4375	2.93538e-05	0.000176123	0.000123595	PTGFR/TGFB2/IFI44L/BRDT/PKP1/BTG2/RYR2/EDAR/PAX3/TFCP2L1/RSAD2/THNSL2/EFHD1/NR4A2/CHST2/CLDN16/CPB1/EPHA5/AMBN/GRID2/IDUA/ADRA2C/FGFR3/GDNF/TENM2/SLC6A3/SGK1/PRKN/AKR1B10/LFNG/TG/NR6A1/CNTFR/MACROH2A2/COL2A1/NOS1/CCNA1/ZC2HC1C/MYH7/ACTC1/ARHGDIG/RGS11/SLC12A3/DCC/KCNQ2/GAMT/RYR1/ATP4A/MX1	49
Up.C3.72h	Up	C3	72h	HALLMARK_MYOGENESIS	HALLMARK_MYOGENESIS	47/612	198/4375	0.000113581	0.000605767	0.0004251	AGRN/CASQ2/CHRNA1/COL6A3/MRAS/EPHB3/BHLHE40/APOD/SGCD/STC2/PDLIM7/HBEGF/CDKN1A/ACHE/MYOM2/AK1/GSN/COL15A1/TAGLN/MYBPC3/APLNR/NCAM1/ADAM12/LDB3/HSPB8/NOS1/KLF5/COL4A2/SGCG/BDKRB2/CKB/MYH7/ACTC1/CACNA1H/MYH11/CDH13/GNAO1/MYH2/SPHK1/COL1A1/MYOM1/RYR1/CFD/TNNT1/LARGE1/PLXNB2/COL6A2	47
Up.C3.72h	Up	C3	72h	HALLMARK_APICAL_JUNCTION	HALLMARK_APICAL_JUNCTION	45/612	199/4375	0.000509794	0.00244701	0.0017172	SDC3/LAMC2/NECTIN4/NFASC/CADM3/PTPRC/ACTG2/ITGA9/CADM2/CD86/CLDN18/PPP2R2C/VCAN/ITGA2/TGFBI/ADRA1B/PCDH1/FYB1/COL9A1/FLNC/CLDN4/EGFR/SYK/CERCAM/NRXN2/HRAS/NRAP/COL17A1/AMIGO2/CNTN1/CD276/ACTC1/CDH8/CDH3/CDH1/CALB2/WNK4/ITGA3/DSC3/DSC1/PARD6G/GAMT/RRAS/MADCAM1/CLDN14	45
Up.C3.72h	Up	C3	72h	HALLMARK_ANGIOGENESIS	HALLMARK_ANGIOGENESIS	12/612	35/4375	0.0019346	0.00844191	0.00592415	ITGAV/CXCL6/SPP1/LRPAP1/VCAN/PDGFA/STC1/LPL/OLR1/CCND2/JAG2/APOH	12
Up.C2.24h	Up	C2	24h	HALLMARK_P53_PATHWAY	HALLMARK_P53_PATHWAY	89/744	199/4375	6.10834e-21	2.99309e-19	1.99325e-19	EPHA2/SLC35D1/PLK3/RNF19B/IER5/SFN/FUCA1/PHLDA3/SLC19A2/TCHH/RGS16/CLCA2/GADD45A/BTG2/JUN/NHLH2/ATF3/TGFA/SDC1/MXD1/RETSAT/IL1A/XPC/TP63/ZMAT3/FBXW7/HSPA4L/ANKRA2/CYFIP2/HBEGF/PERP/H1-2/POLH/CDKN1A/TAP1/DEF6/BAK1/SESN1/PDGFA/SAT1/NDRG1/PVT1/NINJ1/STOM/KLF4/AK1/CDKN2B/CD82/ST14/PIDD1/EPS8L2/DDB2/SLC3A2/HRAS/ZNF365/FAS/DRAM1/TRIAP1/CCND2/DGKA/VDR/ISCU/PRKAB1/DDIT3/IRAG2/MDM2/GLS2/FOS/CCNK/ABHD4/AEN…	89
Up.C2.24h	Up	C2	24h	HALLMARK_TNFA_SIGNALING_VIA_NFKB	HALLMARK_TNFA_SIGNALING_VIA_NFKB	85/744	200/4375	2.7696e-18	6.78551e-17	4.51881e-17	CSF1/LAMB3/ZC3H12A/RNF19B/PTGS2/IER5/GADD45A/TNFRSF9/BTG2/JUN/YRDC/ATF3/IL1B/CCL20/TNFAIP6/MXD1/ID2/IL1A/BCL6/PTX3/BHLHE40/CCRL2/CXCL2/CXCL1/CXCL3/AREG/TLR2/IL7R/CSF2/PTGER4/EGR1/DUSP1/HBEGF/CD83/CDKN1A/TAP1/SOD2/VEGFA/SGK1/TNFAIP3/SERPINE1/INHBA/IL6/SAT1/GEM/TRIB1/NINJ1/KLF4/TRAF1/RIGI/NR4A3/TNC/FOSL1/CD44/CCND1/BIRC3/PLAU/DUSP5/PFKFB3/NFKB2/OLR1/DRAM1/NR4A1/IL23A/FOS/BCL2A1/SMAD3/SPHK1/CCL2/CCL…	85
Up.C2.24h	Up	C2	24h	HALLMARK_INFLAMMATORY_RESPONSE	HALLMARK_INFLAMMATORY_RESPONSE	71/744	199/4375	5.9262e-11	9.67947e-10	6.44605e-10	PTAFR/CSF1/SELE/RGS16/LCK/TNFRSF9/BTG2/CSF3R/TACR1/IL1B/CCL20/TNFAIP6/MARCO/MXD1/IL1A/CHST2/IRAK2/CCRL2/HRH1/DCBLD2/TACR3/CXCL9/NPFFR2/CXCL8/EREG/SLC4A4/TLR2/IL7R/PTGER4/LCP2/HBEGF/TPBG/ROS1/MEP1A/CDKN1A/SERPINE1/INHBA/IL6/GPC3/CYBB/MSR1/HAS2/SLC7A2/TNFSF15/LPAR1/CD82/IRF7/SLC1A2/BEST1/OLR1/C3AR1/GPR132/RASGRP1/AQP9/CCL22/CSF3/SPHK1/PIK3R5/CCL2/CCL5/GNA15/PLAUR/TNFSF9/CD70/ICAM1/AXL/EBI3/PVR/LIF/…	71
Up.C2.24h	Up	C2	24h	HALLMARK_KRAS_SIGNALING_UP	HALLMARK_KRAS_SIGNALING_UP	67/744	200/4375	4.58235e-09	5.61338e-08	3.73823e-08	LAPTM5/PIGR/CTSS/PTGS2/FUCA1/TSPAN1/RGS16/YRDC/IL1B/CCL20/KIF5C/ID2/WNT7A/TMEM158/SEMA3B/DCBLD2/APOD/ANXA10/SPP1/EREG/CPE/PRKG2/IL7R/CSF2/DOCK2/HBEGF/PRDM1/F13A1/MAP7/TNFAIP3/LAT2/INHBA/RELN/IKZF1/HDAC9/NAP1L2/PCSK1N/TLR8/GABRA3/CA2/TRIB1/KLF4/TRAF1/PDCD1LG2/SPON1/MMP10/USH1C/ANO1/IGF2/BIRC3/PLAU/ADAM8/PTPRR/NR1H4/CCND2/C3AR1/LCP1/PLEK2/ALDH1A3/SCG3/IRF8/SOX9/PLAUR/ANGPTL4/PEG3/PPP1R15A/LIF	67
Up.C2.24h	Up	C2	24h	HALLMARK_EPITHELIAL_MESENCHYMAL_TRANSITION	HALLMARK_EPITHELIAL_MESENCHYMAL_TRANSITION	62/744	200/4375	4.43367e-07	4.345e-06	2.89355e-06	LAMC2/ECM1/FUCA1/GADD45A/COL11A1/JUN/SDC1/COL6A3/ID2/GPC1/SCG2/SERPINE2/PTX3/LRRC15/COL7A1/SPP1/CXCL1/CXCL8/AREG/VCAN/EDIL3/SGCD/SLIT3/THBS2/LAMA2/VEGFA/TNFAIP3/SFRP4/SERPINE1/INHBA/IL6/SAT1/MXRA5/GEM/TNFRSF11B/SNAI2/TNC/BDNF/TAGLN/MMP1/CD44/CADM1/DKK1/ADAM12/FAS/ACTA2/CXCL12/LRP1/PTHLH/GLIPR1/TNFRSF12A/IL32/COL1A1/LAMA1/PMEPA1/SDC4/PLAUR/GADD45B/APLP1/FSTL3/COMP/PVR	62
Up.C2.24h	Up	C2	24h	HALLMARK_KRAS_SIGNALING_DN	HALLMARK_KRAS_SIGNALING_DN	59/744	199/4375	4.32762e-06	3.53422e-05	2.35362e-05	PTGFR/TENT5C/TGFB2/CAPN9/BRDT/PKP1/EDN2/KLHDC8A/BTG2/HTR1D/RYR2/EDAR/ABCB11/PAX3/TFCP2L1/RSAD2/THNSL2/EFHD1/MFSD6/CHST2/THRB/CLDN16/SIDT1/CPB1/ARPP21/ITIH3/SLC38A3/EPHA5/AMBN/GRID2/IDUA/ADRA2C/GDNF/KCNMB1/TENM2/SLC6A3/SGK1/PRKN/AKR1B10/CPA2/SLC6A14/TG/NTF3/COL2A1/NOS1/CCNA1/TGM1/MYH7/SLC12A3/CDH16/KRT15/SERPINB2/DCC/KCNQ2/CKM/RYR1/PRODH/SOX10/MX1	59
Up.C2.24h	Up	C2	24h	HALLMARK_ALLOGRAFT_REJECTION	HALLMARK_ALLOGRAFT_REJECTION	57/744	199/4375	1.99448e-05	0.000139614	9.2976e-05	CSF1/TGFB2/CTSS/FGR/DYRK3/LCK/PTPRC/IL1B/CD28/ZAP70/CD8B/CD8A/CD96/CCR2/CD86/CCR5/IL12A/CXCL9/EREG/TLR2/LCP2/FYB1/ITK/LTB/LY86/IRF4/TAP1/INHBA/ACHE/IL6/EGFR/HDAC9/CRTAM/SPI1/CD3E/CD3G/IRF7/FAS/IL2RA/CD4/CCND2/CCL22/ITGAL/PRKCB/SOCS1/IRF8/CD7/CCL2/NOS2/CCL5/IL11/ICAM1/IL12RB1/NCF4/LIF/IL2RB/ICOSLG	57
Up.C2.24h	Up	C2	24h	HALLMARK_MYOGENESIS	HALLMARK_MYOGENESIS	55/744	198/4375	7.15942e-05	0.000438514	0.000292029	CASQ1/AGRN/KCNH1/ACTN2/CASQ2/MYL1/COL6A3/MRAS/EPHB3/BHLHE40/APOD/IGFBP7/FST/SGCD/STC2/HBEGF/LAMA2/CDKN1A/ACHE/KCNH2/AK1/COL15A1/PYGM/LSP1/TAGLN/ACTN3/MYBPC3/NCAM1/ADAM12/LDB3/MYL2/HSPB8/ERBB3/NOS1/KLF5/BDKRB2/CKB/MYH7/CACNA1H/MYH11/GNAO1/MYH8/MYH2/MYH3/SPHK1/COL1A1/SGCA/MYOM1/CKM/GADD45B/RYR1/CFD/TNNT1/PLXNB2/MB	55
Up.C2.48h	Up	C2	48h	HALLMARK_INFLAMMATORY_RESPONSE	HALLMARK_INFLAMMATORY_RESPONSE	83/889	199/4375	1.5291e-12	5.19014e-11	3.45638e-11	PTAFR/F3/SELE/PDPN/RGS16/LCK/TNFRSF9/BTG2/CSF3R/TACR1/IL1B/CCL20/EIF2AK2/TNFAIP6/MARCO/IL1A/CHST2/RTP4/IRAK2/CCRL2/HRH1/DCBLD2/STAB1/TACR3/CXCL6/CXCL9/CXCL10/CXCL11/CXCL8/SLC4A4/TLR2/IL7R/PTGER4/LCP2/HBEGF/TPBG/ROS1/MEP1A/CDKN1A/SERPINE1/CLEC5A/INHBA/IL6/GPC3/CYBB/MSR1/SLC7A2/LY6E/OPRK1/TNFSF15/LPAR1/CD82/IFITM1/IRF7/SLC1A2/OLR1/CD69/C3AR1/GPR183/PTGER2/MMP14/GPR132/RASGRP1/AQP9/CCL22/MEFV/CSF3/S…	83
Up.C2.48h	Up	C2	48h	HALLMARK_TNFA_SIGNALING_VIA_NFKB	HALLMARK_TNFA_SIGNALING_VIA_NFKB	83/889	200/4375	2.11843e-12	5.19014e-11	3.45638e-11	F3/LAMB3/ZC3H12A/RNF19B/PTGS2/IER5/GADD45A/TNFRSF9/BTG2/JUN/ATF3/IL1B/CCL20/TNFAIP6/ID2/IFIH1/IL1A/KYNU/NR4A2/PTX3/BHLHE40/CCRL2/CXCL6/CXCL10/CXCL11/CXCL1/CXCL3/AREG/TLR2/IL7R/CSF2/GFPT2/PTGER4/F2RL1/DUSP1/HBEGF/CD83/CDKN1A/TAP1/SGK1/SERPINE1/INHBA/IL6/GEM/TRIB1/DUSP4/NINJ1/KLF4/TRAF1/RIGI/NR4A3/TNC/PHLDA2/FOSL1/CD44/PANX1/CCND1/BIRC3/PLAU/IFIT2/PFKFB3/OLR1/DRAM1/NR4A1/IL23A/CD69/GPR183/BCL2A1/SM…	83
Up.C2.48h	Up	C2	48h	HALLMARK_P53_PATHWAY	HALLMARK_P53_PATHWAY	81/889	199/4375	1.34148e-11	2.19109e-10	1.45916e-10	EPHA2/PLK3/RNF19B/IER5/SFN/FUCA1/PHLDA3/TCHH/RGS16/CLCA2/GADD45A/BTG2/JUN/NHLH2/TNNI1/ATF3/TGFA/SDC1/RETSAT/IL1A/XPC/TP63/ZMAT3/FBXW7/HSPA4L/ANKRA2/CYFIP2/HBEGF/PERP/H1-2/POLH/CDKN1A/TAP1/BAK1/SESN1/TPD52L1/PDGFA/FGF13/NDRG1/PVT1/NINJ1/STOM/KLF4/AK1/CDKN2B/CD82/ST14/PIDD1/EPS8L2/DDB2/HRAS/ZNF365/FAS/DRAM1/TRIAP1/CCND2/DGKA/VDR/ISCU/IRAG2/MDM2/AEN/RPS27L/OSGIN1/SOCS1/RRAD/TOB1/ALOX15B/SPHK1/RHBDF2…	81
Up.C2.48h	Up	C2	48h	HALLMARK_EPITHELIAL_MESENCHYMAL_TRANSITION	HALLMARK_EPITHELIAL_MESENCHYMAL_TRANSITION	81/889	200/4375	1.82656e-11	2.23754e-10	1.49009e-10	LAMC2/ECM1/FUCA1/GADD45A/COL11A1/JUN/SDC1/COL6A3/ID2/FAP/ITGAV/GPC1/SCG2/SERPINE2/PTX3/LRRC15/WNT5A/COL7A1/PCOLCE2/OXTR/CXCL6/SPP1/CXCL1/CXCL8/AREG/VCAN/ITGA2/TGFBI/EDIL3/BASP1/SGCD/SLIT3/THBS2/LAMA2/GJA1/SFRP4/SERPINE1/INHBA/IL6/MAGEE1/MXRA5/GEM/SNAI2/SNTB1/ECM2/TNC/COL5A1/BDNF/TAGLN/MMP1/MMP3/NTM/CD44/CADM1/DKK1/ADAM12/FAS/ACTA2/CXCL12/LRP1/DCN/PTHLH/GLIPR1/SGCG/MMP14/ANPEP/GREM1/TNFRSF12A/IL32…	81
Up.C2.48h	Up	C2	48h	HALLMARK_KRAS_SIGNALING_DN	HALLMARK_KRAS_SIGNALING_DN	77/889	199/4375	7.94058e-10	7.78176e-09	5.18227e-09	PTGFR/TENT5C/TGFB2/IFI44L/CAPN9/BRDT/PKP1/EDN2/KLHDC8A/BTG2/HTR1D/RYR2/EDAR/ABCB11/PAX3/TFCP2L1/RSAD2/THNSL2/EFHD1/NR4A2/MFSD6/CD207/CHST2/CLDN16/SIDT1/CPB1/SCN10A/ARPP21/SHOX2/ITIH3/EPHA5/AMBN/GRID2/EGF/IDUA/ADRA2C/FGFR3/GDNF/TENM2/SLC6A3/TFAP2B/SGK1/PRKN/DLK2/AKR1B10/CPA2/FGF16/CACNA1F/TG/CNTFR/MACROH2A2/NTF3/COL2A1/NOS1/KRT5/CCNA1/ZC2HC1C/TGM1/MYH7/ARHGDIG/RGS11/SLC12A3/HSD11B2/MEFV/ALOX12B/KR…	77
Up.C2.48h	Up	C2	48h	HALLMARK_KRAS_SIGNALING_UP	HALLMARK_KRAS_SIGNALING_UP	73/889	200/4375	4.20525e-08	3.43429e-07	2.28707e-07	LAPTM5/PIGR/CTSS/PTGS2/FUCA1/TSPAN1/RGS16/HSD11B1/TNNT2/IL1B/CCL20/KIF5C/ID2/CXCR4/WNT7A/TMEM158/DCBLD2/APOD/ANXA10/CXCL10/SPP1/PRKG2/ITGA2/IL7R/CSF2/GFPT2/F2RL1/DOCK2/HBEGF/PRDM1/F13A1/MAP7/INHBA/RELN/IKZF1/HDAC9/NAP1L2/PCSK1N/TLR8/GABRA3/CA2/TRIB1/ADAMDEC1/GADD45G/KLF4/TRAF1/PDCD1LG2/SPON1/MMP10/USH1C/ANO1/BIRC3/PLAU/HKDC1/ADAM8/RBP4/PTPRR/NR1H4/CCND2/C3AR1/LCP1/PLEK2/ALDH1A3/SCG3/IRF8/SOX9/MMP…	73
Up.C2.48h	Up	C2	48h	HALLMARK_MYOGENESIS	HALLMARK_MYOGENESIS	70/889	198/4375	3.42354e-07	2.39648e-06	1.59593e-06	CASQ1/AGRN/KCNH1/ACTN2/CASQ2/TNNI1/TNNT2/COL6A3/DES/REEP1/MRAS/EPHB3/BHLHE40/CAV3/APOD/IGFBP7/SOD3/FST/SGCD/STC2/PDLIM7/HBEGF/LAMA2/CDKN1A/TPD52L1/ACHE/KCNH2/AK1/COL15A1/CSRP3/SLN/PYGM/LSP1/TAGLN/ACTN3/MYBPC3/NAV2/TNNT3/NCAM1/MYOZ1/ADAM12/LDB3/MYL2/HSPB8/ERBB3/NOS1/KLF5/SGCG/BDKRB2/CKB/MYH7/CACNA1H/MYH11/GNAO1/KIFC3/MYH8/MYH4/MYH2/SPHK1/COL1A1/SGCA/MYOM1/CKM/RYR1/CFD/TNNT1/LARGE1/PLXNB2/MB/COL6A2	70
Up.C2.48h	Up	C2	48h	HALLMARK_INTERFERON_ALPHA_RESPONSE	HALLMARK_INTERFERON_ALPHA_RESPONSE	39/889	97/4375	4.66684e-06	2.85844e-05	1.90358e-05	IFI44L/ISG15/IFI44/EIF2AK2/RSAD2/CMPK2/IFIH1/SP110/PARP14/RTP4/CCRL2/PARP9/DDX60/CXCL10/CXCL11/HERC6/TENT5A/TAP1/SAMD9/LY6E/TRIM14/BATF2/IFITM1/IRF7/TRIM21/IFIT3/IFIT2/OAS1/OASL/EPSTI1/IFI27/ISG20/IFI35/LGALS3BP/DHX58/HELZ2/BST2/USP18/MX1	39
Up.C2.48h	Up	C2	48h	HALLMARK_INTERFERON_GAMMA_RESPONSE	HALLMARK_INTERFERON_GAMMA_RESPONSE	67/889	200/4375	5.48189e-06	2.98458e-05	1.98759e-05	SLAMF7/IFI44L/PTGS2/ISG15/IFI44/GBP6/EIF2AK2/RSAD2/TNFAIP6/CMPK2/IFIH1/SP110/PARP14/RTP4/P2RY14/CD86/BANK1/DDX60/CXCL9/CXCL10/CXCL11/HERC6/GZMA/LCP2/CDKN1A/IRF4/TAP1/IL6/IRF5/IDO1/LY6E/RIGI/TRIM14/BATF2/IRF7/IL18BP/TRIM21/IFIT1/IFIT3/IFIT2/FAS/OAS3/OAS2/CD69/OASL/EPSTI1/IFI27/PNP/ISG20/SOCS1/MVP/IRF8/XAF1/IFI35/SECTM1/LGALS3BP/DHX58/RNF213/CCL5/ZNFX1/HELZ2/ICAM1/BST2/IL2RB/USP18/MX1/MX2	67
Up.C2.48h	Up	C2	48h	HALLMARK_ALLOGRAFT_REJECTION	HALLMARK_ALLOGRAFT_REJECTION	66/889	199/4375	9.44751e-06	4.62928e-05	3.08287e-05	TGFB2/CTSS/DYRK3/FCGR2B/LCK/PTPRC/FASLG/CD1D/IL1B/CD28/ZAP70/CD8B/CD8A/TRAT1/CD96/CCR2/CD86/CCR5/IL12A/STAB1/CXCL9/TLR6/TLR2/GZMA/LCP2/FYB1/CARTPT/ITK/HLA-DOB/HLA-DRA/HLA-DOA/LY86/IRF4/TAP1/INHBA/ACHE/IL6/EGFR/HDAC9/CRTAM/CD3E/CD3G/IRF7/F2/MBL2/FAS/IL2RA/CD4/CCND2/CCL22/ITGAL/PRKCB/SOCS1/IRF8/NOS2/CCL5/MMP9/IL11/ICAM1/IL12RB1/PRKCG/NCF4/LIF/IL2RB/ITGB2/ICOSLG	66
Up.C2.48h	Up	C2	48h	HALLMARK_ESTROGEN_RESPONSE_LATE	HALLMARK_ESTROGEN_RESPONSE_LATE	61/889	200/4375	0.00031372	0.00139748	0.000930653	LAMC2/GALE/HMGCS2/SFN/S100A9/PTGER3/CYP26B1/ID2/PLXNB1/LTF/NPY1R/AREG/HSPA4L/FGFR3/PRLR/CXCL14/PERP/TPBG/SGK1/TPD52L1/CALCR/IGSF1/CA2/KLF4/PTGES/CLIC3/OLFM1/TRIM29/PKP3/ST14/PGR/CD44/CCND1/TH/PRSS23/RET/CXCL12/ASCL1/HSPB8/SCNN1A/CD9/CCNA1/DHRS2/BATF/SERPINA1/CKB/SLC27A2/HOMER2/ISG20/CDH1/TOB1/LLGL2/KRT13/MAPT/TFAP2C/SLC24A3/TJP3/CYP4F11/LARGE1/BTG3/TMPRSS3	61
Up.C2.48h	Up	C2	48h	HALLMARK_COAGULATION	HALLMARK_COAGULATION	44/889	136/4375	0.000545832	0.00222881	0.00148428	F3/HMGCS2/CTSE/C8A/PROC/HRG/ITIH1/FGG/ITGA2/C9/F12/MEP1A/PLG/SERPINE1/CTSB/GDA/MMP8/MMP10/MMP1/MMP3/F2/PRSS23/MMP7/PLAU/MBL2/CPN1/OLR1/LRP1/ISCU/CD9/CPB2/F10/PROZ/DCT/SERPINA1/MMP14/DUSP14/SERPINB2/MMP9/HNF4A/C3/CFD/COMP/MAFF	44
Up.C2.72h	Up	C2	72h	HALLMARK_INFLAMMATORY_RESPONSE	HALLMARK_INFLAMMATORY_RESPONSE	87/909	199/4375	6.16491e-14	2.95916e-12	1.88192e-12	PTAFR/F3/SELE/RGS16/LCK/TNFRSF9/CD55/BTG2/CSF3R/TACR1/IL1B/CCL20/EIF2AK2/TNFAIP6/MARCO/IL1A/CHST2/RTP4/IRAK2/CCRL2/DCBLD2/STAB1/TACR3/CXCL6/CXCL9/CXCL10/CXCL11/NPFFR2/CXCL8/EREG/TLR3/SLC4A4/TLR2/IL7R/PTGER4/LCP2/HBEGF/TPBG/ROS1/MEP1A/CDKN1A/SERPINE1/CLEC5A/INHBA/IL6/GPC3/CYBB/MSR1/HAS2/SLC7A2/LY6E/TNFSF15/LPAR1/CD82/IFITM1/IRF7/SLC1A2/OLR1/CMKLR1/CD69/C3AR1/MMP14/GPR132/SLC28A2/RASGRP1/AQP9/CCL22…	87
Up.C2.72h	Up	C2	72h	HALLMARK_INTERFERON_ALPHA_RESPONSE	HALLMARK_INTERFERON_ALPHA_RESPONSE	50/909	97/4375	1.14501e-11	2.74803e-10	1.74765e-10	GBP4/IFI44L/ISG15/IFI44/EIF2AK2/RSAD2/CMPK2/IFIH1/SP110/PARP14/RTP4/CCRL2/PARP9/DDX60/CXCL10/CXCL11/HERC6/TENT5A/PSMB9/HLA-C/TAP1/TMEM140/SAMD9/SAMD9L/LY6E/TDRD7/TRIM14/BATF2/UBE2L6/IFITM1/IRF7/TRIM21/IFIT3/IFIT2/SLC25A28/OAS1/STAT2/C1S/OASL/EPSTI1/IFI27/IRF9/ISG20/IFI35/LGALS3BP/DHX58/HELZ2/BST2/USP18/MX1	50
Up.C2.72h	Up	C2	72h	HALLMARK_KRAS_SIGNALING_DN	HALLMARK_KRAS_SIGNALING_DN	81/909	199/4375	4.51047e-11	7.21675e-10	4.5896e-10	PTGFR/TGFB2/IFI44L/BRDT/PKP1/EDN2/KLHDC8A/BTG2/HTR1D/RYR2/EDAR/ABCB11/PAX3/TFCP2L1/RSAD2/THNSL2/EFHD1/NR4A2/MFSD6/CD207/CHST2/THRB/CLDN16/SIDT1/CPB1/SCN10A/ARPP21/SHOX2/ITIH3/SLC38A3/EPHA5/AMBN/GRID2/EGF/IDUA/ADRA2C/FGFR3/GDNF/TENM2/SLC6A3/SGK1/PRKN/WNT16/AKR1B10/CPA2/FGF16/SLC6A14/TG/NR6A1/CNTFR/CALCB/MACROH2A2/NTF3/COL2A1/NOS1/KRT5/CCNA1/TCL1A/ZC2HC1C/MYH7/ACTC1/ARHGDIG/RGS11/SLC12A3/HSD11B2/CD…	81
Up.C2.72h	Up	C2	72h	HALLMARK_INTERFERON_GAMMA_RESPONSE	HALLMARK_INTERFERON_GAMMA_RESPONSE	81/909	200/4375	6.10625e-11	7.3275e-10	4.66004e-10	SLAMF7/GBP4/IFI44L/PTGS2/ISG15/IFI44/GBP6/EIF2AK2/RSAD2/TNFAIP6/CMPK2/IFIH1/SP110/PARP14/RTP4/P2RY14/CD86/BANK1/DDX60/CXCL9/CXCL10/CXCL11/HERC6/GZMA/LCP2/PSMB9/CDKN1A/HLA-B/IRF4/TAP1/FGL2/IL6/SAMD9L/IRF5/IDO1/LY6E/RIGI/TDRD7/TRIM14/BATF2/UBE2L6/IRF7/IL18BP/TRIM21/IFIT1/IFIT3/IFIT2/FAS/SLC25A28/CMKLR1/OAS3/OAS2/CD69/STAT2/C1S/OASL/EPSTI1/IFI27/PNP/IRF9/ISG20/SOCS1/IRF8/XAF1/IFI35/SECTM1/LGALS3BP/D…	81
Up.C2.72h	Up	C2	72h	HALLMARK_EPITHELIAL_MESENCHYMAL_TRANSITION	HALLMARK_EPITHELIAL_MESENCHYMAL_TRANSITION	80/909	200/4375	1.68443e-10	1.61705e-09	1.02839e-09	LAMC2/ECM1/FUCA1/GADD45A/COL11A1/SDC1/COL6A3/ID2/ITGAV/GPC1/SCG2/SERPINE2/PTX3/LRRC15/WNT5A/COL7A1/PCOLCE2/OXTR/MSX1/CXCL6/SPP1/CXCL1/CXCL8/AREG/VCAN/ITGA2/TGFBI/EDIL3/BASP1/SGCD/SLIT3/THBS2/LAMA2/GJA1/SFRP4/SERPINE1/INHBA/IGFBP3/IL6/MAGEE1/MXRA5/GEM/SNAI2/SNTB1/TNC/COL5A1/BDNF/TAGLN/MMP1/MMP3/NTM/CD44/CADM1/DKK1/ADAM12/FAS/ACTA2/CXCL12/LRP1/DCN/PTHLH/GLIPR1/COL4A1/SGCG/MMP14/LOXL1/ANPEP/GREM1/IL…	80
Up.C2.72h	Up	C2	72h	HALLMARK_P53_PATHWAY	HALLMARK_P53_PATHWAY	78/909	199/4375	9.09707e-10	7.27766e-09	4.62834e-09	EPHA2/PLK3/RNF19B/IER5/SFN/FUCA1/PHLDA3/TCHH/RGS16/CLCA2/GADD45A/BTG2/NHLH2/TNNI1/ATF3/TGFA/SDC1/RETSAT/IL1A/XPC/TP63/ZMAT3/FBXW7/HSPA4L/ANKRA2/CYFIP2/HBEGF/PERP/H1-2/POLH/CDKN1A/TAP1/BAK1/SESN1/PDGFA/FGF13/NDRG1/PVT1/NINJ1/KLF4/AK1/CDKN2B/CD82/ST14/PIDD1/EPS8L2/DDB2/HRAS/ZNF365/FAS/TM7SF3/DRAM1/TRIAP1/CCND2/DGKA/VDR/ISCU/IRAG2/MDM2/AEN/RPS27L/OSGIN1/SOCS1/RRAD/TOB1/ALOX15B/SPHK1/RHBDF2/FDXR/KRT1…	78
Up.C2.72h	Up	C2	72h	HALLMARK_KRAS_SIGNALING_UP	HALLMARK_KRAS_SIGNALING_UP	76/909	200/4375	7.84044e-09	5.3763e-08	3.41914e-08	LAPTM5/PIGR/CTSS/PTGS2/FUCA1/TSPAN1/RGS16/IL1B/CCL20/KIF5C/ID2/CXCR4/WNT7A/TMEM158/DCBLD2/APOD/BTC/ANXA10/CXCL10/SPP1/EREG/PRKG2/ITGA2/IL7R/CSF2/GFPT2/F2RL1/DOCK2/HBEGF/PRDM1/F13A1/MAP7/ARG1/GPNMB/LAT2/INHBA/RELN/IGFBP3/IKZF1/HDAC9/NAP1L2/PCSK1N/TLR8/GABRA3/CA2/TRIB1/PLAT/ADAMDEC1/GADD45G/KLF4/TRAF1/PDCD1LG2/SPON1/MMP10/USH1C/ANO1/PLAU/HKDC1/ADAM8/RBP4/PTPRR/CMKLR1/NR1H4/CCND2/C3AR1/LCP1/PLEK2/SC…	76
Up.C2.72h	Up	C2	72h	HALLMARK_TNFA_SIGNALING_VIA_NFKB	HALLMARK_TNFA_SIGNALING_VIA_NFKB	75/909	200/4375	1.9385e-08	1.1631e-07	7.39689e-08	F3/ZC3H12A/RNF19B/PTGS2/IER5/GADD45A/TNFRSF9/BTG2/ATF3/IL1B/CCL20/TNFAIP6/ID2/IFIH1/IL1A/KYNU/NR4A2/PTX3/BHLHE40/CCRL2/CXCL6/CXCL10/CXCL11/CXCL1/CXCL3/AREG/TLR2/IL7R/CSF2/GFPT2/PTGER4/F2RL1/DUSP1/HBEGF/CD83/CDKN1A/TAP1/SGK1/SERPINE1/INHBA/IL6/GEM/TRIB1/DUSP4/NINJ1/KLF4/TRAF1/RIGI/NR4A3/TNC/FOSL1/CD44/PANX1/CCND1/PLAU/DUSP5/IFIT2/OLR1/DRAM1/NR4A1/IL23A/CD69/BCL2A1/SMAD3/SPHK1/CCL5/SERPINB2/PLAUR/T…	75
Up.C2.72h	Up	C2	72h	HALLMARK_ALLOGRAFT_REJECTION	HALLMARK_ALLOGRAFT_REJECTION	69/909	199/4375	2.26108e-06	1.20591e-05	7.66916e-06	TGFB2/CTSS/DYRK3/FCGR2B/LCK/PTPRC/CD247/CD1D/IL1B/CD28/ZAP70/CD8B/TRAT1/CD96/CCR2/CD86/CCR5/IL12A/STAB1/CXCL9/CXCL13/TLR6/EREG/TLR3/TLR2/GZMA/LCP2/FYB1/CARTPT/ITK/HLA-DOB/HLA-DRA/HLA-DOA/LY86/IRF4/TAP1/INHBA/ACHE/IL6/EGFR/HDAC9/CRTAM/SPI1/CD3E/CD3G/IRF7/F2/FAS/IL2RA/CD4/CCND2/IL16/CCL22/ITGAL/PRKCB/SOCS1/IRF8/CD7/NOS2/CCL5/IL11/ICAM1/IL12RB1/PRKCG/NCF4/LIF/IL2RB/ITGB2/ICOSLG	69
Up.C2.72h	Up	C2	72h	HALLMARK_MYOGENESIS	HALLMARK_MYOGENESIS	67/909	198/4375	8.27813e-06	3.9735e-05	2.52701e-05	CASQ1/AGRN/KCNH1/ACTN2/CASQ2/TNNI1/MYL1/COL6A3/DES/FKBP1B/REEP1/MRAS/EPHB3/BHLHE40/APOD/MYL3/SOD3/FST/SGCD/STC2/HBEGF/LAMA2/CDKN1A/ACHE/IGFBP3/KCNH2/MYOM2/AK1/COL15A1/CRYAB/LSP1/TAGLN/MYBPC3/TNNT3/NCAM1/MYOZ1/ADAM12/LDB3/MYL2/HSPB8/ERBB3/NOS1/KLF5/SGCG/BDKRB2/CKB/MYH7/ACTC1/CACNA1H/MYH11/GNAO1/CACNG1/MYH8/MYH4/MYH2/MYH3/SPHK1/COL1A1/MYOM1/CKM/RYR1/CFD/TNNT1/LARGE1/PLXNB2/MB/COL6A2	67
Up.C2.72h	Up	C2	72h	HALLMARK_ESTROGEN_RESPONSE_LATE	HALLMARK_ESTROGEN_RESPONSE_LATE	64/909	200/4375	9.34322e-05	0.000407704	0.000259285	GJB3/LAMC2/SFN/S100A9/PDZK1/PTGER3/CYP26B1/ID2/CACNA2D2/PLXNB1/LTF/NPY1R/AREG/HSPA4L/FGFR3/PRLR/CXCL14/PERP/FRK/TPBG/SGK1/AGR2/CALCR/IGSF1/SOX3/CA2/HR/KLF4/PTGES/CLIC3/OLFM1/TRIM29/PKP3/ST14/PGR/CD44/CCND1/TH/PRSS23/RET/CXCL12/ASCL1/HSPB8/SCNN1A/CD9/CCNA1/SERPINA1/CKB/HOMER2/ISG20/CDH1/TOB1/LLGL2/KRT13/MAPT/SLC24A3/TJP3/CHST8/SULT2B1/CYP4F11/KLK10/LSR/LARGE1/TMPRSS3	64
Up.C2.72h	Up	C2	72h	HALLMARK_COMPLEMENT	HALLMARK_COMPLEMENT	63/909	200/4375	0.000176218	0.000704874	0.000448275	F3/HPCAL4/CTSS/F5/C4BPB/LCK/S100A9/CD55/CR2/CR1/ACTN2/PCSK9/ADRA2B/KYNU/CP/DGKG/LTF/PRKCD/ITIH1/CXCL1/GZMK/GZMA/LCP2/C9/ERAP2/PSMB9/PLG/PCLO/SERPINE1/IL6/PHEX/CA2/PLAT/CTSB/FCN1/MMP8/MMP12/MMP13/IRF7/F2/DUSP5/OLR1/LRP1/CPM/C1S/F7/F10/SERPINA1/MMP14/GNG2/SCG3/RASGRP1/PRSS36/ITGAM/PIK3R5/CDK5R1/CCL5/L3MBTL4/SERPINB2/HNF4A/PLAUR/C3/APOBEC3G	63
Up.C2.72h	Up	C2	72h	HALLMARK_ESTROGEN_RESPONSE_EARLY	HALLMARK_ESTROGEN_RESPONSE_EARLY	59/909	200/4375	0.00176802	0.00652808	0.00415163	FCMR/SFN/LAD1/PDZK1/GREB1/CYP26B1/MLPH/REEP1/BHLHE40/NPY1R/AREG/STC2/RETREG1/WWC1/FRK/TPBG/TUBB2B/ELOVL2/GJA1/ADCY1/CALCR/SOX3/ZNF185/HR/SLC7A2/KLF4/PTGES/CLIC3/OLFM1/AQP3/SYT12/TSKU/NADSYN1/PGR/CD44/CCND1/PRSS23/GFRA1/RET/CXCL12/HSPB8/SCNN1A/BCL11B/THSD4/RASGRP1/ESRP2/CALB2/CBFA2T3/TOB1/KRT13/KRT15/MAPT/SLC39A6/PMAIP1/SLC24A3/TJP3/SULT2B1/KLK10/TMPRSS3	59
Up.C1.24h	Up	C1	24h	HALLMARK_TNFA_SIGNALING_VIA_NFKB	HALLMARK_TNFA_SIGNALING_VIA_NFKB	100/857	200/4375	3.74381e-23	1.87191e-21	1.22167e-21	CSF1/LAMB3/ZC3H12A/MCL1/RNF19B/PTGS2/IER5/GADD45A/TNFRSF9/BTG2/JUN/YRDC/ATF3/IL1B/CCL20/MXD1/ID2/IL1A/KYNU/NR4A2/PLEK/BCL6/PTX3/BHLHE40/CCRL2/CXCL2/CXCL1/CXCL3/AREG/TLR2/IL7R/CSF2/GFPT2/PTGER4/EGR1/DUSP1/IL12B/HBEGF/CD83/CDKN1A/TAP1/SOD2/VEGFA/SGK1/NFKBIE/TNFAIP3/SERPINE1/INHBA/IL6/SAT1/EGR3/GEM/TRIB1/NINJ1/KLF4/TRAF1/RIGI/NR4A3/TNC/PHLDA2/FOSL1/CD44/PANX1/CCND1/BIRC3/PLAU/DUSP5/EGR2/PFKFB3/NFKB2…	100
Up.C1.24h	Up	C1	24h	HALLMARK_P53_PATHWAY	HALLMARK_P53_PATHWAY	91/857	199/4375	8.59018e-18	2.14754e-16	1.40156e-16	EPHA2/SLC35D1/PLK3/RNF19B/IER5/SFN/FUCA1/PHLDA3/SLC19A2/TCHH/RGS16/CLCA2/GADD45A/BTG2/JUN/NHLH2/ATF3/TGFA/SDC1/MXD1/RETSAT/IL1A/XPC/TP63/ZMAT3/FBXW7/HSPA4L/ANKRA2/CYFIP2/HBEGF/PERP/H1-2/POLH/CDKN1A/TAP1/DEF6/BAK1/SESN1/TPD52L1/PDGFA/SAT1/NDRG1/PVT1/NINJ1/STOM/KLF4/AK1/CDKN2B/CD82/ST14/PIDD1/EPS8L2/DDB2/SLC3A2/HRAS/FAS/DRAM1/TRIAP1/CCND2/DGKA/VDR/ISCU/PRKAB1/DDIT3/IRAG2/MDM2/GLS2/FOS/CCNK/ABHD4/AE…	91
Up.C1.24h	Up	C1	24h	HALLMARK_INFLAMMATORY_RESPONSE	HALLMARK_INFLAMMATORY_RESPONSE	81/857	199/4375	1.74023e-12	2.90039e-11	1.89288e-11	PTAFR/CSF1/SELE/RGS16/LCK/TNFRSF9/BTG2/CSF3R/TACR1/IL1B/NMUR1/CCL20/MARCO/MXD1/IL1A/CHST2/IRAK2/CCRL2/HRH1/DCBLD2/TACR3/CXCL9/CXCL8/EREG/SLC4A4/TLR2/IL7R/PTGER4/LCP2/IL12B/HBEGF/VIP/TPBG/ROS1/MEP1A/CDKN1A/SERPINE1/INHBA/IL6/GPC3/CYBB/MSR1/HAS2/SLC7A2/OPRK1/SLC31A2/TNFSF15/LPAR1/CD82/IRF7/SLC1A2/BEST1/OLR1/CD69/C3AR1/GPR183/PTGER2/GPR132/SLC28A2/RASGRP1/AQP9/CCL22/CSF3/SPHK1/PIK3R5/CCL7/CCL2/CCL5/…	81
Up.C1.24h	Up	C1	24h	HALLMARK_KRAS_SIGNALING_UP	HALLMARK_KRAS_SIGNALING_UP	74/857	200/4375	3.17933e-09	3.97417e-08	2.59367e-08	LAPTM5/PRRX1/PIGR/CTSS/PTGS2/FUCA1/TSPAN1/RGS16/YRDC/IL1B/CCL20/KIF5C/ID2/WNT7A/TMEM158/SEMA3B/DCBLD2/APOD/ANXA10/SPP1/EREG/CPE/PRKG2/IL7R/CSF2/GFPT2/DOCK2/HBEGF/PRDM1/F13A1/MAP7/ARG1/TNFAIP3/LAT2/INHBA/RELN/IKZF1/HDAC9/NAP1L2/PCSK1N/GABRA3/CA2/TRIB1/ADAMDEC1/KLF4/TRAF1/PDCD1LG2/SPON1/MMP10/USH1C/ANO1/IGF2/BIRC3/PLAU/ADAM8/PTPRR/NR1H4/CCND2/C3AR1/LCP1/PLEK2/ALDH1A3/SCG3/IRF8/SOX9/BMP2/MMP9/PLAUR/…	74
Up.C1.24h	Up	C1	24h	HALLMARK_KRAS_SIGNALING_DN	HALLMARK_KRAS_SIGNALING_DN	70/857	199/4375	9.45469e-08	9.45469e-07	6.17043e-07	TENT5C/TGFB2/IFI44L/PKP1/EDN2/KLHDC8A/BTG2/HTR1D/RYR2/EDAR/ABCB11/PAX3/TFCP2L1/RSAD2/THNSL2/EFHD1/NR4A2/MFSD6/CHST2/THRB/CLDN16/SIDT1/CPB1/ARPP21/ITIH3/SLC38A3/EPHA5/AMBN/GRID2/EGF/IDUA/ADRA2C/FGFR3/GDNF/KCNMB1/SNCB/TENM2/IL12B/SLC6A3/SGK1/PRKN/AKR1B10/CPA2/STAG3/TG/CNTFR/MACROH2A2/NTF3/COL2A1/KRT4/NOS1/CCNA1/TGM1/MYH7/SLC12A3/HSD11B2/CDH16/ALOX12B/GPRC5C/KRT15/MYO15A/SERPINB2/DCC/KCNQ2/CKM/GAMT/…	70
Up.C1.24h	Up	C1	24h	HALLMARK_EPITHELIAL_MESENCHYMAL_TRANSITION	HALLMARK_EPITHELIAL_MESENCHYMAL_TRANSITION	70/857	200/4375	1.18709e-07	9.89239e-07	6.45609e-07	LAMC2/PRRX1/ECM1/FUCA1/GADD45A/FMOD/COL11A1/JUN/SDC1/COL6A3/ID2/GPC1/SCG2/SERPINE2/PTX3/LRRC15/COL7A1/MSX1/SPP1/CXCL1/CXCL8/AREG/VCAN/EDIL3/BASP1/SGCD/THBS2/LAMA2/VEGFA/TNFAIP3/SFRP4/SERPINE1/INHBA/IL6/SAT1/MXRA5/GEM/SNAI2/ECM2/TNC/BDNF/TAGLN/MMP1/MMP3/CD44/CADM1/DKK1/ADAM12/FAS/ACTA2/CXCL12/LRP1/PTHLH/GLIPR1/SGCG/GREM1/TNFRSF12A/IL32/COL1A1/LAMA1/PMEPA1/SDC4/PLAUR/COL5A3/GADD45B/APLP1/CRLF1/FSTL…	70
Up.C1.24h	Up	C1	24h	HALLMARK_ALLOGRAFT_REJECTION	HALLMARK_ALLOGRAFT_REJECTION	68/857	199/4375	5.12198e-07	3.65856e-06	2.38769e-06	CSF1/TGFB2/CTSS/FGR/DYRK3/FCGR2B/LCK/PTPRC/CD1D/IL1B/CD28/ZAP70/CD8B/CD8A/CD96/CCR2/CD86/CCR5/IL12A/CXCL9/CXCL13/EREG/TLR2/GZMA/LCP2/FYB1/IL12B/ITK/LTB/HLA-DOA/LY86/IRF4/TAP1/C2/INHBA/ACHE/IL6/EGFR/HDAC9/CRTAM/SPI1/CD3E/CD3G/IRF7/FAS/IL2RA/CD4/CCND2/CCL22/ITGAL/PRKCB/SOCS1/IRF8/CD7/CCL7/CCL2/NOS2/CCL5/MMP9/IL11/ICAM1/IL12RB1/RPS19/NCF4/LIF/IL2RB/ITGB2/ICOSLG	68
Up.C1.24h	Up	C1	24h	HALLMARK_MYOGENESIS	HALLMARK_MYOGENESIS	62/857	198/4375	3.94722e-05	0.000246701	0.000161005	CASQ1/AGRN/ACTN2/CASQ2/COL6A3/MAPRE3/MRAS/EPHB3/BHLHE40/APOD/IGFBP7/SOD3/FST/SGCD/STC2/HBEGF/LAMA2/CDKN1A/TPD52L1/ACHE/KCNH2/MYOM2/AK1/COL15A1/PYGM/LSP1/TAGLN/ACTN3/MYBPC3/TNNT3/NCAM1/MYOZ1/ADAM12/LDB3/MYL2/HSPB8/ERBB3/NOS1/ITGA7/KLF5/SGCG/BDKRB2/CKB/MYH7/CACNA1H/MYH11/GNAO1/KIFC3/MYH8/MYH1/MYH2/MYH3/SPHK1/COL1A1/MYOM1/CKM/GADD45B/RYR1/CFD/TNNT1/PLXNB2/SMTN	62
Up.C1.24h	Up	C1	24h	HALLMARK_ESTROGEN_RESPONSE_EARLY	HALLMARK_ESTROGEN_RESPONSE_EARLY	59/857	200/4375	0.00037639	0.00209105	0.00136469	FCMR/SFN/LAD1/SLC19A2/GREB1/FHL2/MLPH/BHLHE40/SEMA3B/NPY1R/AREG/STC2/RETREG1/WWC1/FRK/TPBG/ELOVL2/TPD52L1/ADCY1/CALCR/ZNF185/EGR3/SLC7A2/KLF4/CLIC3/OLFM1/SYT12/RHOD/TSKU/NADSYN1/PGR/CD44/CCND1/RRP12/GFRA1/RET/CXCL12/HSPB8/SCNN1A/FOS/DHRS2/SLC27A2/THSD4/RASGRP1/ESRP2/CALB2/CBFA2T3/TOB1/KRT15/MAPT/SLC39A6/PMAIP1/TFAP2C/SLC24A3/TJP3/SULT2B1/BLVRB/XBP1/TMPRSS3	59
Up.C1.48h	Up	C1	48h	HALLMARK_TNFA_SIGNALING_VIA_NFKB	HALLMARK_TNFA_SIGNALING_VIA_NFKB	96/1015	200/4375	3.14939e-15	1.5432e-13	9.61393e-14	F3/LAMB3/ZC3H12A/RNF19B/PTGS2/IER5/GADD45A/TNFRSF9/BTG2/JUN/ATF3/IL1B/CCL20/TNFAIP6/ID2/IFIH1/IL1A/KYNU/NR4A2/CD80/BCL6/PTX3/BHLHE40/CCRL2/CXCL6/CXCL10/CXCL11/CXCL1/CXCL3/AREG/TLR2/IL7R/CSF2/TNFAIP8/GFPT2/PTGER4/F2RL1/DUSP1/IL12B/HBEGF/CD83/CDKN1A/TAP1/SOD2/SGK1/NFKBIE/TNFAIP3/SERPINE1/INHBA/IL6/GEM/TRIB1/KLF10/NINJ1/KLF4/TRAF1/RIGI/NR4A3/TNC/PHLDA2/FOSL1/CD44/PANX1/CCND1/BIRC3/PLAU/DUSP5/IFIT2/P…	96
Up.C1.48h	Up	C1	48h	HALLMARK_KRAS_SIGNALING_DN	HALLMARK_KRAS_SIGNALING_DN	92/1015	199/4375	2.1779e-13	5.33584e-12	3.32416e-12	PTGFR/TENT5C/TGFB2/IFI44L/CAPN9/BRDT/PKP1/KLHDC8A/BTG2/HTR1D/RYR2/EDAR/ABCB11/PAX3/TFCP2L1/RSAD2/THNSL2/EFHD1/NR4A2/MFSD6/CD207/CD80/CHST2/THRB/CLDN16/SIDT1/CPB1/SCN10A/ARPP21/SHOX2/ITIH3/SLC38A3/EPHA5/AMBN/GRID2/EGF/IDUA/ADRA2C/FGFR3/GDNF/KCNMB1/TENM2/IL12B/SLC6A3/TFAP2B/SGK1/PRKN/DLK2/AKR1B10/CPA2/PAX4/SMPX/FGF16/SLC6A14/CACNA1F/TG/CNTFR/CALCB/MACROH2A2/NTF3/KRT1/COL2A1/KRT4/NOS1/KRT5/CCNA1/TCL…	92
Up.C1.48h	Up	C1	48h	HALLMARK_INFLAMMATORY_RESPONSE	HALLMARK_INFLAMMATORY_RESPONSE	88/1015	199/4375	1.61628e-11	2.63993e-10	1.64464e-10	PTAFR/F3/SELE/PDPN/SLAMF1/RGS16/LCK/TNFRSF9/BTG2/CSF3R/TACR1/IL1B/CCL20/EIF2AK2/TNFAIP6/MARCO/IL1A/CHST2/RTP4/IRAK2/CCRL2/HRH1/DCBLD2/TACR3/CXCL6/CXCL9/CXCL10/CXCL11/NPFFR2/CXCL8/TLR3/SLC4A4/TLR2/IL7R/PTGER4/LCP2/IL12B/HBEGF/TPBG/ROS1/MEP1A/CDKN1A/SERPINE1/INHBA/IL6/GPC3/CYBB/MSR1/HAS2/SLC7A2/LY6E/OPRK1/SLC31A2/TNFSF15/LPAR1/CD82/IFITM1/IRF7/SLC1A2/OLR1/CD69/C3AR1/GPR183/PTGER2/GPR132/RASGRP1/AQP…	88
Up.C1.48h	Up	C1	48h	HALLMARK_EPITHELIAL_MESENCHYMAL_TRANSITION	HALLMARK_EPITHELIAL_MESENCHYMAL_TRANSITION	85/1015	200/4375	4.44327e-10	5.443e-09	3.39091e-09	LAMC2/PRRX1/ECM1/COL8A2/FUCA1/GADD45A/FMOD/COL11A1/JUN/SDC1/COL6A3/ID2/FAP/ITGAV/GPC1/SCG2/SERPINE2/PTX3/LRRC15/WNT5A/COL7A1/PCOLCE2/OXTR/MSX1/CXCL6/SPP1/CXCL1/CXCL8/AREG/VCAN/ITGA2/TGFBI/EDIL3/CDH6/BASP1/SGCD/SLIT3/THBS2/LAMA2/GJA1/TNFAIP3/SFRP4/SERPINE1/INHBA/IL6/MAGEE1/MXRA5/GEM/SNAI2/SNTB1/ECM2/TNC/BDNF/TAGLN/MMP1/MMP3/NTM/CD44/CADM1/DKK1/ADAM12/FAS/ACTA2/CXCL12/LRP1/DCN/PTHLH/GLIPR1/SGCG/GRE…	85
Up.C1.48h	Up	C1	48h	HALLMARK_P53_PATHWAY	HALLMARK_P53_PATHWAY	83/1015	199/4375	2.18129e-09	2.13766e-08	1.33173e-08	EPHA2/PLK3/RNF19B/IER5/SFN/FUCA1/PHLDA3/TCHH/RGS16/CLCA2/GADD45A/BTG2/JUN/NHLH2/TNNI1/ATF3/TGFA/SDC1/RETSAT/IL1A/XPC/TP63/ZMAT3/FBXW7/HSPA4L/ANKRA2/CYFIP2/HBEGF/PERP/H1-2/POLH/CDKN1A/TAP1/BAK1/SESN1/TPD52L1/PDGFA/FGF13/NDRG1/PVT1/NINJ1/STOM/KLF4/AK1/CDKN2B/CD82/ST14/PIDD1/EPS8L2/DDB2/HRAS/ZNF365/FAS/DRAM1/TRIAP1/CCND2/DGKA/VDR/ISCU/IRAG2/MDM2/GLS2/AEN/RPS27L/OSGIN1/SOCS1/RRAD/TOB1/ALOX15B/SPHK1/R…	83
Up.C1.48h	Up	C1	48h	HALLMARK_INTERFERON_GAMMA_RESPONSE	HALLMARK_INTERFERON_GAMMA_RESPONSE	82/1015	200/4375	7.22361e-09	5.89929e-08	3.67517e-08	SLAMF7/GBP4/IFI44L/PTGS2/ISG15/IFI44/GBP6/EIF2AK2/RSAD2/TNFAIP6/CMPK2/IFIH1/SP110/PARP14/RTP4/P2RY14/CD86/MYD88/BANK1/DDX60/CXCL9/CXCL10/CXCL11/HERC6/GZMA/LCP2/PSMB9/CDKN1A/HLA-B/IRF4/TAP1/SOD2/TNFAIP3/FGL2/IL6/SAMD9L/IRF5/IDO1/LY6E/RIGI/TDRD7/TRIM14/BATF2/UBE2L6/IRF7/IL18BP/TRIM21/IFIT1/IFIT3/IFIT2/FAS/OAS3/OAS2/CD69/STAT2/C1S/OASL/EPSTI1/IFI27/PNP/ISG20/SOCS1/MVP/IRF8/XAF1/IFI35/SECTM1/LGALS3BP…	82
Up.C1.48h	Up	C1	48h	HALLMARK_KRAS_SIGNALING_UP	HALLMARK_KRAS_SIGNALING_UP	79/1015	200/4375	9.6868e-08	6.57144e-07	4.09391e-07	LAPTM5/PRRX1/PIGR/CTSS/PTGS2/FUCA1/TSPAN1/RGS16/HSD11B1/TNNT2/IL1B/CCL20/IL1RL2/KIF5C/ID2/CXCR4/WNT7A/TMEM158/DCBLD2/APOD/BTC/ANXA10/CXCL10/SPP1/PRKG2/ITGA2/IL7R/CSF2/GFPT2/F2RL1/DOCK2/HBEGF/PRDM1/F13A1/MAP7/ARG1/TNFAIP3/GPNMB/INHBA/RELN/IKZF1/HDAC9/NAP1L2/PCSK1N/TLR8/GABRA3/CA2/TRIB1/PLAT/GADD45G/KLF4/TRAF1/PDCD1LG2/SPON1/MMP10/USH1C/ANO1/BIRC3/PLAU/HKDC1/ADAM8/RBP4/PTPRR/NR1H4/CCND2/C3AR1/LCP1/…	79
Up.C1.48h	Up	C1	48h	HALLMARK_INTERFERON_ALPHA_RESPONSE	HALLMARK_INTERFERON_ALPHA_RESPONSE	46/1015	97/4375	1.07289e-07	6.57144e-07	4.09391e-07	GBP4/IFI44L/ISG15/IFI44/EIF2AK2/RSAD2/CMPK2/IFIH1/SP110/PARP14/RTP4/CCRL2/PARP9/DDX60/CXCL10/CXCL11/HERC6/TENT5A/PSMB9/TAP1/SAMD9/SAMD9L/LY6E/TDRD7/TRIM14/BATF2/UBE2L6/IFITM1/IRF7/TRIM21/IFIT3/IFIT2/OAS1/STAT2/C1S/OASL/EPSTI1/IFI27/ISG20/IFI35/LGALS3BP/DHX58/HELZ2/BST2/USP18/MX1	46
Up.C1.48h	Up	C1	48h	HALLMARK_MYOGENESIS	HALLMARK_MYOGENESIS	76/1015	198/4375	6.73134e-07	3.66484e-06	2.28315e-06	CASQ1/AGRN/KCNH1/ACTN2/CASQ2/TNNI1/TNNT2/MYL1/COL6A3/DES/REEP1/MRAS/EPHB3/BHLHE40/TNNC1/CAV3/APOD/IGFBP7/SOD3/FST/SGCD/STC2/HBEGF/LAMA2/CDKN1A/SPDEF/TPD52L1/ACHE/KCNH2/MYOM2/AK1/COL15A1/CSRP3/SLN/PYGM/CRYAB/LSP1/TAGLN/ACTN3/MYBPC3/NAV2/TNNT3/NCAM1/MYOZ1/ADAM12/LDB3/MYL2/HSPB8/ERBB3/NOS1/KLF5/SGCG/BDKRB2/CKB/MYH7/ACTC1/CACNA1H/MYH11/GNAO1/KIFC3/MYH8/MYH4/MYH1/MYH2/SPHK1/COL1A1/SGCA/MYOM1/CKM/RYR1/…	76
Up.C1.48h	Up	C1	48h	HALLMARK_ALLOGRAFT_REJECTION	HALLMARK_ALLOGRAFT_REJECTION	74/1015	199/4375	3.84491e-06	1.88401e-05	1.17371e-05	TGFB2/CTSS/DYRK3/FCGR2B/LCK/PTPRC/CD247/CD1D/IL1B/CD28/ZAP70/CD8B/CD8A/CD80/TRAT1/CD96/CCR1/CCR2/CD86/CCR5/IL12A/CXCL9/TLR6/TLR3/TLR2/GZMA/LCP2/FYB1/CARTPT/IL12B/ITK/HLA-DRA/HLA-DOA/LY86/IRF4/TAP1/TAP2/INHBA/ACHE/IL6/EGFR/HDAC9/CXCR3/CRTAM/SPI1/CD3E/CD3G/IRF7/F2/MBL2/SRGN/FAS/IL2RA/KRT1/CD4/CCND2/CCL22/ITGAL/PRKCB/SOCS1/RPL3L/IRF8/CD7/NOS2/CCL5/IL11/ICAM1/IL12RB1/PRKCG/NCF4/LIF/IL2RB/ITGB2/ICOSLG	74
Up.C1.48h	Up	C1	48h	HALLMARK_COMPLEMENT	HALLMARK_COMPLEMENT	69/1015	200/4375	0.000135746	0.000554296	0.000345319	F3/HPCAL4/CTSS/SERPINC1/F5/C1QC/C4BPB/LCK/S100A9/CR2/CR1/ACTN2/PCSK9/ADRA2B/KYNU/KCNIP3/DOCK10/CP/DGKG/LTF/ITIH1/CXCL1/GZMK/GZMA/LCP2/C9/ERAP2/PSMB9/PLG/TNFAIP3/PCLO/SERPINE1/IL6/F8/PHEX/CA2/PLAT/CTSB/FCN1/MMP8/MMP12/MMP13/IRF7/F2/DUSP5/OLR1/LRP1/CPM/C1S/F7/F10/SERPINA1/GNG2/SCG3/RASGRP1/PRSS36/ITGAM/PIK3R5/CDK5R1/CCL5/L3MBTL4/SERPINB2/CEBPB/SRC/HNF4A/PLAUR/C3/APOBEC3G/MAFF	69
Up.C1.48h	Up	C1	48h	HALLMARK_ESTROGEN_RESPONSE_LATE	HALLMARK_ESTROGEN_RESPONSE_LATE	69/1015	200/4375	0.000135746	0.000554296	0.000345319	LAMC2/GALE/HMGCS2/SFN/S100A9/PDZK1/PTGER3/CYP26B1/ID2/CACNA2D2/PLXNB1/TNNC1/LTF/NPY1R/AREG/HSPA4L/FGFR3/PRLR/CXCL14/PERP/TPBG/MICB/KCNK5/SGK1/TPD52L1/CALCR/IGSF1/CA2/HR/KLF4/PTGES/CLIC3/OLFM1/TRIM29/PKP3/ST14/PGR/CD44/CCND1/TH/PRSS23/RET/CXCL12/ASCL1/HSPB8/SCNN1A/CCNA1/BATF/SERPINA1/CKB/SLC27A2/HOMER2/ISG20/CDH1/TOB1/LLGL2/KRT13/MAPT/TFAP2C/OVOL2/SLC24A3/TJP3/SULT2B1/CYP4F11/KLK10/BLVRB/LARGE1/BT…	69
Up.C1.48h	Up	C1	48h	HALLMARK_PANCREAS_BETA_CELLS	HALLMARK_PANCREAS_BETA_CELLS	19/1015	40/4375	0.000613303	0.00231168	0.00144015	PKLR/G6PC2/GCG/NEUROD1/SLC2A2/PCSK1/SCGN/GCK/PAX4/DCX/PAK3/ABCC8/SYT13/VDR/IAPP/CHGA/INSM1/PCSK2/FOXA2	19
Up.C1.48h	Up	C1	48h	HALLMARK_ESTROGEN_RESPONSE_EARLY	HALLMARK_ESTROGEN_RESPONSE_EARLY	66/1015	200/4375	0.000777528	0.00272135	0.00169536	SFN/LAD1/PDZK1/GREB1/CYP26B1/MLPH/RAB17/REEP1/BHLHE40/NPY1R/AREG/STC2/RETREG1/WWC1/TPBG/MICB/TUBB2B/ELOVL2/KCNK5/GJA1/TPD52L1/ADCY1/CALCR/ZNF185/HR/KLF10/SLC7A2/KLF4/PTGES/CLIC3/OLFM1/SYT12/MPPED2/TSKU/NADSYN1/PGR/CD44/NAV2/CCND1/PRSS23/GFRA1/RET/CXCL12/HSPB8/SCNN1A/BCL11B/SLC27A2/THSD4/RASGRP1/ESRP2/CALB2/CBFA2T3/TOB1/KRT13/KRT15/MAPT/SLC39A6/PMAIP1/TFAP2C/OVOL2/SLC24A3/TJP3/SULT2B1/KLK10/BLVRB/…	66
Up.C1.72h	Up	C1	72h	HALLMARK_INFLAMMATORY_RESPONSE	HALLMARK_INFLAMMATORY_RESPONSE	100/1092	199/4375	3.14174e-15	1.53945e-13	9.92127e-14	PTAFR/F3/CD48/SELE/PDPN/SLAMF1/RGS16/LCK/NLRP3/TNFRSF9/CD55/BTG2/CSF3R/TACR1/IL1B/NMUR1/CCL20/EIF2AK2/TNFAIP6/MARCO/IL18RAP/IL1A/PROK2/CHST2/RTP4/IRAK2/CXCR6/CCRL2/DCBLD2/TACR3/CXCL6/CXCL9/CXCL10/CXCL11/NPFFR2/CXCL8/EREG/TLR3/SLC4A4/TLR2/IL7R/PTGER4/LCP2/IL12B/HBEGF/TPBG/ROS1/MEP1A/CDKN1A/SERPINE1/CLEC5A/INHBA/IL6/GPC3/CYBB/MSR1/HAS2/SLC7A2/LY6E/OPRK1/TNFSF15/LPAR1/CD82/IFITM1/IL10RA/IRF7/SLC1A2/…	100
Up.C1.72h	Up	C1	72h	HALLMARK_KRAS_SIGNALING_DN	HALLMARK_KRAS_SIGNALING_DN	94/1092	199/4375	2.63313e-12	6.20696e-11	4.00019e-11	PTGFR/TENT5C/TGFB2/IFI44L/CAPN9/BRDT/PKP1/EDN2/KLHDC8A/BTG2/HTR1D/RYR2/EDAR/ABCB11/PAX3/TFCP2L1/RSAD2/THNSL2/EFHD1/NR4A2/MFSD6/CD207/CD80/CHST2/THRB/CLDN16/SIDT1/CPB1/SCN10A/ARPP21/SHOX2/ITIH3/SLC38A3/EPHA5/AMBN/GRID2/EGF/IDUA/ADRA2C/FGFR3/GDNF/KCNMB1/MYOT/TENM2/IL12B/SLC6A3/PRKN/WNT16/AKR1B10/CPA2/FGF16/SLC6A14/CACNA1F/TG/NR6A1/CNTFR/CALCB/MACROH2A2/TLX1/NTF3/KRT1/COL2A1/KRT4/NOS1/KRT5/HNF1A/CCN…	94
Up.C1.72h	Up	C1	72h	HALLMARK_INTERFERON_GAMMA_RESPONSE	HALLMARK_INTERFERON_GAMMA_RESPONSE	94/1092	200/4375	3.80018e-12	6.20696e-11	4.00019e-11	SLAMF7/GBP4/IFI44L/PTGS2/ISG15/IFI44/ADAR/FCGR1A/GBP6/EIF2AK2/RSAD2/TNFAIP6/CMPK2/IFIH1/SP110/PARP14/RTP4/P2RY14/CD86/MYD88/BANK1/DDX60/CXCL9/CXCL10/CXCL11/HERC6/GZMA/LCP2/TRIM26/PSMB9/CDKN1A/HLA-B/IRF4/TAP1/CFB/SOD2/TNFAIP3/FGL2/IL6/SAMD9L/IRF5/IDO1/LY6E/IL7/RIGI/TDRD7/TRIM14/BATF2/UBE2L6/IFITM3/IL10RA/IRF7/IL18BP/TRIM21/IFIT1/IFIT3/IFIT2/FAS/SLC25A28/CMKLR1/OAS3/OAS2/CD69/STAT2/C1S/OASL/EPSTI1/…	94
Up.C1.72h	Up	C1	72h	HALLMARK_INTERFERON_ALPHA_RESPONSE	HALLMARK_INTERFERON_ALPHA_RESPONSE	55/1092	97/4375	1.62365e-11	1.98897e-10	1.28183e-10	GBP4/IFI44L/ISG15/IFI44/ADAR/EIF2AK2/RSAD2/CMPK2/IFIH1/SP110/PARP14/RTP4/CCRL2/PARP9/DDX60/CXCL10/CXCL11/HERC6/TRIM26/TENT5A/PSMB9/HLA-C/TAP1/TMEM140/SAMD9/SAMD9L/LY6E/IL7/TDRD7/TRIM14/BATF2/UBE2L6/IFITM1/IFITM3/IRF7/TRIM21/IFIT3/IFIT2/SLC25A28/OAS1/STAT2/C1S/OASL/EPSTI1/IFI27/IRF9/ISG20/IFI35/TRIM25/LGALS3BP/DHX58/HELZ2/BST2/USP18/MX1	55
Up.C1.72h	Up	C1	72h	HALLMARK_KRAS_SIGNALING_UP	HALLMARK_KRAS_SIGNALING_UP	89/1092	200/4375	5.55012e-10	5.43912e-09	3.50534e-09	LAPTM5/PIGR/CTSS/PTGS2/FUCA1/TSPAN1/RGS16/HSD11B1/TNNT2/IL1B/CCL20/IL1RL2/KIF5C/ID2/CXCR4/WNT7A/TMEM158/SEMA3B/DCBLD2/APOD/BTC/ANXA10/CXCL10/SPP1/EREG/PRKG2/ITGA2/IL7R/CSF2/GFPT2/DOCK2/HBEGF/PRDM1/F13A1/MAP7/CFB/ARG1/TNFAIP3/GPNMB/TMEM176A/LAT2/INHBA/RELN/IGFBP3/IKZF1/HDAC9/NAP1L2/PCSK1N/TLR8/GABRA3/CA2/TRIB1/PLAT/ADAMDEC1/GADD45G/KLF4/TRAF1/PDCD1LG2/SPON1/MMP10/USH1C/TPH1/ANO1/IL10RA/BIRC3/PLAU/…	89
Up.C1.72h	Up	C1	72h	HALLMARK_ALLOGRAFT_REJECTION	HALLMARK_ALLOGRAFT_REJECTION	86/1092	199/4375	6.40513e-09	5.23086e-08	3.37112e-08	CD2/TGFB2/CTSS/FGR/DYRK3/FCGR2B/LCK/NLRP3/PTPRC/CD247/CD1D/IL1B/IL18RAP/CD28/ZAP70/CD8B/CD8A/CD80/TRAT1/CD96/CCR1/CCR2/CD86/CCR5/IL12A/CXCL9/CXCL13/TLR6/EREG/TLR3/TLR2/GZMA/LCP2/FYB1/CARTPT/IL12B/ITK/HLA-DOB/HLA-DRA/HLA-DOA/LY86/IRF4/TAP1/TAP2/C2/INHBA/ACHE/IL6/EGFR/HDAC9/CXCR3/IL7/CRTAM/SPI1/CD3E/CD3G/IRF7/F2/MBL2/SRGN/FAS/IL2RA/KRT1/CD4/CCND2/GZMB/IL16/CCL22/ITGAL/PRKCB/SOCS1/RPL3L/IRF8/CD7/NOS…	86
Up.C1.72h	Up	C1	72h	HALLMARK_P53_PATHWAY	HALLMARK_P53_PATHWAY	85/1092	199/4375	1.54365e-08	1.08056e-07	6.96384e-08	EPHA2/PLK3/RNF19B/IER5/SFN/FUCA1/PHLDA3/TCHH/RGS16/CLCA2/GADD45A/BTG2/NHLH2/TNNI1/ATF3/TGFA/SDC1/RETSAT/IL1A/XPC/TP63/ZMAT3/FBXW7/HSPA4L/ANKRA2/CYFIP2/HBEGF/PERP/H1-2/POLH/CDKN1A/TAP1/DEF6/BAK1/SESN1/PDGFA/FGF13/NDRG1/PVT1/NINJ1/STOM/KLF4/AK1/CDKN2B/CD82/ST14/PIDD1/EPS8L2/DDB2/HRAS/ZNF365/FAS/TM7SF3/DRAM1/TRIAP1/CCND2/DGKA/VDR/ISCU/DDIT3/IRAG2/MDM2/GLS2/AEN/RPS27L/OSGIN1/SOCS1/RRAD/TOB1/ALOX15B/S…	85
Up.C1.72h	Up	C1	72h	HALLMARK_TNFA_SIGNALING_VIA_NFKB	HALLMARK_TNFA_SIGNALING_VIA_NFKB	85/1092	200/4375	2.05022e-08	1.25576e-07	8.09297e-08	F3/LAMB3/ZC3H12A/RNF19B/PTGS2/IER5/GADD45A/TNFRSF9/BTG2/ATF3/IL1B/CCL20/TNFAIP6/ID2/IFIH1/IL1A/KYNU/NR4A2/CD80/BCL6/BHLHE40/CCRL2/CXCL6/CXCL10/CXCL11/CXCL1/CXCL3/AREG/TLR2/IL7R/CSF2/GFPT2/PTGER4/DUSP1/IL12B/HBEGF/CD83/CDKN1A/TAP1/SOD2/TNFAIP3/SERPINE1/INHBA/IL6/GEM/TRIB1/NINJ1/KLF4/TRAF1/RIGI/NR4A3/TNC/PHLDA2/FOSL1/CD44/PANX1/CCND1/BIRC3/PLAU/DUSP5/IFIT2/OLR1/DRAM1/NR4A1/IL23A/CD69/GPR183/BCL2A1/…	85
Up.C1.72h	Up	C1	72h	HALLMARK_MYOGENESIS	HALLMARK_MYOGENESIS	82/1092	198/4375	1.46541e-07	7.97832e-07	5.14177e-07	CASQ1/AGRN/PPFIA4/KCNH1/ACTN2/CASQ2/TNNI1/TNNT2/MYL1/COL6A3/DES/MAPRE3/FKBP1B/REEP1/COL3A1/MRAS/EPHB3/BHLHE40/TNNC1/CAV3/APOD/MYL3/SOD3/FST/SGCD/STC2/HBEGF/LAMA2/CDKN1A/SPDEF/ACHE/IGFBP3/KCNH2/CAMK2B/MYOM2/AK1/COL15A1/SLN/PYGM/CRYAB/LSP1/TAGLN/ACTN3/MYBPC3/TNNT3/NCAM1/MYOZ1/ADAM12/LDB3/MYL2/HSPB8/ERBB3/NOS1/ITGA7/KLF5/SGCG/BDKRB2/CKB/MYH7/ACTC1/CACNA1H/MYH11/GNAO1/MYH8/MYH4/MYH1/MYH2/MYH3/SPHK1/C…	82
Up.C1.72h	Up	C1	72h	HALLMARK_EPITHELIAL_MESENCHYMAL_TRANSITION	HALLMARK_EPITHELIAL_MESENCHYMAL_TRANSITION	77/1092	200/4375	1.01429e-05	4.97001e-05	3.20301e-05	LAMC2/ECM1/FUCA1/GADD45A/COL11A1/SDC1/COL6A3/ID2/FAP/GPC1/SCG2/SERPINE2/COL3A1/LRRC15/WNT5A/COL7A1/PCOLCE2/OXTR/MSX1/CXCL6/SPP1/CXCL1/CXCL8/AREG/VCAN/ITGA2/TGFBI/EDIL3/BASP1/SGCD/SLIT3/THBS2/LAMA2/TNFAIP3/SFRP4/SERPINE1/INHBA/IGFBP3/PRSS2/IL6/MAGEE1/MXRA5/GEM/SNAI2/SNTB1/TNC/BDNF/TAGLN/MMP1/MMP3/NTM/CD44/CADM1/DKK1/ADAM12/FAS/ACTA2/CXCL12/MFAP5/LRP1/DCN/PTHLH/SGCG/GREM1/TNFRSF12A/IL32/COL1A1/LAMA…	77
Up.C1.72h	Up	C1	72h	HALLMARK_COMPLEMENT	HALLMARK_COMPLEMENT	75/1092	200/4375	3.86595e-05	0.000157859	0.000101735	F3/HPCAL4/CTSS/SERPINC1/F5/C1QC/C4BPB/LCK/S100A9/CD55/CR2/CR1/ACTN2/PCSK9/ADRA2B/KYNU/KCNIP3/CP/DGKG/LTF/PRKCD/ITIH1/CXCL1/GZMK/GZMA/LCP2/C9/ERAP2/PSMB9/CFB/C2/PLG/TNFAIP3/PCLO/SERPINE1/IL6/PHEX/CA2/PLAT/CTSB/FCN1/MMP8/MMP12/MMP13/IRF7/F2/DUSP5/OLR1/LRP1/CPM/C1S/F7/F10/SERPINA1/GZMB/GNG2/SCG3/RASGRP1/PRSS36/ITGAM/GNGT2/PIK3R5/CDK5R1/CCL5/L3MBTL4/SERPINB2/CEBPB/SRC/HNF4A/PLAUR/C3/TMPRSS6/APOBEC3F/…	75
Up.C1.72h	Up	C1	72h	HALLMARK_ESTROGEN_RESPONSE_LATE	HALLMARK_ESTROGEN_RESPONSE_LATE	75/1092	200/4375	3.86595e-05	0.000157859	0.000101735	GJB3/LAMC2/GALE/HMGCS2/SFN/S100A9/PDZK1/PTGER3/CYP26B1/ID2/CACNA2D2/SEMA3B/PLXNB1/TNNC1/LTF/NPY1R/AREG/HSPA4L/FGFR3/PRLR/CXCL14/PERP/FRK/TPBG/MICB/KCNK5/AGR2/CALCR/IGSF1/CA2/HR/KLF4/PTGES/CLIC3/OLFM1/TRIM29/PKP3/ST14/PGR/CD44/CCND1/TH/PRSS23/RET/CXCL12/ASCL1/HSPB8/SCNN1A/CCNA1/DHRS2/BATF/SERPINA1/CKB/SLC27A2/HOMER2/ISG20/CDH1/TOB1/ST6GALNAC2/LLGL2/KRT13/MAPT/TFAP2C/OVOL2/SLC24A3/TJP3/CHST8/SULT2B…	75
Up.C1.72h	Up	C1	72h	HALLMARK_COAGULATION	HALLMARK_COAGULATION	53/1092	136/4375	0.000172925	0.000651793	0.00042006	F3/F13B/HMGCS2/CTSE/SERPINC1/LEFTY2/C8A/C8B/PROC/HRG/ITIH1/FGG/F11/ITGA2/C9/F12/MEP1A/CFB/C2/PLG/SERPINE1/PLAT/CTSB/GDA/MMP8/MMP10/MMP1/MMP3/F2/PRSS23/MMP7/PLAU/MBL2/CPN1/OLR1/LRP1/ISCU/C1S/CPB2/F10/PROZ/DCT/SERPINA1/DUSP14/SERPINB2/HNF4A/HPN/C3/CFD/COMP/TMPRSS6/MMP11/MAFF	53
Up.C1.72h	Up	C1	72h	HALLMARK_ESTROGEN_RESPONSE_EARLY	HALLMARK_ESTROGEN_RESPONSE_EARLY	71/1092	200/4375	0.000434049	0.00151917	0.000979059	OLFML3/FCMR/ELF3/SFN/LAD1/PDZK1/GREB1/CYP26B1/MLPH/RAB17/REEP1/BHLHE40/SEMA3B/NPY1R/AREG/STC2/RETREG1/WWC1/FRK/TPBG/MICB/TUBB2B/ELOVL2/KCNK5/ADCY1/CALCR/ZNF185/HR/SLC7A2/KLF4/PTGES/CLIC3/OLFM1/AQP3/SYT12/MPPED2/TSKU/NADSYN1/PGR/CD44/CCND1/PRSS23/MSMB/GFRA1/RET/CXCL12/HSPB8/SCNN1A/DHRS2/SLC27A2/THSD4/RASGRP1/ESRP2/CALB2/CBFA2T3/TOB1/KRT13/KRT15/MAPT/SLC39A6/PMAIP1/KCNK15/TFAP2C/OVOL2/SLC24A3/TJP3/…	71
Up.C1.72h	Up	C1	72h	HALLMARK_PANCREAS_BETA_CELLS	HALLMARK_PANCREAS_BETA_CELLS	20/1092	40/4375	0.00052743	0.00172294	0.00111038	PKLR/GCG/NEUROD1/SLC2A2/NKX6-1/PCSK1/SCGN/GCK/DCX/PAK3/ABCC8/SYT13/PAX6/VDR/IAPP/HNF1A/CHGA/INSM1/PCSK2/FOXA2	20
Down.C3.24h	Down	C3	24h	HALLMARK_E2F_TARGETS	HALLMARK_E2F_TARGETS	119/317	200/4375	4.51027e-91	2.16493e-89	1.99401e-89	CDKN2C/USP1/DEPDC1/STMN1/KIF2C/NASP/CDC20/LBR/CKS1B/DCLRE1B/ANP32E/UBE2T/CDCA8/BARD1/SPC25/RRM2/MCM6/STAG1/CDC25A/MCM2/SMC4/H2AZ1/MAD2L1/HMGB2/PAICS/TACC3/CENPE/DCK/PLK4/LMNB1/TRIP13/MXD3/HMMR/RAD1/DEK/PRIM2/TUBB/MMS22L/MCM3/TCF19/RPA3/RFC2/EZH2/POLD2/MCM7/SMC1A/SUV39H1/KIF4A/DSCC1/ATAD2/RAD21/GINS4/MCM4/PSIP1/MELK/CKS2/E2F8/POLD3/H2AX/MRE11/CHEK1/HELLS/CDK1/MKI67/NUP107/TMPO/ESPL1/CBX5/NCAPD2/CD…	119
Down.C3.24h	Down	C3	24h	HALLMARK_G2M_CHECKPOINT	HALLMARK_G2M_CHECKPOINT	96/317	200/4375	3.33015e-60	7.99235e-59	7.36138e-59	CDKN2C/NEK2/CDC7/E2F2/STMN1/KIF2C/NASP/CDC20/STIL/EXO1/LBR/CKS1B/RAD54L/CENPF/HMGN2/MAP3K20/BARD1/DTYMK/BUB1/MCM6/CENPA/STAG1/CDC25A/POLQ/MCM2/TRAIP/KIF15/SMC4/H2AZ1/MAD2L1/CCNA2/NSD2/TACC3/CENPE/PLK4/LMNB1/HMMR/PRIM2/TTK/FBXO5/MCM3/H2AZ2/DBF4/EZH2/SMC1A/SUV39H1/KIF4A/RAD21/PBK/SQLE/SMC2/FANCC/CKS2/H2AX/INCENP/CHEK1/KIF11/CDK1/MKI67/KIF20B/TMPO/ESPL1/TROAP/POLE/RACGAP1/BRCA2/RPS6KA5/CDKN3/CCNB2/K…	96
Down.C3.24h	Down	C3	24h	HALLMARK_MITOTIC_SPINDLE	HALLMARK_MITOTIC_SPINDLE	45/317	199/4375	1.25765e-12	2.01224e-11	1.85338e-11	NEK2/KIF2C/SASS6/CENPF/BUB1/TUBA4A/ECT2/KIF15/SMC4/CENPE/LMNB1/CEP72/TTK/FBXO5/ANLN/SMC1A/KIF4A/CNTRL/CDK5RAP2/INCENP/KIF11/CDK1/KIF20B/KNTC1/ESPL1/RACGAP1/TUBGCP3/CENPJ/BRCA2/DLGAP5/CCNB2/KIF23/NUSAP1/PIF1/PRC1/PLK1/KIF22/TOP2A/BIRC5/MYH10/TUBD1/NDC80/TPX2/AURKA/TIAM1	45
Down.C3.24h	Down	C3	24h	HALLMARK_MTORC1_SIGNALING	HALLMARK_MTORC1_SIGNALING	28/317	200/4375	0.000463403	0.00556083	0.00512182	DHCR24/PHGDH/CACYBP/RRM2/BUB1/TUBA4A/GMPS/CDC25A/MCM2/ELOVL6/HMGCS1/DHFR/HMGCR/INSIG1/CYP51A1/EBP/MCM4/SQLE/FADS2/DHCR7/SCD/UNG/SORD/PLK1/CCNF/TMEM97/RPA1/AURKA	28
Down.C3.24h	Down	C3	24h	HALLMARK_CHOLESTEROL_HOMEOSTASIS	HALLMARK_CHOLESTEROL_HOMEOSTASIS	14/317	74/4375	0.000698071	0.00670148	0.00617241	HMGCS1/HMGCR/ACAT2/CYP51A1/EBP/MAL2/SQLE/FADS2/DHCR7/SCD/MVK/TMEM97/PCYT2/FASN	14
Down.C3.48h	Down	C3	48h	HALLMARK_E2F_TARGETS	HALLMARK_E2F_TARGETS	86/267	200/4375	1.52934e-55	7.34082e-54	6.6003e-54	CDKN2C/USP1/DEPDC1/KIF2C/NASP/CDC20/LBR/CKS1B/ANP32E/UBE2T/CDCA8/BARD1/SPC25/RRM2/MCM6/CDC25A/MCM2/SMC4/H2AZ1/MAD2L1/HMGB2/TACC3/CENPE/PLK4/LMNB1/PTTG1/TRIP13/MXD3/HMMR/MCM3/TCF19/EZH2/MCM7/SUV39H1/KIF4A/DSCC1/ATAD2/GINS4/MCM4/PSIP1/MELK/CKS2/E2F8/H2AX/HELLS/CDK1/MKI67/TMPO/ESPL1/NCAPD2/CDCA3/CDKN1B/RAD51AP1/TIMELESS/POLE/RACGAP1/CIT/RFC3/DIAPH3/BRCA2/DLGAP5/CDKN3/CCNB2/BUB1B/PLK1/KIF22/ORC6/TOP2…	86
Down.C3.48h	Down	C3	48h	HALLMARK_G2M_CHECKPOINT	HALLMARK_G2M_CHECKPOINT	84/267	200/4375	4.02637e-53	9.6633e-52	8.68849e-52	CDKN2C/NEK2/CDC7/E2F2/KIF2C/NASP/CDC20/STIL/EXO1/LBR/CKS1B/RAD54L/CENPF/HMGN2/MAP3K20/BARD1/BUB1/MCM6/CENPA/CDC25A/POLQ/MCM2/TRAIP/KIF15/SMC4/H2AZ1/MAD2L1/CCNA2/TACC3/CENPE/PLK4/LMNB1/PTTG1/HMMR/TTK/FBXO5/MCM3/DBF4/EZH2/SUV39H1/KIF4A/PBK/SMC2/CKS2/H2AX/INCENP/KIF11/CDK1/MKI67/KIF20B/TMPO/ESPL1/TROAP/CDKN1B/POLE/RACGAP1/BRCA2/RPS6KA5/CDKN3/CCNB2/KIF23/KNL1/PRC1/GINS2/PLK1/CCNF/KIF22/ORC6/CDC6/TOP2…	84
Down.C3.48h	Down	C3	48h	HALLMARK_MITOTIC_SPINDLE	HALLMARK_MITOTIC_SPINDLE	38/267	199/4375	9.26445e-11	1.48231e-09	1.33278e-09	NEK2/KIF2C/SASS6/CENPF/BUB1/TUBA4A/ECT2/KIF15/SMC4/CENPE/LMNB1/CEP72/TTK/FBXO5/ANLN/KIF4A/INCENP/KIF11/CDK1/KIF20B/KNTC1/ESPL1/RACGAP1/CENPJ/BRCA2/DLGAP5/CCNB2/KIF23/PIF1/PRC1/PLK1/KIF22/TOP2A/BIRC5/MYH10/NDC80/TPX2/AURKA	38
Down.C3.72h	Down	C3	72h	HALLMARK_E2F_TARGETS	HALLMARK_E2F_TARGETS	88/271	200/4375	2.28152e-57	1.09513e-55	1.00867e-55	CDKN2C/USP1/DEPDC1/KIF2C/NASP/CDC20/LBR/CKS1B/ANP32E/UBE2T/CDCA8/BARD1/SPC25/RRM2/MCM6/CDC25A/MCM2/SMC4/H2AZ1/MAD2L1/HMGB2/PAICS/TACC3/CENPE/PLK4/LMNB1/PTTG1/TRIP13/MXD3/HMMR/DEK/MCM3/TCF19/RFC2/EZH2/MCM7/SUV39H1/KIF4A/DSCC1/ATAD2/GINS4/MCM4/PSIP1/MELK/CKS2/E2F8/H2AX/HELLS/CDK1/MKI67/TMPO/ESPL1/NCAPD2/CDCA3/CDKN1B/RAD51AP1/RACGAP1/CIT/RFC3/DIAPH3/BRCA2/DLGAP5/CDKN3/CCNB2/BUB1B/DUT/PLK1/KIF22/ORC6…	88
Down.C3.72h	Down	C3	72h	HALLMARK_G2M_CHECKPOINT	HALLMARK_G2M_CHECKPOINT	83/271	200/4375	2.44424e-51	5.86618e-50	5.40306e-50	CDKN2C/NEK2/CDC7/E2F2/KIF2C/NASP/CDC20/STIL/EXO1/LBR/CKS1B/RAD54L/CENPF/HMGN2/MAP3K20/BARD1/BUB1/MCM6/CENPA/CDC25A/POLQ/MCM2/TRAIP/KIF15/SMC4/H2AZ1/MAD2L1/CCNA2/TACC3/CENPE/PLK4/LMNB1/PTTG1/HMMR/TTK/FBXO5/MCM3/DBF4/EZH2/SUV39H1/KIF4A/PBK/SMC2/CKS2/H2AX/INCENP/KIF11/CDK1/MKI67/KIF20B/TMPO/ESPL1/TROAP/CDKN1B/RACGAP1/BRCA2/RPS6KA5/CDKN3/CCNB2/KIF23/KNL1/PRC1/GINS2/PLK1/CCNF/KIF22/ORC6/CDC6/TOP2A/AUR…	83
Down.C3.72h	Down	C3	72h	HALLMARK_MITOTIC_SPINDLE	HALLMARK_MITOTIC_SPINDLE	38/271	199/4375	1.4583e-10	2.33328e-09	2.14907e-09	NEK2/KIF2C/SASS6/CENPF/BUB1/ECT2/KIF15/SMC4/CENPE/LMNB1/TTK/FBXO5/EPB41L2/ANLN/KIF4A/CNTRL/INCENP/KIF11/CDK1/KIF20B/KNTC1/ESPL1/RACGAP1/CENPJ/BRCA2/DLGAP5/CCNB2/KIF23/PIF1/PRC1/PLK1/KIF22/TOP2A/BIRC5/MYH10/NDC80/TPX2/AURKA	38
Down.C3.72h	Down	C3	72h	HALLMARK_SPERMATOGENESIS	HALLMARK_SPERMATOGENESIS	19/271	134/4375	0.00050592	0.00607104	0.00559175	NEK2/KIF2C/NCAPH/BUB1/RPL39L/RFC4/TTK/SNAP91/DBF4/EZH2/CDK1/ACRBP/HSPA2/CDKN3/CCNB2/ACE/SEPTIN4/AURKA/DMC1	19
Down.C2.24h	Down	C2	24h	HALLMARK_E2F_TARGETS	HALLMARK_E2F_TARGETS	123/398	200/4375	8.38798e-83	4.19399e-81	3.79667e-81	CDKN2C/USP1/DEPDC1/STMN1/KIF2C/NASP/CDC20/LBR/CKS1B/DCLRE1B/ANP32E/UBE2T/CDCA8/BARD1/SPC25/RRM2/MCM6/MSH2/STAG1/CDC25A/MCM2/SMC4/H2AZ1/MAD2L1/HMGB2/PAICS/TACC3/CENPE/DCK/HNRNPD/PLK4/LMNB1/TRIP13/MXD3/HMMR/DEK/PRIM2/TUBB/MMS22L/MCM3/TCF19/RPA3/RFC2/EZH2/POLD2/MCM7/SMC1A/SUV39H1/KIF4A/RBBP7/DSCC1/ATAD2/RAD21/GINS4/MCM4/PSIP1/MELK/CKS2/E2F8/POLD3/SSRP1/WEE1/H2AX/POLA2/CHEK1/HELLS/CDK1/MKI67/NUP107/T…	123
Down.C2.24h	Down	C2	24h	HALLMARK_G2M_CHECKPOINT	HALLMARK_G2M_CHECKPOINT	100/398	200/4375	1.91662e-54	4.79155e-53	4.33761e-53	CDKN2C/NEK2/CDC7/E2F2/STMN1/KIF2C/NASP/CDC20/STIL/EXO1/LBR/CKS1B/RAD54L/CENPF/HMGN2/MAP3K20/BARD1/DTYMK/BUB1/MCM6/CENPA/STAG1/CDC25A/POLQ/MCM2/TRAIP/KIF15/SMC4/H2AZ1/MAD2L1/CCNA2/NSD2/TACC3/CENPE/HNRNPD/PLK4/LMNB1/EFNA5/HMMR/PRIM2/TTK/FBXO5/MCM3/H2AZ2/DBF4/EZH2/SMC1A/SUV39H1/KIF4A/RAD21/PBK/SQLE/SMC2/FANCC/CKS2/H2AX/POLA2/INCENP/CHEK1/KIF11/CDK1/MKI67/KIF20B/TMPO/ESPL1/TROAP/POLE/RACGAP1/BRCA2/RP…	100
Down.C2.24h	Down	C2	24h	HALLMARK_MITOTIC_SPINDLE	HALLMARK_MITOTIC_SPINDLE	47/398	199/4375	2.97092e-10	4.95154e-09	4.48245e-09	NEK2/KIF2C/SASS6/CENPF/BUB1/TUBA4A/ECT2/KIF15/SMC4/CENPE/LMNB1/CEP72/TTK/FBXO5/ANLN/SMC1A/KIF4A/ARHGAP4/CNTRL/CDK5RAP2/INCENP/KIF11/CDK1/KIF20B/KNTC1/ESPL1/RACGAP1/TUBGCP3/CENPJ/BRCA2/DLGAP5/CCNB2/KIF23/NUSAP1/PIF1/PRC1/PLK1/KIF22/TOP2A/CEP131/BIRC5/MYH10/NDC80/TPX2/AURKA/TIAM1/PCNT	47
Down.C2.24h	Down	C2	24h	HALLMARK_CHOLESTEROL_HOMEOSTASIS	HALLMARK_CHOLESTEROL_HOMEOSTASIS	19/398	74/4375	2.08693e-05	0.000260867	0.000236153	PPARG/HMGCS1/HMGCR/ACAT2/CYP51A1/EBP/FABP5/SQLE/FDFT1/FADS2/DHCR7/SCD/MVK/MVD/TMEM97/PCYT2/FASN/ACSS2/LSS	19
Down.C2.24h	Down	C2	24h	HALLMARK_MTORC1_SIGNALING	HALLMARK_MTORC1_SIGNALING	36/398	200/4375	3.83729e-05	0.000383729	0.000347375	DHCR24/PHGDH/PIK3R3/CACYBP/HSPD1/RRM2/BUB1/TUBA4A/GMPS/CDC25A/MCM2/ELOVL6/HMGCS1/DHFR/HMGCR/INSIG1/CYP51A1/EBP/HPRT1/MCM4/SQLE/CTSC/FADS2/DHCR7/HMBS/LDHA/SCD/UNG/SORD/PLK1/CCNF/CORO1A/ACACA/TMEM97/RPA1/AURKA	36
Down.C2.48h	Down	C2	48h	HALLMARK_E2F_TARGETS	HALLMARK_E2F_TARGETS	91/337	200/4375	1.18142e-51	5.78895e-50	5.59619e-50	CDKN2C/USP1/DEPDC1/STMN1/KIF2C/NASP/CDC20/LBR/CKS1B/ANP32E/UBE2T/CDCA8/BARD1/SPC25/RRM2/MCM6/STAG1/CDC25A/MCM2/SMC4/H2AZ1/MAD2L1/HMGB2/TACC3/CENPE/PLK4/LMNB1/PTTG1/TRIP13/MXD3/HMMR/MCM3/TCF19/MCM7/SUV39H1/KIF4A/DSCC1/ATAD2/GINS4/MCM4/PSIP1/MELK/CKS2/E2F8/POLD3/H2AX/CHEK1/HELLS/CDK1/MKI67/TMPO/ESPL1/CBX5/NCAPD2/CDCA3/CDKN1B/PAN2/RAD51AP1/TIMELESS/POLE/RACGAP1/CIT/RFC3/DIAPH3/BRCA2/DLGAP5/CDKN3/CCN…	91
Down.C2.48h	Down	C2	48h	HALLMARK_G2M_CHECKPOINT	HALLMARK_G2M_CHECKPOINT	90/337	200/4375	1.55773e-50	3.81645e-49	3.68937e-49	CDKN2C/NEK2/CDC7/E2F2/STMN1/KIF2C/NASP/CDC20/STIL/EXO1/LBR/CKS1B/RAD54L/CENPF/HMGN2/MAP3K20/BARD1/DTYMK/BUB1/MCM6/CENPA/STAG1/CDC25A/POLQ/MCM2/TRAIP/KIF15/SMC4/H2AZ1/MAD2L1/CCNA2/NSD2/TACC3/CENPE/PLK4/LMNB1/PTTG1/HMMR/TTK/FBXO5/MCM3/H2AZ2/DBF4/SUV39H1/KIF4A/PBK/SMC2/CKS2/H2AX/INCENP/CHEK1/KIF11/CDK1/MKI67/KIF20B/TMPO/ESPL1/TROAP/CDKN1B/POLE/RACGAP1/BRCA2/RPS6KA5/CDKN3/CCNB2/KIF23/KNL1/PRC1/MEIS2/…	90
Down.C2.48h	Down	C2	48h	HALLMARK_MITOTIC_SPINDLE	HALLMARK_MITOTIC_SPINDLE	42/337	199/4375	6.10009e-10	9.96349e-09	9.63173e-09	NEK2/KIF2C/CENPF/BUB1/TUBA4A/ECT2/KIF15/SMC4/CENPE/LMNB1/TTK/FBXO5/EPB41L2/ANLN/OPHN1/KIF4A/ARHGAP4/CNTRL/CEP57/INCENP/KIF11/CDK1/KIF20B/KNTC1/ESPL1/RACGAP1/TUBGCP3/CENPJ/BRCA2/DLGAP5/CCNB2/KIF23/PIF1/PRC1/PLK1/KIF22/TOP2A/BIRC5/MYH10/NDC80/TPX2/AURKA	42
Down.C2.72h	Down	C2	72h	HALLMARK_E2F_TARGETS	HALLMARK_E2F_TARGETS	94/308	200/4375	4.39257e-59	2.15236e-57	2.03445e-57	CDKN2C/USP1/DEPDC1/KIF2C/NASP/CDC20/LBR/CKS1B/ANP32E/UBE2T/CDCA8/BARD1/SPC25/RRM2/MCM6/STAG1/CDC25A/TRA2B/MCM2/SMC4/H2AZ1/MAD2L1/HMGB2/PAICS/TACC3/CENPE/PLK4/LMNB1/PTTG1/TRIP13/MXD3/HMMR/PRIM2/MCM3/TCF19/RFC2/MCM7/SUV39H1/KIF4A/DSCC1/ATAD2/GINS4/MCM4/PSIP1/MELK/CKS2/E2F8/POLD3/H2AX/CHEK1/HELLS/CDK1/MKI67/TMPO/ESPL1/CBX5/NCAPD2/CDCA3/CDKN1B/RAD51AP1/TIMELESS/UNG/RACGAP1/CIT/RFC3/DIAPH3/BRCA2/DLGAP…	94
Down.C2.72h	Down	C2	72h	HALLMARK_G2M_CHECKPOINT	HALLMARK_G2M_CHECKPOINT	89/308	200/4375	3.8355e-53	9.39697e-52	8.88221e-52	CDKN2C/NEK2/CDC7/E2F2/KIF2C/NASP/CDC20/STIL/EXO1/LBR/CKS1B/RAD54L/CENPF/HMGN2/MAP3K20/BARD1/DTYMK/BUB1/MCM6/CENPA/STAG1/CDC25A/POLQ/TRA2B/MCM2/TRAIP/KIF15/SMC4/H2AZ1/MAD2L1/CCNA2/TACC3/CENPE/PLK4/LMNB1/PTTG1/HMMR/PRIM2/TTK/FBXO5/MCM3/H2AZ2/DBF4/SUV39H1/KIF4A/PBK/SMC2/CKS2/H2AX/INCENP/CHEK1/KIF11/CDK1/MKI67/KIF20B/TMPO/ESPL1/TROAP/CDKN1B/RACGAP1/BRCA2/RPS6KA5/CDKN3/CCNB2/KIF23/KNL1/PRC1/MEIS2/GINS…	89
Down.C2.72h	Down	C2	72h	HALLMARK_MITOTIC_SPINDLE	HALLMARK_MITOTIC_SPINDLE	39/308	199/4375	1.78459e-09	2.91484e-08	2.75516e-08	NEK2/KIF2C/CENPF/BUB1/ECT2/KIF15/SMC4/CENPE/LMNB1/TTK/FBXO5/EPB41L2/ANLN/OPHN1/KIF4A/CNTRL/CEP57/INCENP/KIF11/CDK1/KIF20B/KNTC1/ESPL1/RACGAP1/TUBGCP3/BRCA2/DLGAP5/CCNB2/KIF23/PIF1/PRC1/PLK1/KIF22/TOP2A/BIRC5/MYH10/NDC80/TPX2/AURKA	39
Down.C1.24h	Down	C1	24h	HALLMARK_E2F_TARGETS	HALLMARK_E2F_TARGETS	125/427	200/4375	3.15288e-81	1.57644e-79	1.42709e-79	CDKN2C/USP1/DEPDC1/STMN1/KIF2C/NASP/CDC20/LBR/CKS1B/DCLRE1B/ANP32E/UBE2T/CDCA8/BARD1/SPC25/RRM2/MCM6/MSH2/STAG1/CDC25A/TRA2B/MCM2/SMC4/H2AZ1/MAD2L1/HMGB2/PAICS/TACC3/CENPE/DCK/HNRNPD/PLK4/LMNB1/TRIP13/MXD3/HMMR/DEK/PRIM2/TUBB/MMS22L/MCM3/TCF19/RPA3/RFC2/EZH2/POLD2/MCM7/SMC1A/SUV39H1/KIF4A/RBBP7/HMGB3/DSCC1/ATAD2/RAD21/GINS4/MCM4/PSIP1/MELK/CKS2/E2F8/POLD3/SSRP1/WEE1/H2AX/POLA2/CHEK1/HELLS/CDK1/MK…	125
Down.C1.24h	Down	C1	24h	HALLMARK_G2M_CHECKPOINT	HALLMARK_G2M_CHECKPOINT	102/427	200/4375	1.97689e-53	4.94224e-52	4.47402e-52	CDKN2C/NEK2/CDC7/E2F2/STMN1/KIF2C/NASP/CDC20/STIL/EXO1/LBR/CKS1B/RAD54L/CENPF/HMGN2/MAP3K20/BARD1/DTYMK/BUB1/MCM6/CENPA/STAG1/CDC25A/POLQ/TRA2B/MCM2/TRAIP/KIF15/SMC4/H2AZ1/MAD2L1/CCNA2/NSD2/TACC3/CENPE/HNRNPD/PLK4/LMNB1/EFNA5/HMMR/PRIM2/TTK/FBXO5/MCM3/H2AZ2/DBF4/EZH2/SMC1A/SUV39H1/KIF4A/HMGB3/RAD21/PBK/SQLE/SMC2/FANCC/CKS2/H2AX/POLA2/INCENP/CHEK1/KIF11/CDK1/MKI67/KIF20B/TMPO/ESPL1/TROAP/POLE/RACG…	102
Down.C1.24h	Down	C1	24h	HALLMARK_MITOTIC_SPINDLE	HALLMARK_MITOTIC_SPINDLE	50/427	199/4375	9.24847e-11	1.54141e-09	1.39538e-09	NEK2/KIF2C/SASS6/CENPF/BUB1/TUBA4A/ECT2/KIF15/SMC4/CENPE/LMNB1/CEP72/SHROOM1/TTK/FBXO5/EPB41L2/ANLN/SMC1A/OPHN1/KIF4A/ARHGAP4/CNTRL/CDK5RAP2/INCENP/KIF11/CDK1/KIF20B/KNTC1/ESPL1/RACGAP1/TUBGCP3/CENPJ/BRCA2/DLGAP5/CCNB2/KIF23/NUSAP1/PIF1/PRC1/PLK1/KIF22/TOP2A/CEP131/BIRC5/MYH10/NDC80/CEP192/TPX2/AURKA/PCNT	50
Down.C1.24h	Down	C1	24h	HALLMARK_MTORC1_SIGNALING	HALLMARK_MTORC1_SIGNALING	38/427	200/4375	3.24631e-05	0.000405788	0.000367345	DHCR24/PHGDH/UCHL5/PIK3R3/CACYBP/HSPD1/RRM2/BUB1/TUBA4A/GMPS/CDC25A/MCM2/ELOVL6/HMGCS1/DHFR/HMGCR/INSIG1/CYP51A1/EBP/HPRT1/MCM4/SQLE/CTSC/FADS2/DHCR7/HMBS/LDHA/ADD3/SCD/UNG/SORD/PLK1/CCNF/CORO1A/ACACA/TMEM97/RPA1/AURKA	38
Down.C1.24h	Down	C1	24h	HALLMARK_CHOLESTEROL_HOMEOSTASIS	HALLMARK_CHOLESTEROL_HOMEOSTASIS	18/427	74/4375	0.000186626	0.00186626	0.00168946	GPX8/HMGCS1/HMGCR/ACAT2/CYP51A1/EBP/FABP5/SQLE/FDFT1/FADS2/DHCR7/SCD/MVK/MVD/TMEM97/PCYT2/FASN/ACSS2	18
Down.C1.48h	Down	C1	48h	HALLMARK_E2F_TARGETS	HALLMARK_E2F_TARGETS	96/359	200/4375	1.40213e-54	7.01065e-53	6.34648e-53	CDKN2C/DEPDC1/STMN1/KIF2C/NASP/CDC20/LBR/CKS1B/ANP32E/UBE2T/CDCA8/BARD1/SPC25/RRM2/MCM6/STAG1/CDC25A/MCM2/SMC4/H2AZ1/MAD2L1/HMGB2/PAICS/TACC3/CENPE/PLK4/LMNB1/PTTG1/TRIP13/MXD3/HMMR/MCM3/TCF19/EZH2/POLD2/MCM7/SUV39H1/KIF4A/DSCC1/ATAD2/GINS4/MCM4/PSIP1/MELK/CKS2/E2F8/POLD3/SSRP1/H2AX/CHEK1/HELLS/CDK1/MKI67/TMPO/ESPL1/CBX5/NCAPD2/CDCA3/CDKN1B/PAN2/RAD51AP1/TIMELESS/UNG/POLE/RACGAP1/CIT/RFC3/DIAPH3/…	96
Down.C1.48h	Down	C1	48h	HALLMARK_G2M_CHECKPOINT	HALLMARK_G2M_CHECKPOINT	92/359	200/4375	4.12263e-50	1.03066e-48	9.33015e-49	CDKN2C/NEK2/CDC7/E2F2/STMN1/KIF2C/NASP/CDC20/STIL/EXO1/LBR/CKS1B/RAD54L/CENPF/HMGN2/MAP3K20/BARD1/DTYMK/BUB1/MCM6/CENPA/STAG1/CDC25A/POLQ/MCM2/TRAIP/KIF15/SMC4/H2AZ1/MAD2L1/CCNA2/NSD2/TACC3/CENPE/PLK4/LMNB1/PTTG1/HMMR/TTK/FBXO5/MCM3/H2AZ2/DBF4/EZH2/SUV39H1/KIF4A/PBK/SMC2/CKS2/H2AX/INCENP/CHEK1/KIF11/CDK1/MKI67/KIF20B/TMPO/ESPL1/TROAP/CDKN1B/POLE/RACGAP1/BRCA2/RPS6KA5/CDKN3/CCNB2/KIF23/KNL1/PRC1/M…	92
Down.C1.48h	Down	C1	48h	HALLMARK_MITOTIC_SPINDLE	HALLMARK_MITOTIC_SPINDLE	43/359	199/4375	1.31005e-09	2.18341e-08	1.97656e-08	NEK2/KIF2C/CENPF/BUB1/TUBA4A/ECT2/KIF15/SMC4/CENPE/LMNB1/SHROOM1/TTK/FBXO5/EPB41L2/ANLN/OPHN1/KIF4A/ARHGAP4/CNTRL/CEP57/INCENP/KIF11/CDK1/KIF20B/KNTC1/ESPL1/RACGAP1/TUBGCP3/CENPJ/BRCA2/DLGAP5/CCNB2/KIF23/PIF1/PRC1/PLK1/KIF22/TOP2A/BIRC5/MYH10/NDC80/TPX2/AURKA	43
Down.C1.72h	Down	C1	72h	HALLMARK_E2F_TARGETS	HALLMARK_E2F_TARGETS	99/364	200/4375	2.11551e-57	1.05775e-55	1.00208e-55	CDKN2C/DEPDC1/STMN1/KIF2C/NASP/CDC20/LBR/CKS1B/ANP32E/UBE2T/CDCA8/BARD1/SPC25/RRM2/MCM6/STAG1/CDC25A/TRA2B/MCM2/SMC4/H2AZ1/MAD2L1/HMGB2/PAICS/TACC3/CENPE/PLK4/LMNB1/PTTG1/TRIP13/MXD3/HMMR/PRIM2/MCM3/TCF19/RFC2/POLD2/MCM7/SUV39H1/KIF4A/DSCC1/ATAD2/GINS4/MCM4/PSIP1/MELK/CKS2/E2F8/POLD3/SSRP1/H2AX/CHEK1/HELLS/CDK1/MKI67/TMPO/ESPL1/CBX5/NCAPD2/CDCA3/CDKN1B/PAN2/RAD51AP1/TIMELESS/UNG/POLE/RACGAP1/CIT/…	99
Down.C1.72h	Down	C1	72h	HALLMARK_G2M_CHECKPOINT	HALLMARK_G2M_CHECKPOINT	96/364	200/4375	5.74933e-54	1.43733e-52	1.36168e-52	CDKN2C/NEK2/CDC7/E2F2/STMN1/KIF2C/NASP/CDC20/STIL/EXO1/LBR/CKS1B/RAD54L/CENPF/HMGN2/MEIS1/MAP3K20/BARD1/DTYMK/BUB1/MCM6/CENPA/STAG1/CDC25A/POLQ/TRA2B/MCM2/TRAIP/KIF15/SMC4/H2AZ1/MAD2L1/CCNA2/NSD2/TACC3/CENPE/PLK4/LMNB1/PTTG1/HMMR/PRIM2/TTK/FBXO5/MCM3/H2AZ2/DBF4/SUV39H1/KIF4A/DKC1/PBK/SMC2/CKS2/H2AX/INCENP/CHEK1/KIF11/CDK1/MKI67/KIF20B/TMPO/ESPL1/TROAP/CDKN1B/POLE/RACGAP1/BRCA2/RPS6KA5/CDKN3/CCNB2…	96
Down.C1.72h	Down	C1	72h	HALLMARK_MITOTIC_SPINDLE	HALLMARK_MITOTIC_SPINDLE	42/364	199/4375	6.76615e-09	1.12769e-07	1.06834e-07	NEK2/KIF2C/CDC42BPA/CENPF/BUB1/ECT2/KIF15/SMC4/CENPE/LMNB1/TTK/FBXO5/EPB41L2/ANLN/OPHN1/KIF4A/CNTRL/CEP57/INCENP/KIF11/CDK1/KIF20B/STK38L/KNTC1/ESPL1/RACGAP1/TUBGCP3/CENPJ/BRCA2/DLGAP5/CCNB2/KIF23/PIF1/PRC1/PLK1/KIF22/TOP2A/BIRC5/MYH10/NDC80/TPX2/AURKA	42
