# Supplementary material for: Endothelial sensitivity to pro-fibrotic signals links systemic exposure to pulmonary fibrosis
Source: Cell Death Dis. 2025 Jul 7;16(1):500. doi: 10.1038/s41419-025-07824-5 (PMC12234957; doi:10.1038/s41419-025-07824-5)
Supplement: Supplementary file 12 — Supplemental table 11 [file 41419_2025_7824_MOESM12_ESM.xlsx]

## Sheet: Bleomycin_tindermix
gene_id	Time_dose_modelling_label
ENSG00000142611	Sensitive-Early
ENSG00000269896	Sensitive-Early
ENSG00000142655	Intermediate-Late
ENSG00000149527	Sensitive-Early
ENSG00000171621	Sensitive-Early
ENSG00000142583	Sensitive-Early
ENSG00000173614	Sensitive-Early
ENSG00000204624	Sensitive-Late
ENSG00000142606	Sensitive-Late
ENSG00000225931	Sensitive-Early
ENSG00000171729	Sensitive-Late
ENSG00000037637	Sensitive-Early
ENSG00000159423	Sensitive-Early
ENSG00000157916	Sensitive-Early
ENSG00000157881	Sensitive-Late
ENSG00000238290	Intermediate-Early
ENSG00000180758	Intermediate-Late
ENSG00000184677	Sensitive-Early
ENSG00000224621	Intermediate-Early
ENSG00000131697	Sensitive-Early
ENSG00000055070	Sensitive-Late
ENSG00000175087	Sensitive-Middle
ENSG00000162511	Sensitive-Early
ENSG00000204138	Sensitive-Early
ENSG00000197245	Sensitive-Early
ENSG00000130772	Intermediate-Early
ENSG00000090020	Sensitive-Early
ENSG00000157978	Sensitive-Early
ENSG00000130770	Sensitive-Early
ENSG00000162512	Sensitive-Early
ENSG00000158006	Sensitive-Early
ENSG00000130766	Sensitive-Early
ENSG00000168528	Sensitive-Early
ENSG00000196581	Sensitive-Middle
ENSG00000169403	Sensitive-Early
ENSG00000084628	Sensitive-Middle
ENSG00000060688	Sensitive-Early
ENSG00000171612	Sensitive-Early
ENSG00000142627	Sensitive-Early
ENSG00000142632	Sensitive-Early
ENSG00000270605	Resilient-Late
ENSG00000189337	Sensitive-Middle
ENSG00000028137	Sensitive-Early
ENSG00000284543	Sensitive-Early
ENSG00000130939	Sensitive-Early
ENSG00000175147	Sensitive-Middle
ENSG00000127472	Sensitive-Middle
ENSG00000060656	Sensitive-Early
ENSG00000134698	Intermediate-Late
ENSG00000273274	Intermediate-Late
ENSG00000009709	Sensitive-Early
ENSG00000158008	Sensitive-Early
ENSG00000130940	Sensitive-Late
ENSG00000163879	Intermediate-Late
ENSG00000116954	Sensitive-Early
ENSG00000228589	Sensitive-Early
ENSG00000163873	Sensitive-Early
ENSG00000179051	Sensitive-Early
ENSG00000126067	Sensitive-Early
ENSG00000054118	Sensitive-Early
ENSG00000276747	Sensitive-Late
ENSG00000159339	Sensitive-Early
ENSG00000158315	Sensitive-Early
ENSG00000186973	Sensitive-Early
ENSG00000146463	Sensitive-Early
ENSG00000142686	Resilient-Late
ENSG00000117148	Sensitive-Middle
ENSG00000117000	Intermediate-Early
ENSG00000092853	Sensitive-Early
ENSG00000134697	Sensitive-Early
ENSG00000187513	Sensitive-Early
ENSG00000116151	Sensitive-Middle
ENSG00000066056	Sensitive-Early
ENSG00000214114	Sensitive-Early
ENSG00000116544	Sensitive-Middle
ENSG00000117016	Sensitive-Middle
ENSG00000169213	Sensitive-Early
ENSG00000162384	Sensitive-Early
ENSG00000117859	Sensitive-Early
ENSG00000162378	Sensitive-Early
ENSG00000117862	Sensitive-Early
ENSG00000224609	Intermediate-Late
ENSG00000162407	Sensitive-Early
ENSG00000163877	Sensitive-Early
ENSG00000157184	Sensitive-Early
ENSG00000134744	Sensitive-Early
ENSG00000162385	Sensitive-Early
ENSG00000123080	Sensitive-Early
ENSG00000162598	Sensitive-Middle
ENSG00000162415	Sensitive-Early
ENSG00000162600	Resilient-Early
ENSG00000116704	Sensitive-Early
ENSG00000157193	Sensitive-Early
ENSG00000116205	Sensitive-Early
ENSG00000198841	Sensitive-Early
ENSG00000132854	Sensitive-Early
ENSG00000162607	Sensitive-Early
ENSG00000154027	Sensitive-Early
ENSG00000137960	Sensitive-Early
ENSG00000116675	Sensitive-Late
ENSG00000162433	Sensitive-Late
ENSG00000213625	Sensitive-Early
ENSG00000158966	Sensitive-Early
ENSG00000153898	Sensitive-Middle
ENSG00000125703	Sensitive-Early
ENSG00000162618	Sensitive-Late
ENSG00000137941	Sensitive-Late
ENSG00000066135	Resilient-Early
ENSG00000232453	Sensitive-Late
ENSG00000117174	Sensitive-Late
ENSG00000122420	Sensitive-Early
ENSG00000143013	Sensitive-Early
ENSG00000226084	Sensitive-Late
ENSG00000134748	Sensitive-Early
ENSG00000142892	Sensitive-Early
ENSG00000237505	Intermediate-Late
ENSG00000137944	Sensitive-Early
ENSG00000067334	Sensitive-Early
ENSG00000116133	Sensitive-Early
ENSG00000171502	Sensitive-Early
ENSG00000116157	Sensitive-Late
ENSG00000143036	Sensitive-Early
ENSG00000065243	Sensitive-Middle
ENSG00000117528	Sensitive-Early
ENSG00000172339	Resilient-Early
ENSG00000036549	Sensitive-Early
ENSG00000058799	Sensitive-Early
ENSG00000142700	Sensitive-Early
ENSG00000285525	Sensitive-Late
ENSG00000236098	Sensitive-Late
ENSG00000127124	Sensitive-Early
ENSG00000137936	Sensitive-Early
ENSG00000117519	Sensitive-Early
ENSG00000134215	Sensitive-Middle
ENSG00000228502	Sensitive-Early
ENSG00000188641	Sensitive-Early
ENSG00000171492	Sensitive-Early
ENSG00000170989	Intermediate-Late
ENSG00000116299	Sensitive-Early
ENSG00000079739	Sensitive-Early
ENSG00000162377	Resilient-Early
ENSG00000116774	Sensitive-Late
ENSG00000284652	Sensitive-Early
ENSG00000023909	Sensitive-Early
ENSG00000069702	Sensitive-Early
ENSG00000198198	Sensitive-Early
ENSG00000116793	Sensitive-Middle
ENSG00000183298	Sensitive-Early
ENSG00000117525	Sensitive-Early
ENSG00000162692	Sensitive-Middle
ENSG00000198162	Sensitive-Middle
ENSG00000238198	Intermediate-Early
ENSG00000171517	Sensitive-Early
ENSG00000085491	Sensitive-Late
ENSG00000173947	Intermediate-Early
ENSG00000226053	Sensitive-Early
ENSG00000198799	Sensitive-Early
ENSG00000117620	Sensitive-Early
ENSG00000162688	Resilient-Late
ENSG00000197106	Sensitive-Middle
ENSG00000185946	Sensitive-Early
ENSG00000162627	Sensitive-Early
ENSG00000162695	Sensitive-Early
ENSG00000265808	Sensitive-Early
ENSG00000134247	Sensitive-Late
ENSG00000162664	Intermediate-Early
ENSG00000134253	Sensitive-Early
ENSG00000183508	Sensitive-Early
ENSG00000198765	Sensitive-Early
ENSG00000277702	Sensitive-Late
ENSG00000143398	Sensitive-Early
ENSG00000196505	Sensitive-Early
ENSG00000065183	Sensitive-Middle
ENSG00000227082	Sensitive-Middle
ENSG00000163393	Sensitive-Late
ENSG00000163156	Sensitive-Early
ENSG00000143631	Sensitive-Middle
ENSG00000237975	Sensitive-Early
ENSG00000261168	Sensitive-Early
ENSG00000079335	Sensitive-Early
ENSG00000143119	Sensitive-Middle
ENSG00000155761	Sensitive-Early
ENSG00000116830	Sensitive-Early
ENSG00000081026	Sensitive-Early
ENSG00000163155	Resilient-Early
ENSG00000024526	Sensitive-Early
ENSG00000117262	Resilient-Early
ENSG00000137947	Sensitive-Early
ENSG00000117586	Sensitive-Early
ENSG00000184371	Sensitive-Early
ENSG00000232499	Resilient-Early
ENSG00000177173	Resilient-Late
ENSG00000162729	Sensitive-Middle
ENSG00000271092	Sensitive-Middle
ENSG00000000460	Sensitive-Early
ENSG00000135862	Sensitive-Early
ENSG00000143198	Intermediate-Early
ENSG00000143318	Sensitive-Late
ENSG00000143621	Sensitive-Early
ENSG00000143156	Sensitive-Late
ENSG00000198771	Sensitive-Early
ENSG00000143179	Sensitive-Early
ENSG00000075945	Sensitive-Early
ENSG00000234810	Sensitive-Middle
ENSG00000285894	Sensitive-Late
ENSG00000227741	Resilient-Early
ENSG00000047410	Sensitive-Early
ENSG00000018625	Sensitive-Middle
ENSG00000171806	Sensitive-Early
ENSG00000162694	Sensitive-Early
ENSG00000118197	Sensitive-Early
ENSG00000135842	Sensitive-Early
ENSG00000058085	Sensitive-Early
ENSG00000260088	Sensitive-Early
ENSG00000143167	Sensitive-Middle
ENSG00000177807	Sensitive-Late
ENSG00000143228	Sensitive-Early
ENSG00000116833	Sensitive-Early
ENSG00000143507	Sensitive-Early
ENSG00000157064	Sensitive-Early
ENSG00000059588	Sensitive-Early
ENSG00000162782	Sensitive-Early
ENSG00000143653	Sensitive-Early
ENSG00000158711	Sensitive-Early
ENSG00000162851	Resilient-Late
ENSG00000143353	Sensitive-Early
ENSG00000197965	Sensitive-Early
ENSG00000143493	Sensitive-Early
ENSG00000117592	Resilient-Late
ENSG00000162670	Sensitive-Middle
ENSG00000143199	Sensitive-Late
ENSG00000007908	Sensitive-Early
ENSG00000092978	Sensitive-Early
ENSG00000143499	Sensitive-Late
ENSG00000188404	Sensitive-Early
ENSG00000203697	Sensitive-Early
ENSG00000116574	Sensitive-Middle
ENSG00000287929	Sensitive-Early
ENSG00000121481	Sensitive-Early
ENSG00000116132	Intermediate-Early
ENSG00000116679	Sensitive-Early
ENSG00000228536	Intermediate-Early
ENSG00000152092	Sensitive-Early
ENSG00000225920	Resilient-Early
ENSG00000143476	Sensitive-Early
ENSG00000121486	Intermediate-Late
ENSG00000057252	Sensitive-Late
ENSG00000162852	Sensitive-Early
ENSG00000143842	Sensitive-Early
ENSG00000116962	Sensitive-Early
ENSG00000181450	Sensitive-Early
ENSG00000121644	Sensitive-Early
ENSG00000174502	Sensitive-Late
ENSG00000158715	Sensitive-Early
ENSG00000143195	Sensitive-Early
ENSG00000162849	Sensitive-Early
ENSG00000067533	Sensitive-Late
ENSG00000116209	Sensitive-Early
ENSG00000287808	Intermediate-Late
ENSG00000152104	Sensitive-Early
ENSG00000117650	Sensitive-Early
ENSG00000260855	Resilient-Early
ENSG00000168118	Sensitive-Early
ENSG00000173726	Sensitive-Middle
ENSG00000152382	Sensitive-Early
ENSG00000143839	Sensitive-Early
ENSG00000135829	Sensitive-Early
ENSG00000134717	Sensitive-Late
ENSG00000143207	Sensitive-Early
ENSG00000026751	Sensitive-Early
ENSG00000150681	Sensitive-Middle
ENSG00000116906	Intermediate-Early
ENSG00000092969	Sensitive-Early
ENSG00000157181	Sensitive-Early
ENSG00000076258	Intermediate-Late
ENSG00000286073	Sensitive-Late
ENSG00000231084	Sensitive-Early
ENSG00000117697	Sensitive-Early
ENSG00000132681	Sensitive-Middle
ENSG00000143641	Resilient-Early
ENSG00000227630	Sensitive-Late
ENSG00000010932	Sensitive-Early
ENSG00000010072	Sensitive-Early
ENSG00000168243	Sensitive-Early
ENSG00000116183	Sensitive-Early
ENSG00000170382	Sensitive-Early
ENSG00000066027	Sensitive-Early
ENSG00000116711	Sensitive-Early
ENSG00000228208	Sensitive-Middle
ENSG00000143845	Sensitive-Early
ENSG00000123684	Sensitive-Early
ENSG00000123836	Resilient-Early
ENSG00000203705	Resilient-Late
ENSG00000174175	Sensitive-Early
ENSG00000008118	Sensitive-Early
ENSG00000171161	Sensitive-Early
ENSG00000196878	Sensitive-Early
ENSG00000074964	Sensitive-Middle
ENSG00000198929	Sensitive-Early
ENSG00000227579	Sensitive-Early
ENSG00000174606	Sensitive-Late
ENSG00000116903	Sensitive-Early
ENSG00000198797	Sensitive-Early
ENSG00000151414	Resilient-Early
ENSG00000177614	Sensitive-Early
ENSG00000183831	Sensitive-Middle
ENSG00000197472	Sensitive-Early
ENSG00000136643	Resilient-Early
ENSG00000069248	Sensitive-Early
ENSG00000285280	Sensitive-Late
ENSG00000232892	Sensitive-Early
ENSG00000185220	Sensitive-Early
ENSG00000162769	Sensitive-Early
ENSG00000133065	Resilient-Late
ENSG00000042781	Sensitive-Early
ENSG00000035687	Sensitive-Early
ENSG00000213080	Sensitive-Early
ENSG00000180287	Sensitive-Early
ENSG00000230124	Intermediate-Late
ENSG00000007341	Resilient-Late
ENSG00000118193	Sensitive-Early
ENSG00000198756	Sensitive-Early
ENSG00000054282	Sensitive-Late
ENSG00000162702	Sensitive-Early
ENSG00000054267	Sensitive-Early
ENSG00000175137	Sensitive-Middle
ENSG00000134245	Resilient-Late
ENSG00000069275	Sensitive-Early
ENSG00000187889	Sensitive-Early
ENSG00000097046	Sensitive-Early
ENSG00000185420	Sensitive-Early
ENSG00000076321	Sensitive-Middle
ENSG00000117280	Sensitive-Early
ENSG00000236719	Sensitive-Early
ENSG00000136636	Sensitive-Early
ENSG00000163874	Sensitive-Early
ENSG00000054392	Sensitive-Early
ENSG00000229739	Intermediate-Early
ENSG00000116703	Sensitive-Early
ENSG00000264500	Resilient-Middle
ENSG00000162545	Sensitive-Early
ENSG00000090432	Sensitive-Early
ENSG00000158825	Sensitive-Late
ENSG00000117242	Sensitive-Early
ENSG00000066557	Resilient-Early
ENSG00000116761	Sensitive-Middle
ENSG00000007968	Sensitive-Early
ENSG00000117318	Sensitive-Early
ENSG00000142676	Sensitive-Late
ENSG00000057757	Resilient-Early
ENSG00000011009	Sensitive-Early
ENSG00000117308	Sensitive-Early
ENSG00000287516	Sensitive-Early
ENSG00000132693	Sensitive-Early
ENSG00000158716	Sensitive-Early
ENSG00000181036	Sensitive-Early
ENSG00000213085	Sensitive-Middle
ENSG00000254545	Sensitive-Early
ENSG00000163399	Sensitive-Early
ENSG00000177888	Intermediate-Early
ENSG00000243364	Sensitive-Late
ENSG00000143590	Sensitive-Early
ENSG00000169242	Sensitive-Early
ENSG00000163463	Sensitive-Late
ENSG00000169231	Intermediate-Middle
ENSG00000236675	Sensitive-Early
ENSG00000177628	Sensitive-Early
ENSG00000116521	Sensitive-Early
ENSG00000176444	Sensitive-Late
ENSG00000143630	Sensitive-Early
ENSG00000143627	Sensitive-Late
ENSG00000174059	Sensitive-Early
ENSG00000284237	Sensitive-Early
ENSG00000142657	Sensitive-Early
ENSG00000175279	Sensitive-Early
ENSG00000122188	Sensitive-Late
ENSG00000182004	Sensitive-Early
ENSG00000130768	Sensitive-Late
ENSG00000182118	Sensitive-Middle
ENSG00000143633	Sensitive-Late
ENSG00000132773	Sensitive-Early
ENSG00000070759	Sensitive-Early
ENSG00000280670	Sensitive-Late
ENSG00000132763	Sensitive-Early
ENSG00000169224	Sensitive-Middle
ENSG00000133019	Sensitive-Early
ENSG00000162636	Sensitive-Early
ENSG00000162639	Sensitive-Early
ENSG00000134186	Sensitive-Early
ENSG00000116266	Sensitive-Early
ENSG00000244716	Sensitive-Late
ENSG00000215717	Sensitive-Early
ENSG00000132676	Sensitive-Early
ENSG00000132718	Sensitive-Early
ENSG00000132680	Sensitive-Early
ENSG00000273002	Resilient-Late
ENSG00000163479	Sensitive-Early
ENSG00000160803	Sensitive-Early
ENSG00000198952	Resilient-Late
ENSG00000163472	Sensitive-Early
ENSG00000163468	Sensitive-Early
ENSG00000254726	Sensitive-Early
ENSG00000186377	Sensitive-Early
ENSG00000186160	Sensitive-Late
ENSG00000226252	Sensitive-Early
ENSG00000237424	Sensitive-Late
ENSG00000143061	Sensitive-Early
ENSG00000135821	Sensitive-Early
ENSG00000162374	Sensitive-Late
ENSG00000168275	Intermediate-Early
ENSG00000156869	Sensitive-Late
ENSG00000033122	Sensitive-Late
ENSG00000116678	Sensitive-Early
ENSG00000159352	Sensitive-Middle
ENSG00000158710	Sensitive-Early
ENSG00000162734	Sensitive-Early
ENSG00000049239	Sensitive-Late
ENSG00000186564	Intermediate-Late
ENSG00000244038	Sensitive-Early
ENSG00000116690	Sensitive-Early
ENSG00000171163	Sensitive-Early
ENSG00000172456	Sensitive-Late
ENSG00000118733	Sensitive-Late
ENSG00000157870	Sensitive-Early
ENSG00000179085	Sensitive-Early
ENSG00000083444	Sensitive-Middle
ENSG00000116691	Sensitive-Early
ENSG00000120949	Resilient-Late
ENSG00000162520	Sensitive-Early
ENSG00000162522	Sensitive-Early
ENSG00000121905	Sensitive-Middle
ENSG00000121900	Sensitive-Early
ENSG00000143222	Sensitive-Middle
ENSG00000143224	Sensitive-Early
ENSG00000158859	Sensitive-Early
ENSG00000143257	Sensitive-Late
ENSG00000188931	Sensitive-Late
ENSG00000265107	Sensitive-Early
ENSG00000188092	Sensitive-Late
ENSG00000116688	Sensitive-Early
ENSG00000084073	Sensitive-Early
ENSG00000049089	Sensitive-Early
ENSG00000187801	Sensitive-Early
ENSG00000260920	Sensitive-Early
ENSG00000158887	Sensitive-Middle
ENSG00000117640	Sensitive-Early
ENSG00000127423	Sensitive-Early
ENSG00000182749	Sensitive-Early
ENSG00000117632	Sensitive-Early
ENSG00000126106	Sensitive-Early
ENSG00000198520	Sensitive-Late
ENSG00000142945	Sensitive-Early
ENSG00000142937	Sensitive-Middle
ENSG00000142959	Intermediate-Early
ENSG00000173846	Sensitive-Early
ENSG00000117425	Resilient-Late
ENSG00000070785	Sensitive-Early
ENSG00000126107	Sensitive-Late
ENSG00000126088	Sensitive-Early
ENSG00000173662	Sensitive-Middle
ENSG00000204859	Sensitive-Early
ENSG00000171488	Sensitive-Early
ENSG00000070886	Sensitive-Early
ENSG00000273058	Intermediate-Early
ENSG00000119285	Sensitive-Middle
ENSG00000225886	Sensitive-Early
ENSG00000117758	Sensitive-Early
ENSG00000130775	Sensitive-Late
ENSG00000117748	Sensitive-Early
ENSG00000117122	Sensitive-Late
ENSG00000159363	Sensitive-Early
ENSG00000117115	Sensitive-Early
ENSG00000142623	Sensitive-Early
ENSG00000142619	Sensitive-Late
ENSG00000282057	Sensitive-Early
ENSG00000142871	Sensitive-Early
ENSG00000143498	Resilient-Early
ENSG00000225265	Intermediate-Early
ENSG00000272750	Sensitive-Late
ENSG00000186063	Sensitive-Early
ENSG00000162819	Sensitive-Early
ENSG00000287338	Sensitive-Early
ENSG00000187554	Sensitive-Early
ENSG00000164010	Sensitive-Early
ENSG00000225099	Sensitive-Late
ENSG00000260941	Sensitive-Early
ENSG00000198857	Sensitive-Early
ENSG00000143067	Sensitive-Early
ENSG00000092621	Sensitive-Early
ENSG00000027644	Sensitive-Early
ENSG00000137970	Sensitive-Early
ENSG00000198837	Intermediate-Late
ENSG00000160741	Sensitive-Late
ENSG00000282386	Sensitive-Middle
ENSG00000273026	Resilient-Late
ENSG00000143578	Sensitive-Early
ENSG00000143545	Intermediate-Late
ENSG00000177954	Sensitive-Early
ENSG00000162642	Sensitive-Early
ENSG00000223653	Sensitive-Late
ENSG00000116198	Sensitive-Early
ENSG00000162836	Sensitive-Early
ENSG00000116667	Sensitive-Early
ENSG00000125945	Sensitive-Early
ENSG00000204219	Sensitive-Early
ENSG00000173110	Sensitive-Early
ENSG00000177301	Sensitive-Early
ENSG00000225855	Sensitive-Early
ENSG00000160752	Sensitive-Early
ENSG00000121957	Sensitive-Early
ENSG00000188396	Sensitive-Early
ENSG00000270872	Sensitive-Early
ENSG00000082482	Sensitive-Late
ENSG00000116747	Sensitive-Early
ENSG00000243710	Sensitive-Early
ENSG00000117395	Sensitive-Late
ENSG00000116874	Sensitive-Early
ENSG00000065600	Sensitive-Early
ENSG00000009780	Resilient-Early
ENSG00000134644	Intermediate-Late
ENSG00000215788	Sensitive-Early
ENSG00000117625	Sensitive-Early
ENSG00000121766	Resilient-Early
ENSG00000143157	Sensitive-Early
ENSG00000143344	Sensitive-Late
ENSG00000142856	Sensitive-Early
ENSG00000158022	Sensitive-Late
ENSG00000131238	Sensitive-Early
ENSG00000171680	Sensitive-Early
ENSG00000116977	Sensitive-Late
ENSG00000242485	Resilient-Early
ENSG00000179403	Sensitive-Early
ENSG00000215915	Sensitive-Middle
ENSG00000135776	Sensitive-Early
ENSG00000169914	Sensitive-Late
ENSG00000079277	Intermediate-Early
ENSG00000237950	Sensitive-Late
ENSG00000117408	Sensitive-Early
ENSG00000117410	Sensitive-Early
ENSG00000159214	Sensitive-Early
ENSG00000196517	Sensitive-Early
ENSG00000172031	Sensitive-Middle
ENSG00000272106	Sensitive-Early
ENSG00000189339	Sensitive-Late
ENSG00000269737	Sensitive-Late
ENSG00000215914	Sensitive-Early
ENSG00000008128	Intermediate-Early
ENSG00000227775	Intermediate-Late
ENSG00000008130	Sensitive-Middle
ENSG00000178821	Sensitive-Late
ENSG00000117505	Sensitive-Early
ENSG00000162889	Sensitive-Middle
ENSG00000162896	Sensitive-Middle
ENSG00000182795	Intermediate-Early
ENSG00000198890	Sensitive-Early
ENSG00000142669	Sensitive-Early
ENSG00000142910	Sensitive-Middle
ENSG00000162517	Sensitive-Middle
ENSG00000085840	Sensitive-Early
ENSG00000283445	Sensitive-Middle
ENSG00000143751	Sensitive-Early
ENSG00000163041	Sensitive-Early
ENSG00000182827	Sensitive-Early
ENSG00000143771	Sensitive-Early
ENSG00000183682	Sensitive-Early
ENSG00000163909	Sensitive-Late
ENSG00000116983	Sensitive-Middle
ENSG00000090621	Sensitive-Early
ENSG00000143369	Sensitive-Early
ENSG00000143457	Sensitive-Middle
ENSG00000143384	Sensitive-Early
ENSG00000154342	Sensitive-Late
ENSG00000143793	Sensitive-Early
ENSG00000162910	Intermediate-Early
ENSG00000181873	Sensitive-Early
ENSG00000154370	Sensitive-Late
ENSG00000162931	Sensitive-Middle
ENSG00000171960	Sensitive-Early
ENSG00000065978	Sensitive-Early
ENSG00000117385	Intermediate-Early
ENSG00000001460	Sensitive-Early
ENSG00000001461	Sensitive-Early
ENSG00000117602	Sensitive-Early
ENSG00000184454	Sensitive-Early
ENSG00000116539	Sensitive-Early
ENSG00000084652	Sensitive-Early
ENSG00000116478	Sensitive-Early
ENSG00000175130	Sensitive-Early
ENSG00000168679	Sensitive-Late
ENSG00000273373	Sensitive-Early
ENSG00000198492	Intermediate-Late
ENSG00000253304	Sensitive-Early
ENSG00000116353	Intermediate-Late
ENSG00000136630	Sensitive-Early
ENSG00000116141	Resilient-Early
ENSG00000162817	Sensitive-Early
ENSG00000117593	Sensitive-Early
ENSG00000270084	Sensitive-Early
ENSG00000135870	Intermediate-Early
ENSG00000197852	Sensitive-Early
ENSG00000227811	Sensitive-Early
ENSG00000276600	Sensitive-Early
ENSG00000158769	Sensitive-Early
ENSG00000186517	Sensitive-Early
ENSG00000143217	Sensitive-Early
ENSG00000162755	Sensitive-Middle
ENSG00000143256	Sensitive-Early
ENSG00000158793	Sensitive-Early
ENSG00000196188	Sensitive-Late
ENSG00000174574	Sensitive-Early
ENSG00000168653	Sensitive-Early
ENSG00000261654	Sensitive-Early
ENSG00000121931	Sensitive-Early
ENSG00000162777	Sensitive-Early
ENSG00000156171	Sensitive-Early
ENSG00000169291	Sensitive-Early
ENSG00000288670	Intermediate-Late
ENSG00000143437	Sensitive-Middle
ENSG00000143799	Sensitive-Early
ENSG00000158864	Sensitive-Early
ENSG00000117450	Sensitive-Early
ENSG00000132780	Sensitive-Early
ENSG00000234329	Resilient-Early
ENSG00000230896	Sensitive-Early
ENSG00000142864	Sensitive-Early
ENSG00000198160	Resilient-Early
ENSG00000117245	Sensitive-Early
ENSG00000188295	Sensitive-Early
ENSG00000116750	Sensitive-Early
ENSG00000116514	Sensitive-Early
ENSG00000162419	Sensitive-Early
ENSG00000154222	Sensitive-Early
ENSG00000173406	Sensitive-Early
ENSG00000197147	Sensitive-Middle
ENSG00000189195	Resilient-Late
ENSG00000131236	Sensitive-Early
ENSG00000133216	Sensitive-Early
ENSG00000143183	Sensitive-Early
ENSG00000162390	Sensitive-Early
ENSG00000117448	Sensitive-Late
ENSG00000143387	Sensitive-Middle
ENSG00000163131	Sensitive-Early
ENSG00000183814	Sensitive-Early
ENSG00000117226	Sensitive-Early
ENSG00000117228	Sensitive-Middle
ENSG00000234518	Sensitive-Early
ENSG00000162645	Intermediate-Early
ENSG00000162654	Sensitive-Late
ENSG00000126705	Intermediate-Late
ENSG00000000938	Sensitive-Early
ENSG00000233975	Sensitive-Late
ENSG00000126709	Sensitive-Early
ENSG00000137959	Sensitive-Early
ENSG00000174151	Sensitive-Early
ENSG00000181754	Intermediate-Late
ENSG00000073756	Sensitive-Early
ENSG00000153904	Sensitive-Early
ENSG00000155380	Sensitive-Middle
ENSG00000223764	Sensitive-Early
ENSG00000188976	Sensitive-Late
ENSG00000187583	Sensitive-Early
ENSG00000188290	Sensitive-Middle
ENSG00000187608	Sensitive-Early
ENSG00000188157	Sensitive-Early
ENSG00000116221	Sensitive-Early
ENSG00000117601	Sensitive-Late
ENSG00000135775	Sensitive-Early
ENSG00000137965	Sensitive-Early
ENSG00000163239	Sensitive-Early
ENSG00000160714	Sensitive-Early
ENSG00000160710	Sensitive-Middle
ENSG00000159658	Sensitive-Early
ENSG00000132185	Sensitive-Late
ENSG00000082512	Sensitive-Late
ENSG00000170385	Sensitive-Early
ENSG00000227764	Sensitive-Late
ENSG00000118217	Sensitive-Late
ENSG00000137955	Sensitive-Early
ENSG00000057468	Intermediate-Early
ENSG00000134376	Sensitive-Middle
ENSG00000117399	Sensitive-Early
ENSG00000066322	Sensitive-Early
ENSG00000159479	Sensitive-Early
ENSG00000066279	Sensitive-Early
ENSG00000117020	Sensitive-Early
ENSG00000198912	Sensitive-Early
ENSG00000183856	Sensitive-Early
ENSG00000163382	Sensitive-Early
ENSG00000272068	Sensitive-Early
ENSG00000132692	Sensitive-Early
ENSG00000272405	Sensitive-Early
ENSG00000229953	Sensitive-Early
ENSG00000132688	Sensitive-Late
ENSG00000143320	Sensitive-Middle
ENSG00000143319	Intermediate-Middle
ENSG00000143303	Sensitive-Early
ENSG00000143314	Sensitive-Early
ENSG00000027869	Sensitive-Early
ENSG00000123091	Sensitive-Early
ENSG00000273443	Sensitive-Late
ENSG00000131591	Sensitive-Early
ENSG00000187634	Sensitive-Middle
ENSG00000156876	Sensitive-Early
ENSG00000137992	Sensitive-Middle
ENSG00000137996	Sensitive-Early
ENSG00000137948	Sensitive-Middle
ENSG00000121774	Sensitive-Early
ENSG00000121775	Sensitive-Early
ENSG00000160050	Sensitive-Early
ENSG00000064703	Resilient-Middle
ENSG00000122406	Sensitive-Middle
ENSG00000143033	Sensitive-Early
ENSG00000189410	Sensitive-Early
ENSG00000117298	Sensitive-Middle
ENSG00000231105	Intermediate-Early
ENSG00000143502	Sensitive-Early
ENSG00000162621	Sensitive-Middle
ENSG00000178965	Sensitive-Early
ENSG00000116791	Sensitive-Early
ENSG00000162623	Sensitive-Late
ENSG00000154358	Sensitive-Late
ENSG00000184260	Sensitive-Early
ENSG00000159164	Sensitive-Early
ENSG00000116852	Sensitive-Late
ENSG00000116857	Resilient-Early
ENSG00000163395	Sensitive-Early
ENSG00000081248	Sensitive-Early
ENSG00000203943	Sensitive-Early
ENSG00000174529	Sensitive-Early
ENSG00000116984	Sensitive-Early
ENSG00000143742	Sensitive-Late
ENSG00000196187	Sensitive-Early
ENSG00000143819	Sensitive-Early
ENSG00000116649	Sensitive-Early
ENSG00000171824	Sensitive-Early
ENSG00000117614	Sensitive-Early
ENSG00000284602	Resilient-Late
ENSG00000117616	Sensitive-Early
ENSG00000187010	Sensitive-Early
ENSG00000183726	Sensitive-Early
ENSG00000204178	Sensitive-Late
ENSG00000198860	Sensitive-Early
ENSG00000286655	Sensitive-Late
ENSG00000160838	Sensitive-Early
ENSG00000155816	Sensitive-Middle
ENSG00000143382	Resilient-Late
ENSG00000184007	Sensitive-Early
ENSG00000157077	Sensitive-Early
ENSG00000162542	Sensitive-Middle
ENSG00000121753	Sensitive-Middle
ENSG00000162631	Sensitive-Early
ENSG00000235098	Sensitive-Late
ENSG00000117411	Intermediate-Early
ENSG00000162745	Sensitive-Late
ENSG00000187862	Sensitive-Late
ENSG00000157873	Sensitive-Early
ENSG00000168264	Sensitive-Early
ENSG00000081692	Sensitive-Middle
ENSG00000173171	Sensitive-Early
ENSG00000143862	Sensitive-Early
ENSG00000170075	Sensitive-Early
ENSG00000143436	Intermediate-Late
ENSG00000143450	Resilient-Late
ENSG00000159445	Sensitive-Early
ENSG00000197747	Sensitive-Late
ENSG00000123473	Sensitive-Early
ENSG00000198854	Sensitive-Early
ENSG00000186226	Sensitive-Early
ENSG00000020129	Sensitive-Early
ENSG00000116819	Sensitive-Early
ENSG00000186603	Sensitive-Early
ENSG00000117643	Sensitive-Early
ENSG00000162430	Sensitive-Early
ENSG00000163531	Sensitive-Early
ENSG00000184144	Sensitive-Early
ENSG00000143028	Sensitive-Middle
ENSG00000154429	Sensitive-Early
ENSG00000117010	Sensitive-Late
ENSG00000242125	Sensitive-Early
ENSG00000279443	Resilient-Middle
ENSG00000180098	Sensitive-Early
ENSG00000188060	Sensitive-Early
ENSG00000117266	Resilient-Late
ENSG00000143850	Sensitive-Early
ENSG00000226330	Sensitive-Early
ENSG00000240219	Sensitive-Early
ENSG00000197056	Sensitive-Early
ENSG00000284640	Sensitive-Early
ENSG00000174842	Sensitive-Early
ENSG00000122484	Sensitive-Early
ENSG00000162722	Sensitive-Early
ENSG00000121903	Sensitive-Early
ENSG00000116809	Sensitive-Late
ENSG00000186510	Sensitive-Middle
ENSG00000185519	Sensitive-Early
ENSG00000160062	Sensitive-Early
ENSG00000176261	Sensitive-Early
ENSG00000213281	Sensitive-Late
ENSG00000052723	Sensitive-Early
ENSG00000227232	Sensitive-Early
ENSG00000268903	Resilient-Early
ENSG00000269981	Intermediate-Early
ENSG00000239906	Resilient-Early
ENSG00000132485	Resilient-Early
ENSG00000143418	Sensitive-Late
ENSG00000143412	Sensitive-Early
ENSG00000197622	Sensitive-Early
ENSG00000213190	Sensitive-Early
ENSG00000162783	Sensitive-Early
ENSG00000160785	Sensitive-Early
ENSG00000091483	Sensitive-Early
ENSG00000117009	Resilient-Late
ENSG00000203668	Intermediate-Middle
ENSG00000197785	Sensitive-Early
ENSG00000197530	Sensitive-Early
ENSG00000116128	Sensitive-Early
ENSG00000174371	Sensitive-Early
ENSG00000162843	Sensitive-Middle
ENSG00000152760	Resilient-Early
ENSG00000118473	Sensitive-Early
ENSG00000143815	Sensitive-Early
ENSG00000185842	Sensitive-Middle
ENSG00000143479	Sensitive-Early
ENSG00000120337	Sensitive-Late
ENSG00000212916	Sensitive-Early
ENSG00000117600	Sensitive-Early
ENSG00000119283	Sensitive-Early
ENSG00000254685	Sensitive-Early
ENSG00000263513	Sensitive-Early
ENSG00000186301	Sensitive-Late
ENSG00000142798	Sensitive-Middle
ENSG00000218510	Sensitive-Early
ENSG00000162552	Sensitive-Early
ENSG00000196550	Sensitive-Early
ENSG00000266028	Resilient-Early
ENSG00000263528	Sensitive-Early
ENSG00000266094	Sensitive-Early
ENSG00000143486	Sensitive-Early
ENSG00000058453	Sensitive-Early
ENSG00000143494	Sensitive-Early
ENSG00000215883	Sensitive-Early
ENSG00000162650	Sensitive-Early
ENSG00000120334	Sensitive-Early
ENSG00000162714	Sensitive-Early
ENSG00000152061	Sensitive-Late
ENSG00000134256	Sensitive-Late
ENSG00000197084	Sensitive-Early
ENSG00000273213	Sensitive-Early
ENSG00000135838	Sensitive-Early
ENSG00000180198	Sensitive-Early
ENSG00000116863	Sensitive-Early
ENSG00000171812	Sensitive-Early
ENSG00000054116	Sensitive-Early
ENSG00000116871	Sensitive-Early
ENSG00000160094	Sensitive-Early
ENSG00000225313	Resilient-Late
ENSG00000197956	Sensitive-Early
ENSG00000188015	Sensitive-Early
ENSG00000196754	Sensitive-Early
ENSG00000188643	Sensitive-Late
ENSG00000143553	Sensitive-Early
ENSG00000214193	Sensitive-Middle
ENSG00000286379	Intermediate-Early
ENSG00000196182	Sensitive-Late
ENSG00000116898	Sensitive-Early
ENSG00000243155	Intermediate-Early
ENSG00000135823	Sensitive-Early
ENSG00000153029	Sensitive-Early
ENSG00000117500	Sensitive-Early
ENSG00000223745	Sensitive-Early
ENSG00000122483	Sensitive-Early
ENSG00000120370	Sensitive-Early
ENSG00000004487	Sensitive-Early
ENSG00000162706	Sensitive-Early
ENSG00000228560	Sensitive-Late
ENSG00000196184	Sensitive-Late
ENSG00000179639	Sensitive-Late
ENSG00000142661	Sensitive-Early
ENSG00000185436	Sensitive-Late
ENSG00000243323	Sensitive-Late
ENSG00000133067	Sensitive-Early
ENSG00000143851	Intermediate-Early
ENSG00000116991	Sensitive-Early
ENSG00000116350	Sensitive-Early
ENSG00000094963	Sensitive-Early
ENSG00000187800	Sensitive-Early
ENSG00000132694	Sensitive-Early
ENSG00000117036	Sensitive-Early
ENSG00000121904	Sensitive-Early
ENSG00000163344	Resilient-Early
ENSG00000163346	Sensitive-Late
ENSG00000163348	Sensitive-Early
ENSG00000160691	Sensitive-Early
ENSG00000173207	Sensitive-Early
ENSG00000160688	Sensitive-Middle
ENSG00000160685	Sensitive-Early
ENSG00000163354	Resilient-Early
ENSG00000232093	Sensitive-Early
ENSG00000143537	Sensitive-Middle
ENSG00000014914	Sensitive-Early
ENSG00000264522	Intermediate-Early
ENSG00000215784	Sensitive-Early
ENSG00000198483	Sensitive-Early
ENSG00000143127	Sensitive-Middle
ENSG00000131779	Resilient-Late
ENSG00000271601	Sensitive-Late
ENSG00000272031	Resilient-Late
ENSG00000265972	Sensitive-Early
ENSG00000271425	Sensitive-Early
ENSG00000186094	Sensitive-Early
ENSG00000185483	Sensitive-Early
ENSG00000117533	Sensitive-Early
ENSG00000142609	Sensitive-Early
ENSG00000116191	Sensitive-Early
ENSG00000116194	Resilient-Late
ENSG00000142621	Sensitive-Early
ENSG00000075151	Sensitive-Late
ENSG00000143772	Intermediate-Early
ENSG00000163191	Sensitive-Early
ENSG00000197915	Sensitive-Early
ENSG00000143409	Sensitive-Early
ENSG00000060642	Sensitive-Late
ENSG00000204160	Sensitive-Early
ENSG00000175793	Sensitive-Early
ENSG00000142751	Intermediate-Early
ENSG00000198746	Sensitive-Early
ENSG00000090273	Sensitive-Early
ENSG00000253368	Sensitive-Early
ENSG00000158246	Intermediate-Late
ENSG00000130695	Sensitive-Early
ENSG00000158615	Resilient-Early
ENSG00000174332	Sensitive-Early
ENSG00000058804	Sensitive-Early
ENSG00000182901	Sensitive-Middle
ENSG00000188822	Sensitive-Early
ENSG00000189266	Sensitive-Middle
ENSG00000188529	Sensitive-Early
ENSG00000158055	Sensitive-Early
ENSG00000010165	Sensitive-Early
ENSG00000230630	Sensitive-Early
ENSG00000203666	Sensitive-Early
ENSG00000198691	Sensitive-Early
ENSG00000198625	Sensitive-Early
ENSG00000117713	Sensitive-Early
ENSG00000085433	Sensitive-Early
ENSG00000143811	Sensitive-Early
ENSG00000078618	Sensitive-Early
ENSG00000185104	Sensitive-Early
ENSG00000085552	Intermediate-Late
ENSG00000143374	Sensitive-Early
ENSG00000182134	Sensitive-Early
ENSG00000263956	Sensitive-Middle
ENSG00000134250	Sensitive-Early
ENSG00000132849	Intermediate-Late
ENSG00000170498	Sensitive-Early
ENSG00000086015	Sensitive-Early
ENSG00000088280	Sensitive-Early
ENSG00000221978	Sensitive-Early
ENSG00000134258	Sensitive-Early
ENSG00000122482	Sensitive-Early
ENSG00000187961	Sensitive-Middle
ENSG00000163462	Sensitive-Late
ENSG00000116604	Sensitive-Middle
ENSG00000211452	Sensitive-Early
ENSG00000116329	Sensitive-Early
ENSG00000154451	Sensitive-Early
ENSG00000011007	Sensitive-Early
ENSG00000117305	Sensitive-Early
ENSG00000179163	Sensitive-Early
ENSG00000121764	Sensitive-Middle
ENSG00000084636	Intermediate-Late
ENSG00000143149	Sensitive-Early
ENSG00000288859	Sensitive-Early
ENSG00000143164	Resilient-Early
ENSG00000288825	Intermediate-Late
ENSG00000184678	Sensitive-Early
ENSG00000196242	Intermediate-Late
ENSG00000187144	Sensitive-Early
ENSG00000117114	Sensitive-Early
ENSG00000184908	Sensitive-Late
ENSG00000158816	Sensitive-Early
ENSG00000117013	Sensitive-Late
ENSG00000179862	Sensitive-Middle
ENSG00000281207	Sensitive-Early
ENSG00000171790	Sensitive-Early
ENSG00000081277	Sensitive-Early
ENSG00000174307	Sensitive-Early
ENSG00000159176	Sensitive-Late
ENSG00000198700	Sensitive-Early
ENSG00000134369	Sensitive-Middle
ENSG00000186364	Intermediate-Late
ENSG00000131788	Sensitive-Early
ENSG00000116489	Sensitive-Early
ENSG00000155366	Sensitive-Early
ENSG00000184599	Sensitive-Late
ENSG00000155363	Sensitive-Middle
ENSG00000273136	Resilient-Early
ENSG00000120656	Sensitive-Early
ENSG00000197780	Sensitive-Early
ENSG00000136628	Sensitive-Early
ENSG00000067704	Sensitive-Early
ENSG00000118873	Sensitive-Early
ENSG00000218283	Intermediate-Early
ENSG00000143776	Sensitive-Early
ENSG00000132196	Sensitive-Early
ENSG00000185860	Sensitive-Middle
ENSG00000117461	Sensitive-Early
ENSG00000117472	Sensitive-Early
ENSG00000171357	Sensitive-Early
ENSG00000085999	Sensitive-Early
ENSG00000085998	Sensitive-Early
ENSG00000117475	Sensitive-Early
ENSG00000117479	Sensitive-Early
ENSG00000213062	Resilient-Late
ENSG00000198734	Sensitive-Early
ENSG00000099260	Intermediate-Late
ENSG00000203685	Sensitive-Early
ENSG00000009307	Sensitive-Early
ENSG00000162413	Sensitive-Early
ENSG00000116273	Sensitive-Early
ENSG00000117153	Sensitive-Early
ENSG00000230280	Sensitive-Early
ENSG00000159346	Sensitive-Early
ENSG00000159348	Sensitive-Early
ENSG00000163444	Sensitive-Early
ENSG00000127481	Sensitive-Early
ENSG00000053372	Sensitive-Middle
ENSG00000040487	Sensitive-Middle
ENSG00000234996	Sensitive-Late
ENSG00000133063	Sensitive-Early
ENSG00000143847	Intermediate-Late
ENSG00000143379	Sensitive-Early
ENSG00000188672	Sensitive-Late
ENSG00000127463	Sensitive-Middle
ENSG00000117543	Sensitive-Early
ENSG00000162367	Sensitive-Early
ENSG00000116406	Sensitive-Early
ENSG00000121940	Sensitive-Late
ENSG00000067606	Sensitive-Early
ENSG00000184588	Sensitive-Early
ENSG00000084070	Intermediate-Early
ENSG00000169885	Sensitive-Early
ENSG00000164002	Resilient-Early
ENSG00000133056	Sensitive-Early
ENSG00000143434	Sensitive-Early
ENSG00000085465	Sensitive-Late
ENSG00000260948	Sensitive-Late
ENSG00000116455	Intermediate-Middle
ENSG00000116459	Sensitive-Late
ENSG00000121933	Sensitive-Late
ENSG00000116473	Sensitive-Early
ENSG00000143153	Sensitive-Early
ENSG00000183291	Intermediate-Late
ENSG00000153936	Sensitive-Early
ENSG00000134709	Intermediate-Late
ENSG00000134716	Sensitive-Late
ENSG00000181218	Resilient-Late
ENSG00000196890	Resilient-Late
ENSG00000168159	Sensitive-Late
ENSG00000177674	Sensitive-Early
ENSG00000177000	Sensitive-Early
ENSG00000215910	Sensitive-Late
ENSG00000137968	Sensitive-Middle
ENSG00000225828	Sensitive-Late
ENSG00000041988	Intermediate-Late
ENSG00000072694	Sensitive-Middle
ENSG00000155367	Sensitive-Late
ENSG00000159450	Sensitive-Middle
ENSG00000160783	Sensitive-Early
ENSG00000066136	Sensitive-Early
ENSG00000134668	Sensitive-Late
ENSG00000142961	Resilient-Late
ENSG00000116754	Sensitive-Early
ENSG00000289484	Sensitive-Early
ENSG00000258082	Resilient-Late
ENSG00000230426	Sensitive-Early
ENSG00000234546	Sensitive-Early
ENSG00000238005	Resilient-Late
ENSG00000227959	Intermediate-Early
ENSG00000284693	Sensitive-Early
ENSG00000231246	Sensitive-Early
ENSG00000289426	Sensitive-Early
ENSG00000230615	Sensitive-Early
ENSG00000197989	Sensitive-Early
ENSG00000077585	Sensitive-Middle
ENSG00000086619	Sensitive-Middle
ENSG00000117791	Sensitive-Early
ENSG00000186205	Sensitive-Early
ENSG00000289142	Sensitive-Early
ENSG00000010803	Sensitive-Middle
ENSG00000196369	Sensitive-Early
ENSG00000143333	Sensitive-Early
ENSG00000031698	Sensitive-Early
ENSG00000143126	Sensitive-Early
ENSG00000134222	Sensitive-Early
ENSG00000134243	Sensitive-Early
ENSG00000185278	Sensitive-Early
ENSG00000117143	Sensitive-Early
ENSG00000163564	Sensitive-Early
ENSG00000163565	Sensitive-Early
ENSG00000163568	Resilient-Late
ENSG00000222009	Sensitive-Early
ENSG00000004455	Sensitive-Early
ENSG00000117335	Resilient-Early
ENSG00000180667	Sensitive-Early
ENSG00000123838	Sensitive-Early
ENSG00000123689	Sensitive-Early
ENSG00000117594	Intermediate-Early
ENSG00000117595	Sensitive-Early
ENSG00000117597	Sensitive-Early
ENSG00000177181	Sensitive-Middle
ENSG00000134684	Sensitive-Middle
ENSG00000122218	Sensitive-Early
ENSG00000118200	Sensitive-Early
ENSG00000137975	Sensitive-Early
ENSG00000016490	Sensitive-Middle
ENSG00000016602	Sensitive-Middle
ENSG00000131791	Sensitive-Early
ENSG00000180867	Resilient-Late
ENSG00000177144	Sensitive-Early
ENSG00000162461	Sensitive-Late
ENSG00000162460	Sensitive-Early
ENSG00000162458	Resilient-Late
ENSG00000224321	Sensitive-Early
ENSG00000142794	Sensitive-Early
ENSG00000076864	Sensitive-Early
ENSG00000090686	Sensitive-Late
ENSG00000116560	Sensitive-Early
ENSG00000116981	Sensitive-Early
ENSG00000116985	Sensitive-Early
ENSG00000043514	Sensitive-Late
ENSG00000168389	Sensitive-Late
ENSG00000162643	Sensitive-Early
ENSG00000055732	Sensitive-Middle
ENSG00000097096	Resilient-Early
ENSG00000117598	Sensitive-Middle
ENSG00000232825	Sensitive-Early
ENSG00000143515	Sensitive-Early
ENSG00000160753	Sensitive-Early
ENSG00000116584	Sensitive-Early
ENSG00000143297	Sensitive-Early
ENSG00000160856	Sensitive-Late
ENSG00000162738	Sensitive-Early
ENSG00000143258	Sensitive-Early
ENSG00000239887	Sensitive-Early
ENSG00000198574	Sensitive-Middle
ENSG00000152332	Sensitive-Early
ENSG00000162733	Sensitive-Early
ENSG00000242193	Sensitive-Early
ENSG00000075391	Sensitive-Late
ENSG00000196660	Sensitive-Early
ENSG00000154380	Sensitive-Early
ENSG00000162676	Intermediate-Early
ENSG00000081985	Sensitive-Middle
ENSG00000162551	Sensitive-Early
ENSG00000237605	Sensitive-Early
ENSG00000000971	Sensitive-Early
ENSG00000054523	Sensitive-Middle
ENSG00000171793	Sensitive-Early
ENSG00000135744	Intermediate-Late
ENSG00000084623	Sensitive-Early
ENSG00000143612	Sensitive-Early
ENSG00000160058	Sensitive-Early
ENSG00000229994	Intermediate-Late
ENSG00000182866	Sensitive-Middle
ENSG00000130762	Sensitive-Early
ENSG00000158109	Sensitive-Early
ENSG00000078900	Sensitive-Late
ENSG00000162591	Resilient-Late
ENSG00000081019	Sensitive-Early
ENSG00000134242	Sensitive-Early
ENSG00000134262	Sensitive-Early
ENSG00000163349	Intermediate-Early
ENSG00000118655	Sensitive-Early
ENSG00000162496	Sensitive-Middle
ENSG00000162594	Sensitive-Early
ENSG00000143669	Sensitive-Middle
ENSG00000286918	Sensitive-Late
ENSG00000162601	Sensitive-Early
ENSG00000116661	Sensitive-Early
ENSG00000132879	Sensitive-Early
ENSG00000116663	Sensitive-Middle
ENSG00000162490	Sensitive-Early
ENSG00000174021	Sensitive-Early
ENSG00000117151	Sensitive-Early
ENSG00000117155	Sensitive-Early
ENSG00000116670	Sensitive-Early
ENSG00000257315	Sensitive-Late
ENSG00000117394	Sensitive-Early
ENSG00000215817	Sensitive-Late
ENSG00000116701	Sensitive-Early
ENSG00000088035	Sensitive-Early
ENSG00000081237	Sensitive-Early
ENSG00000125459	Sensitive-Early
ENSG00000143365	Sensitive-Late
ENSG00000162909	Sensitive-Early
ENSG00000143514	Sensitive-Early
ENSG00000116741	Sensitive-Middle
ENSG00000176092	Sensitive-Early
ENSG00000143643	Sensitive-Early
ENSG00000173409	Sensitive-Early
ENSG00000116717	Sensitive-Early
ENSG00000172380	Sensitive-Late
ENSG00000116729	Sensitive-Late
ENSG00000196482	Sensitive-Early
ENSG00000160716	Sensitive-Middle
ENSG00000143603	Sensitive-Early
ENSG00000203783	Sensitive-Middle
ENSG00000078808	Sensitive-Early
ENSG00000176022	Sensitive-Middle
ENSG00000184163	Sensitive-Early
ENSG00000260179	Sensitive-Early
ENSG00000160087	Sensitive-Early
ENSG00000230415	Sensitive-Late
ENSG00000162572	Sensitive-Early
ENSG00000023902	Sensitive-Early
ENSG00000143401	Sensitive-Early
ENSG00000117362	Sensitive-Middle
ENSG00000118292	Sensitive-Middle
ENSG00000131584	Sensitive-Early
ENSG00000240731	Resilient-Early
ENSG00000224051	Sensitive-Early
ENSG00000169962	Intermediate-Late
ENSG00000107404	Sensitive-Early
ENSG00000162576	Sensitive-Late
ENSG00000175756	Sensitive-Late
ENSG00000186501	Sensitive-Early
ENSG00000142765	Sensitive-Early
ENSG00000142733	Sensitive-Late
ENSG00000136631	Intermediate-Late
ENSG00000160712	Sensitive-Early
ENSG00000117054	Sensitive-Early
ENSG00000179456	Sensitive-Early
ENSG00000188807	Sensitive-Early
ENSG00000171603	Sensitive-Early
ENSG00000178585	Intermediate-Early
ENSG00000162441	Sensitive-Early
ENSG00000174827	Intermediate-Late
ENSG00000265491	Sensitive-Late
ENSG00000171608	Sensitive-Early
ENSG00000162825	Sensitive-Early
ENSG00000049245	Sensitive-Late
ENSG00000049249	Sensitive-Early
ENSG00000116288	Sensitive-Early
ENSG00000116285	Sensitive-Early
ENSG00000162368	Sensitive-Early
ENSG00000175262	Sensitive-Early
ENSG00000082497	Sensitive-Early
ENSG00000162434	Sensitive-Early
ENSG00000142867	Sensitive-Early
ENSG00000077152	Sensitive-Early
ENSG00000163545	Sensitive-Early
ENSG00000162873	Sensitive-Middle
ENSG00000162736	Sensitive-Early
ENSG00000237074	Sensitive-Middle
ENSG00000196352	Sensitive-Early
ENSG00000117322	Sensitive-Middle
ENSG00000203710	Sensitive-Early
ENSG00000143469	Sensitive-Early
ENSG00000092847	Sensitive-Early
ENSG00000126070	Sensitive-Early
ENSG00000143816	Sensitive-Early
ENSG00000185630	Sensitive-Early
ENSG00000142784	Sensitive-Early
ENSG00000158195	Sensitive-Early
ENSG00000162746	Resilient-Early
ENSG00000215912	Sensitive-Early
ENSG00000270629	Sensitive-Early
ENSG00000135801	Sensitive-Early
ENSG00000186827	Sensitive-Early
ENSG00000162599	Sensitive-Early
ENSG00000143162	Sensitive-Late
ENSG00000198821	Sensitive-Middle
ENSG00000162779	Sensitive-Late
ENSG00000285728	Sensitive-Middle
ENSG00000228526	Sensitive-Early
ENSG00000186056	Sensitive-Early
ENSG00000226476	Sensitive-Late
ENSG00000289355	Sensitive-Early
ENSG00000289318	Sensitive-Early
ENSG00000227733	Sensitive-Late
ENSG00000235501	Sensitive-Early
ENSG00000233290	Sensitive-Early
ENSG00000286389	Sensitive-Late
ENSG00000229989	Sensitive-Middle
ENSG00000233621	Sensitive-Late
ENSG00000228063	Sensitive-Late
ENSG00000225206	Sensitive-Early
ENSG00000280587	Resilient-Late
ENSG00000226835	Sensitive-Late
ENSG00000231252	Intermediate-Late
ENSG00000288927	Sensitive-Late
ENSG00000234807	Sensitive-Late
ENSG00000288905	Sensitive-Late
ENSG00000272449	Sensitive-Late
ENSG00000231999	Sensitive-Early
ENSG00000290105	Sensitive-Late
ENSG00000287839	Sensitive-Late
ENSG00000238164	Sensitive-Early
ENSG00000203706	Sensitive-Early
ENSG00000228436	Sensitive-Late
ENSG00000197568	Resilient-Late
ENSG00000153363	Sensitive-Early
ENSG00000230623	Sensitive-Early
ENSG00000236423	Sensitive-Late
ENSG00000288775	Sensitive-Late
ENSG00000272145	Resilient-Early
ENSG00000233184	Intermediate-Late
ENSG00000234741	Sensitive-Early
ENSG00000120942	Resilient-Late
ENSG00000143373	Intermediate-Early
ENSG00000143393	Sensitive-Middle
ENSG00000143390	Sensitive-Early
ENSG00000237976	Resilient-Early
ENSG00000143416	Sensitive-Early
ENSG00000159377	Sensitive-Early
ENSG00000143375	Intermediate-Late
ENSG00000143367	Sensitive-Early
ENSG00000117676	Sensitive-Early
ENSG00000117682	Sensitive-Early
ENSG00000120948	Sensitive-Middle
ENSG00000219201	Sensitive-Early
ENSG00000235927	Intermediate-Late
ENSG00000162616	Sensitive-Early
ENSG00000285928	Sensitive-Early
ENSG00000213561	Sensitive-Early
ENSG00000162613	Sensitive-Early
ENSG00000169418	Sensitive-Early
ENSG00000143624	Resilient-Early
ENSG00000143554	Sensitive-Late
ENSG00000143614	Sensitive-Early
ENSG00000171385	Sensitive-Early
ENSG00000143473	Sensitive-Middle
ENSG00000078369	Intermediate-Early
ENSG00000168765	Sensitive-Early
ENSG00000213366	Sensitive-Early
ENSG00000134184	Sensitive-Early
ENSG00000134202	Sensitive-Early
ENSG00000237973	Resilient-Late
ENSG00000228794	Resilient-Early
ENSG00000162402	Sensitive-Early
ENSG00000183853	Sensitive-Early
ENSG00000074800	Sensitive-Early
ENSG00000131686	Sensitive-Early
ENSG00000142599	Sensitive-Early
ENSG00000143622	Sensitive-Early
ENSG00000153187	Sensitive-Early
ENSG00000162585	Sensitive-Early
ENSG00000287356	Sensitive-Middle
ENSG00000274020	Intermediate-Late
ENSG00000280649	Resilient-Early
ENSG00000236439	Sensitive-Early
ENSG00000143858	Sensitive-Early
ENSG00000077157	Resilient-Late
ENSG00000116199	Sensitive-Early
ENSG00000143322	Sensitive-Early
ENSG00000181773	Intermediate-Early
ENSG00000077522	Sensitive-Middle
ENSG00000143340	Sensitive-Middle
ENSG00000169905	Sensitive-Early
ENSG00000143337	Intermediate-Late
ENSG00000116260	Sensitive-Early
ENSG00000121454	Resilient-Late
ENSG00000097033	Sensitive-Late
ENSG00000227671	Sensitive-Early
ENSG00000290867	Sensitive-Late
ENSG00000275131	Sensitive-Late
ENSG00000290999	Sensitive-Early
ENSG00000291077	Sensitive-Middle
ENSG00000291129	Intermediate-Early
ENSG00000291132	Sensitive-Early
ENSG00000217801	Sensitive-Middle
ENSG00000291156	Sensitive-Early
ENSG00000291234	Sensitive-Early
ENSG00000143549	Sensitive-Early
ENSG00000169504	Resilient-Late
ENSG00000188783	Sensitive-Early
ENSG00000058668	Sensitive-Early
ENSG00000125944	Sensitive-Early
ENSG00000249087	Sensitive-Late
ENSG00000230424	Resilient-Early
ENSG00000077549	Sensitive-Middle
ENSG00000158747	Sensitive-Middle
ENSG00000020633	Sensitive-Early
ENSG00000070831	Sensitive-Late
ENSG00000291072	Intermediate-Late
ENSG00000122176	Sensitive-Early
ENSG00000233396	Sensitive-Late
ENSG00000276975	Sensitive-Late
ENSG00000131781	Sensitive-Middle
ENSG00000227947	Sensitive-Early
ENSG00000279096	Sensitive-Late
ENSG00000117834	Intermediate-Late
ENSG00000060718	Sensitive-Early
ENSG00000085832	Sensitive-Early
ENSG00000227742	Sensitive-Early
ENSG00000134686	Sensitive-Middle
ENSG00000159023	Sensitive-Early
ENSG00000159388	Sensitive-Early
ENSG00000116254	Sensitive-Early
ENSG00000116251	Sensitive-Middle
ENSG00000158286	Resilient-Late
ENSG00000116237	Sensitive-Early
ENSG00000158292	Sensitive-Early
ENSG00000069812	Sensitive-Early
ENSG00000117569	Sensitive-Early
ENSG00000169972	Resilient-Early
ENSG00000224870	Sensitive-Late
ENSG00000178104	Sensitive-Middle
ENSG00000117152	Resilient-Early
ENSG00000117724	Sensitive-Early
ENSG00000160767	Sensitive-Early
ENSG00000162543	Sensitive-Middle
ENSG00000157216	Sensitive-Early
ENSG00000143552	Sensitive-Early
ENSG00000179546	Sensitive-Early
ENSG00000067208	Intermediate-Early
ENSG00000169991	Sensitive-Early
ENSG00000198400	Sensitive-Early
ENSG00000097021	Sensitive-Early
ENSG00000187017	Sensitive-Early
ENSG00000198216	Sensitive-Early
ENSG00000162437	Sensitive-Early
ENSG00000143569	Sensitive-Early
ENSG00000168710	Sensitive-Early
ENSG00000258634	Sensitive-Late
ENSG00000142875	Sensitive-Early
ENSG00000184005	Sensitive-Early
ENSG00000226415	Sensitive-Early
ENSG00000135778	Sensitive-Early
ENSG00000135749	Sensitive-Early
ENSG00000143674	Sensitive-Late
ENSG00000135750	Sensitive-Early
ENSG00000163485	Sensitive-Late
ENSG00000142920	Sensitive-Late
ENSG00000183347	Sensitive-Late
ENSG00000069424	Sensitive-Early
ENSG00000143442	Sensitive-Early
ENSG00000137942	Intermediate-Early
ENSG00000177606	Sensitive-Early
ENSG00000171735	Sensitive-Early
ENSG00000157191	Sensitive-Early
ENSG00000205090	Sensitive-Early
ENSG00000050628	Sensitive-Early
ENSG00000011021	Sensitive-Early
ENSG00000116685	Intermediate-Early
ENSG00000198830	Sensitive-Early
ENSG00000169218	Sensitive-Middle
ENSG00000116922	Sensitive-Early
ENSG00000134690	Sensitive-Early
ENSG00000183317	Sensitive-Early
ENSG00000185090	Intermediate-Late
ENSG00000196449	Sensitive-Early
ENSG00000197982	Sensitive-Early
ENSG00000188786	Sensitive-Early
ENSG00000204084	Sensitive-Early
ENSG00000183431	Sensitive-Early
ENSG00000183386	Sensitive-Middle
ENSG00000185668	Sensitive-Early
ENSG00000224592	Sensitive-Early
ENSG00000117419	Sensitive-Early
ENSG00000290041	Sensitive-Early
ENSG00000117481	Sensitive-Late
ENSG00000203995	Sensitive-Early
ENSG00000121310	Sensitive-Early
ENSG00000116171	Sensitive-Middle
ENSG00000174348	Sensitive-Early
ENSG00000162383	Sensitive-Early
ENSG00000162604	Sensitive-Early
ENSG00000173218	Sensitive-Early
ENSG00000118729	Sensitive-Middle
ENSG00000177551	Sensitive-Early
ENSG00000240038	Sensitive-Early
ENSG00000197323	Intermediate-Early
ENSG00000116752	Sensitive-Early
ENSG00000175984	Sensitive-Early
ENSG00000143321	Sensitive-Early
ENSG00000238279	Sensitive-Early
ENSG00000160679	Sensitive-Late
ENSG00000213088	Sensitive-Late
ENSG00000094975	Sensitive-Early
ENSG00000116161	Sensitive-Early
ENSG00000120333	Sensitive-Early
ENSG00000120332	Sensitive-Early
ENSG00000235750	Intermediate-Early
ENSG00000116147	Sensitive-Early
ENSG00000163431	Intermediate-Early
ENSG00000176393	Sensitive-Middle
ENSG00000234678	Intermediate-Early
ENSG00000117222	Intermediate-Early
ENSG00000133059	Sensitive-Early
ENSG00000133069	Sensitive-Late
ENSG00000117691	Sensitive-Early
ENSG00000162772	Sensitive-Early
ENSG00000123685	Sensitive-Early
ENSG00000230461	Sensitive-Middle
ENSG00000291068	Sensitive-Early
ENSG00000290989	Sensitive-Late
ENSG00000143756	Sensitive-Early
ENSG00000143753	Sensitive-Late
ENSG00000233461	Intermediate-Late
ENSG00000116918	Sensitive-Early
ENSG00000162946	Sensitive-Late
ENSG00000286071	Sensitive-Late
ENSG00000160097	Sensitive-Early
ENSG00000160789	Sensitive-Early
ENSG00000169174	Sensitive-Late
ENSG00000224837	Sensitive-Early
ENSG00000143147	Sensitive-Early
ENSG00000143155	Intermediate-Early
ENSG00000143252	Sensitive-Early
ENSG00000117118	Resilient-Middle
ENSG00000076356	Sensitive-Early
ENSG00000077254	Sensitive-Early
ENSG00000180488	Sensitive-Early
ENSG00000198626	Sensitive-Early
ENSG00000119535	Sensitive-Early
ENSG00000132906	Sensitive-Early
ENSG00000116138	Sensitive-Early
ENSG00000116786	Sensitive-Middle
ENSG00000115705	Sensitive-Early
ENSG00000228613	Intermediate-Middle
ENSG00000171853	Sensitive-Early
ENSG00000182551	Sensitive-Early
ENSG00000287126	Resilient-Early
ENSG00000151353	Sensitive-Early
ENSG00000171863	Sensitive-Middle
ENSG00000163029	Sensitive-Early
ENSG00000162981	Sensitive-Early
ENSG00000151693	Sensitive-Early
ENSG00000228784	Sensitive-Early
ENSG00000084754	Intermediate-Late
ENSG00000143867	Sensitive-Late
ENSG00000084710	Sensitive-Middle
ENSG00000196208	Sensitive-Early
ENSG00000178295	Sensitive-Early
ENSG00000163032	Sensitive-Late
ENSG00000118961	Sensitive-Early
ENSG00000132031	Sensitive-Late
ENSG00000118960	Sensitive-Early
ENSG00000119778	Sensitive-Late
ENSG00000068784	Sensitive-Middle
ENSG00000049323	Sensitive-Middle
ENSG00000214711	Resilient-Late
ENSG00000143869	Sensitive-Early
ENSG00000158125	Sensitive-Early
ENSG00000171132	Intermediate-Late
ENSG00000171126	Sensitive-Late
ENSG00000115380	Sensitive-Early
ENSG00000013016	Sensitive-Early
ENSG00000115421	Intermediate-Early
ENSG00000171055	Resilient-Late
ENSG00000196975	Sensitive-Early
ENSG00000143951	Sensitive-Early
ENSG00000115944	Sensitive-Early
ENSG00000075292	Sensitive-Late
ENSG00000275052	Sensitive-Middle
ENSG00000115464	Sensitive-Middle
ENSG00000143971	Sensitive-Late
ENSG00000213626	Sensitive-Early
ENSG00000186854	Sensitive-Late
ENSG00000213553	Sensitive-Late
ENSG00000115363	Sensitive-Early
ENSG00000143889	Sensitive-Early
ENSG00000235885	Sensitive-Early
ENSG00000115946	Resilient-Early
ENSG00000138035	Sensitive-Late
ENSG00000115350	Resilient-Early
ENSG00000286427	Resilient-Late
ENSG00000152147	Sensitive-Early
ENSG00000115239	Resilient-Early
ENSG00000116016	Sensitive-Early
ENSG00000135631	Sensitive-Late
ENSG00000075340	Sensitive-Early
ENSG00000176407	Sensitive-Early
ENSG00000119866	Sensitive-Early
ENSG00000034510	Sensitive-Late
ENSG00000214513	Sensitive-Early
ENSG00000233251	Intermediate-Early
ENSG00000115364	Sensitive-Late
ENSG00000121152	Sensitive-Early
ENSG00000162878	Sensitive-Early
ENSG00000152284	Sensitive-Early
ENSG00000159399	Sensitive-Middle
ENSG00000055813	Sensitive-Early
ENSG00000158089	Sensitive-Late
ENSG00000158435	Intermediate-Middle
ENSG00000115353	Sensitive-Late
ENSG00000236090	Intermediate-Early
ENSG00000119801	Sensitive-Early
ENSG00000115616	Sensitive-Early
ENSG00000071082	Sensitive-Late
ENSG00000075568	Sensitive-Early
ENSG00000163162	Sensitive-Early
ENSG00000005436	Resilient-Early
ENSG00000115423	Sensitive-Early
ENSG00000068697	Sensitive-Early
ENSG00000143995	Sensitive-Early
ENSG00000172086	Sensitive-Early
ENSG00000173960	Resilient-Late
ENSG00000171094	Sensitive-Early
ENSG00000163235	Sensitive-Early
ENSG00000115875	Sensitive-Early
ENSG00000163121	Sensitive-Early
ENSG00000135951	Sensitive-Early
ENSG00000259863	Sensitive-Middle
ENSG00000125538	Sensitive-Middle
ENSG00000150938	Resilient-Late
ENSG00000163541	Sensitive-Late
ENSG00000143924	Sensitive-Early
ENSG00000231822	Sensitive-Early
ENSG00000172985	Intermediate-Early
ENSG00000144021	Intermediate-Late
ENSG00000170417	Intermediate-Early
ENSG00000272711	Sensitive-Late
ENSG00000143891	Sensitive-Early
ENSG00000237614	Sensitive-Early
ENSG00000150551	Sensitive-Early
ENSG00000088205	Sensitive-Late
ENSG00000115593	Sensitive-Early
ENSG00000236397	Sensitive-Middle
ENSG00000186132	Intermediate-Late
ENSG00000240356	Sensitive-Early
ENSG00000116096	Sensitive-Middle
ENSG00000091436	Sensitive-Early
ENSG00000136720	Sensitive-Early
ENSG00000226479	Sensitive-Early
ENSG00000198142	Resilient-Early
ENSG00000279267	Sensitive-Early
ENSG00000071051	Sensitive-Early
ENSG00000157856	Sensitive-Late
ENSG00000071073	Intermediate-Early
ENSG00000170485	Sensitive-Early
ENSG00000115641	Sensitive-Early
ENSG00000088179	Resilient-Early
ENSG00000213222	Sensitive-Late
ENSG00000168702	Sensitive-Early
ENSG00000236255	Sensitive-Early
ENSG00000162989	Sensitive-Middle
ENSG00000144120	Sensitive-Early
ENSG00000144278	Sensitive-Early
ENSG00000236780	Sensitive-Early
ENSG00000232140	Resilient-Early
ENSG00000128708	Sensitive-Early
ENSG00000227359	Sensitive-Late
ENSG00000072135	Sensitive-Early
ENSG00000081320	Sensitive-Early
ENSG00000152127	Sensitive-Early
ENSG00000116120	Sensitive-Early
ENSG00000150540	Sensitive-Early
ENSG00000187957	Sensitive-Early
ENSG00000198612	Sensitive-Late
ENSG00000163075	Sensitive-Middle
ENSG00000091428	Sensitive-Early
ENSG00000186522	Sensitive-Early
ENSG00000172878	Sensitive-Middle
ENSG00000182263	Sensitive-Early
ENSG00000144158	Sensitive-Early
ENSG00000172965	Intermediate-Late
ENSG00000114948	Sensitive-Early
ENSG00000136542	Sensitive-Early
ENSG00000138411	Sensitive-Early
ENSG00000198369	Sensitive-Early
ENSG00000287091	Sensitive-Early
ENSG00000162944	Sensitive-Early
ENSG00000163083	Sensitive-Early
ENSG00000178662	Sensitive-Early
ENSG00000144331	Sensitive-Early
ENSG00000144118	Sensitive-Early
ENSG00000188042	Sensitive-Early
ENSG00000135632	Sensitive-Early
ENSG00000135960	Sensitive-Early
ENSG00000163600	Sensitive-Early
ENSG00000280744	Sensitive-Early
ENSG00000138376	Sensitive-Early
ENSG00000115844	Sensitive-Early
ENSG00000170035	Sensitive-Early
ENSG00000054219	Sensitive-Early
ENSG00000260742	Intermediate-Late
ENSG00000124019	Sensitive-Early
ENSG00000138434	Sensitive-Early
ENSG00000118997	Sensitive-Early
ENSG00000175497	Sensitive-Early
ENSG00000174453	Sensitive-Early
ENSG00000115109	Sensitive-Early
ENSG00000136732	Sensitive-Late
ENSG00000230076	Resilient-Late
ENSG00000287151	Sensitive-Early
ENSG00000115221	Sensitive-Early
ENSG00000163082	Sensitive-Late
ENSG00000235615	Sensitive-Early
ENSG00000196872	Sensitive-Late
ENSG00000115183	Sensitive-Middle
ENSG00000115107	Sensitive-Late
ENSG00000144339	Resilient-Late
ENSG00000153246	Resilient-Early
ENSG00000272902	Resilient-Early
ENSG00000144452	Sensitive-Early
ENSG00000114933	Sensitive-Late
ENSG00000280721	Sensitive-Late
ENSG00000136560	Sensitive-Early
ENSG00000064989	Sensitive-Early
ENSG00000065413	Sensitive-Late
ENSG00000187699	Sensitive-Early
ENSG00000115233	Sensitive-Late
ENSG00000130147	Intermediate-Early
ENSG00000144290	Sensitive-Early
ENSG00000135916	Sensitive-Early
ENSG00000198586	Sensitive-Early
ENSG00000288031	Sensitive-Early
ENSG00000182329	Sensitive-Early
ENSG00000135898	Sensitive-Middle
ENSG00000227252	Sensitive-Early
ENSG00000196950	Sensitive-Early
ENSG00000003436	Sensitive-Early
ENSG00000176720	Sensitive-Late
ENSG00000136710	Sensitive-Early
ENSG00000115840	Sensitive-Early
ENSG00000079156	Sensitive-Early
ENSG00000204253	Sensitive-Early
ENSG00000136731	Resilient-Late
ENSG00000135617	Sensitive-Early
ENSG00000144476	Sensitive-Late
ENSG00000168393	Sensitive-Early
ENSG00000241399	Sensitive-Early
ENSG00000184898	Sensitive-Early
ENSG00000067066	Sensitive-Early
ENSG00000153820	Sensitive-Early
ENSG00000225205	Resilient-Middle
ENSG00000196141	Sensitive-Middle
ENSG00000144583	Sensitive-Early
ENSG00000235770	Sensitive-Early
ENSG00000132321	Sensitive-Late
ENSG00000168918	Sensitive-Early
ENSG00000115084	Sensitive-Early
ENSG00000170340	Sensitive-Early
ENSG00000287299	Resilient-Late
ENSG00000125633	Intermediate-Early
ENSG00000128654	Sensitive-Early
ENSG00000006607	Sensitive-Early
ENSG00000170745	Sensitive-Middle
ENSG00000180902	Sensitive-Early
ENSG00000171227	Sensitive-Early
ENSG00000136536	Sensitive-Early
ENSG00000204262	Sensitive-Late
ENSG00000115694	Sensitive-Early
ENSG00000128641	Sensitive-Early
ENSG00000168385	Intermediate-Late
ENSG00000162975	Sensitive-Early
ENSG00000150873	Intermediate-Late
ENSG00000162976	Sensitive-Middle
ENSG00000138386	Sensitive-Early
ENSG00000138378	Sensitive-Middle
ENSG00000230979	Sensitive-Early
ENSG00000250565	Sensitive-Late
ENSG00000119729	Sensitive-Early
ENSG00000123485	Sensitive-Early
ENSG00000144481	Sensitive-Early
ENSG00000152102	Sensitive-Late
ENSG00000218739	Sensitive-Early
ENSG00000115828	Sensitive-Early
ENSG00000163171	Sensitive-Early
ENSG00000173166	Sensitive-Early
ENSG00000005448	Sensitive-Early
ENSG00000135637	Sensitive-Late
ENSG00000115282	Sensitive-Early
ENSG00000272183	Intermediate-Early
ENSG00000144045	Sensitive-Early
ENSG00000138363	Sensitive-Early
ENSG00000152253	Sensitive-Early
ENSG00000073734	Sensitive-Late
ENSG00000081479	Sensitive-Early
ENSG00000132313	Sensitive-Early
ENSG00000144488	Sensitive-Late
ENSG00000178752	Sensitive-Middle
ENSG00000132323	Sensitive-Early
ENSG00000144485	Sensitive-Middle
ENSG00000204104	Sensitive-Early
ENSG00000163273	Sensitive-Middle
ENSG00000144535	Sensitive-Early
ENSG00000171551	Sensitive-Early
ENSG00000143952	Sensitive-Early
ENSG00000197329	Resilient-Early
ENSG00000231672	Sensitive-Middle
ENSG00000075886	Sensitive-Late
ENSG00000153165	Sensitive-Early
ENSG00000138078	Sensitive-Early
ENSG00000144199	Intermediate-Early
ENSG00000152256	Resilient-Early
ENSG00000138449	Sensitive-Early
ENSG00000135956	Sensitive-Early
ENSG00000168395	Sensitive-Early
ENSG00000135903	Sensitive-Early
ENSG00000204128	Sensitive-Late
ENSG00000135914	Sensitive-Late
ENSG00000237039	Sensitive-Late
ENSG00000156966	Intermediate-Late
ENSG00000142327	Sensitive-Early
ENSG00000260942	Intermediate-Late
ENSG00000172482	Sensitive-Middle
ENSG00000181378	Sensitive-Late
ENSG00000115649	Intermediate-Early
ENSG00000144567	Sensitive-Late
ENSG00000158552	Sensitive-Early
ENSG00000115657	Sensitive-Early
ENSG00000198925	Sensitive-Early
ENSG00000163516	Sensitive-Late
ENSG00000054356	Sensitive-Early
ENSG00000115652	Sensitive-Middle
ENSG00000152082	Sensitive-Early
ENSG00000162961	Sensitive-Early
ENSG00000152683	Resilient-Early
ENSG00000135917	Sensitive-Late
ENSG00000115009	Sensitive-Early
ENSG00000123977	Sensitive-Late
ENSG00000074047	Sensitive-Middle
ENSG00000225963	Sensitive-Late
ENSG00000079263	Sensitive-Early
ENSG00000134324	Resilient-Early
ENSG00000085760	Sensitive-Early
ENSG00000014641	Intermediate-Early
ENSG00000144034	Sensitive-Early
ENSG00000234072	Sensitive-Early
ENSG00000115234	Intermediate-Early
ENSG00000163795	Sensitive-Early
ENSG00000115241	Sensitive-Early
ENSG00000115216	Sensitive-Early
ENSG00000115226	Sensitive-Early
ENSG00000138002	Sensitive-Early
ENSG00000155438	Sensitive-Early
ENSG00000211460	Sensitive-Middle
ENSG00000121989	Sensitive-Late
ENSG00000115947	Sensitive-Early
ENSG00000204406	Sensitive-Early
ENSG00000144063	Sensitive-Early
ENSG00000175772	Intermediate-Early
ENSG00000144061	Sensitive-Late
ENSG00000172954	Sensitive-Early
ENSG00000163072	Sensitive-Early
ENSG00000196151	Resilient-Late
ENSG00000115504	Sensitive-Early
ENSG00000243244	Sensitive-Early
ENSG00000136541	Sensitive-Middle
ENSG00000172292	Sensitive-Middle
ENSG00000057935	Sensitive-Early
ENSG00000138413	Sensitive-Early
ENSG00000032389	Sensitive-Early
ENSG00000071909	Sensitive-Early
ENSG00000221944	Resilient-Late
ENSG00000163001	Sensitive-Early
ENSG00000144395	Sensitive-Early
ENSG00000119041	Sensitive-Middle
ENSG00000187944	Sensitive-Early
ENSG00000197121	Sensitive-Early
ENSG00000115594	Sensitive-Early
ENSG00000115598	Intermediate-Late
ENSG00000115602	Sensitive-Early
ENSG00000180251	Sensitive-Late
ENSG00000144182	Sensitive-Late
ENSG00000158411	Sensitive-Early
ENSG00000185414	Sensitive-Early
ENSG00000115514	Sensitive-Early
ENSG00000178074	Sensitive-Early
ENSG00000162971	Sensitive-Early
ENSG00000115112	Sensitive-Middle
ENSG00000115524	Sensitive-Early
ENSG00000115541	Sensitive-Early
ENSG00000115540	Sensitive-Middle
ENSG00000138385	Sensitive-Early
ENSG00000138382	Sensitive-Early
ENSG00000144381	Sensitive-Early
ENSG00000144357	Sensitive-Early
ENSG00000196659	Sensitive-Early
ENSG00000197557	Sensitive-Early
ENSG00000197635	Sensitive-Early
ENSG00000115053	Sensitive-Early
ENSG00000236501	Sensitive-Late
ENSG00000130414	Sensitive-Middle
ENSG00000180228	Sensitive-Early
ENSG00000116095	Resilient-Early
ENSG00000173692	Sensitive-Early
ENSG00000138398	Sensitive-Early
ENSG00000171848	Sensitive-Early
ENSG00000115756	Intermediate-Early
ENSG00000072195	Sensitive-Late
ENSG00000124006	Sensitive-Early
ENSG00000144589	Sensitive-Early
ENSG00000114923	Sensitive-Early
ENSG00000115884	Sensitive-Early
ENSG00000143878	Intermediate-Late
ENSG00000271151	Sensitive-Early
ENSG00000138430	Sensitive-Early
ENSG00000138433	Sensitive-Early
ENSG00000144306	Sensitive-Late
ENSG00000204120	Intermediate-Late
ENSG00000066248	Sensitive-Early
ENSG00000236449	Sensitive-Middle
ENSG00000235655	Sensitive-Early
ENSG00000162980	Sensitive-Early
ENSG00000288066	Sensitive-Early
ENSG00000163214	Sensitive-Early
ENSG00000163170	Sensitive-Early
ENSG00000065911	Sensitive-Early
ENSG00000135913	Sensitive-Early
ENSG00000115556	Sensitive-Early
ENSG00000074582	Sensitive-Early
ENSG00000163481	Sensitive-Early
ENSG00000135912	Sensitive-Early
ENSG00000169599	Sensitive-Early
ENSG00000115568	Sensitive-Early
ENSG00000198885	Sensitive-Early
ENSG00000163040	Sensitive-Early
ENSG00000204634	Sensitive-Late
ENSG00000163013	Sensitive-Early
ENSG00000154518	Intermediate-Early
ENSG00000187514	Sensitive-Early
ENSG00000123992	Sensitive-Early
ENSG00000185404	Sensitive-Early
ENSG00000163328	Sensitive-Early
ENSG00000197223	Intermediate-Early
ENSG00000115414	Sensitive-Late
ENSG00000169679	Sensitive-Early
ENSG00000230499	Resilient-Early
ENSG00000227992	Intermediate-Late
ENSG00000115155	Intermediate-Early
ENSG00000163217	Sensitive-Early
ENSG00000169604	Sensitive-Early
ENSG00000066032	Sensitive-Early
ENSG00000115271	Sensitive-Early
ENSG00000055332	Sensitive-Early
ENSG00000077232	Sensitive-Late
ENSG00000225964	Sensitive-Middle
ENSG00000134321	Sensitive-Early
ENSG00000151692	Sensitive-Early
ENSG00000162929	Sensitive-Early
ENSG00000212978	Intermediate-Late
ENSG00000123609	Sensitive-Early
ENSG00000080345	Sensitive-Early
ENSG00000197872	Sensitive-Late
ENSG00000196843	Sensitive-Early
ENSG00000249715	Sensitive-Early
ENSG00000114988	Sensitive-Late
ENSG00000158158	Resilient-Late
ENSG00000168763	Sensitive-Early
ENSG00000168758	Sensitive-Early
ENSG00000132329	Sensitive-Middle
ENSG00000123983	Sensitive-Early
ENSG00000204843	Intermediate-Early
ENSG00000082898	Sensitive-Early
ENSG00000123607	Sensitive-Early
ENSG00000155749	Sensitive-Early
ENSG00000082146	Sensitive-Middle
ENSG00000155754	Intermediate-Late
ENSG00000082126	Sensitive-Early
ENSG00000138395	Sensitive-Early
ENSG00000018510	Resilient-Early
ENSG00000138092	Sensitive-Early
ENSG00000271936	Sensitive-Early
ENSG00000138031	Sensitive-Early
ENSG00000136709	Sensitive-Early
ENSG00000144231	Sensitive-Early
ENSG00000136715	Sensitive-Early
ENSG00000125637	Sensitive-Middle
ENSG00000189223	Sensitive-Early
ENSG00000143947	Sensitive-Early
ENSG00000198203	Sensitive-Early
ENSG00000198075	Sensitive-Middle
ENSG00000173559	Sensitive-Early
ENSG00000168497	Sensitive-Early
ENSG00000163017	Sensitive-Early
ENSG00000187605	Sensitive-Early
ENSG00000198380	Sensitive-Early
ENSG00000168280	Sensitive-Early
ENSG00000150556	Sensitive-Early
ENSG00000187123	Sensitive-Early
ENSG00000175701	Sensitive-Early
ENSG00000144115	Sensitive-Early
ENSG00000115963	Sensitive-Early
ENSG00000155760	Sensitive-Early
ENSG00000115970	Sensitive-Early
ENSG00000115604	Sensitive-Early
ENSG00000184924	Sensitive-Late
ENSG00000084090	Sensitive-Early
ENSG00000003137	Sensitive-Late
ENSG00000134326	Sensitive-Early
ENSG00000115942	Sensitive-Early
ENSG00000152527	Sensitive-Late
ENSG00000138036	Resilient-Early
ENSG00000143921	Sensitive-Late
ENSG00000223658	Sensitive-Early
ENSG00000138095	Sensitive-Early
ENSG00000068654	Sensitive-Early
ENSG00000115232	Sensitive-Early
ENSG00000153574	Sensitive-Early
ENSG00000087338	Sensitive-Early
ENSG00000124380	Sensitive-Early
ENSG00000059728	Sensitive-Early
ENSG00000169564	Sensitive-Early
ENSG00000115827	Intermediate-Early
[truncated: 12,121 more rows]

## Sheet: TGF_beta_tindermix
gene_id	Time_dose_modelling_label
ENSG00000171621	Sensitive-Early
ENSG00000279457	Intermediate-Early
ENSG00000037637	Resilient-Early
ENSG00000162511	Sensitive-Early
ENSG00000197245	Sensitive-Early
ENSG00000162512	Sensitive-Early
ENSG00000168528	Sensitive-Early
ENSG00000142632	Sensitive-Early
ENSG00000270605	Resilient-Early
ENSG00000060656	Sensitive-Early
ENSG00000116954	Sensitive-Early
ENSG00000228589	Intermediate-Late
ENSG00000179051	Resilient-Early
ENSG00000092853	Resilient-Early
ENSG00000187513	Sensitive-Early
ENSG00000066056	Sensitive-Early
ENSG00000169213	Resilient-Early
ENSG00000163866	Resilient-Early
ENSG00000284773	Resilient-Late
ENSG00000162407	Sensitive-Early
ENSG00000228929	Sensitive-Early
ENSG00000134744	Intermediate-Early
ENSG00000116652	Sensitive-Early
ENSG00000157193	Resilient-Early
ENSG00000162607	Resilient-Early
ENSG00000154027	Sensitive-Early
ENSG00000137960	Sensitive-Early
ENSG00000116675	Sensitive-Early
ENSG00000137941	Sensitive-Late
ENSG00000122420	Resilient-Early
ENSG00000226084	Intermediate-Middle
ENSG00000142892	Sensitive-Early
ENSG00000172260	Sensitive-Late
ENSG00000137944	Sensitive-Early
ENSG00000116133	Intermediate-Early
ENSG00000232882	Resilient-Early
ENSG00000116157	Sensitive-Early
ENSG00000065243	Sensitive-Early
ENSG00000036549	Sensitive-Early
ENSG00000236098	Resilient-Early
ENSG00000137936	Intermediate-Early
ENSG00000134215	Intermediate-Middle
ENSG00000188641	Intermediate-Early
ENSG00000171492	Resilient-Early
ENSG00000137962	Sensitive-Late
ENSG00000284652	Sensitive-Late
ENSG00000023909	Sensitive-Early
ENSG00000069702	Sensitive-Early
ENSG00000183298	Resilient-Late
ENSG00000234332	Resilient-Early
ENSG00000162692	Sensitive-Late
ENSG00000203914	Resilient-Middle
ENSG00000198162	Sensitive-Late
ENSG00000085491	Sensitive-Early
ENSG00000226053	Resilient-Early
ENSG00000183508	Intermediate-Early
ENSG00000079335	Intermediate-Late
ENSG00000081026	Sensitive-Early
ENSG00000143458	Resilient-Early
ENSG00000241975	Resilient-Early
ENSG00000228217	Resilient-Early
ENSG00000024526	Sensitive-Early
ENSG00000117262	Sensitive-Late
ENSG00000232499	Resilient-Middle
ENSG00000163154	Resilient-Late
ENSG00000143158	Sensitive-Early
ENSG00000232952	Sensitive-Early
ENSG00000225475	Intermediate-Middle
ENSG00000075945	Resilient-Middle
ENSG00000171806	Sensitive-Early
ENSG00000135842	Sensitive-Early
ENSG00000116815	Sensitive-Early
ENSG00000143228	Sensitive-Late
ENSG00000143178	Sensitive-Early
ENSG00000116833	Sensitive-Early
ENSG00000059588	Resilient-Early
ENSG00000092978	Sensitive-Early
ENSG00000116574	Intermediate-Early
ENSG00000121481	Sensitive-Early
ENSG00000143248	Sensitive-Early
ENSG00000116132	Sensitive-Early
ENSG00000057252	Resilient-Early
ENSG00000162852	Resilient-Early
ENSG00000220749	Resilient-Late
ENSG00000162849	Resilient-Early
ENSG00000152382	Resilient-Late
ENSG00000092969	Sensitive-Early
ENSG00000227630	Resilient-Middle
ENSG00000066027	Sensitive-Early
ENSG00000116711	Sensitive-Early
ENSG00000123836	Resilient-Early
ENSG00000196878	Intermediate-Early
ENSG00000074964	Sensitive-Early
ENSG00000151414	Sensitive-Late
ENSG00000185220	Sensitive-Early
ENSG00000035687	Sensitive-Early
ENSG00000118193	Intermediate-Early
ENSG00000175137	Sensitive-Early
ENSG00000069275	Resilient-Early
ENSG00000097046	Intermediate-Early
ENSG00000136636	Resilient-Early
ENSG00000143341	Sensitive-Early
ENSG00000264500	Sensitive-Late
ENSG00000158828	Sensitive-Late
ENSG00000134371	Sensitive-Early
ENSG00000117318	Sensitive-Early
ENSG00000011009	Sensitive-Early
ENSG00000158716	Sensitive-Early
ENSG00000254545	Resilient-Late
ENSG00000163399	Resilient-Early
ENSG00000224950	Intermediate-Early
ENSG00000243364	Sensitive-Early
ENSG00000169242	Sensitive-Early
ENSG00000169241	Intermediate-Early
ENSG00000174059	Sensitive-Middle
ENSG00000130768	Resilient-Late
ENSG00000182118	Sensitive-Early
ENSG00000162636	Intermediate-Early
ENSG00000116266	Sensitive-Early
ENSG00000273382	Resilient-Early
ENSG00000132680	Intermediate-Early
ENSG00000163479	Resilient-Early
ENSG00000163472	Sensitive-Early
ENSG00000254726	Sensitive-Early
ENSG00000226252	Intermediate-Early
ENSG00000116678	Sensitive-Early
ENSG00000158710	Intermediate-Early
ENSG00000157870	Resilient-Late
ENSG00000179085	Sensitive-Early
ENSG00000083444	Sensitive-Early
ENSG00000116691	Sensitive-Early
ENSG00000121900	Intermediate-Early
ENSG00000224985	Resilient-Early
ENSG00000158859	Resilient-Middle
ENSG00000158869	Resilient-Early
ENSG00000283696	Sensitive-Early
ENSG00000084073	Intermediate-Early
ENSG00000187801	Resilient-Middle
ENSG00000260920	Intermediate-Late
ENSG00000182749	Sensitive-Early
ENSG00000200913	Sensitive-Late
ENSG00000173846	Sensitive-Early
ENSG00000204859	Sensitive-Late
ENSG00000171488	Sensitive-Early
ENSG00000230325	Intermediate-Early
ENSG00000119285	Intermediate-Early
ENSG00000237991	Intermediate-Late
ENSG00000117758	Sensitive-Early
ENSG00000130775	Resilient-Middle
ENSG00000117122	Sensitive-Early
ENSG00000159363	Sensitive-Early
ENSG00000162819	Intermediate-Early
ENSG00000260941	Resilient-Middle
ENSG00000092621	Sensitive-Early
ENSG00000282386	Resilient-Early
ENSG00000143543	Sensitive-Early
ENSG00000162836	Resilient-Late
ENSG00000116667	Sensitive-Early
ENSG00000270872	Sensitive-Late
ENSG00000163467	Resilient-Early
ENSG00000243710	Sensitive-Early
ENSG00000009780	Sensitive-Late
ENSG00000215788	Sensitive-Late
ENSG00000117625	Sensitive-Early
ENSG00000143344	Resilient-Middle
ENSG00000171680	Sensitive-Early
ENSG00000116977	Sensitive-Early
ENSG00000179403	Intermediate-Early
ENSG00000135776	Sensitive-Early
ENSG00000117410	Sensitive-Early
ENSG00000159214	Resilient-Early
ENSG00000196517	Resilient-Middle
ENSG00000268575	Intermediate-Middle
ENSG00000178821	Resilient-Early
ENSG00000229167	Intermediate-Early
ENSG00000142910	Resilient-Middle
ENSG00000272100	Resilient-Early
ENSG00000283445	Sensitive-Middle
ENSG00000228060	Resilient-Early
ENSG00000237781	Intermediate-Middle
ENSG00000143457	Sensitive-Early
ENSG00000143793	Sensitive-Late
ENSG00000162910	Sensitive-Early
ENSG00000198835	Resilient-Early
ENSG00000181873	Resilient-Early
ENSG00000154370	Sensitive-Early
ENSG00000117385	Sensitive-Early
ENSG00000001461	Intermediate-Early
ENSG00000183615	Resilient-Middle
ENSG00000175130	Sensitive-Early
ENSG00000136630	Sensitive-Early
ENSG00000162817	Resilient-Early
ENSG00000197852	Intermediate-Late
ENSG00000227811	Resilient-Late
ENSG00000162755	Resilient-Middle
ENSG00000232811	Resilient-Early
ENSG00000121931	Sensitive-Early
ENSG00000162777	Resilient-Middle
ENSG00000169291	Intermediate-Early
ENSG00000143570	Sensitive-Early
ENSG00000198160	Intermediate-Early
ENSG00000116750	Sensitive-Early
ENSG00000235169	Resilient-Early
ENSG00000197147	Sensitive-Early
ENSG00000117448	Resilient-Early
ENSG00000162687	Sensitive-Late
ENSG00000278997	Resilient-Early
ENSG00000116525	Intermediate-Early
ENSG00000279179	Sensitive-Early
ENSG00000163131	Resilient-Late
ENSG00000126705	Sensitive-Early
ENSG00000126709	Sensitive-Early
ENSG00000181754	Resilient-Early
ENSG00000153904	Intermediate-Early
ENSG00000188290	Sensitive-Early
ENSG00000187608	Sensitive-Late
ENSG00000188157	Sensitive-Early
ENSG00000118217	Intermediate-Early
ENSG00000066322	Resilient-Middle
ENSG00000066279	Sensitive-Late
ENSG00000183856	Resilient-Early
ENSG00000132688	Sensitive-Early
ENSG00000027869	Sensitive-Early
ENSG00000131591	Sensitive-Early
ENSG00000085831	Intermediate-Early
ENSG00000156875	Resilient-Middle
ENSG00000156876	Resilient-Early
ENSG00000137992	Resilient-Early
ENSG00000207523	Resilient-Middle
ENSG00000117298	Sensitive-Early
ENSG00000184260	Intermediate-Middle
ENSG00000178096	Sensitive-Late
ENSG00000116857	Intermediate-Early
ENSG00000203943	Resilient-Early
ENSG00000196187	Resilient-Middle
ENSG00000143819	Sensitive-Early
ENSG00000116649	Intermediate-Early
ENSG00000261349	Sensitive-Early
ENSG00000198860	Intermediate-Late
ENSG00000143382	Intermediate-Middle
ENSG00000157077	Intermediate-Early
ENSG00000117411	Sensitive-Early
ENSG00000157873	Intermediate-Late
ENSG00000143862	Sensitive-Early
ENSG00000123473	Resilient-Early
ENSG00000162430	Sensitive-Early
ENSG00000154429	Sensitive-Late
ENSG00000242125	Intermediate-Early
ENSG00000143850	Intermediate-Early
ENSG00000226330	Resilient-Middle
ENSG00000197056	Sensitive-Late
ENSG00000122484	Resilient-Middle
ENSG00000213281	Intermediate-Early
ENSG00000227232	Sensitive-Late
ENSG00000268903	Resilient-Early
ENSG00000163554	Intermediate-Early
ENSG00000132485	Sensitive-Early
ENSG00000213190	Intermediate-Late
ENSG00000197785	Sensitive-Early
ENSG00000197530	Sensitive-Early
ENSG00000143815	Sensitive-Early
ENSG00000120337	Sensitive-Early
ENSG00000196550	Intermediate-Middle
ENSG00000263528	Resilient-Early
ENSG00000058453	Sensitive-Early
ENSG00000143494	Resilient-Early
ENSG00000162650	Sensitive-Early
ENSG00000162714	Intermediate-Early
ENSG00000134256	Sensitive-Middle
ENSG00000135838	Resilient-Late
ENSG00000116863	Resilient-Middle
ENSG00000171812	Resilient-Early
ENSG00000116871	Sensitive-Early
ENSG00000160094	Sensitive-Early
ENSG00000222112	Resilient-Late
ENSG00000188015	Resilient-Early
ENSG00000143553	Intermediate-Middle
ENSG00000116885	Resilient-Early
ENSG00000117500	Sensitive-Late
ENSG00000122483	Sensitive-Late
ENSG00000143851	Sensitive-Early
ENSG00000163344	Sensitive-Late
ENSG00000163346	Sensitive-Early
ENSG00000160688	Sensitive-Early
ENSG00000163357	Resilient-Middle
ENSG00000143537	Intermediate-Late
ENSG00000223612	Resilient-Late
ENSG00000198483	Sensitive-Middle
ENSG00000143127	Resilient-Early
ENSG00000234222	Resilient-Early
ENSG00000185483	Sensitive-Early
ENSG00000233328	Intermediate-Early
ENSG00000286219	Sensitive-Late
ENSG00000116191	Sensitive-Late
ENSG00000143772	Sensitive-Early
ENSG00000163191	Resilient-Early
ENSG00000143409	Resilient-Early
ENSG00000204160	Intermediate-Early
ENSG00000090273	Sensitive-Early
ENSG00000253368	Sensitive-Early
ENSG00000058804	Intermediate-Early
ENSG00000182901	Resilient-Early
ENSG00000197959	Resilient-Early
ENSG00000198691	Sensitive-Early
ENSG00000078618	Resilient-Early
ENSG00000117523	Sensitive-Late
ENSG00000085552	Sensitive-Early
ENSG00000182134	Sensitive-Early
ENSG00000134250	Sensitive-Late
ENSG00000162409	Resilient-Late
ENSG00000116604	Sensitive-Early
ENSG00000162595	Sensitive-Early
ENSG00000179163	Sensitive-Early
ENSG00000121764	Sensitive-Middle
ENSG00000143164	Resilient-Early
ENSG00000179862	Intermediate-Early
ENSG00000171790	Resilient-Early
ENSG00000174307	Sensitive-Early
ENSG00000198892	Intermediate-Early
ENSG00000186364	Resilient-Early
ENSG00000131788	Sensitive-Middle
ENSG00000116489	Intermediate-Early
ENSG00000155366	Sensitive-Early
ENSG00000273136	Resilient-Early
ENSG00000136628	Intermediate-Early
ENSG00000067704	Resilient-Early
ENSG00000171357	Resilient-Early
ENSG00000117475	Intermediate-Early
ENSG00000117477	Resilient-Early
ENSG00000099260	Resilient-Late
ENSG00000270728	Resilient-Early
ENSG00000053371	Sensitive-Late
ENSG00000116406	Intermediate-Early
ENSG00000184588	Intermediate-Early
ENSG00000169885	Resilient-Early
ENSG00000133056	Intermediate-Early
ENSG00000163159	Sensitive-Early
ENSG00000143434	Sensitive-Early
ENSG00000085465	Intermediate-Early
ENSG00000143110	Resilient-Early
ENSG00000121933	Intermediate-Middle
ENSG00000204060	Resilient-Middle
ENSG00000143153	Intermediate-Early
ENSG00000153936	Sensitive-Early
ENSG00000134716	Resilient-Late
ENSG00000181218	Sensitive-Late
ENSG00000168159	Sensitive-Early
ENSG00000041988	Intermediate-Early
ENSG00000116754	Resilient-Early
ENSG00000289483	Resilient-Early
ENSG00000227959	Sensitive-Early
ENSG00000077585	Resilient-Late
ENSG00000123472	Sensitive-Early
ENSG00000010803	Resilient-Middle
ENSG00000134243	Resilient-Early
ENSG00000222009	Sensitive-Middle
ENSG00000117335	Intermediate-Early
ENSG00000123689	Sensitive-Early
ENSG00000117595	Resilient-Early
ENSG00000285210	Resilient-Late
ENSG00000177144	Intermediate-Late
ENSG00000162461	Sensitive-Early
ENSG00000162460	Sensitive-Late
ENSG00000162458	Sensitive-Early
ENSG00000227001	Resilient-Early
ENSG00000097096	Resilient-Early
ENSG00000152332	Intermediate-Early
ENSG00000162733	Sensitive-Early
ENSG00000242193	Sensitive-Early
ENSG00000154380	Sensitive-Early
ENSG00000233954	Resilient-Early
ENSG00000081985	Resilient-Early
ENSG00000000971	Intermediate-Late
ENSG00000160058	Sensitive-Early
ENSG00000116586	Sensitive-Late
ENSG00000116213	Intermediate-Early
ENSG00000227372	Intermediate-Early
ENSG00000134242	Sensitive-Early
ENSG00000226167	Sensitive-Early
ENSG00000162496	Sensitive-Early
ENSG00000184292	Intermediate-Early
ENSG00000132879	Resilient-Early
ENSG00000162490	Intermediate-Early
ENSG00000117155	Sensitive-Early
ENSG00000116670	Intermediate-Early
ENSG00000188610	Resilient-Early
ENSG00000117394	Sensitive-Early
ENSG00000125459	Sensitive-Late
ENSG00000162909	Intermediate-Early
ENSG00000116741	Resilient-Early
ENSG00000160055	Intermediate-Early
ENSG00000116717	Resilient-Early
ENSG00000172380	Sensitive-Early
ENSG00000270392	Resilient-Early
ENSG00000078808	Sensitive-Early
ENSG00000176022	Sensitive-Early
ENSG00000160087	Intermediate-Early
ENSG00000023902	Sensitive-Early
ENSG00000143401	Intermediate-Early
ENSG00000118292	Resilient-Early
ENSG00000131584	Sensitive-Early
ENSG00000127054	Sensitive-Early
ENSG00000224051	Sensitive-Early
ENSG00000107404	Sensitive-Early
ENSG00000175756	Sensitive-Early
ENSG00000186501	Resilient-Early
ENSG00000241547	Sensitive-Middle
ENSG00000142733	Resilient-Middle
ENSG00000160712	Sensitive-Early
ENSG00000117054	Sensitive-Early
ENSG00000179456	Intermediate-Early
ENSG00000188807	Sensitive-Early
ENSG00000178585	Sensitive-Early
ENSG00000171608	Sensitive-Early
ENSG00000268043	Resilient-Early
ENSG00000284747	Resilient-Early
ENSG00000116285	Intermediate-Early
ENSG00000082497	Resilient-Late
ENSG00000143469	Intermediate-Middle
ENSG00000269887	Resilient-Late
ENSG00000143816	Sensitive-Early
ENSG00000185630	Sensitive-Early
ENSG00000158195	Resilient-Early
ENSG00000237928	Sensitive-Early
ENSG00000162599	Resilient-Early
ENSG00000143162	Resilient-Early
ENSG00000232860	Intermediate-Middle
ENSG00000134255	Intermediate-Early
ENSG00000225938	Intermediate-Early
ENSG00000226476	Sensitive-Middle
ENSG00000237352	Sensitive-Early
ENSG00000233621	Sensitive-Late
ENSG00000225206	Sensitive-Late
ENSG00000231252	Resilient-Early
ENSG00000288927	Sensitive-Early
ENSG00000238260	Sensitive-Late
ENSG00000290096	Resilient-Early
ENSG00000203706	Intermediate-Early
ENSG00000289835	Resilient-Middle
ENSG00000224699	Sensitive-Middle
ENSG00000231789	Sensitive-Middle
ENSG00000203288	Resilient-Early
ENSG00000236810	Resilient-Early
ENSG00000231663	Resilient-Early
ENSG00000228192	Intermediate-Early
ENSG00000230337	Intermediate-Late
ENSG00000143416	Resilient-Middle
ENSG00000117676	Resilient-Early
ENSG00000235927	Resilient-Late
ENSG00000162614	Sensitive-Late
ENSG00000162616	Sensitive-Early
ENSG00000285928	Sensitive-Early
ENSG00000213561	Resilient-Late
ENSG00000169418	Intermediate-Late
ENSG00000143554	Sensitive-Late
ENSG00000284738	Intermediate-Late
ENSG00000272654	Resilient-Late
ENSG00000234004	Resilient-Middle
ENSG00000226986	Intermediate-Middle
ENSG00000134202	Resilient-Early
ENSG00000225972	Resilient-Late
ENSG00000225630	Intermediate-Early
ENSG00000237973	Resilient-Early
ENSG00000229344	Sensitive-Early
ENSG00000228794	Resilient-Middle
ENSG00000227230	Sensitive-Early
ENSG00000122417	Sensitive-Early
ENSG00000162585	Sensitive-Early
ENSG00000236439	Sensitive-Middle
ENSG00000143322	Sensitive-Early
ENSG00000077522	Intermediate-Late
ENSG00000080947	Resilient-Late
ENSG00000275131	Intermediate-Early
ENSG00000169504	Sensitive-Early
ENSG00000158747	Sensitive-Early
ENSG00000070831	Resilient-Middle
ENSG00000233396	Intermediate-Middle
ENSG00000131778	Resilient-Late
ENSG00000135837	Sensitive-Late
ENSG00000159023	Resilient-Early
ENSG00000158286	Intermediate-Middle
ENSG00000158292	Sensitive-Early
ENSG00000069812	Sensitive-Early
ENSG00000224870	Resilient-Middle
ENSG00000178104	Intermediate-Early
ENSG00000117152	Sensitive-Late
ENSG00000160767	Resilient-Middle
ENSG00000143774	Intermediate-Early
ENSG00000169991	Sensitive-Early
ENSG00000097021	Resilient-Early
ENSG00000142875	Sensitive-Late
ENSG00000184005	Sensitive-Early
ENSG00000272855	Intermediate-Late
ENSG00000231940	Intermediate-Late
ENSG00000143674	Resilient-Early
ENSG00000160072	Sensitive-Early
ENSG00000205090	Sensitive-Early
ENSG00000116685	Intermediate-Early
ENSG00000197982	Sensitive-Early
ENSG00000183386	Sensitive-Early
ENSG00000117419	Resilient-Early
ENSG00000187147	Sensitive-Early
ENSG00000290041	Intermediate-Early
ENSG00000230953	Sensitive-Early
ENSG00000174348	Sensitive-Early
ENSG00000288826	Intermediate-Late
ENSG00000116161	Intermediate-Early
ENSG00000116147	Sensitive-Middle
ENSG00000260805	Intermediate-Early
ENSG00000123685	Sensitive-Middle
ENSG00000117707	Sensitive-Early
ENSG00000143786	Intermediate-Early
ENSG00000143147	Sensitive-Early
ENSG00000076356	Sensitive-Early
ENSG00000077254	Resilient-Early
ENSG00000116990	Intermediate-Early
ENSG00000197312	Intermediate-Early
ENSG00000171853	Intermediate-Early
ENSG00000225234	Resilient-Early
ENSG00000119778	Resilient-Middle
ENSG00000049323	Sensitive-Early
ENSG00000143869	Resilient-Early
ENSG00000115380	Intermediate-Late
ENSG00000013016	Resilient-Early
ENSG00000196975	Sensitive-Early
ENSG00000115464	Resilient-Early
ENSG00000213626	Sensitive-Early
ENSG00000213553	Resilient-Early
ENSG00000115363	Sensitive-Early
ENSG00000115350	Resilient-Late
ENSG00000119866	Resilient-Early
ENSG00000034510	Intermediate-Early
ENSG00000115364	Resilient-Early
ENSG00000284879	Sensitive-Early
ENSG00000152284	Sensitive-Early
ENSG00000236090	Sensitive-Early
ENSG00000233205	Sensitive-Early
ENSG00000163162	Sensitive-Early
ENSG00000204745	Resilient-Early
ENSG00000173960	Sensitive-Middle
ENSG00000235847	Resilient-Late
ENSG00000162869	Sensitive-Early
ENSG00000172985	Sensitive-Early
ENSG00000150551	Sensitive-Early
ENSG00000116096	Sensitive-Late
ENSG00000091436	Resilient-Early
ENSG00000240350	Sensitive-Early
ENSG00000071051	Intermediate-Early
ENSG00000115641	Sensitive-Early
ENSG00000213222	Sensitive-Early
ENSG00000136718	Sensitive-Early
ENSG00000236255	Sensitive-Early
ENSG00000081320	Sensitive-Early
ENSG00000116120	Resilient-Early
ENSG00000186522	Sensitive-Early
ENSG00000172965	Intermediate-Early
ENSG00000152128	Sensitive-Early
ENSG00000163083	Sensitive-Late
ENSG00000229127	Resilient-Middle
ENSG00000144118	Sensitive-Early
ENSG00000237525	Sensitive-Late
ENSG00000054219	Sensitive-Early
ENSG00000138434	Sensitive-Early
ENSG00000115109	Sensitive-Early
ENSG00000287151	Sensitive-Early
ENSG00000115183	Intermediate-Early
ENSG00000153246	Resilient-Early
ENSG00000114933	Resilient-Early
ENSG00000280721	Sensitive-Early
ENSG00000064989	Sensitive-Early
ENSG00000130147	Intermediate-Early
ENSG00000198586	Sensitive-Early
ENSG00000288031	Resilient-Early
ENSG00000196950	Sensitive-Early
ENSG00000003436	Sensitive-Early
ENSG00000226121	Intermediate-Early
ENSG00000176720	Sensitive-Early
ENSG00000079156	Intermediate-Early
ENSG00000241399	Resilient-Early
ENSG00000177855	Intermediate-Late
ENSG00000186889	Resilient-Late
ENSG00000225205	Sensitive-Early
ENSG00000144583	Sensitive-Late
ENSG00000178385	Resilient-Early
ENSG00000132321	Sensitive-Middle
ENSG00000115084	Resilient-Early
ENSG00000180902	Sensitive-Late
ENSG00000171227	Resilient-Middle
ENSG00000136536	Intermediate-Early
ENSG00000128641	Resilient-Middle
ENSG00000162975	Sensitive-Early
ENSG00000119729	Sensitive-Early
ENSG00000151665	Sensitive-Early
ENSG00000008869	Resilient-Early
ENSG00000173166	Sensitive-Late
ENSG00000233155	Sensitive-Middle
ENSG00000239779	Sensitive-Late
ENSG00000115307	Resilient-Early
ENSG00000073734	Resilient-Middle
ENSG00000170396	Sensitive-Late
ENSG00000156973	Resilient-Early
ENSG00000173272	Sensitive-Early
ENSG00000153165	Sensitive-Late
ENSG00000138078	Resilient-Early
ENSG00000144199	Resilient-Early
ENSG00000152256	Sensitive-Early
ENSG00000138449	Sensitive-Early
ENSG00000144036	Intermediate-Early
ENSG00000196862	Resilient-Late
ENSG00000237039	Intermediate-Middle
ENSG00000142330	Sensitive-Early
ENSG00000115649	Sensitive-Late
ENSG00000115657	Resilient-Early
ENSG00000152082	Resilient-Early
ENSG00000213225	Sensitive-Early
ENSG00000153832	Sensitive-Early
ENSG00000115009	Resilient-Middle
ENSG00000123977	Intermediate-Early
ENSG00000074047	Intermediate-Early
ENSG00000134324	Sensitive-Early
ENSG00000162994	Sensitive-Early
ENSG00000228305	Resilient-Early
ENSG00000163795	Intermediate-Early
ENSG00000144063	Sensitive-Early
ENSG00000175772	Resilient-Early
ENSG00000144061	Intermediate-Middle
ENSG00000172954	Sensitive-Early
ENSG00000163072	Intermediate-Late
ENSG00000115504	Intermediate-Early
ENSG00000028116	Intermediate-Early
ENSG00000243244	Sensitive-Early
ENSG00000187944	Resilient-Middle
ENSG00000197121	Sensitive-Early
ENSG00000115594	Sensitive-Early
ENSG00000115602	Sensitive-Early
ENSG00000144182	Resilient-Early
ENSG00000144214	Resilient-Middle
ENSG00000115514	Sensitive-Early
ENSG00000115524	Resilient-Early
ENSG00000115541	Sensitive-Early
ENSG00000213160	Resilient-Middle
ENSG00000144357	Intermediate-Early
ENSG00000197557	Sensitive-Early
ENSG00000197635	Sensitive-Early
ENSG00000270277	Resilient-Middle
ENSG00000115750	Resilient-Early
ENSG00000134317	Resilient-Middle
ENSG00000115756	Resilient-Middle
ENSG00000072195	Resilient-Middle
ENSG00000124006	Sensitive-Late
ENSG00000144589	Sensitive-Early
ENSG00000114923	Sensitive-Early
ENSG00000143878	Sensitive-Early
ENSG00000138430	Sensitive-Early
ENSG00000144306	Resilient-Early
ENSG00000138435	Sensitive-Early
ENSG00000288066	Intermediate-Middle
ENSG00000114978	Sensitive-Early
ENSG00000115556	Sensitive-Early
ENSG00000135929	Intermediate-Early
ENSG00000204634	Intermediate-Early
ENSG00000115414	Sensitive-Early
ENSG00000169679	Intermediate-Early
ENSG00000204581	Resilient-Early
ENSG00000227992	Resilient-Early
ENSG00000169604	Sensitive-Early
ENSG00000115271	Sensitive-Early
ENSG00000055332	Sensitive-Early
ENSG00000077232	Sensitive-Early
ENSG00000151692	Intermediate-Early
ENSG00000173209	Intermediate-Middle
ENSG00000123609	Sensitive-Early
ENSG00000080345	Sensitive-Late
ENSG00000196843	Sensitive-Early
ENSG00000168763	Resilient-Middle
ENSG00000168758	Sensitive-Early
ENSG00000082898	Sensitive-Early
ENSG00000115339	Resilient-Middle
ENSG00000082126	Intermediate-Early
ENSG00000271936	Sensitive-Early
ENSG00000115137	Resilient-Early
ENSG00000286873	Resilient-Early
ENSG00000198075	Resilient-Late
ENSG00000173559	Sensitive-Early
ENSG00000175701	Resilient-Early
ENSG00000155760	Sensitive-Early
ENSG00000115604	Sensitive-Early
ENSG00000003137	Intermediate-Early
ENSG00000223658	Resilient-Early
ENSG00000138380	Intermediate-Early
ENSG00000115232	Sensitive-Late
ENSG00000233762	Intermediate-Early
ENSG00000071967	Sensitive-Early
ENSG00000115170	Resilient-Late
ENSG00000170166	Sensitive-Middle
ENSG00000128645	Sensitive-Early
ENSG00000218175	Sensitive-Middle
ENSG00000128652	Resilient-Late
ENSG00000144218	Sensitive-Early
ENSG00000127824	Intermediate-Early
ENSG00000135924	Sensitive-Early
ENSG00000128694	Sensitive-Early
ENSG00000151687	Sensitive-Early
ENSG00000144224	Intermediate-Early
ENSG00000173744	Resilient-Early
ENSG00000157833	Sensitive-Early
ENSG00000135931	Sensitive-Early
ENSG00000163359	Intermediate-Early
ENSG00000138081	Intermediate-Early
ENSG00000144591	Resilient-Early
ENSG00000172845	Sensitive-Early
ENSG00000144426	Resilient-Early
ENSG00000169967	Intermediate-Late
ENSG00000155744	Resilient-Early
ENSG00000144230	Resilient-Early
ENSG00000116127	Resilient-Early
ENSG00000115738	Sensitive-Early
ENSG00000115275	Sensitive-Early
ENSG00000204217	Resilient-Early
ENSG00000138439	Intermediate-Early
ENSG00000238018	Resilient-Early
ENSG00000231747	Sensitive-Early
ENSG00000115966	Intermediate-Early
ENSG00000176771	Intermediate-Early
ENSG00000135976	Sensitive-Late
ENSG00000153250	Intermediate-Early
ENSG00000136682	Resilient-Early
ENSG00000170802	Sensitive-Late
ENSG00000115355	Sensitive-Early
ENSG00000115520	Resilient-Early
ENSG00000084764	Resilient-Early
ENSG00000272148	Intermediate-Late
ENSG00000228474	Resilient-Early
ENSG00000115194	Resilient-Early
ENSG00000169432	Sensitive-Early
ENSG00000277701	Resilient-Middle
ENSG00000230606	Resilient-Middle
ENSG00000232931	Resilient-Early
ENSG00000169554	Intermediate-Early
ENSG00000174501	Resilient-Early
ENSG00000144161	Intermediate-Middle
ENSG00000183671	Resilient-Middle
ENSG00000082153	Intermediate-Early
ENSG00000115295	Sensitive-Early
ENSG00000127837	Sensitive-Late
ENSG00000127838	Sensitive-Late
ENSG00000042493	Sensitive-Late
ENSG00000143942	Intermediate-Early
ENSG00000082438	Sensitive-Early
ENSG00000079150	Resilient-Early
ENSG00000091409	Sensitive-Early
ENSG00000123989	Sensitive-Early
ENSG00000256977	Resilient-Early
ENSG00000138101	Sensitive-Early
ENSG00000226363	Sensitive-Early
ENSG00000225439	Sensitive-Early
ENSG00000163249	Intermediate-Early
ENSG00000115457	Sensitive-Late
ENSG00000115461	Sensitive-Late
ENSG00000119844	Sensitive-Early
ENSG00000121966	Sensitive-Early
ENSG00000257207	Intermediate-Early
ENSG00000115317	Intermediate-Late
ENSG00000170264	Sensitive-Early
ENSG00000144369	Sensitive-Early
ENSG00000114993	Sensitive-Early
ENSG00000115267	Sensitive-Early
ENSG00000228203	Sensitive-Early
ENSG00000151689	Sensitive-Early
ENSG00000125611	Intermediate-Early
ENSG00000169607	Sensitive-Late
ENSG00000168874	Intermediate-Early
ENSG00000084734	Sensitive-Early
ENSG00000171150	Sensitive-Early
ENSG00000180398	Intermediate-Early
ENSG00000143933	Intermediate-Early
ENSG00000135905	Sensitive-Late
ENSG00000280537	Resilient-Late
ENSG00000187736	Resilient-Middle
ENSG00000115129	Sensitive-Early
ENSG00000214595	Intermediate-Early
ENSG00000237522	Resilient-Early
ENSG00000162927	Sensitive-Early
ENSG00000162924	Sensitive-Early
ENSG00000168505	Sensitive-Early
ENSG00000085449	Resilient-Early
ENSG00000135919	Sensitive-Early
ENSG00000231351	Sensitive-Early
ENSG00000115758	Resilient-Early
ENSG00000144366	Sensitive-Late
ENSG00000153234	Sensitive-Early
ENSG00000189362	Sensitive-Early
ENSG00000115760	Resilient-Middle
ENSG00000226702	Resilient-Late
ENSG00000260101	Resilient-Late
ENSG00000224577	Sensitive-Late
ENSG00000222020	Resilient-Late
ENSG00000237298	Resilient-Early
ENSG00000234171	Intermediate-Early
ENSG00000289156	Resilient-Early
ENSG00000222041	Sensitive-Early
ENSG00000157827	Intermediate-Early
ENSG00000186235	Intermediate-Early
ENSG00000237892	Intermediate-Early
ENSG00000061676	Intermediate-Early
ENSG00000115902	Sensitive-Middle
ENSG00000138071	Resilient-Early
ENSG00000115365	Sensitive-Early
ENSG00000153214	Intermediate-Early
ENSG00000055917	Intermediate-Early
ENSG00000130508	Resilient-Early
ENSG00000035115	Sensitive-Early
ENSG00000079308	Resilient-Early
ENSG00000175874	Intermediate-Early
ENSG00000183281	Resilient-Late
ENSG00000186684	Resilient-Late
ENSG00000290846	Sensitive-Early
ENSG00000291134	Resilient-Late
ENSG00000291147	Resilient-Early
ENSG00000115956	Sensitive-Late
ENSG00000290018	Intermediate-Late
ENSG00000163535	Sensitive-Late
ENSG00000115419	Intermediate-Early
ENSG00000240344	Resilient-Middle
ENSG00000115290	Sensitive-Early
ENSG00000138030	Resilient-Early
ENSG00000115977	Intermediate-Early
ENSG00000289327	Sensitive-Late
ENSG00000135636	Sensitive-Late
ENSG00000134318	Intermediate-Early
ENSG00000178568	Resilient-Early
ENSG00000115896	Sensitive-Early
ENSG00000162804	Sensitive-Early
ENSG00000146205	Sensitive-Early
ENSG00000084674	Resilient-Early
ENSG00000205221	Resilient-Middle
ENSG00000115808	Sensitive-Early
ENSG00000152154	Sensitive-Middle
ENSG00000169629	Sensitive-Late
ENSG00000115159	Intermediate-Early
ENSG00000118242	Resilient-Early
ENSG00000279348	Resilient-Early
ENSG00000260804	Intermediate-Early
ENSG00000233230	Resilient-Middle
ENSG00000144579	Resilient-Late
ENSG00000228242	Intermediate-Late
ENSG00000261468	Resilient-Early
ENSG00000144668	Resilient-Middle
ENSG00000091317	Sensitive-Early
ENSG00000157152	Intermediate-Middle
ENSG00000114166	Sensitive-Early
ENSG00000170011	Sensitive-Early
ENSG00000170248	Intermediate-Early
ENSG00000144642	Resilient-Late
ENSG00000268279	Resilient-Late
ENSG00000224094	Intermediate-Late
ENSG00000163512	Sensitive-Early
ENSG00000160746	Resilient-Early
ENSG00000114383	Sensitive-Early
ENSG00000173473	Resilient-Early
ENSG00000068001	Sensitive-Early
ENSG00000011198	Intermediate-Early
ENSG00000226360	Intermediate-Early
ENSG00000206538	Sensitive-Late
ENSG00000114480	Resilient-Early
ENSG00000163376	Resilient-Early
ENSG00000168309	Sensitive-Early
ENSG00000241158	Sensitive-Early
ENSG00000144810	Resilient-Early
ENSG00000170017	Sensitive-Late
ENSG00000249992	Sensitive-Early
ENSG00000091972	Sensitive-Early
ENSG00000198919	Sensitive-Early
ENSG00000144837	Resilient-Early
ENSG00000163814	Sensitive-Early
ENSG00000168306	Resilient-Early
ENSG00000163513	Sensitive-Early
ENSG00000163870	Sensitive-Early
ENSG00000158186	Intermediate-Early
ENSG00000118007	Resilient-Early
ENSG00000206527	Sensitive-Early
ENSG00000157500	Sensitive-Early
ENSG00000177707	Sensitive-Late
ENSG00000244171	Resilient-Early
ENSG00000114107	Intermediate-Late
ENSG00000163590	Sensitive-Early
ENSG00000173193	Sensitive-Early
ENSG00000169255	Sensitive-Early
ENSG00000181804	Sensitive-Early
ENSG00000121858	Sensitive-Early
ENSG00000155893	Resilient-Middle
ENSG00000075420	Sensitive-Early
ENSG00000249986	Resilient-Middle
ENSG00000154310	Sensitive-Early
ENSG00000175040	Sensitive-Early
ENSG00000175054	Resilient-Early
ENSG00000163659	Sensitive-Early
ENSG00000240489	Sensitive-Late
ENSG00000163389	Sensitive-Early
ENSG00000163638	Sensitive-Early
ENSG00000152492	Intermediate-Early
ENSG00000114315	Sensitive-Early
ENSG00000113790	Sensitive-Late
ENSG00000051382	Intermediate-Early
ENSG00000113916	Intermediate-Early
ENSG00000163577	Sensitive-Early
ENSG00000241627	Sensitive-Early
ENSG00000163755	Intermediate-Early
ENSG00000244300	Intermediate-Early
ENSG00000081154	Resilient-Early
ENSG00000242299	Resilient-Late
ENSG00000134070	Resilient-Middle
ENSG00000231177	Sensitive-Early
ENSG00000157020	Sensitive-Early
ENSG00000178537	Resilient-Middle
ENSG00000178149	Resilient-Early
ENSG00000178057	Resilient-Early
ENSG00000163661	Intermediate-Early
ENSG00000239653	Intermediate-Middle
ENSG00000175193	Sensitive-Middle
ENSG00000144959	Sensitive-Late
ENSG00000181744	Intermediate-Early
ENSG00000181458	Intermediate-Early
ENSG00000151092	Sensitive-Early
ENSG00000284753	Resilient-Early
ENSG00000160796	Resilient-Middle
ENSG00000121864	Sensitive-Early
ENSG00000171109	Sensitive-Late
ENSG00000181260	Sensitive-Early
ENSG00000185112	Sensitive-Early
ENSG00000134107	Sensitive-Early
ENSG00000187068	Resilient-Late
ENSG00000156931	Sensitive-Early
ENSG00000196455	Sensitive-Late
ENSG00000114405	Resilient-Late
ENSG00000172340	Sensitive-Early
ENSG00000187091	Sensitive-Early
ENSG00000169251	Sensitive-Early
ENSG00000163947	Sensitive-Early
ENSG00000114737	Sensitive-Early
ENSG00000114529	Sensitive-Early
ENSG00000134072	Resilient-Early
ENSG00000164062	Resilient-Middle
ENSG00000164068	Resilient-Middle
ENSG00000173540	Sensitive-Early
ENSG00000163428	Intermediate-Early
ENSG00000163536	Intermediate-Early
ENSG00000114698	Sensitive-Late
ENSG00000083937	Sensitive-Early
ENSG00000114251	Sensitive-Early
ENSG00000114767	Sensitive-Early
ENSG00000247596	Sensitive-Late
ENSG00000174004	Sensitive-Middle
ENSG00000180370	Intermediate-Early
ENSG00000270441	Sensitive-Early
ENSG00000177352	Sensitive-Early
ENSG00000185909	Sensitive-Early
ENSG00000129048	Sensitive-Early
ENSG00000090097	Sensitive-Late
ENSG00000114346	Sensitive-Late
ENSG00000177479	Intermediate-Early
ENSG00000114019	Sensitive-Early
ENSG00000114544	Sensitive-Late
ENSG00000169282	Sensitive-Early
ENSG00000163320	Intermediate-Early
ENSG00000175105	Intermediate-Early
ENSG00000168297	Sensitive-Early
ENSG00000196549	Sensitive-Early
ENSG00000283390	Resilient-Middle
ENSG00000230530	Intermediate-Late
ENSG00000178694	Sensitive-Early
ENSG00000185313	Sensitive-Early
ENSG00000131375	Sensitive-Early
ENSG00000131370	Sensitive-Middle
ENSG00000263740	Sensitive-Late
ENSG00000164050	Sensitive-Early
ENSG00000213672	Resilient-Middle
ENSG00000068745	Resilient-Early
ENSG00000114270	Sensitive-Late
ENSG00000121879	Sensitive-Early
ENSG00000010319	Sensitive-Early
ENSG00000010322	Sensitive-Early
ENSG00000114841	Resilient-Early
ENSG00000132153	Sensitive-Early
ENSG00000114554	Sensitive-Early
ENSG00000120756	Sensitive-Late
ENSG00000287878	Resilient-Early
ENSG00000156983	Sensitive-Early
ENSG00000163703	Resilient-Middle
ENSG00000136068	Sensitive-Early
ENSG00000160145	Resilient-Early
ENSG00000051341	Sensitive-Late
ENSG00000152601	Sensitive-Early
ENSG00000154928	Intermediate-Early
ENSG00000163946	Resilient-Early
ENSG00000131389	Sensitive-Late
ENSG00000163539	Resilient-Early
ENSG00000168386	Intermediate-Early
ENSG00000206417	Resilient-Late
ENSG00000004399	Sensitive-Early
ENSG00000182923	Sensitive-Early
ENSG00000160799	Sensitive-Early
ENSG00000270562	Sensitive-Early
ENSG00000240207	Sensitive-Late
ENSG00000151967	Intermediate-Early
ENSG00000114861	Sensitive-Early
ENSG00000144895	Sensitive-Early
ENSG00000136059	Sensitive-Early
ENSG00000248468	Resilient-Early
ENSG00000241634	Resilient-Early
ENSG00000144821	Sensitive-Middle
ENSG00000114631	Sensitive-Early
ENSG00000163781	Sensitive-Late
ENSG00000198843	Resilient-Early
ENSG00000155903	Sensitive-Early
ENSG00000114650	Sensitive-Early
ENSG00000178252	Resilient-Late
ENSG00000248487	Resilient-Early
ENSG00000163507	Sensitive-Early
ENSG00000213300	Sensitive-Early
ENSG00000144843	Intermediate-Early
ENSG00000168314	Intermediate-Middle
ENSG00000184378	Sensitive-Middle
ENSG00000269984	Resilient-Early
ENSG00000171757	Intermediate-Late
ENSG00000270170	Sensitive-Early
ENSG00000119227	Intermediate-Late
ENSG00000163602	Intermediate-Early
ENSG00000163788	Resilient-Early
ENSG00000196639	Resilient-Late
ENSG00000077092	Sensitive-Late
ENSG00000174173	Resilient-Late
ENSG00000133657	Sensitive-Late
ENSG00000185614	Sensitive-Early
ENSG00000182179	Resilient-Early
ENSG00000138496	Sensitive-Middle
ENSG00000163840	Sensitive-Early
ENSG00000173200	Intermediate-Early
ENSG00000057019	Sensitive-Early
ENSG00000033867	Sensitive-Late
ENSG00000170364	Resilient-Early
ENSG00000121570	Sensitive-Early
ENSG00000171121	Resilient-Early
ENSG00000288979	Resilient-Early
ENSG00000239213	Resilient-Early
ENSG00000132182	Intermediate-Late
ENSG00000163517	Sensitive-Early
ENSG00000163520	Intermediate-Late
ENSG00000185621	Resilient-Late
ENSG00000075711	Sensitive-Early
ENSG00000289396	Resilient-Late
ENSG00000163702	Sensitive-Early
ENSG00000173402	Resilient-Early
ENSG00000144655	Sensitive-Early
ENSG00000114120	Intermediate-Early
ENSG00000177842	Intermediate-Early
ENSG00000234287	Sensitive-Early
ENSG00000168036	Intermediate-Early
ENSG00000080200	Sensitive-Late
ENSG00000152642	Sensitive-Early
ENSG00000203644	Sensitive-Middle
ENSG00000144935	Sensitive-Late
ENSG00000061938	Sensitive-Early
ENSG00000072274	Sensitive-Late
ENSG00000178053	Resilient-Middle
ENSG00000079257	Sensitive-Middle
ENSG00000163728	Sensitive-Early
ENSG00000114098	Sensitive-Early
ENSG00000071282	Resilient-Early
ENSG00000173230	Resilient-Early
ENSG00000184100	Resilient-Middle
ENSG00000090539	Sensitive-Early
ENSG00000224080	Resilient-Middle
ENSG00000230409	Sensitive-Early
ENSG00000163848	Resilient-Early
ENSG00000173950	Resilient-Early
ENSG00000114331	Intermediate-Early
ENSG00000184203	Resilient-Early
ENSG00000189058	Intermediate-Late
ENSG00000113966	Sensitive-Early
ENSG00000229806	Sensitive-Late
ENSG00000279673	Resilient-Middle
ENSG00000229619	Resilient-Middle
ENSG00000288868	Intermediate-Late
ENSG00000174899	Resilient-Early
ENSG00000243224	Resilient-Early
ENSG00000231770	Resilient-Early
ENSG00000230084	Sensitive-Early
ENSG00000229334	Sensitive-Early
ENSG00000187672	Intermediate-Early
ENSG00000261051	Intermediate-Early
ENSG00000283154	Sensitive-Early
ENSG00000212452	Sensitive-Early
ENSG00000016864	Intermediate-Middle
ENSG00000121579	Resilient-Early
ENSG00000178075	Sensitive-Early
ENSG00000241889	Intermediate-Early
ENSG00000066422	Sensitive-Early
ENSG00000233276	Sensitive-Early
ENSG00000169760	Sensitive-Early
ENSG00000184897	Sensitive-Early
ENSG00000144802	Sensitive-Early
ENSG00000144815	Sensitive-Early
ENSG00000163808	Sensitive-Late
ENSG00000151789	Resilient-Late
ENSG00000114439	Intermediate-Early
ENSG00000196776	Sensitive-Early
ENSG00000144674	Intermediate-Early
ENSG00000152952	Sensitive-Late
ENSG00000211456	Resilient-Early
ENSG00000114573	Intermediate-Early
ENSG00000136603	Sensitive-Early
ENSG00000013297	Sensitive-Early
ENSG00000013293	Sensitive-Early
ENSG00000010327	Sensitive-Early
ENSG00000168268	Sensitive-Early
ENSG00000145016	Resilient-Early
ENSG00000058063	Sensitive-Early
ENSG00000078081	Sensitive-Middle
ENSG00000189283	Resilient-Middle
ENSG00000197885	Sensitive-Early
ENSG00000174738	Sensitive-Early
ENSG00000144747	Resilient-Early
ENSG00000144744	Resilient-Early
ENSG00000144746	Resilient-Early
ENSG00000091986	Sensitive-Early
ENSG00000198406	Sensitive-Late
ENSG00000255423	Resilient-Early
ENSG00000173705	Sensitive-Early
ENSG00000145050	Intermediate-Early
ENSG00000259956	Resilient-Early
ENSG00000224858	Intermediate-Late
ENSG00000154175	Sensitive-Late
ENSG00000145012	Resilient-Early
ENSG00000183873	Resilient-Early
ENSG00000113810	Sensitive-Late
ENSG00000172936	Resilient-Early
ENSG00000272602	Sensitive-Early
ENSG00000152953	Resilient-Late
ENSG00000163132	Resilient-Late
ENSG00000170891	Sensitive-Early
ENSG00000169744	Sensitive-Early
ENSG00000152990	Resilient-Middle
ENSG00000145147	Sensitive-Late
ENSG00000091490	Resilient-Early
ENSG00000169019	Sensitive-Early
ENSG00000145247	Sensitive-Early
ENSG00000157796	Intermediate-Early
ENSG00000002587	Sensitive-Early
ENSG00000249936	Intermediate-Middle
ENSG00000145244	Sensitive-Early
ENSG00000134852	Resilient-Early
ENSG00000173597	Sensitive-Late
ENSG00000074211	Intermediate-Early
ENSG00000248641	Intermediate-Early
ENSG00000153064	Resilient-Early
ENSG00000138678	Sensitive-Early
ENSG00000169288	Sensitive-Early
ENSG00000138780	Sensitive-Early
ENSG00000124875	Sensitive-Early
ENSG00000033178	Sensitive-Late
ENSG00000005059	Sensitive-Early
ENSG00000154608	Sensitive-Late
ENSG00000151012	Sensitive-Late
ENSG00000164035	Sensitive-Early
ENSG00000145358	Resilient-Early
ENSG00000151466	Resilient-Early
ENSG00000170153	Intermediate-Early
ENSG00000151623	Sensitive-Early
ENSG00000164124	Resilient-Middle
ENSG00000251333	Sensitive-Late
ENSG00000177432	Intermediate-Early
ENSG00000151458	Resilient-Early
ENSG00000077684	Resilient-Early
ENSG00000163629	Intermediate-Early
ENSG00000164117	Resilient-Early
ENSG00000168785	Sensitive-Early
ENSG00000052795	Resilient-Early
ENSG00000163110	Sensitive-Late
ENSG00000168843	Sensitive-Late
ENSG00000164136	Resilient-Early
ENSG00000038295	Intermediate-Early
ENSG00000109576	Intermediate-Late
ENSG00000109674	Sensitive-Late
ENSG00000150630	Sensitive-Late
ENSG00000218336	Resilient-Early
ENSG00000164031	Sensitive-Early
ENSG00000168564	Sensitive-Middle
ENSG00000273449	Sensitive-Early
ENSG00000213406	Sensitive-Early
ENSG00000138698	Sensitive-Early
ENSG00000109805	Sensitive-Late
ENSG00000137463	Intermediate-Early
ENSG00000004468	Resilient-Early
ENSG00000169762	Resilient-Early
ENSG00000163453	Sensitive-Early
ENSG00000118564	Sensitive-Early
ENSG00000145331	Sensitive-Early
ENSG00000053900	Intermediate-Early
ENSG00000164116	Sensitive-Middle
ENSG00000061918	Sensitive-Middle
ENSG00000196159	Resilient-Early
ENSG00000249700	Sensitive-Early
ENSG00000109654	Sensitive-Early
ENSG00000145332	Intermediate-Early
ENSG00000151725	Sensitive-Late
ENSG00000185049	Sensitive-Early
ENSG00000185818	Resilient-Middle
ENSG00000225405	Resilient-Late
ENSG00000170801	Intermediate-Early
ENSG00000138646	Sensitive-Middle
ENSG00000249755	Resilient-Middle
ENSG00000137449	Intermediate-Early
ENSG00000138758	Resilient-Early
ENSG00000138757	Intermediate-Early
ENSG00000170522	Sensitive-Early
ENSG00000145287	Intermediate-Middle
ENSG00000173083	Sensitive-Early
ENSG00000163312	Intermediate-Early
ENSG00000137628	Sensitive-Early
ENSG00000281501	Resilient-Early
ENSG00000038210	Sensitive-Early
ENSG00000153132	Sensitive-Early
ENSG00000179387	Resilient-Early
ENSG00000121895	Sensitive-Early
ENSG00000249685	Resilient-Middle
ENSG00000273447	Resilient-Late
ENSG00000153130	Sensitive-Early
ENSG00000241741	Intermediate-Middle
ENSG00000196656	Resilient-Late
ENSG00000171503	Intermediate-Early
ENSG00000118762	Intermediate-Early
ENSG00000118777	Intermediate-Late
ENSG00000196526	Resilient-Early
ENSG00000138772	Sensitive-Early
ENSG00000109323	Intermediate-Middle
ENSG00000228981	Resilient-Middle
ENSG00000081041	Sensitive-Early
ENSG00000169248	Resilient-Early
ENSG00000273369	Sensitive-Middle
ENSG00000180801	Sensitive-Late
ENSG00000125089	Sensitive-Early
ENSG00000109501	Sensitive-Early
ENSG00000164023	Sensitive-Late
ENSG00000138688	Resilient-Middle
ENSG00000157404	Sensitive-Early
ENSG00000251580	Resilient-Early
ENSG00000243449	Intermediate-Early
ENSG00000181381	Sensitive-Early
ENSG00000180346	Intermediate-Middle
ENSG00000145390	Sensitive-Late
ENSG00000188517	Resilient-Late
ENSG00000132466	Sensitive-Late
ENSG00000196782	Intermediate-Early
ENSG00000138778	Sensitive-Late
ENSG00000163739	Sensitive-Early
ENSG00000163735	Resilient-Early
ENSG00000138767	Sensitive-Early
ENSG00000109758	Sensitive-Late
ENSG00000159788	Resilient-Early
ENSG00000164323	Sensitive-Early
ENSG00000145416	Sensitive-Late
ENSG00000249631	Intermediate-Early
ENSG00000250241	Sensitive-Early
ENSG00000289520	Intermediate-Late
ENSG00000287778	Sensitive-Early
ENSG00000178177	Sensitive-Early
ENSG00000169020	Resilient-Early
ENSG00000169026	Resilient-Middle
ENSG00000168993	Intermediate-Middle
ENSG00000169429	Sensitive-Early
ENSG00000198589	Intermediate-Early
ENSG00000138722	Sensitive-Early
ENSG00000187653	Resilient-Late
ENSG00000163738	Intermediate-Early
ENSG00000052802	Sensitive-Early
ENSG00000083857	Sensitive-Early
ENSG00000123933	Sensitive-Early
ENSG00000159733	Resilient-Early
ENSG00000163104	Intermediate-Early
ENSG00000185477	Sensitive-Middle
ENSG00000251095	Resilient-Early
ENSG00000145214	Sensitive-Early
ENSG00000127415	Sensitive-Early
ENSG00000127418	Sensitive-Early
ENSG00000280927	Resilient-Early
ENSG00000168884	Sensitive-Late
ENSG00000186352	Sensitive-Early
ENSG00000168491	Resilient-Late
ENSG00000169851	Sensitive-Late
ENSG00000164342	Sensitive-Early
ENSG00000169299	Sensitive-Early
ENSG00000279386	Sensitive-Early
ENSG00000109184	Intermediate-Early
ENSG00000188993	Sensitive-Early
ENSG00000163071	Sensitive-Early
ENSG00000236296	Sensitive-Late
ENSG00000197465	Resilient-Early
ENSG00000289314	Intermediate-Early
ENSG00000164163	Intermediate-Early
ENSG00000164164	Resilient-Early
ENSG00000124406	Resilient-Early
ENSG00000260641	Intermediate-Early
ENSG00000289586	Resilient-Early
ENSG00000249464	Sensitive-Early
ENSG00000249673	Resilient-Early
ENSG00000109670	Sensitive-Early
ENSG00000109738	Resilient-Early
ENSG00000174780	Intermediate-Early
ENSG00000164070	Sensitive-Early
ENSG00000142731	Intermediate-Early
ENSG00000170006	Sensitive-Late
ENSG00000291201	Resilient-Early
ENSG00000174749	Sensitive-Early
ENSG00000145349	Sensitive-Early
ENSG00000072832	Intermediate-Middle
ENSG00000162840	Sensitive-Early
ENSG00000138685	Sensitive-Early
ENSG00000109458	Resilient-Middle
ENSG00000121892	Intermediate-Early
ENSG00000078177	Sensitive-Early
ENSG00000173013	Resilient-Early
ENSG00000172007	Intermediate-Early
ENSG00000145365	Sensitive-Early
ENSG00000287382	Resilient-Middle
ENSG00000154556	Sensitive-Late
ENSG00000109452	Sensitive-Middle
ENSG00000138675	Sensitive-Late
ENSG00000251442	Resilient-Late
ENSG00000164134	Sensitive-Late
ENSG00000064042	Resilient-Early
ENSG00000182168	Intermediate-Early
ENSG00000151247	Resilient-Early
ENSG00000246090	Resilient-Early
ENSG00000156140	Sensitive-Late
ENSG00000109686	Sensitive-Early
ENSG00000163995	Intermediate-Late
ENSG00000145555	Sensitive-Early
ENSG00000124275	Sensitive-Early
ENSG00000154122	Resilient-Early
ENSG00000112964	Resilient-Early
ENSG00000152932	Resilient-Early
ENSG00000213949	Intermediate-Early
ENSG00000039123	Intermediate-Early
ENSG00000272335	Intermediate-Early
ENSG00000038427	Sensitive-Early
ENSG00000083720	Resilient-Early
ENSG00000113597	Sensitive-Early
ENSG00000134480	Resilient-Early
ENSG00000130449	Resilient-Early
ENSG00000164171	Intermediate-Early
ENSG00000197860	Intermediate-Early
ENSG00000238000	Resilient-Early
ENSG00000112874	Sensitive-Early
ENSG00000186479	Sensitive-Early
ENSG00000152669	Sensitive-Early
ENSG00000251495	Resilient-Middle
ENSG00000164211	Intermediate-Early
ENSG00000175426	Resilient-Late
ENSG00000157107	Sensitive-Early
ENSG00000145794	Resilient-Early
ENSG00000232517	Intermediate-Early
ENSG00000155324	Resilient-Early
ENSG00000233006	Intermediate-Early
ENSG00000169570	Sensitive-Early
ENSG00000177879	Sensitive-Early
ENSG00000164209	Intermediate-Early
ENSG00000134986	Intermediate-Early
ENSG00000120708	Sensitive-Early
ENSG00000132840	Resilient-Early
ENSG00000164176	Sensitive-Early
ENSG00000229855	Sensitive-Early
ENSG00000249249	Resilient-Middle
ENSG00000250461	Resilient-Late
ENSG00000112992	Sensitive-Early
ENSG00000112972	Intermediate-Early
ENSG00000131711	Sensitive-Late
ENSG00000164283	Sensitive-Early
ENSG00000146006	Resilient-Early
ENSG00000134970	Sensitive-Late
ENSG00000152684	Resilient-Early
ENSG00000150712	Intermediate-Early
ENSG00000113657	Intermediate-Early
ENSG00000064651	Intermediate-Early
ENSG00000158458	Sensitive-Early
ENSG00000145779	Sensitive-Early
ENSG00000228716	Intermediate-Early
ENSG00000174705	Resilient-Early
ENSG00000145819	Intermediate-Early
ENSG00000253522	Intermediate-Middle
ENSG00000118985	Sensitive-Late
ENSG00000120318	Sensitive-Early
ENSG00000204764	Resilient-Late
ENSG00000113580	Sensitive-Late
ENSG00000113594	Sensitive-Early
ENSG00000164904	Intermediate-Early
ENSG00000171522	Intermediate-Early
ENSG00000123213	Resilient-Early
ENSG00000120725	Sensitive-Early
ENSG00000198108	Intermediate-Early
ENSG00000164574	Sensitive-Early
ENSG00000279821	Intermediate-Early
ENSG00000183258	Sensitive-Late
ENSG00000113721	Intermediate-Early
ENSG00000066230	Resilient-Middle
ENSG00000281398	Sensitive-Early
ENSG00000015479	Intermediate-Early
ENSG00000228672	Resilient-Middle
ENSG00000135074	Sensitive-Early
ENSG00000169247	Intermediate-Late
ENSG00000064692	Sensitive-Early
ENSG00000245146	Sensitive-Early
ENSG00000185129	Resilient-Early
ENSG00000153037	Resilient-Early
ENSG00000176055	Resilient-Early
ENSG00000113356	Sensitive-Late
ENSG00000168944	Sensitive-Late
ENSG00000131446	Sensitive-Early
ENSG00000113555	Sensitive-Early
ENSG00000113119	Resilient-Middle
ENSG00000152503	Resilient-Late
ENSG00000153113	Sensitive-Early
ENSG00000185641	Sensitive-Late
ENSG00000113615	Resilient-Early
ENSG00000181904	Sensitive-Early
ENSG00000082196	Resilient-Middle
ENSG00000169258	Sensitive-Early
ENSG00000048140	Sensitive-Early
ENSG00000151304	Sensitive-Early
ENSG00000164187	Sensitive-Late
ENSG00000169252	Intermediate-Early
ENSG00000164403	Intermediate-Early
ENSG00000156453	Sensitive-Early
ENSG00000164172	Sensitive-Early
ENSG00000113161	Resilient-Early
ENSG00000244945	Sensitive-Early
ENSG00000250999	Sensitive-Middle
ENSG00000285967	Resilient-Middle
ENSG00000197603	Intermediate-Early
ENSG00000197536	Resilient-Middle
ENSG00000037749	Resilient-Early
ENSG00000197822	Sensitive-Early
ENSG00000113739	Sensitive-Early
ENSG00000146094	Sensitive-Early
ENSG00000113163	Sensitive-Early
ENSG00000083312	Sensitive-Early
ENSG00000213523	Sensitive-Early
ENSG00000043143	Resilient-Early
ENSG00000253731	Resilient-Late
ENSG00000253537	Resilient-Late
ENSG00000253846	Resilient-Early
ENSG00000240184	Resilient-Early
ENSG00000221990	Sensitive-Late
ENSG00000172869	Resilient-Early
ENSG00000160867	Resilient-Early
ENSG00000169230	Sensitive-Early
ENSG00000113504	Sensitive-Early
ENSG00000067248	Intermediate-Early
ENSG00000205765	Intermediate-Early
ENSG00000132563	Sensitive-Late
ENSG00000135083	Sensitive-Early
ENSG00000145734	Sensitive-Late
ENSG00000131504	Resilient-Early
ENSG00000069020	Sensitive-Early
ENSG00000113758	Sensitive-Early
ENSG00000113209	Sensitive-Early
ENSG00000113212	Intermediate-Middle
ENSG00000177839	Intermediate-Early
ENSG00000120324	Resilient-Middle
ENSG00000120328	Sensitive-Middle
ENSG00000187372	Sensitive-Early
ENSG00000120327	Sensitive-Early
ENSG00000164220	Intermediate-Early
ENSG00000181104	Intermediate-Early
ENSG00000164251	Sensitive-Early
ENSG00000164463	Sensitive-Early
ENSG00000153006	Resilient-Early
ENSG00000146083	Sensitive-Early
ENSG00000074276	Sensitive-Middle
ENSG00000049192	Intermediate-Early
ENSG00000170469	Sensitive-Middle
ENSG00000031003	Resilient-Early
ENSG00000164347	Resilient-Late
ENSG00000268223	Intermediate-Early
ENSG00000019582	Sensitive-Early
ENSG00000248323	Sensitive-Early
ENSG00000289540	Resilient-Late
ENSG00000169223	Sensitive-Early
ENSG00000072571	Sensitive-Early
ENSG00000229119	Sensitive-Middle
ENSG00000204767	Sensitive-Late
ENSG00000134516	Intermediate-Early
ENSG00000132356	Sensitive-Early
ENSG00000145592	Resilient-Middle
ENSG00000132357	Intermediate-Early
ENSG00000164332	Sensitive-Early
ENSG00000251414	Sensitive-Middle
ENSG00000175416	Sensitive-Early
ENSG00000113763	Intermediate-Early
ENSG00000184840	Resilient-Early
ENSG00000027847	Sensitive-Early
ENSG00000249684	Resilient-Late
ENSG00000145911	Sensitive-Early
ENSG00000145916	Resilient-Early
ENSG00000197451	Intermediate-Early
ENSG00000175309	Resilient-Middle
ENSG00000250182	Intermediate-Late
ENSG00000145675	Sensitive-Early
ENSG00000211445	Sensitive-Late
ENSG00000198624	Sensitive-Early
ENSG00000196923	Sensitive-Early
ENSG00000133710	Sensitive-Early
ENSG00000184584	Intermediate-Late
ENSG00000164291	Intermediate-Early
ENSG00000164509	Sensitive-Early
ENSG00000134352	Sensitive-Early
ENSG00000168724	Intermediate-Early
ENSG00000055163	Resilient-Early
ENSG00000177932	Resilient-Early
ENSG00000198677	Sensitive-Early
ENSG00000175745	Resilient-Early
ENSG00000169131	Sensitive-Early
ENSG00000172058	Intermediate-Middle
ENSG00000289810	Resilient-Middle
ENSG00000246214	Sensitive-Early
ENSG00000249572	Resilient-Early
ENSG00000289924	Resilient-Early
ENSG00000253736	Resilient-Middle
ENSG00000286656	Resilient-Early
ENSG00000231185	Resilient-Late
ENSG00000278970	Resilient-Late
ENSG00000251257	Intermediate-Early
ENSG00000145687	Resilient-Early
ENSG00000037280	Sensitive-Early
ENSG00000233937	Resilient-Late
ENSG00000038382	Resilient-Early
ENSG00000177733	Sensitive-Early
ENSG00000271737	Intermediate-Early
ENSG00000081059	Intermediate-Early
ENSG00000047188	Sensitive-Early
ENSG00000246763	Resilient-Early
ENSG00000153922	Resilient-Early
ENSG00000113140	Intermediate-Early
ENSG00000080709	Resilient-Late
ENSG00000122008	Resilient-Early
ENSG00000173221	Sensitive-Early
ENSG00000205572	Resilient-Late
ENSG00000179978	Sensitive-Early
ENSG00000254701	Resilient-Early
ENSG00000152377	Intermediate-Late
ENSG00000146021	Sensitive-Early
ENSG00000164236	Resilient-Early
ENSG00000184347	Resilient-Early
ENSG00000134982	Resilient-Early
ENSG00000164308	Sensitive-Early
ENSG00000113441	Sensitive-Late
ENSG00000161013	Sensitive-Early
ENSG00000171617	Intermediate-Early
ENSG00000173261	Sensitive-Early
ENSG00000173210	Sensitive-Early
ENSG00000285736	Sensitive-Late
ENSG00000164284	Sensitive-Early
ENSG00000164591	Intermediate-Middle
ENSG00000291115	Resilient-Early
ENSG00000256235	Resilient-Middle
ENSG00000113328	Sensitive-Early
ENSG00000233913	Intermediate-Early
ENSG00000165671	Resilient-Early
ENSG00000145623	Sensitive-Early
ENSG00000164327	Sensitive-Late
ENSG00000270504	Sensitive-Early
ENSG00000124802	Sensitive-Early
ENSG00000188428	Sensitive-Early
ENSG00000205269	Resilient-Early
ENSG00000219992	Resilient-Late
ENSG00000239264	Sensitive-Early
ENSG00000180537	Intermediate-Middle
ENSG00000124795	Sensitive-Early
ENSG00000219682	Sensitive-Middle
ENSG00000078401	Sensitive-Early
ENSG00000112183	Resilient-Early
ENSG00000124766	Sensitive-Early
ENSG00000137364	Intermediate-Early
ENSG00000172197	Resilient-Early
ENSG00000146122	Resilient-Early
ENSG00000065491	Resilient-Middle
ENSG00000218890	Resilient-Early
ENSG00000225791	Resilient-Late
ENSG00000065833	Sensitive-Early
ENSG00000170915	Resilient-Early
ENSG00000118407	Sensitive-Late
ENSG00000226440	Intermediate-Early
ENSG00000272398	Sensitive-Early
ENSG00000111860	Sensitive-Early
ENSG00000216998	Resilient-Late
ENSG00000217241	Resilient-Late
ENSG00000111912	Sensitive-Early
ENSG00000146250	Resilient-Late
ENSG00000001561	Sensitive-Early
ENSG00000198833	Sensitive-Early
ENSG00000118690	Intermediate-Early
ENSG00000225580	Intermediate-Late
ENSG00000203778	Intermediate-Early
ENSG00000009844	Sensitive-Early
ENSG00000111911	Sensitive-Early
ENSG00000112414	Sensitive-Late
ENSG00000188107	Resilient-Early
ENSG00000198225	Intermediate-Early
ENSG00000111885	Resilient-Early
ENSG00000277443	Resilient-Early
ENSG00000172594	Resilient-Middle
ENSG00000146072	Sensitive-Early
ENSG00000219747	Resilient-Early
ENSG00000124596	Resilient-Late
ENSG00000132429	Resilient-Late
ENSG00000164494	Resilient-Early
ENSG00000215712	Resilient-Early
ENSG00000057663	Sensitive-Early
ENSG00000112378	Intermediate-Early
ENSG00000131019	Sensitive-Early
ENSG00000131016	Sensitive-Early
ENSG00000112742	Sensitive-Late
ENSG00000153721	Intermediate-Early
ENSG00000168438	Sensitive-Early
ENSG00000198719	Sensitive-Late
ENSG00000112031	Resilient-Early
ENSG00000112379	Intermediate-Early
ENSG00000111981	Intermediate-Late
ENSG00000130338	Intermediate-Early
ENSG00000112208	Resilient-Early
ENSG00000131023	Resilient-Early
ENSG00000230202	Resilient-Middle
ENSG00000218426	Resilient-Middle
ENSG00000118412	Sensitive-Late
ENSG00000164465	Sensitive-Early
ENSG00000124789	Sensitive-Late
ENSG00000137393	Sensitive-Early
ENSG00000168994	Sensitive-Early
ENSG00000021355	Sensitive-Early
ENSG00000137274	Resilient-Early
ENSG00000145979	Resilient-Early
ENSG00000112425	Resilient-Early
ENSG00000112367	Sensitive-Early
ENSG00000137198	Sensitive-Early
ENSG00000235238	Resilient-Late
ENSG00000273340	Sensitive-Late
ENSG00000120437	Resilient-Early
ENSG00000181524	Resilient-Early
ENSG00000124587	Sensitive-Early
ENSG00000137171	Resilient-Early
ENSG00000112655	Sensitive-Early
ENSG00000112667	Sensitive-Late
ENSG00000235174	Resilient-Early
ENSG00000112599	Sensitive-Early
ENSG00000112297	Sensitive-Late
ENSG00000130347	Resilient-Early
ENSG00000123505	Sensitive-Late
ENSG00000272501	Resilient-Middle
ENSG00000232082	Intermediate-Late
ENSG00000178409	Resilient-Early
ENSG00000112144	Resilient-Early
ENSG00000164484	Resilient-Middle
ENSG00000135597	Intermediate-Early
ENSG00000096060	Sensitive-Early
ENSG00000111863	Sensitive-Early
ENSG00000204444	Resilient-Middle
ENSG00000204439	Sensitive-Early
ENSG00000204438	Resilient-Early
ENSG00000204410	Resilient-Middle
ENSG00000252743	Resilient-Early
ENSG00000204396	Sensitive-Early
ENSG00000213722	Sensitive-Early
ENSG00000287562	Resilient-Early
ENSG00000180992	Sensitive-Late
ENSG00000137216	Resilient-Middle
ENSG00000124593	Resilient-Late
ENSG00000204394	Sensitive-Early
ENSG00000204389	Sensitive-Early
ENSG00000204387	Sensitive-Early
ENSG00000236603	Resilient-Early
ENSG00000078269	Intermediate-Early
ENSG00000246982	Resilient-Late
ENSG00000010030	Sensitive-Early
ENSG00000198937	Sensitive-Late
ENSG00000135541	Intermediate-Early
ENSG00000066379	Resilient-Early
ENSG00000204385	Resilient-Late
ENSG00000213676	Intermediate-Early
ENSG00000204310	Sensitive-Early
ENSG00000204308	Sensitive-Early
ENSG00000204301	Sensitive-Early
ENSG00000146112	Sensitive-Early
ENSG00000137312	Sensitive-Early
ENSG00000137285	Sensitive-Early
ENSG00000180822	Sensitive-Early
ENSG00000111799	Sensitive-Early
ENSG00000112697	Sensitive-Late
ENSG00000112033	Sensitive-Early
ENSG00000007866	Resilient-Middle
ENSG00000146267	Sensitive-Early
ENSG00000132424	Intermediate-Early
ENSG00000123552	Sensitive-Early
ENSG00000153291	Sensitive-Late
ENSG00000069122	Sensitive-Middle
ENSG00000180573	Sensitive-Early
ENSG00000151917	Sensitive-Early
ENSG00000286940	Resilient-Middle
ENSG00000206337	Sensitive-Late
ENSG00000112739	Resilient-Early
ENSG00000185689	Sensitive-Early
ENSG00000198721	Intermediate-Early
ENSG00000146476	Sensitive-Early
ENSG00000118523	Sensitive-Late
ENSG00000204227	Intermediate-Late
ENSG00000235863	Resilient-Middle
ENSG00000204220	Sensitive-Early
ENSG00000236104	Sensitive-Early
ENSG00000197594	Sensitive-Late
ENSG00000228285	Intermediate-Early
ENSG00000197283	Sensitive-Middle
ENSG00000131015	Intermediate-Late
ENSG00000112578	Resilient-Early
ENSG00000158406	Sensitive-Early
ENSG00000235109	Resilient-Early
ENSG00000204590	Sensitive-Late
ENSG00000172469	Sensitive-Early
ENSG00000135318	Sensitive-Early
ENSG00000137404	Sensitive-Early
ENSG00000155085	Sensitive-Late
ENSG00000274750	Sensitive-Early
ENSG00000204525	Sensitive-Late
ENSG00000206341	Resilient-Early
ENSG00000146376	Intermediate-Late
ENSG00000112541	Sensitive-Early
ENSG00000196569	Resilient-Early
ENSG00000112242	Resilient-Middle
ENSG00000172348	Resilient-Late
ENSG00000137161	Sensitive-Early
ENSG00000124702	Sensitive-Late
ENSG00000092820	Resilient-Early
ENSG00000135540	Sensitive-Early
ENSG00000275713	Resilient-Early
ENSG00000044090	Sensitive-Early
ENSG00000176933	Resilient-Late
ENSG00000096654	Resilient-Late
ENSG00000213204	Intermediate-Early
ENSG00000112186	Sensitive-Early
ENSG00000137414	Intermediate-Early
ENSG00000112559	Sensitive-Early
ENSG00000112419	Intermediate-Early
ENSG00000204536	Sensitive-Early
ENSG00000074706	Resilient-Middle
ENSG00000172738	Intermediate-Early
ENSG00000124496	Resilient-Early
ENSG00000234745	Sensitive-Late
ENSG00000096063	Sensitive-Early
ENSG00000204264	Intermediate-Early
ENSG00000153975	Sensitive-Early
ENSG00000196911	Sensitive-Early
ENSG00000204498	Sensitive-Late
ENSG00000135604	Intermediate-Early
ENSG00000204344	Sensitive-Early
ENSG00000135596	Sensitive-Early
ENSG00000112473	Sensitive-Early
ENSG00000145949	Resilient-Middle
ENSG00000217130	Sensitive-Late
ENSG00000065060	Intermediate-Early
ENSG00000197442	Sensitive-Early
ENSG00000225093	Resilient-Early
ENSG00000081087	Resilient-Middle
ENSG00000244731	Resilient-Early
ENSG00000231925	Resilient-Middle
ENSG00000188994	Resilient-Early
ENSG00000269293	Resilient-Early
ENSG00000272168	Sensitive-Early
ENSG00000146247	Sensitive-Late
ENSG00000083099	Sensitive-Early
ENSG00000079691	Sensitive-Late
ENSG00000287811	Resilient-Early
ENSG00000229931	Sensitive-Early
ENSG00000288904	Resilient-Early
ENSG00000286482	Resilient-Late
ENSG00000260604	Intermediate-Early
ENSG00000250903	Resilient-Late
ENSG00000260273	Sensitive-Early
ENSG00000260000	Intermediate-Late
ENSG00000231889	Resilient-Early
ENSG00000124772	Sensitive-Early
ENSG00000055208	Resilient-Early
ENSG00000186577	Intermediate-Early
ENSG00000272325	Sensitive-Early
ENSG00000146216	Resilient-Late
ENSG00000010818	Resilient-Early
ENSG00000137166	Sensitive-Early
ENSG00000291237	Resilient-Early
ENSG00000204267	Resilient-Early
ENSG00000289975	Sensitive-Middle
ENSG00000232940	Intermediate-Middle
ENSG00000151914	Resilient-Early
ENSG00000112200	Sensitive-Early
ENSG00000226803	Sensitive-Early
ENSG00000228495	Sensitive-Late
ENSG00000206503	Sensitive-Late
ENSG00000137310	Resilient-Early
ENSG00000112715	Intermediate-Middle
ENSG00000135341	Resilient-Early
ENSG00000118515	Sensitive-Late
ENSG00000152661	Intermediate-Early
ENSG00000112763	Sensitive-Early
ENSG00000197903	Intermediate-Late
ENSG00000146350	Sensitive-Late
ENSG00000168477	Resilient-Middle
ENSG00000111846	Sensitive-Early
ENSG00000111859	Sensitive-Early
ENSG00000124721	Sensitive-Early
ENSG00000198087	Resilient-Early
ENSG00000272356	Resilient-Early
ENSG00000135299	Resilient-Early
ENSG00000272841	Intermediate-Early
ENSG00000010704	Intermediate-Middle
ENSG00000161904	Sensitive-Early
ENSG00000112624	Resilient-Early
ENSG00000112759	Sensitive-Early
ENSG00000124749	Intermediate-Late
ENSG00000146281	Intermediate-Early
ENSG00000080546	Sensitive-Early
ENSG00000135547	Intermediate-Early
ENSG00000164440	Resilient-Early
ENSG00000164442	Intermediate-Early
ENSG00000137269	Intermediate-Early
ENSG00000146147	Resilient-Early
ENSG00000233237	Sensitive-Early
ENSG00000119900	Sensitive-Late
ENSG00000239857	Resilient-Middle
ENSG00000164880	Sensitive-Early
ENSG00000177706	Sensitive-Early
ENSG00000164916	Sensitive-Early
ENSG00000146540	Sensitive-Early
ENSG00000229043	Resilient-Late
ENSG00000273151	Sensitive-Middle
ENSG00000106537	Intermediate-Early
ENSG00000106392	Intermediate-Early
ENSG00000242802	Sensitive-Early
ENSG00000164877	Sensitive-Early
ENSG00000240230	Resilient-Late
ENSG00000164849	Sensitive-Late
ENSG00000070882	Intermediate-Early
ENSG00000071189	Intermediate-Early
ENSG00000106546	Sensitive-Early
ENSG00000153790	Resilient-Late
ENSG00000106100	Sensitive-Early
ENSG00000105855	Sensitive-Early
ENSG00000136231	Sensitive-Early
ENSG00000235859	Sensitive-Late
ENSG00000164649	Resilient-Early
ENSG00000146592	Resilient-Late
ENSG00000078053	Intermediate-Late
ENSG00000106524	Sensitive-Early
ENSG00000255690	Sensitive-Early
ENSG00000237004	Intermediate-Late
ENSG00000106070	Intermediate-Early
ENSG00000164543	Intermediate-Early
ENSG00000244055	Resilient-Middle
ENSG00000154978	Intermediate-Early
ENSG00000105829	Resilient-Late
ENSG00000196636	Intermediate-Middle
ENSG00000128581	Intermediate-Early
ENSG00000239789	Resilient-Late
ENSG00000105825	Sensitive-Early
ENSG00000158528	Sensitive-Early
ENSG00000214389	Sensitive-Middle
ENSG00000106366	Sensitive-Early
ENSG00000019991	Sensitive-Late
ENSG00000180233	Sensitive-Early
ENSG00000242265	Intermediate-Late
ENSG00000135249	Intermediate-Early
ENSG00000243243	Sensitive-Early
ENSG00000205356	Resilient-Late
ENSG00000177683	Intermediate-Early
ENSG00000280347	Resilient-Early
ENSG00000106397	Sensitive-Early
ENSG00000135218	Sensitive-Early
ENSG00000238228	Resilient-Late
ENSG00000127920	Intermediate-Early
ENSG00000135269	Sensitive-Early
ENSG00000135241	Resilient-Early
ENSG00000105971	Sensitive-Early
ENSG00000184408	Sensitive-Early
ENSG00000105967	Sensitive-Early
ENSG00000106049	Resilient-Early
ENSG00000128567	Sensitive-Early
ENSG00000127955	Sensitive-Early
ENSG00000128578	Sensitive-Early
ENSG00000164603	Resilient-Early
ENSG00000279086	Sensitive-Early
ENSG00000146918	Resilient-Early
ENSG00000214253	Sensitive-Late
ENSG00000257093	Sensitive-Early
ENSG00000181444	Intermediate-Early
ENSG00000164713	Resilient-Early
ENSG00000071243	Sensitive-Early
ENSG00000172331	Sensitive-Early
ENSG00000235459	Resilient-Middle
ENSG00000128585	Sensitive-Early
ENSG00000221838	Sensitive-Late
ENSG00000197093	Intermediate-Early
ENSG00000213420	Sensitive-Early
ENSG00000105810	Sensitive-Late
ENSG00000136235	Sensitive-Early
ENSG00000164867	Intermediate-Early
ENSG00000164897	Sensitive-Early
ENSG00000033050	Sensitive-Early
ENSG00000135211	Sensitive-Early
ENSG00000006451	Resilient-Early
ENSG00000233225	Resilient-Late
ENSG00000230295	Resilient-Early
ENSG00000213203	Sensitive-Late
ENSG00000227199	Intermediate-Early
ENSG00000221909	Resilient-Middle
ENSG00000106211	Sensitive-Early
ENSG00000075618	Sensitive-Early
ENSG00000082014	Intermediate-Early
ENSG00000106404	Intermediate-Middle
ENSG00000106624	Sensitive-Early
ENSG00000176410	Sensitive-Early
ENSG00000106089	Sensitive-Early
ENSG00000165215	Resilient-Late
ENSG00000273270	Intermediate-Middle
ENSG00000160993	Sensitive-Late
ENSG00000161036	Sensitive-Early
ENSG00000105793	Sensitive-Early
ENSG00000157240	Sensitive-Early
ENSG00000105974	Sensitive-Early
ENSG00000276953	Resilient-Late
ENSG00000050344	Resilient-Early
ENSG00000106683	Sensitive-Early
ENSG00000207741	Sensitive-Late
ENSG00000005469	Sensitive-Early
ENSG00000005471	Resilient-Early
ENSG00000085563	Intermediate-Early
ENSG00000272768	Resilient-Early
ENSG00000235314	Resilient-Middle
ENSG00000106636	Sensitive-Early
ENSG00000106665	Sensitive-Early
ENSG00000122641	Sensitive-Early
ENSG00000211764	Intermediate-Early
ENSG00000106123	Intermediate-Late
ENSG00000106299	Resilient-Early
ENSG00000106330	Sensitive-Early
ENSG00000172336	Sensitive-Late
ENSG00000196411	Intermediate-Late
ENSG00000146828	Intermediate-Late
ENSG00000087077	Intermediate-Late
ENSG00000146830	Sensitive-Early
ENSG00000164889	Sensitive-Early
ENSG00000271553	Resilient-Middle
ENSG00000128524	Sensitive-Early
ENSG00000128602	Sensitive-Early
ENSG00000164597	Resilient-Early
ENSG00000197150	Sensitive-Early
ENSG00000180535	Intermediate-Early
ENSG00000233476	Resilient-Late
ENSG00000232949	Resilient-Early
ENSG00000179428	Resilient-Middle
ENSG00000105889	Sensitive-Early
ENSG00000105835	Intermediate-Early
ENSG00000128563	Intermediate-Early
ENSG00000189056	Sensitive-Early
ENSG00000122687	Resilient-Early
ENSG00000106266	Sensitive-Early
ENSG00000122674	Sensitive-Late
ENSG00000159840	Sensitive-Early
ENSG00000122591	Sensitive-Early
ENSG00000164604	Sensitive-Middle
ENSG00000161048	Sensitive-Early
ENSG00000055609	Resilient-Early
ENSG00000146678	Resilient-Early
ENSG00000146674	Sensitive-Late
ENSG00000122643	Sensitive-Early
ENSG00000197258	Resilient-Early
ENSG00000075303	Resilient-Early
ENSG00000006634	Sensitive-Late
ENSG00000186088	Sensitive-Early
ENSG00000146859	Intermediate-Early
ENSG00000287733	Resilient-Middle
ENSG00000105875	Resilient-Early
ENSG00000236048	Resilient-Early
ENSG00000244198	Intermediate-Middle
ENSG00000204959	Resilient-Early
ENSG00000204876	Resilient-Late
ENSG00000236609	Sensitive-Early
ENSG00000205903	Resilient-Late
ENSG00000198580	Resilient-Middle
ENSG00000164631	Sensitive-Early
ENSG00000106077	Resilient-Late
ENSG00000233429	Resilient-Early
ENSG00000122592	Resilient-Middle
ENSG00000005073	Intermediate-Early
ENSG00000153993	Sensitive-Late
[truncated: 3,345 more rows]
