# Supplementary material for: Endothelial sensitivity to pro-fibrotic signals links systemic exposure to pulmonary fibrosis
Source: Cell Death Dis. 2025 Jul 7;16(1):500. doi: 10.1038/s41419-025-07824-5 (PMC12234957; doi:10.1038/s41419-025-07824-5)
Supplement: Supplementary file 13 — Supplemental table 12 [file 41419_2025_7824_MOESM13_ESM.xlsx]

## Sheet: tgfb_24h
Group	Gene	mean_ct	std_dev_ct	mean_dCq	std_dev_dCq	std_dev_ddCq	mean_ddCq	cv	log2FC	Letters	P_Value
0	ABCA3	12.3985	0.101053	5.0511	0.101053	0.101053	0	0.81504	0	a	NA
0	ACTA2	15.4128	0.210064	8.06533	0.210064	0.210064	0	1.36292	0	a	NA
0	ACTB	5.10299	0.0881944	-2.24445	0.0881944	0.0881944	0	1.72829	0	a	NA
0	ARNT	13.2107	0.128114	5.86324	0.128114	0.128114	0	0.969778	0	a	NA
0	ARNTL	15.1539	0.101647	7.8065	0.101647	0.101647	0	0.67076	0	a	NA
0	CCN2	7.02399	0.16249	-0.323453	0.16249	0.16249	0	2.31336	0	a	NA
0	CCND1	9.98787	0.170323	2.64043	0.170323	0.170323	0	1.7053	0	a	NA
0	CDKN1A	11.0518	0.125217	3.70434	0.125217	0.125217	0	1.133	0	a	NA
0	CHADL	18.1896	0.34806	10.8421	0.34806	0.34806	0	1.91352	0	a	NA
0	COL18A1	10.1029	0.312217	2.75545	0.312217	0.312217	0	3.09037	0	a	NA
0	COL1A2	15.9147	0.174154	8.56729	0.174154	0.174154	0	1.09429	0	a	NA
0	COL3A1	19.957	0.381735	12.6095	0.381735	0.381735	0	1.91279	0	a	NA
0	CREBBP	12.4759	0.103286	5.1285	0.103286	0.103286	0	0.827878	0	a	NA
0	CSF1	14.6897	0.122552	7.34223	0.122552	0.122552	0	0.834273	0	a	NA
0	CTSH	18.5318	0.0632108	11.1843	0.0632108	0.0632108	0	0.341095	0	a	NA
0	CXCL18	14.1704	0.191684	6.82301	0.191684	0.191684	0	1.35271	0	a	NA
0	FN1	6.97634	0.10596	-0.371103	0.10596	0.10596	0	1.51885	0	b	NA
0	GAPDH	5.61358	0.12299	-1.73386	0.12299	0.12299	0	2.19094	0	a	NA
0	HIF1A	10.3024	0.139958	2.955	0.139958	0.139958	0	1.35849	0	a	NA
0	IL1B	24.0591	2.003	16.7117	2.003	2.003	0	8.32533	0	a	NA
0	IL6	15.1193	0.143775	7.77186	0.143775	0.143775	0	0.950934	0	a	NA
0	IPO8	12.3072	0.0820843	4.95975	0.0820843	0.0820843	0	0.666962	0	a	NA
0	JUN	15.6488	0.465664	8.30139	0.465664	0.465664	0	2.97571	0	a	NA
0	MMP1	11.6482	0.179545	4.30075	0.179545	0.179545	0	1.5414	0	a	NA
0	MMP19	17.5213	0.163496	10.1739	0.163496	0.163496	0	0.933128	0	a	NA
0	MMP7	18.7635	0.253725	11.416	0.253725	0.253725	0	1.35223	0	a	NA
0	MMP9	26.106	1.65932	18.7586	1.65932	1.65932	0	6.3561	0	a	NA
0	MTOR	12.7129	0.101103	5.36544	0.101103	0.101103	0	0.795281	0	a	NA
0	NFKB1A	12.1335	0.122066	4.78603	0.122066	0.122066	0	1.00603	0	a	NA
0	PIN1	12.484	0.29071	5.13657	0.29071	0.29071	0	2.32866	0	a	NA
0	PLIN5	22.7007	0.538329	15.3532	0.538329	0.538329	0	2.37142	0	ab	NA
0	PRKCZ	19.2039	0.248508	11.8565	0.248508	0.248508	0	1.29405	0	a	NA
0	PUM1	13.8466	0.35846	6.49918	0.35846	0.35846	0	2.58879	0	a	NA
0	RPL37A	6.48799	0.209282	-0.859456	0.209282	0.209282	0	3.22568	0	a	NA
0	RPS18	6.66444	0.104376	-0.683006	0.104376	0.104376	0	1.56616	0	a	NA
0	RUNX3	24.9285	2.04711	17.5811	2.04711	2.04711	0	8.21192	0	a	NA
0	S100A4	17.6608	0.251857	10.3134	0.251857	0.251857	0	1.42608	0	a	NA
0	SKIL	11.5672	0.125188	4.21974	0.125188	0.125188	0	1.08227	0	b	NA
0	SNAI1	13.0671	0.253067	5.71964	0.253067	0.253067	0	1.93668	0	b	NA
0	SNW1	12.415	0.141516	5.0676	0.141516	0.141516	0	1.13987	0	a	NA
0	SPP1	24.8798	1.31064	17.5323	1.31064	1.31064	0	5.26789	0	a	NA
0	TGFB1	9.1602	0.22293	1.81276	0.22293	0.22293	0	2.43368	0	a	NA
0	TRAF1	17.2131	0.176106	9.86565	0.176106	0.176106	0	1.02309	0	a	NA
0	TWIST1	23.55	0.971449	16.2026	0.971449	0.971449	0	4.12505	0	a	NA
10	ABCA3	11.9776	0.0499891	4.62622	0.0499891	0.0499891	-0.424879	0.417356	0.424879	b	0.00615929132419057
10	ACTA2	15.1532	0.076203	7.8019	0.076203	0.076203	-0.263427	0.502882	0.263427	a	0.660951750730342
10	ACTB	5.08204	0.218539	-2.2693	0.218539	0.218539	-0.0248519	4.30022	0.0248519	a	0.999990853398194
10	ARNT	13.096	0.049127	5.74461	0.049127	0.049127	-0.118628	0.375131	0.118628	a	0.911020081663497
10	ARNTL	15.0086	0.0904977	7.65724	0.0904977	0.0904977	-0.149253	0.602973	0.149253	a	0.730685493574135
10	CCN2	7.24478	0.248266	-0.106565	0.248266	0.248266	0.216887	3.42682	-0.216887	a	0.715877042112121
10	CCND1	9.72045	0.0588039	2.3691	0.0588039	0.0588039	-0.271327	0.604951	0.271327	a	0.371542840918678
10	CDKN1A	11.0293	0.356433	3.67797	0.356433	0.356433	-0.0263693	3.23168	0.0263693	a	0.999984923097201
10	CHADL	18.0223	0.269206	10.671	0.269206	0.269206	-0.171141	1.49374	0.171141	a	0.987176232007387
10	COL18A1	10.129	0.345414	2.77762	0.345414	0.345414	0.0221642	3.41016	-0.0221642	a	0.999999911986929
10	COL1A2	16.026	0.668957	8.67464	0.668957	0.668957	0.107344	4.1742	-0.107344	a	0.999197379992784
10	COL3A1	19.6656	0.3792	12.3142	0.3792	0.3792	-0.295306	1.92824	0.295306	a	0.584817309615711
10	CREBBP	12.3719	0.0904762	5.02059	0.0904762	0.0904762	-0.10791	0.731302	0.10791	a	0.97964606614535
10	CSF1	14.4841	0.288946	7.13272	0.288946	0.288946	-0.209504	1.99492	0.209504	a	0.643233896330102
10	CTSH	18.2113	0.101317	10.8599	0.101317	0.101317	-0.32441	0.556341	0.32441	a	0.40487185079479
10	CXCL18	13.3751	0.184924	6.02373	0.184924	0.184924	-0.799277	1.3826	0.799277	b	5.71675354061885e-05
10	FN1	7.03301	0.0558861	-0.318333	0.0558861	0.0558861	0.0527702	0.794626	-0.0527702	ab	0.998995876039575
10	GAPDH	5.6377	0.227662	-1.71365	0.227662	0.227662	0.0202129	4.0382	-0.0202129	a	0.999997477545454
10	HIF1A	10.1802	0.102777	2.82886	0.102777	0.102777	-0.126145	1.00958	0.126145	a	0.953454719071882
10	IL1B	23.593	0.767396	16.2417	0.767396	0.767396	-0.47002	3.25264	0.47002	a	0.998786215083618
10	IL6	14.8941	0.210052	7.5428	0.210052	0.210052	-0.229061	1.4103	0.229061	ab	0.410233976618222
10	IPO8	12.1467	0.0846062	4.79539	0.0846062	0.0846062	-0.164359	0.696534	0.164359	a	0.699567497595029
10	JUN	15.4696	0.411503	8.11821	0.411503	0.411503	-0.183182	2.66008	0.183182	a	0.989154257301571
10	MMP1	11.4069	0.0927601	4.05553	0.0927601	0.0927601	-0.24522	0.813194	0.24522	a	0.662928426686586
10	MMP19	17.4607	0.0150846	10.1093	0.0150846	0.0150846	-0.0645278	0.0863917	0.0645278	a	0.999723317238505
10	MMP7	18.791	0.217179	11.4396	0.217179	0.217179	0.0235861	1.15576	-0.0235861	a	0.999999323825561
10	MMP9	25.3425	0.800459	17.9911	0.800459	0.800459	-0.767444	3.15857	0.767444	a	0.909500720567078
10	MTOR	12.6094	0.0305925	5.25808	0.0305925	0.0305925	-0.107367	0.242616	0.107367	a	0.962645041206888
10	NFKB1A	11.781	0.145397	4.42964	0.145397	0.145397	-0.356394	1.23417	0.356394	a	0.0892402132730372
10	PIN1	12.4387	0.404577	5.08731	0.404577	0.404577	-0.0492611	3.25258	0.0492611	a	0.999977043347572
10	PLIN5	22.4359	0.295588	15.0846	0.295588	0.295588	-0.268653	1.31748	0.268653	abc	0.983398183806609
10	PRKCZ	19.3668	0.387508	12.0154	0.387508	0.387508	0.158939	2.00089	-0.158939	a	0.985096986647292
10	PUM1	13.8663	0.383793	6.51495	0.383793	0.383793	0.0157731	2.76781	-0.0157731	a	0.999999946257105
10	RPL37A	6.46705	0.248684	-0.884296	0.248684	0.248684	-0.0248406	3.84539	0.0248406	a	0.999996272788467
10	RPS18	6.63575	0.197663	-0.7156	0.197663	0.197663	-0.0325945	2.97875	0.0325945	a	0.99987363078964
10	S100A4	17.3965	0.478099	10.0451	0.478099	0.478099	-0.268237	2.74825	0.268237	ab	0.758158258282206
10	SKIL	11.7991	0.0598124	4.44779	0.0598124	0.0598124	0.228056	0.506922	-0.228056	ab	0.760417164606753
10	SNAI1	13.6715	0.297656	6.32016	0.297656	0.297656	0.600524	2.1772	-0.600524	a	0.0106598164918109
10	SNW1	12.2133	0.102602	4.86192	0.102602	0.102602	-0.205678	0.840085	0.205678	a	0.577017473059712
10	SPP1	24.4976	1.44368	17.1462	1.44368	1.44368	-0.386102	5.89315	0.386102	a	0.998757607990685
10	TGFB1	9.5387	0.252399	2.18736	0.252399	0.252399	0.374592	2.64605	-0.374592	a	0.113977748240555
10	TRAF1	17.177	0.197365	9.8256	0.197365	0.197365	-0.0400408	1.14901	0.0400408	a	0.999899999434197
10	TWIST1	24.0689	1.16352	16.7175	1.16352	1.16352	0.514963	4.83411	-0.514963	a	0.989335288763353
20	ABCA3	12.1383	0.0485361	4.72317	0.0485361	0.0485361	-0.327932	0.39986	0.327932	ab	0.0503995962588983
20	ACTA2	15.3469	0.219273	7.93174	0.219273	0.219273	-0.133586	1.42878	0.133586	a	0.966227965215262
20	ACTB	5.11166	0.201412	-2.30345	0.201412	0.201412	-0.0589943	3.94024	0.0589943	a	0.998608342039095
20	ARNT	13.1801	0.0753587	5.76497	0.0753587	0.0753587	-0.0982666	0.571762	0.0982666	a	0.96181000903126
20	ARNTL	15.1582	0.147195	7.74309	0.147195	0.147195	-0.0634069	0.971057	0.0634069	a	0.990472568333864
20	CCN2	7.24612	0.261205	-0.168993	0.261205	0.261205	0.15446	3.60476	-0.15446	a	0.921771422299996
20	CCND1	9.77966	0.108956	2.36455	0.108956	0.108956	-0.275878	1.11411	0.275878	a	0.353118327337706
20	CDKN1A	11.0369	0.16394	3.62175	0.16394	0.16394	-0.0825929	1.48539	0.0825929	a	0.990084840713015
20	CHADL	18.0876	0.0406334	10.6725	0.0406334	0.0406334	-0.169622	0.224648	0.169622	a	0.992597584361608
20	COL18A1	10.0313	0.241237	2.61623	0.241237	0.241237	-0.139223	2.40484	0.139223	a	0.995927439856788
20	COL1A2	15.8269	0.442653	8.41181	0.442653	0.442653	-0.155479	2.79684	0.155479	a	0.993777355295997
20	COL3A1	19.9138	0.0921802	12.4987	0.0921802	0.0921802	-0.110829	0.462896	0.110829	a	0.993347912728602
20	CREBBP	12.5529	0.247278	5.13776	0.247278	0.247278	0.00926608	1.96989	-0.00926608	a	0.999999975449833
20	CSF1	14.5727	0.214129	7.15758	0.214129	0.214129	-0.184649	1.46939	0.184649	a	0.759697536033197
20	CTSH	18.4994	0.261025	11.0843	0.261025	0.261025	-0.100006	1.41099	0.100006	a	0.991516472108162
20	CXCL18	13.3883	0.199691	5.97316	0.199691	0.199691	-0.849844	1.49154	0.849844	b	2.36660954591184e-05
20	FN1	7.20829	0.275142	-0.206824	0.275142	0.275142	0.164279	3.81703	-0.164279	ab	0.676957294024403
20	GAPDH	5.60569	0.183555	-1.80942	0.183555	0.183555	-0.0755548	3.27444	0.0755548	a	0.994866312869317
20	HIF1A	10.2722	0.189271	2.85713	0.189271	0.189271	-0.0978709	1.84255	0.0978709	a	0.978175029742658
20	IL1B	23.6768	1.12773	16.2617	1.12773	1.12773	-0.450001	4.76302	0.450001	a	0.998414731410986
20	IL6	14.825	0.241914	7.40985	0.241914	0.241914	-0.362002	1.6318	0.362002	b	0.0496813280461583
20	IPO8	12.2448	0.175829	4.82968	0.175829	0.175829	-0.130073	1.43595	0.130073	a	0.810919263037926
20	JUN	15.8052	0.145107	8.39013	0.145107	0.145107	0.0887342	0.918091	-0.0887342	a	0.999890277824776
20	MMP1	11.643	0.159259	4.22793	0.159259	0.159259	-0.0728182	1.36784	0.0728182	a	0.997961842732365
20	MMP19	17.577	0.250721	10.1618	0.250721	0.250721	-0.0120238	1.42642	0.0120238	a	0.999999976988545
20	MMP7	18.7795	0.362466	11.3644	0.362466	0.362466	-0.0516283	1.93011	0.0516283	a	0.999929674076068
20	MTOR	12.7398	0.210486	5.32473	0.210486	0.210486	-0.0407157	1.65219	0.0407157	a	0.999658010555222
20	NFKB1A	11.9219	0.29881	4.5068	0.29881	0.29881	-0.27923	2.50639	0.27923	a	0.189775705595918
20	PIN1	12.4212	0.268015	5.00609	0.268015	0.268015	-0.130475	2.15772	0.130475	a	0.994038792283115
20	PLIN5	22.2068	0.685655	14.7917	0.685655	0.685655	-0.561562	3.08759	0.561562	bc	0.560533168642287
20	PRKCZ	19.1376	0.15222	11.7225	0.15222	0.15222	-0.134009	0.795398	0.134009	a	0.996369564759884
20	PUM1	14.2286	0.0290286	6.81346	0.0290286	0.0290286	0.314277	0.204016	-0.314277	a	0.677275643763818
20	RPL37A	6.34408	0.0194713	-1.07103	0.0194713	0.0194713	-0.211578	0.306921	0.211578	a	0.796194537182475
20	RPS18	6.51587	0.090954	-0.899244	0.090954	0.090954	-0.216238	1.39588	0.216238	a	0.339233834674603
20	RUNX3	23.3853	0.822999	15.9702	0.822999	0.822999	-1.61091	3.5193	1.61091	a	0.617215556475644
20	S100A4	16.9421	0.086807	9.52694	0.086807	0.086807	-0.786431	0.512376	0.786431	b	0.00416003261324216
20	SKIL	12.0171	0.20056	4.60196	0.20056	0.20056	0.382223	1.66896	-0.382223	ab	0.143208384103307
20	SNAI1	13.7099	0.269287	6.29477	0.269287	0.269287	0.575137	1.96418	-0.575137	a	0.015480342006063
20	SNW1	12.4151	0.16419	4.99995	0.16419	0.16419	-0.0676504	1.32251	0.0676504	a	0.994352842184532
20	SPP1	25.0325	0.301003	17.6173	0.301003	0.301003	0.0850064	1.20245	-0.0850064	a	0.999999911113913
20	TGFB1	9.44995	0.204864	2.03484	0.204864	0.204864	0.22208	2.16788	-0.22208	a	0.640274866029931
20	TRAF1	17.0793	0.105704	9.66422	0.105704	0.105704	-0.20142	0.618901	0.20142	a	0.68991034666062
20	TWIST1	23.3949	0.473007	15.9798	0.473007	0.473007	-0.222761	2.02184	0.222761	a	0.999902095685906
30	ABCA3	12.1385	0.0833847	4.81095	0.0833847	0.0833847	-0.240155	0.686943	0.240155	ab	0.170418156201032
30	ACTA2	15.2027	0.28453	7.87509	0.28453	0.28453	-0.190231	1.87158	0.190231	a	0.843751397287242
30	ACTB	5.11693	0.0839821	-2.21064	0.0839821	0.0839821	0.033813	1.64126	-0.033813	a	0.999943699269677
30	ARNT	13.2042	0.0937254	5.87666	0.0937254	0.0937254	0.0134253	0.709813	-0.0134253	a	0.999999140678551
30	ARNTL	15.1901	0.0968149	7.86252	0.0968149	0.0968149	0.0560244	0.637356	-0.0560244	a	0.995065011442876
30	CCN2	7.31944	0.174925	-0.00813294	0.174925	0.174925	0.31532	2.38987	-0.31532	a	0.308933535588177
30	CCND1	9.86864	0.136435	2.54107	0.136435	0.136435	-0.0993623	1.38251	0.0993623	a	0.974883627203716
30	CDKN1A	10.9477	0.120936	3.62011	0.120936	0.120936	-0.0842294	1.10468	0.0842294	a	0.9890184151922
30	CHADL	17.91	0.352379	10.5824	0.352379	0.352379	-0.259685	1.9675	0.259685	a	0.907539690392222
30	COL18A1	10.0467	0.416722	2.7191	0.416722	0.416722	-0.0363507	4.14786	0.0363507	a	0.999998308893553
30	COL1A2	16.0151	0.473145	8.68754	0.473145	0.473145	0.120245	2.95436	-0.120245	a	0.998478004307515
30	COL3A1	19.9562	0.0719098	12.6286	0.0719098	0.0719098	0.0190855	0.360338	-0.0190855	a	0.999999862442889
30	CREBBP	12.5658	0.1125	5.23824	0.1125	0.1125	0.109738	0.895286	-0.109738	a	0.964664557450592
30	CSF1	14.4691	0.0826044	7.14157	0.0826044	0.0826044	-0.200658	0.5709	0.200658	a	0.685985804732053
30	CTSH	18.2211	0.158352	10.8935	0.158352	0.158352	-0.290783	0.869061	0.290783	a	0.432684007923032
30	CXCL18	13.3387	0.0407807	6.01114	0.0407807	0.0407807	-0.81187	0.305732	0.81187	b	0.000171535791442579
30	FN1	7.26435	0.00859891	-0.0632227	0.00859891	0.00859891	0.30788	0.118371	-0.30788	ab	0.135863449376825
30	GAPDH	5.57985	0.0267152	-1.74772	0.0267152	0.0267152	-0.0138615	0.478779	0.0138615	a	0.999999850568996
30	HIF1A	10.2836	0.145531	2.95607	0.145531	0.145531	0.00106443	1.41517	-0.00106443	a	1
30	IL1B	23.7954	0.865205	16.4678	0.865205	0.865205	-0.243883	3.63602	0.243883	a	0.999953422689512
30	IL6	14.8798	0.077294	7.55224	0.077294	0.077294	-0.219619	0.519455	0.219619	ab	0.566427185461402
30	IPO8	12.2413	0.0964917	4.91368	0.0964917	0.0964917	-0.046071	0.78825	0.046071	a	0.99880771534914
30	JUN	15.3121	0.198488	7.98454	0.198488	0.198488	-0.316859	1.29628	0.316859	a	0.861773838985602
30	MMP1	11.5422	0.134209	4.21462	0.134209	0.134209	-0.0861307	1.16277	0.0861307	a	0.994892103317738
30	MMP19	17.5672	0.265619	10.2396	0.265619	0.265619	0.0657569	1.51202	-0.0657569	a	0.999464078409235
30	MMP7	18.5014	0.0435234	11.1738	0.0435234	0.0435234	-0.242246	0.235244	0.242246	a	0.797469762535254
30	MMP9	24.9893	1.34899	17.6617	1.34899	1.34899	-1.09687	5.39828	1.09687	a	0.72958977109556
30	MTOR	12.7589	0.132301	5.43134	0.132301	0.132301	0.0659	1.03693	-0.0659	a	0.994933353077653
30	NFKB1A	11.9303	0.107664	4.60269	0.107664	0.107664	-0.183339	0.902445	0.183339	a	0.636410435528485
30	PIN1	12.2104	0.292339	4.88287	0.292339	0.292339	-0.253703	2.39417	0.253703	a	0.859797581840105
30	PLIN5	23.3841	0.187284	16.0566	0.187284	0.187284	0.703342	0.8009	-0.703342	a	0.410654726939294
30	PRKCZ	19.4344	0.301194	12.1068	0.301194	0.301194	0.250343	1.5498	-0.250343	a	0.878265880907376
30	PUM1	13.78	0.193619	6.45239	0.193619	0.193619	-0.0467888	1.40508	0.0467888	a	0.999965161708263
30	RPL37A	6.42729	0.176164	-0.900282	0.176164	0.176164	-0.0408259	2.74088	0.0408259	a	0.999929760530317
30	RPS18	6.59497	0.0848197	-0.732606	0.0848197	0.0848197	-0.0496003	1.28613	0.0496003	a	0.998596817762964
30	RUNX3	24.128	1.42227	16.8004	1.42227	1.42227	-0.780654	5.8947	0.780654	a	0.987087942414547
30	S100A4	17.4942	0.375575	10.1666	0.375575	0.375575	-0.146723	2.14685	0.146723	ab	0.982089974132597
30	SKIL	12.0388	0.230509	4.71122	0.230509	0.230509	0.491485	1.91472	-0.491485	a	0.0296315996059652
30	SNAI1	13.5529	0.0261756	6.22533	0.0261756	0.0261756	0.505699	0.193136	-0.505699	ab	0.0780676775595247
30	SNW1	12.3221	0.0154351	4.99452	0.0154351	0.0154351	-0.0730803	0.125264	0.0730803	a	0.994899960643014
30	SPP1	24.3793	0.332329	17.0517	0.332329	0.332329	-0.480632	1.36316	0.480632	a	0.995870052852301
30	TGFB1	9.36646	0.108548	2.03889	0.108548	0.108548	0.226125	1.1589	-0.226125	a	0.621573470267126
30	TRAF1	17.099	0.29599	9.77141	0.29599	0.29599	-0.0942346	1.73104	0.0942346	a	0.988032547241151
30	TWIST1	23.5225	0.572782	16.1949	0.572782	0.572782	-0.00768588	2.43504	0.00768588	a	1
40	ABCA3	12.1038	0.194685	4.82928	0.194685	0.194685	-0.221826	1.60847	0.221826	ab	0.239693191786018
40	ACTA2	15.1563	0.136617	7.88183	0.136617	0.136617	-0.183497	0.901389	0.183497	a	0.864066796843437
40	ACTB	5.05756	0.165546	-2.21692	0.165546	0.165546	0.027533	3.27323	-0.027533	a	0.999983222814849
40	ARNT	13.1551	0.21259	5.88057	0.21259	0.21259	0.0173332	1.61603	-0.0173332	a	0.999996063183476
40	ARNTL	15.0922	0.176781	7.81772	0.176781	0.176781	0.011217	1.17134	-0.011217	a	0.999999570630942
40	CCN2	7.23574	0.199108	-0.038739	0.199108	0.199108	0.284714	2.75173	-0.284714	a	0.423515544068587
40	CCND1	9.78209	0.204149	2.50761	0.204149	0.204149	-0.132819	2.08697	0.132819	a	0.905248684128276
40	CDKN1A	10.9745	0.181628	3.70004	0.181628	0.181628	-0.0043054	1.655	0.0043054	a	0.999999999702294
40	CHADL	17.9753	0.3178	10.7008	0.3178	0.3178	-0.141274	1.76798	0.141274	a	0.995346550315368
40	COL18A1	9.85773	0.0334771	2.58325	0.0334771	0.0334771	-0.1722	0.339602	0.1722	a	0.992394304251788
40	COL1A2	16.1107	0.00973121	8.83621	0.00973121	0.00973121	0.268917	0.0604022	-0.268917	a	0.941070198954983
40	COL3A1	19.755	0.13043	12.4805	0.13043	0.13043	-0.12902	0.660236	0.12902	a	0.991069637149882
40	CREBBP	12.501	0.247063	5.22647	0.247063	0.247063	0.097975	1.97635	-0.097975	a	0.979686807612353
40	CSF1	14.4746	0.176171	7.20016	0.176171	0.176171	-0.142072	1.2171	0.142072	a	0.912387549466881
40	CTSH	18.3111	0.105445	11.0367	0.105445	0.105445	-0.147647	0.575852	0.147647	a	0.942271951743932
40	CXCL18	13.3878	0.220705	6.11332	0.220705	0.220705	-0.70969	1.64855	0.70969	b	0.000282347963696861
40	FN1	7.16757	0.152624	-0.106909	0.152624	0.152624	0.264194	2.12937	-0.264194	ab	0.178541513068435
40	GAPDH	5.53728	0.165082	-1.7372	0.165082	0.165082	-0.00333595	2.98128	0.00333595	a	0.99999999994788
40	HIF1A	10.2673	0.235249	2.99283	0.235249	0.235249	0.0378258	2.29124	-0.0378258	a	0.999884898534693
40	IL1B	24.0125	0.820594	16.738	0.820594	0.820594	0.026367	3.41736	-0.026367	a	0.99999999992089
40	IL6	14.7152	0.214001	7.44076	0.214001	0.214001	-0.331094	1.45428	0.331094	ab	0.0871221244492874
40	IPO8	12.1904	0.210345	4.91589	0.210345	0.210345	-0.0438626	1.7255	0.0438626	a	0.999096428034077
40	JUN	15.3306	0.319767	8.05613	0.319767	0.319767	-0.245265	2.0858	0.245265	a	0.954084245570622
40	MMP1	11.5034	0.185423	4.22893	0.185423	0.185423	-0.0718223	1.61189	0.0718223	a	0.998112025750099
40	MMP19	17.5179	0.0139271	10.2435	0.0139271	0.0139271	0.0695925	0.0795019	-0.0695925	a	0.999572567146441
40	MMP7	18.5575	0.379886	11.283	0.379886	0.379886	-0.133046	2.04708	0.133046	a	0.985968823726429
40	MMP9	24.209	0.21935	16.9345	0.21935	0.21935	-1.82407	0.906069	1.82407	a	0.462516242641218
40	MTOR	12.6809	0.241979	5.40641	0.241979	0.241979	0.0409623	1.90822	-0.0409623	a	0.999645916111415
40	NFKB1A	12.0112	0.250995	4.73674	0.250995	0.250995	-0.0492921	2.08967	0.0492921	a	0.999203560282753
40	PIN1	12.2462	0.0533616	4.97171	0.0533616	0.0533616	-0.16486	0.43574	0.16486	a	0.98769589810861
40	PLIN5	21.295	0.575349	14.0205	0.575349	0.575349	-1.33269	2.7018	1.33269	c	0.0136288301951207
40	PRKCZ	19.0601	0.481964	11.7856	0.481964	0.481964	-0.0708264	2.52865	0.0708264	a	0.999830778368163
40	PUM1	13.7457	0.250305	6.47126	0.250305	0.250305	-0.0279224	1.82097	0.0279224	a	0.999998368440725
40	RPL37A	6.41773	0.160357	-0.856747	0.160357	0.160357	0.00270833	2.49866	-0.00270833	a	0.999999999993622
40	RPS18	6.51768	0.131393	-0.756804	0.131393	0.131393	-0.0737985	2.01595	0.0737985	a	0.98792449673846
40	RUNX3	24.4958	1.11608	17.2213	1.11608	1.11608	-0.359762	4.55619	0.359762	a	0.999661176128629
40	S100A4	17.3494	0.208784	10.0749	0.208784	0.208784	-0.238436	1.2034	0.238436	ab	0.841487596205026
40	SKIL	11.9159	0.232381	4.64145	0.232381	0.232381	0.421711	1.95017	-0.421711	ab	0.0835508869699805
40	SNAI1	13.5564	0.284972	6.28195	0.284972	0.284972	0.562316	2.10212	-0.562316	a	0.0186562257446874
40	SNW1	12.2981	0.238925	5.02365	0.238925	0.238925	-0.0439529	1.94277	0.0439529	a	0.999486928818681
40	SPP1	23.3705	0.470996	16.096	0.470996	0.470996	-1.43633	2.01534	1.43633	a	0.58863583255182
40	TGFB1	9.31286	0.0963826	2.03838	0.0963826	0.0963826	0.225613	1.03494	-0.225613	a	0.623943784057089
40	TRAF1	17.0498	0.284682	9.77528	0.284682	0.284682	-0.0903631	1.66971	0.0903631	a	0.990379203031619
40	TWIST1	23.4917	0.32096	16.2172	0.32096	0.32096	0.0145975	1.36627	-0.0145975	a	0.99999999998508
5	ABCA3	12.4887	0.278211	4.79506	0.278211	0.278211	-0.256044	2.22771	0.256044	ab	0.124252988653095
5	ACTA2	15.6292	0.397584	7.93563	0.397584	0.397584	-0.129692	2.54385	0.129692	a	0.970714246519176
5	ACTB	5.46307	0.313576	-2.23054	0.313576	0.313576	0.013911	5.73992	-0.013911	a	0.999999711688204
5	ARNT	13.5382	0.254877	5.84463	0.254877	0.254877	-0.0186084	1.88264	0.0186084	a	0.999993997652616
5	ARNTL	15.542	0.244398	7.84837	0.244398	0.244398	0.0418764	1.5725	-0.0418764	a	0.999013824575927
5	CCN2	7.61719	0.281012	-0.0764206	0.281012	0.281012	0.247032	3.68918	-0.247032	a	0.585110460363203
5	CCND1	10.3284	0.105323	2.63474	0.105323	0.105323	-0.00568371	1.01975	0.00568371	a	0.999999999121137
5	CDKN1A	11.5397	0.134138	3.84606	0.134138	0.134138	0.141713	1.16241	-0.141713	a	0.916315381808593
5	CHADL	18.3067	0.606537	10.613	0.606537	0.606537	-0.229073	3.31321	0.229073	a	0.946776088210266
5	COL18A1	10.4108	0.689207	2.71715	0.689207	0.689207	-0.0383016	6.62013	0.0383016	a	0.999997690976241
5	COL1A2	16.5092	0.219779	8.8156	0.219779	0.219779	0.248307	1.33125	-0.248307	a	0.936552919870637
5	COL3A1	20.481	0.155934	12.7874	0.155934	0.155934	0.177826	0.76136	-0.177826	a	0.956025337550147
5	CREBBP	12.8947	0.310538	5.20108	0.310538	0.310538	0.0725844	2.40826	-0.0725844	a	0.995763441493736
5	CSF1	14.7832	0.303211	7.0896	0.303211	0.303211	-0.252632	2.05105	0.252632	a	0.434671360145044
5	CTSH	18.638	0.317719	10.9444	0.317719	0.317719	-0.239926	1.70468	0.239926	a	0.644310169578476
5	CXCL18	13.8559	0.334295	6.16226	0.334295	0.334295	-0.660751	2.41266	0.660751	b	0.000684617441379043
5	FN1	7.45657	0.23655	-0.23704	0.23655	0.23655	0.134062	3.17237	-0.134062	ab	0.837512312067588
5	GAPDH	5.98222	0.272578	-1.71139	0.272578	0.272578	0.0224702	4.55647	-0.0224702	a	0.999995264955673
5	HIF1A	10.6879	0.31161	2.99432	0.31161	0.31161	0.039318	2.91553	-0.039318	a	0.999855800591896
5	IL1B	24.1575	1.60673	16.4638	1.60673	1.60673	-0.24784	6.65107	0.24784	a	0.999970053177568
5	IL6	15.0616	0.200081	7.36794	0.200081	0.200081	-0.403918	1.32842	0.403918	b	0.0453504810793761
5	IPO8	12.6101	0.253672	4.91646	0.253672	0.253672	-0.0432899	2.01166	0.0432899	a	0.999161262285167
5	JUN	15.8561	0.587493	8.16253	0.587493	0.587493	-0.138869	3.70515	0.138869	a	0.997552790286082
5	MMP1	11.9263	0.444455	4.23268	0.444455	0.444455	-0.0680681	3.72668	0.0680681	a	0.998601151804117
5	MMP19	18.055	0.349767	10.3614	0.349767	0.349767	0.187527	1.93723	-0.187527	a	0.885749450746945
5	MMP7	18.9575	0.31403	11.2639	0.31403	0.31403	-0.152173	1.6565	0.152173	a	0.972496536479587
5	MTOR	13.0418	0.236087	5.34821	0.236087	0.236087	-0.0172384	1.81023	0.0172384	a	0.999997821413749
5	NFKB1A	12.3699	0.0564166	4.67627	0.0564166	0.0564166	-0.109762	0.45608	0.109762	a	0.966325114537731
5	PIN1	12.6727	0.499791	4.97909	0.499791	0.499791	-0.157482	3.94384	0.157482	a	0.984070960230797
5	PLIN5	22.893	0.38904	15.1994	0.38904	0.38904	-0.153842	1.69938	0.153842	abc	0.998637645075966
5	PRKCZ	19.4304	0.4117	11.7368	0.4117	0.4117	-0.119701	2.11885	0.119701	a	0.996686533737698
5	PUM1	13.9345	0.0701946	6.24089	0.0701946	0.0701946	-0.258288	0.503747	0.258288	a	0.765790665030747
5	RPL37A	6.81458	0.361241	-0.879034	0.361241	0.361241	-0.0195787	5.30101	0.0195787	a	0.99999909747245
5	RPS18	6.90791	0.296781	-0.785707	0.296781	0.296781	-0.102702	4.29625	0.102702	a	0.939672515449454
5	RUNX3	23.5394	0.121001	15.8458	0.121001	0.121001	-1.73531	0.514035	1.73531	a	0.738661389978076
5	S100A4	17.6505	0.297461	9.95684	0.297461	0.297461	-0.356529	1.68529	0.356529	ab	0.575785860760027
5	SKIL	12.3671	0.435563	4.67346	0.435563	0.435563	0.453721	3.52196	-0.453721	ab	0.0525215337210276
5	SNAI1	14.1379	0.237886	6.44428	0.237886	0.237886	0.724643	1.68261	-0.724643	a	0.00450908839861142
5	SNW1	12.6989	0.245703	5.00531	0.245703	0.245703	-0.0622949	1.93483	0.0622949	a	0.9963839773321
5	SPP1	23.9729	0.490924	16.2793	0.490924	0.490924	-1.25308	2.04783	1.25308	a	0.801844102652589
5	TGFB1	9.79275	0.336544	2.09913	0.336544	0.336544	0.286367	3.43667	-0.286367	a	0.355951558675358
5	TRAF1	17.4056	0.170133	9.71194	0.170133	0.170133	-0.153708	0.977464	0.153708	a	0.882013329348477
5	TWIST1	24.9741	1.6876	17.2805	1.6876	1.6876	1.07789	6.7574	-1.07789	a	0.640748604489546
50	ABCA3	12.2334	0.0777457	4.9729	0.0777457	0.0777457	-0.0782069	0.635518	0.0782069	ab	0.985067568508717
50	ACTA2	15.3291	0.0269457	8.06854	0.0269457	0.0269457	0.00321877	0.175782	-0.00321877	a	0.999999999992978
50	ACTB	5.00191	0.214963	-2.25863	0.214963	0.214963	-0.0141796	4.29761	0.0141796	a	0.999999676767509
50	ARNT	13.2466	0.0814261	5.98608	0.0814261	0.0814261	0.122838	0.614693	-0.122838	a	0.897031966136577
50	ARNTL	15.2294	0.0240837	7.96888	0.0240837	0.0240837	0.162386	0.158139	-0.162386	a	0.651459483645271
50	CCN2	7.06186	0.262946	-0.198687	0.262946	0.262946	0.124765	3.72347	-0.124765	a	0.970809684051674
50	CCND1	9.72715	0.319976	2.46661	0.319976	0.319976	-0.17382	3.28951	0.17382	a	0.740113102240122
50	CDKN1A	11.1014	0.0704878	3.84088	0.0704878	0.0704878	0.136532	0.634944	-0.136532	a	0.928808723906233
50	CHADL	17.8597	0.312024	10.5991	0.312024	0.312024	-0.242964	1.74709	0.242964	a	0.930659725046449
50	COL18A1	10.1615	0.0683781	2.90099	0.0683781	0.0683781	0.145541	0.672911	-0.145541	a	0.994822472685615
50	COL1A2	15.8761	0.342874	8.61551	0.342874	0.342874	0.0482178	2.15969	-0.0482178	a	0.999992486906698
50	COL3A1	19.8502	0.0374458	12.5896	0.0374458	0.0374458	-0.0198851	0.188642	0.0198851	a	0.999999824168862
50	CREBBP	12.5759	0.0926771	5.31537	0.0926771	0.0926771	0.186875	0.736941	-0.186875	a	0.781496328705369
50	CSF1	14.5356	0.180898	7.27508	0.180898	0.180898	-0.0671528	1.24452	0.0671528	a	0.998000018619374
50	CTSH	18.2425	0.324543	10.982	0.324543	0.324543	-0.202329	1.77905	0.202329	a	0.793457562457996
50	CXCL18	13.4167	0.0605366	6.15612	0.0605366	0.0605366	-0.666891	0.451204	0.666891	b	0.00186072865670528
50	FN1	7.26165	0.0920012	0.00110825	0.0920012	0.0920012	0.372211	1.26695	-0.372211	a	0.0436223279443999
50	GAPDH	5.47503	0.244387	-1.78552	0.244387	0.244387	-0.0516574	4.46367	0.0516574	a	0.999380874915491
50	HIF1A	10.334	0.0115664	3.07341	0.0115664	0.0115664	0.11841	0.111926	-0.11841	a	0.965440804466832
50	IL1B	24.1064	1.25967	16.8458	1.25967	1.25967	0.134155	5.22546	-0.134155	a	0.999998651922132
50	IL6	14.9707	0.0113322	7.71016	0.0113322	0.0113322	-0.0617008	0.0756956	0.0617008	ab	0.998520147383075
50	IPO8	12.2793	0.0388578	5.01874	0.0388578	0.0388578	0.0589905	0.31645	-0.0589905	a	0.997236101289622
50	JUN	15.5459	0.355104	8.28533	0.355104	0.355104	-0.0160694	2.28423	0.0160694	a	0.999999992536389
50	MMP1	11.6627	0.0405234	4.40211	0.0405234	0.0405234	0.101355	0.347463	-0.101355	a	0.992709718556679
50	MMP19	17.3314	0.379982	10.0708	0.379982	0.379982	-0.103057	2.19245	0.103057	a	0.993514159449772
50	MMP7	18.787	0.243292	11.5264	0.243292	0.243292	0.110409	1.295	-0.110409	a	0.994741401007801
50	MTOR	12.7542	0.0975695	5.49366	0.0975695	0.0975695	0.12822	0.764998	-0.12822	a	0.916602809829847
50	NFKB1A	12.0843	0.063243	4.82378	0.063243	0.063243	0.0377513	0.523347	-0.0377513	a	0.999901752968569
50	PIN1	12.4005	0.202793	5.13992	0.202793	0.202793	0.00335023	1.63537	-0.00335023	a	0.999999999997682
50	PLIN5	22.531	0.311245	15.2705	0.311245	0.311245	-0.0827776	1.38141	0.0827776	abc	0.99997770170673
50	PRKCZ	19.178	0.191999	11.9175	0.191999	0.191999	0.0610209	1.00114	-0.0610209	a	0.999929067666921
50	PUM1	13.9761	0.321121	6.71553	0.321121	0.321121	0.216353	2.29765	-0.216353	a	0.878950028098637
50	RPL37A	6.43741	0.175126	-0.823129	0.175126	0.175126	0.0363266	2.72044	-0.0363266	a	0.999964622536651
50	RPS18	6.50449	0.133066	-0.756052	0.133066	0.133066	-0.0730461	2.04576	0.0730461	a	0.98854877454438
50	RUNX3	24.1669	1.68549	16.9063	1.68549	1.68549	-0.674766	6.97439	0.674766	a	0.993296825084961
50	S100A4	17.3931	0.205296	10.1325	0.205296	0.205296	-0.180832	1.18033	0.180832	ab	0.950768723626922
50	SKIL	11.9424	0.046863	4.68189	0.046863	0.046863	0.462152	0.392407	-0.462152	ab	0.0858729664462941
50	SNAI1	13.6824	0.025951	6.42185	0.025951	0.025951	0.702213	0.189667	-0.702213	a	0.00612049799425196
50	SNW1	12.4418	0.0914441	5.18122	0.0914441	0.0914441	0.113618	0.734977	-0.113618	a	0.952764139309211
50	SPP1	24.4483	1.27673	17.1878	1.27673	1.27673	-0.344529	5.22216	0.344529	a	0.999345533750369
50	TGFB1	9.4298	0.0874401	2.16926	0.0874401	0.0874401	0.356493	0.927274	-0.356493	a	0.228474156623699
50	TRAF1	17.1752	0.0736972	9.91465	0.0736972	0.0736972	0.0490021	0.429091	-0.0490021	a	0.999814865298303
50	TWIST1	24.1794	1.14067	16.9188	1.14067	1.14067	0.716254	4.71755	-0.716254	a	0.917791440978313

## Sheet: tgfb_48h
Group	Gene	mean_ct	std_dev_ct	mean_dCq	std_dev_dCq	std_dev_ddCq	mean_ddCq	cv	log2FC	Letters	P_Value
0	ABCA3	12.5312	0.183309	3.80672	0.183309	0.183309	0	1.46282	0	a	NA
0	ACTA2	15.3472	0.246404	6.62271	0.246404	0.246404	0	1.60553	0	a	NA
0	ACTB	5.40734	0.13754	-3.31718	0.13754	0.13754	0	2.54358	0	a	NA
0	ARNT	13.2589	0.171371	4.5344	0.171371	0.171371	0	1.29249	0	a	NA
0	ARNTL	15.3256	0.173138	6.60104	0.173138	0.173138	0	1.12974	0	a	NA
0	CCN2	7.80217	0.117876	-0.922344	0.117876	0.117876	0	1.5108	0	a	NA
0	CCND1	10.5121	0.166397	1.78756	0.166397	0.166397	0	1.58291	0	a	NA
0	CDKN1A	11.1267	0.204861	2.40215	0.204861	0.204861	0	1.84117	0	a	NA
0	CHADL	18.1789	0.519311	9.45436	0.519311	0.519311	0	2.85667	0	a	NA
0	COL18A1	10.1849	0.176961	1.46042	0.176961	0.176961	0	1.73747	0	a	NA
0	COL1A2	14.3208	0.153634	5.59632	0.153634	0.153634	0	1.0728	0	a	NA
0	COL3A1	19.6502	0.607261	10.9257	0.607261	0.607261	0	3.09035	0	a	NA
0	CREBBP	12.6938	0.161517	3.9693	0.161517	0.161517	0	1.2724	0	a	NA
0	CSF1	14.1949	0.201319	5.47035	0.201319	0.201319	0	1.41825	0	a	NA
0	CTSH	18.5193	0.425975	9.79474	0.425975	0.425975	0	2.30017	0	a	NA
0	CXCL18	14.9593	0.236538	6.23475	0.236538	0.236538	0	1.58121	0	ab	NA
0	FN1	7.23386	0.115914	-1.49066	0.115914	0.115914	0	1.60238	0	a	NA
0	GAPDH	5.87155	0.124654	-2.85297	0.124654	0.124654	0	2.12302	0	a	NA
0	HIF1A	10.4926	0.139893	1.7681	0.139893	0.139893	0	1.33325	0	a	NA
0	IL1B	25.5374	1.66864	16.8129	1.66864	1.66864	0	6.53411	0	a	NA
0	IL6	15.6691	0.17103	6.94461	0.17103	0.17103	0	1.09151	0	a	NA
0	IPO8	12.5336	0.0987351	3.80911	0.0987351	0.0987351	0	0.787762	0	a	NA
0	JUN	15.8619	0.233687	7.13735	0.233687	0.233687	0	1.47327	0	a	NA
0	MFAP4	25.0295	0.162134	16.305	0.162134	0.162134	0	0.647771	0	a	NA
0	MMP1	12.0956	0.169665	3.37112	0.169665	0.169665	0	1.4027	0	a	NA
0	MMP19	17.7839	0.262891	9.05937	0.262891	0.262891	0	1.47825	0	a	NA
0	MMP7	18.6256	0.289979	9.9011	0.289979	0.289979	0	1.55688	0	a	NA
0	MTOR	12.9632	0.165575	4.23867	0.165575	0.165575	0	1.27727	0	a	NA
0	NFKB1A	11.7815	0.115329	3.05702	0.115329	0.115329	0	0.978892	0	a	NA
0	PIN1	12.9498	0.197906	4.22525	0.197906	0.197906	0	1.52826	0	a	NA
0	PLIN5	22.1199	1.06872	13.3953	1.06872	1.06872	0	4.83152	0	a	NA
0	PRKCZ	18.914	0.191604	10.1895	0.191604	0.191604	0	1.01303	0	a	NA
0	PUM1	14.4536	0.382857	5.72912	0.382857	0.382857	0	2.64886	0	a	NA
0	RPL37A	6.61476	0.182311	-2.10976	0.182311	0.182311	0	2.75613	0	a	NA
0	RPS18	6.67953	0.176127	-2.04499	0.176127	0.176127	0	2.63681	0	a	NA
0	RUNX3	23.8578	0.636412	15.1333	0.636412	0.636412	0	2.66752	0	a	NA
0	S100A4	17.5369	0.407215	8.8124	0.407215	0.407215	0	2.32205	0	a	NA
0	SKIL	12.0096	0.168835	3.28513	0.168835	0.168835	0	1.40583	0	a	NA
0	SNAI1	13.2796	0.139713	4.55512	0.139713	0.139713	0	1.05209	0	a	NA
0	SNW1	12.6256	0.203014	3.90109	0.203014	0.203014	0	1.60796	0	a	NA
0	SPP1	24.6137	0.838358	15.8892	0.838358	0.838358	0	3.40606	0	a	NA
0	TGFB1	9.34267	0.191065	0.618147	0.191065	0.191065	0	2.04508	0	a	NA
0	TRAF1	16.9156	0.45671	8.19104	0.45671	0.45671	0	2.69994	0	a	NA
0	TWIST1	24.2011	1.06833	15.4766	1.06833	1.06833	0	4.41439	0	a	NA
10	ABCA3	12.4291	0.0229584	3.70509	0.0229584	0.0229584	-0.101625	0.184716	0.101625	a	0.985429453053344
10	ACTA2	15.1593	0.0878579	6.43532	0.0878579	0.0878579	-0.187396	0.579564	0.187396	a	0.984718742961956
10	ACTB	5.43845	0.0700051	-3.28553	0.0700051	0.0700051	0.0316513	1.28722	-0.0316513	a	0.999975814500819
10	ARNT	13.2459	0.103506	4.52188	0.103506	0.103506	-0.0125261	0.78142	0.0125261	a	0.99999998742295
10	ARNTL	15.4073	0.065226	6.68331	0.065226	0.065226	0.0822738	0.423345	-0.0822738	a	0.99964839256371
10	CCN2	7.92524	0.0783681	-0.798739	0.0783681	0.0783681	0.123605	0.988842	-0.123605	a	0.988063253286023
10	CCND1	10.4845	0.146764	1.76047	0.146764	0.146764	-0.0270847	1.39982	0.0270847	a	0.99997695371915
10	CDKN1A	10.9855	0.10856	2.26148	0.10856	0.10856	-0.140664	0.988215	0.140664	a	0.975287743719217
10	CHADL	18.037	0.112004	9.31299	0.112004	0.112004	-0.14137	0.620969	0.14137	a	0.995951641405751
10	COL18A1	10.2297	0.0616769	1.50571	0.0616769	0.0616769	0.0452861	0.60292	-0.0452861	a	0.999220470156163
10	COL1A2	14.6757	0.287122	5.95175	0.287122	0.287122	0.355437	1.95644	-0.355437	a	0.397621717362913
10	COL3A1	19.8837	0.540894	11.1597	0.540894	0.540894	0.233952	2.7203	-0.233952	a	0.982103840047367
10	CREBBP	12.7634	0.0189558	4.03943	0.0189558	0.0189558	0.0701218	0.148517	-0.0701218	a	0.999635896481867
10	CSF1	14.0728	0.0825063	5.34877	0.0825063	0.0825063	-0.121581	0.586284	0.121581	a	0.863066994349255
10	CTSH	17.9988	0.052656	9.27481	0.052656	0.052656	-0.519933	0.292553	0.519933	a	0.298484517469089
10	CXCL18	14.6712	0.160509	5.9472	0.160509	0.160509	-0.287551	1.09404	0.287551	bc	0.654866365993091
10	FN1	7.48167	0.0626189	-1.24231	0.0626189	0.0626189	0.248347	0.836964	-0.248347	a	0.469303418834371
10	GAPDH	5.83594	0.0391848	-2.88804	0.0391848	0.0391848	-0.0350696	0.67144	0.0350696	a	0.999841490819783
10	HIF1A	10.4507	0.0301689	1.72672	0.0301689	0.0301689	-0.0413796	0.288678	0.0413796	a	0.999988088535288
10	IL1B	24.6313	1.11725	15.9073	1.11725	1.11725	-0.905595	4.53588	0.905595	a	0.906840677186533
10	IL6	15.398	0.175194	6.67404	0.175194	0.175194	-0.270565	1.13777	0.270565	a	0.69479410408944
10	IPO8	12.4214	0.0685059	3.69744	0.0685059	0.0685059	-0.111662	0.551514	0.111662	a	0.992582270146176
10	JUN	15.8207	0.469005	7.09675	0.469005	0.469005	-0.0406022	2.9645	0.0406022	a	0.999997234560068
10	MFAP4	25.2046	1.28288	16.4807	1.28288	1.28288	0.175702	5.08986	-0.175702	a	0.997643439888097
10	MMP1	12.029	0.120823	3.30499	0.120823	0.120823	-0.0661323	1.00444	0.0661323	a	0.999694269743244
10	MMP19	17.6417	0.230142	8.91775	0.230142	0.230142	-0.141623	1.30453	0.141623	a	0.991711628309084
10	MMP7	18.6624	0.108138	9.93837	0.108138	0.108138	0.0372711	0.579444	-0.0372711	a	0.999992173630251
10	MTOR	12.9551	0.0946103	4.23111	0.0946103	0.0946103	-0.00755909	0.730294	0.00755909	a	0.999999999071532
10	NFKB1A	11.6879	0.129208	2.96397	0.129208	0.129208	-0.0930525	1.10548	0.0930525	a	0.997511671114994
10	PIN1	13.0231	0.147664	4.29912	0.147664	0.147664	0.0738679	1.13386	-0.0738679	a	0.993781349443334
10	PLIN5	22.3939	1.59117	13.67	1.59117	1.59117	0.274626	7.10537	-0.274626	a	0.999502444955979
10	PRKCZ	19.0144	0.252729	10.2904	0.252729	0.252729	0.100901	1.32915	-0.100901	a	0.974217220894463
10	PUM1	14.5065	0.134472	5.78253	0.134472	0.134472	0.053411	0.926975	-0.053411	a	0.999993542652435
10	RPL37A	6.59772	0.0778473	-2.12626	0.0778473	0.0778473	-0.016495	1.17991	0.016495	a	0.999999567224798
10	RPS18	6.64916	0.0598222	-2.07482	0.0598222	0.0598222	-0.0298317	0.899696	0.0298317	a	0.999993246211447
10	RUNX3	24.9582	0.747064	16.2342	0.747064	0.747064	1.10091	2.99326	-1.10091	a	0.709787412399574
10	S100A4	16.9707	0.21424	8.24676	0.21424	0.21424	-0.565637	1.26241	0.565637	ab	0.0668256308669254
10	SKIL	12.1767	0.111277	3.45276	0.111277	0.111277	0.16763	0.91385	-0.16763	a	0.9680212543085
10	SNAI1	13.5164	0.0960762	4.79241	0.0960762	0.0960762	0.237288	0.710813	-0.237288	a	0.813893945553551
10	SNW1	12.5808	0.101282	3.85686	0.101282	0.101282	-0.0442357	0.805049	0.0442357	a	0.999980092226085
10	SPP1	23.1324	0.278785	14.4084	0.278785	0.278785	-1.48078	1.20517	1.48078	a	0.332635957057951
10	TGFB1	9.5942	0.0208365	0.870224	0.0208365	0.0208365	0.252076	0.217178	-0.252076	a	0.918296398549245
10	TRAF1	17.0126	0.25105	8.28859	0.25105	0.25105	0.0975429	1.47567	-0.0975429	a	0.998216372104341
10	TWIST1	24.7692	1.35584	16.0452	1.35584	1.35584	0.568608	5.47389	-0.568608	a	0.980783263740552
20	ABCA3	12.2666	0.104633	3.55438	0.104633	0.104633	-0.252341	0.852986	0.252341	a	0.378606107710348
20	ACTA2	15.0327	0.0358063	6.32044	0.0358063	0.0358063	-0.302274	0.238189	0.302274	a	0.908273084878142
20	ACTB	5.37921	0.150751	-3.33306	0.150751	0.150751	-0.0158772	2.80247	0.0158772	a	0.999999600073473
20	ARNT	13.1883	0.0489283	4.47605	0.0489283	0.0489283	-0.0583554	0.370997	0.0583554	a	0.999932493426169
20	ARNTL	15.2746	0.0722379	6.56228	0.0722379	0.0722379	-0.0387558	0.47293	0.0387558	a	0.999992510531888
20	CCN2	7.7167	0.0276755	-0.995572	0.0276755	0.0276755	-0.0732277	0.358644	0.0732277	a	0.999594973816431
20	CCND1	10.4032	0.130941	1.6909	0.130941	0.130941	-0.0966547	1.25866	0.0966547	a	0.972351429718888
20	CDKN1A	10.9921	0.168318	2.27983	0.168318	0.168318	-0.122321	1.53127	0.122321	a	0.987795534520288
20	CHADL	17.9707	0.205841	9.25846	0.205841	0.205841	-0.1959	1.14542	0.1959	a	0.977717666931552
20	COL18A1	10.3243	0.0409954	1.61204	0.0409954	0.0409954	0.151615	0.397077	-0.151615	a	0.811550487180033
20	COL1A2	14.4902	0.114717	5.77788	0.114717	0.114717	0.181567	0.791689	-0.181567	a	0.933710859258625
20	COL3A1	19.2117	0.281385	10.4994	0.281385	0.281385	-0.426339	1.46466	0.426339	a	0.759387845073426
20	CREBBP	12.6732	0.0878897	3.96097	0.0878897	0.0878897	-0.00833559	0.693506	0.00833559	a	0.999999997929853
20	CSF1	14.0526	0.0309035	5.34031	0.0309035	0.0309035	-0.13004	0.219913	0.13004	a	0.877873501216161
20	CTSH	18.1684	0.14163	9.45608	0.14163	0.14163	-0.33866	0.779541	0.33866	a	0.660315910907076
20	CXCL18	14.4073	0.118494	5.69505	0.118494	0.118494	-0.539694	0.822457	0.539694	bc	0.0658496196256936
20	FN1	7.4643	0.0601215	-1.24797	0.0601215	0.0601215	0.242683	0.805454	-0.242683	a	0.495799921952104
20	GAPDH	5.7322	0.150299	-2.98007	0.150299	0.150299	-0.127099	2.62201	0.127099	a	0.819407444761686
20	HIF1A	10.3172	0.124413	1.60495	0.124413	0.124413	-0.163157	1.20587	0.163157	a	0.958860529057006
20	IL1B	22.7067	0.803121	13.9945	0.803121	0.803121	-2.81843	3.53693	2.81843	a	0.0594556785401557
20	IL6	15.3139	0.0539976	6.60163	0.0539976	0.0539976	-0.342975	0.352605	0.342975	a	0.543902598082607
20	IPO8	12.3678	0.140671	3.65558	0.140671	0.140671	-0.153526	1.13739	0.153526	a	0.963028934820259
20	JUN	16.2899	0.581142	7.5776	0.581142	0.581142	0.440246	3.5675	-0.440246	a	0.515603036245718
20	MMP1	12.0233	0.215946	3.31102	0.215946	0.215946	-0.0601004	1.79607	0.0601004	a	0.999824232314949
20	MMP19	17.671	0.173394	8.95874	0.173394	0.173394	-0.100634	0.981233	0.100634	a	0.998719945577805
20	MMP7	18.284	0.0250618	9.57175	0.0250618	0.0250618	-0.329346	0.13707	0.329346	a	0.658347037330844
20	MTOR	12.9099	0.10712	4.19761	0.10712	0.10712	-0.0410555	0.82975	0.0410555	a	0.999977261145318
20	NFKB1A	11.4801	0.0743811	2.76778	0.0743811	0.0743811	-0.289241	0.647916	0.289241	a	0.607589286732057
20	PIN1	13.003	0.0199193	4.29078	0.0199193	0.0199193	0.0655228	0.15319	-0.0655228	a	0.998087682240494
20	PLIN5	21.6934	0.373333	12.9811	0.373333	0.373333	-0.414218	1.72095	0.414218	a	0.99506962785829
20	PRKCZ	18.8146	0.179875	10.1023	0.179875	0.179875	-0.0871495	0.956038	0.0871495	a	0.987660202710478
20	PUM1	14.8839	0.702079	6.17166	0.702079	0.702079	0.442542	4.71702	-0.442542	a	0.552100966307579
20	RPL37A	6.56437	0.107917	-2.1479	0.107917	0.107917	-0.038143	1.64399	0.038143	a	0.999937395526107
20	RPS18	6.55351	0.0542143	-2.15876	0.0542143	0.0542143	-0.113774	0.827256	0.113774	a	0.991724081463811
20	RUNX3	25.0852	1.67176	16.373	1.67176	1.67176	1.23964	6.66434	-1.23964	a	0.595487067655414
20	S100A4	16.8522	0.124494	8.1399	0.124494	0.124494	-0.672501	0.738739	0.672501	b	0.0187354599404824
20	SKIL	12.2065	0.105601	3.4942	0.105601	0.105601	0.209076	0.865123	-0.209076	a	0.912500793163403
20	SNAI1	13.5959	0.201258	4.88368	0.201258	0.201258	0.328556	1.48028	-0.328556	a	0.505775585115535
20	SNW1	12.5536	0.0962687	3.84131	0.0962687	0.0962687	-0.0597882	0.766863	0.0597882	a	0.999883185566345
20	TGFB1	9.5142	0.106973	0.801925	0.106973	0.106973	0.183777	1.12435	-0.183777	a	0.970237134754793
20	TRAF1	16.6901	0.1772	7.97779	0.1772	0.1772	-0.213256	1.06171	0.213256	a	0.90768904627269
20	TWIST1	23.6898	1.34594	14.9775	1.34594	1.34594	-0.499092	5.68151	0.499092	a	0.994204589796428
30	ABCA3	12.2227	0.384509	3.60308	0.384509	0.384509	-0.203632	3.14585	0.203632	a	0.619955756604371
30	ACTA2	14.7078	0.938376	6.08811	0.938376	0.938376	-0.534604	6.38015	0.534604	a	0.327107843239929
30	ACTB	5.27822	0.490878	-3.34142	0.490878	0.490878	-0.0242461	9.30008	0.0242461	a	0.999995011686188
30	ARNT	12.8857	0.697939	4.26601	0.697939	0.697939	-0.268388	5.41641	0.268388	a	0.746918663469457
30	ARNTL	14.9967	0.759588	6.37708	0.759588	0.759588	-0.223961	5.06503	0.223961	a	0.896389609330996
30	CCN2	7.76378	0.635839	-0.855864	0.635839	0.635839	0.0664803	8.18982	-0.0664803	a	0.99960758442505
30	CCND1	10.316	0.28142	1.69633	0.28142	0.28142	-0.0912258	2.728	0.0912258	a	0.979212943769671
30	CDKN1A	10.7085	0.590441	2.0889	0.590441	0.590441	-0.313246	5.51373	0.313246	a	0.493048327470827
30	CHADL	17.7931	0.453095	9.17346	0.453095	0.453095	-0.280904	2.54646	0.280904	a	0.88453767547339
30	COL18A1	10.0406	0.220282	1.42095	0.220282	0.220282	-0.0394738	2.19391	0.0394738	a	0.999644569266323
30	COL1A2	14.3135	0.586585	5.69388	0.586585	0.586585	0.0975634	4.09812	-0.0975634	a	0.997145700322269
30	COL3A1	19.4461	0.618371	10.8264	0.618371	0.618371	-0.0992803	3.17992	0.0992803	a	0.999843574365268
30	CREBBP	12.3637	0.623646	3.74405	0.623646	0.623646	-0.225254	5.04418	0.225254	a	0.79906667255088
30	CSF1	14.014	0.241645	5.39432	0.241645	0.241645	-0.0760288	1.72431	0.0760288	a	0.990149920804169
30	CTSH	17.9735	0.606086	9.35385	0.606086	0.606086	-0.440886	3.37211	0.440886	a	0.368678184430684
30	CXCL18	14.1691	0.625054	5.54945	0.625054	0.625054	-0.685299	4.41139	0.685299	c	0.0103389030435675
30	FN1	7.17493	0.506746	-1.44471	0.506746	0.506746	0.0459429	7.06273	-0.0459429	a	0.999782873930976
30	GAPDH	5.79562	0.290453	-2.82402	0.290453	0.290453	0.0289543	5.01159	-0.0289543	a	0.999911740492112
30	HIF1A	10.0485	0.659806	1.42885	0.659806	0.659806	-0.339251	6.56622	0.339251	a	0.454783377536265
30	IL1B	24.6742	1.15441	16.0546	1.15441	1.15441	-0.758322	4.67861	0.758322	a	0.972348325641671
30	IL6	15.2001	0.58215	6.58044	0.58215	0.58215	-0.364171	3.82992	0.364171	a	0.372827854401314
30	IPO8	12.051	0.646761	3.43136	0.646761	0.646761	-0.377746	5.36686	0.377746	a	0.290666137078185
30	JUN	15.6414	0.410796	7.02178	0.410796	0.410796	-0.115571	2.62633	0.115571	a	0.998753672498533
30	MFAP4	24.2245	0.371669	15.6049	0.371669	0.371669	-0.700101	1.53427	0.700101	a	0.884618624406928
30	MMP1	11.7043	0.646696	3.08468	0.646696	0.646696	-0.286438	5.52527	0.286438	a	0.647863630368539
30	MMP19	17.4417	0.680858	8.8221	0.680858	0.680858	-0.237272	3.90361	0.237272	a	0.901140806062439
30	MMP7	18.3279	0.410378	9.70826	0.410378	0.410378	-0.192835	2.23909	0.192835	a	0.932977069945452
30	MTOR	12.6357	0.666898	4.01608	0.666898	0.666898	-0.222583	5.27788	0.222583	a	0.830441337114708
30	NFKB1A	11.4074	0.69223	2.78773	0.69223	0.69223	-0.269289	6.06826	0.269289	a	0.680248458144373
30	PIN1	12.7469	0.152905	4.1273	0.152905	0.152905	-0.0979511	1.19954	0.0979511	a	0.983608710488392
30	PLIN5	22.3827	1.30561	13.763	1.30561	1.30561	0.367689	5.83311	-0.367689	a	0.997426960776407
30	PRKCZ	18.7996	0.219099	10.18	0.219099	0.219099	-0.00948681	1.16545	0.00948681	a	0.999999982155837
30	PUM1	14.8009	0.177677	6.18127	0.177677	0.177677	0.452149	1.20045	-0.452149	a	0.636636873130678
30	RPL37A	6.47322	0.467602	-2.14642	0.467602	0.467602	-0.0366567	7.22363	0.0366567	a	0.999950422589398
30	RPS18	6.38383	0.563143	-2.23581	0.563143	0.563143	-0.190818	8.82139	0.190818	a	0.854204087895036
30	RUNX3	23.2431	1.11028	14.6234	1.11028	1.11028	-0.509868	4.7768	0.509868	a	0.983752178595823
30	S100A4	17.1402	0.22253	8.52058	0.22253	0.22253	-0.29182	1.29829	0.29182	ab	0.688593301316136
30	SKIL	11.9278	0.739737	3.30813	0.739737	0.739737	0.0230008	6.2018	-0.0230008	a	0.999999605580621
30	SNAI1	13.1729	0.673539	4.55324	0.673539	0.673539	-0.00188147	5.11307	0.00188147	a	1
30	SNW1	12.1922	0.720717	3.57253	0.720717	0.720717	-0.328568	5.91131	0.328568	a	0.571317754362966
30	TGFB1	9.08258	0.831867	0.462935	0.831867	0.831867	-0.155213	9.15893	0.155213	a	0.987224476365851
30	TRAF1	16.886	0.24401	8.2664	0.24401	0.24401	0.0753516	1.44504	-0.0753516	a	0.999586915031
30	TWIST1	25.2727	1.72446	16.653	1.72446	1.72446	1.17646	6.82343	-1.17646	a	0.727446739484156
40	ABCA3	12.3875	0.125609	3.63854	0.125609	0.125609	-0.168173	1.014	0.168173	a	0.792287695581453
40	ACTA2	15.1841	0.0540694	6.43509	0.0540694	0.0540694	-0.187626	0.356092	0.187626	a	0.990639363030444
40	ACTB	5.45027	0.0296484	-3.29872	0.0296484	0.0296484	0.0184556	0.54398	-0.0184556	a	0.99999944685631
40	ARNT	13.2996	0.131746	4.55056	0.131746	0.131746	0.0161562	0.990608	-0.0161562	a	0.999999942248181
40	ARNTL	15.3668	0.146751	6.61782	0.146751	0.146751	0.0167876	0.954986	-0.0167876	a	0.99999994915605
40	CCN2	8.05412	0.0176293	-0.694876	0.0176293	0.0176293	0.227468	0.218886	-0.227468	a	0.868276592565204
40	CCND1	10.5396	0.0122207	1.79063	0.0122207	0.0122207	0.00306712	0.11595	-0.00306712	a	0.999999999971382
40	CDKN1A	11.1038	0.0235935	2.35484	0.0235935	0.0235935	-0.0473068	0.212481	0.0473068	a	0.999966515009701
40	CHADL	18.0776	0.133393	9.32859	0.133393	0.133393	-0.125772	0.737893	0.125772	a	0.997871236079083
40	COL18A1	10.0905	0.094002	1.34146	0.094002	0.094002	-0.118968	0.931594	0.118968	a	0.929050588394559
40	COL1A2	14.5601	0.129228	5.81109	0.129228	0.129228	0.214777	0.887546	-0.214777	a	0.865569404227625
40	COL3A1	19.7832	0.273384	11.0342	0.273384	0.273384	0.108487	1.3819	-0.108487	a	0.999738381273043
40	CREBBP	12.7985	0.157875	4.04952	0.157875	0.157875	0.0802128	1.23354	-0.0802128	a	0.998648569558117
40	CSF1	14.0861	0.0996519	5.33715	0.0996519	0.0996519	-0.133203	0.707446	0.133203	a	0.807102432714913
40	CTSH	18.1736	0.0942333	9.42462	0.0942333	0.0942333	-0.370119	0.518517	0.370119	a	0.567027788983582
40	CXCL18	14.4612	0.170097	5.71217	0.170097	0.170097	-0.522582	1.17624	0.522582	bc	0.0805359002625421
40	FN1	7.42265	0.044597	-1.32634	0.044597	0.044597	0.164312	0.600823	-0.164312	a	0.897243757164107
40	GAPDH	5.81055	0.0405579	-2.93845	0.0405579	0.0405579	-0.0854732	0.698005	0.0854732	a	0.978743337047327
40	HIF1A	10.5075	0.0154474	1.75847	0.0154474	0.0154474	-0.00963563	0.147014	0.00963563	a	0.999999998028503
40	IL1B	24.0345	0.815442	15.2855	0.815442	0.815442	-1.52744	3.3928	1.52744	a	0.592663337738094
40	IL6	15.4392	0.200682	6.69025	0.200682	0.200682	-0.254355	1.29981	0.254355	a	0.749274780024183
40	IPO8	12.4479	0.111633	3.69889	0.111633	0.111633	-0.110219	0.896803	0.110219	a	0.993076670257546
40	JUN	15.7578	0.286601	7.00876	0.286601	0.286601	-0.128591	1.81879	0.128591	a	0.997737216336427
40	MMP1	12.0335	0.0510139	3.2845	0.0510139	0.0510139	-0.0866222	0.423933	0.0866222	a	0.998578592191488
40	MMP19	17.7481	0.153112	8.99914	0.153112	0.153112	-0.060231	0.862695	0.060231	a	0.999933490825744
40	MMP7	18.265	0.264774	9.51605	0.264774	0.264774	-0.38505	1.44962	0.38505	a	0.372235764502717
40	MTOR	12.9947	0.141092	4.24571	0.141092	0.141092	0.00704856	1.08576	-0.00704856	a	0.999999999389561
40	NFKB1A	11.7464	0.0796467	2.99746	0.0796467	0.0796467	-0.0595656	0.678049	0.0595656	a	0.999802531980686
40	PIN1	13.0566	0.208698	4.30756	0.208698	0.208698	0.0823058	1.59842	-0.0823058	a	0.989006099419427
40	PLIN5	22.9171	0.110894	14.1681	0.110894	0.110894	0.77278	0.48389	-0.77278	a	0.931901760154757
40	PRKCZ	19.0078	0.0214358	10.2588	0.0214358	0.0214358	0.0693018	0.112774	-0.0693018	a	0.997846056695539
40	PUM1	14.622	0.407657	5.87302	0.407657	0.407657	0.143896	2.78797	-0.143896	a	0.996474314592251
40	RPL37A	6.66517	0.113381	-2.08382	0.113381	0.113381	0.025941	1.7011	-0.025941	a	0.999993574544473
40	RPS18	6.6585	0.0780665	-2.0905	0.0780665	0.0780665	-0.0455084	1.17243	0.0455084	a	0.999918432263409
40	RUNX3	23.9065	0.411337	15.1575	0.411337	0.411337	0.0241683	1.72061	-0.0241683	a	0.999999999908605
40	S100A4	17.3641	0.253122	8.61509	0.253122	0.253122	-0.197314	1.45773	0.197314	ab	0.928850941168759
40	SKIL	12.2431	0.0973505	3.49406	0.0973505	0.0973505	0.208934	0.795149	-0.208934	a	0.912754537091343
40	SNAI1	13.5183	0.120288	4.76929	0.120288	0.120288	0.214168	0.88982	-0.214168	a	0.874270451130553
40	SNW1	12.6529	0.0255504	3.90391	0.0255504	0.0255504	0.00281339	0.201933	-0.00281339	a	0.999999999999336
40	SPP1	24.8042	0.601915	16.0552	0.601915	0.601915	0.166023	2.42666	-0.166023	a	0.998818432131219
40	TGFB1	9.5955	0.143817	0.846506	0.143817	0.143817	0.228359	1.49879	-0.228359	a	0.919217873240541
40	TRAF1	16.9125	0.0394147	8.16351	0.0394147	0.0394147	-0.0275344	0.23305	0.0275344	a	0.999999395459459
40	TWIST1	24.9754	1.05123	16.2264	1.05123	1.05123	0.749785	4.20906	-0.749785	a	0.929004283916078
5	ABCA3	12.5479	0.177512	3.74258	0.177512	0.177512	-0.0641334	1.41467	0.0641334	a	0.997926690731488
5	ACTA2	15.2175	0.0919034	6.41217	0.0919034	0.0919034	-0.210546	0.603934	0.210546	a	0.983063458942252
5	ACTB	5.48505	0.0926595	-3.32025	0.0926595	0.0926595	-0.00307178	1.68931	0.00307178	a	0.999999999978803
5	ARNT	13.2569	0.0416988	4.45165	0.0416988	0.0416988	-0.0827555	0.314543	0.0827555	a	0.999488554472218
5	ARNTL	15.2878	0.0240916	6.48248	0.0240916	0.0240916	-0.118561	0.157588	0.118561	a	0.997236758995308
5	CCN2	7.76747	0.170139	-1.03783	0.170139	0.170139	-0.115484	2.19041	0.115484	a	0.991624418499814
5	CCND1	10.5814	0.238459	1.77609	0.238459	0.238459	-0.0114671	2.25357	0.0114671	a	0.999999861834469
5	CDKN1A	11.017	0.145073	2.21172	0.145073	0.145073	-0.190426	1.31681	0.190426	a	0.901088234510439
5	CHADL	18.1431	0.328234	9.33782	0.328234	0.328234	-0.116542	1.80914	0.116542	a	0.998609064099027
5	COL18A1	10.1943	0.177045	1.389	0.177045	0.177045	-0.0714208	1.7367	0.0714208	a	0.990510928996479
5	COL1A2	14.4328	0.187983	5.62751	0.187983	0.187983	0.0311951	1.30247	-0.0311951	a	0.999996168146408
5	COL3A1	19.5766	0.281994	10.7713	0.281994	0.281994	-0.154426	1.44046	0.154426	a	0.998052409835582
5	CREBBP	12.6788	0.0175118	3.87352	0.0175118	0.0175118	-0.0957847	0.138118	0.0957847	a	0.997873722928046
5	CSF1	14.1302	0.0347474	5.32493	0.0347474	0.0347474	-0.145425	0.245908	0.145425	a	0.812858978534448
5	CTSH	18.4221	0.124976	9.61685	0.124976	0.124976	-0.177893	0.678399	0.177893	a	0.984742114962105
5	CXCL18	15.4546	0.025259	6.64926	0.025259	0.025259	0.414512	0.16344	-0.414512	a	0.354963374753353
5	FN1	7.36207	0.118398	-1.44323	0.118398	0.118398	0.0474246	1.60822	-0.0474246	a	0.999739102078594
5	GAPDH	5.89375	0.10638	-2.91155	0.10638	0.10638	-0.0585759	1.80496	0.0585759	a	0.995212492618968
5	HIF1A	10.4538	0.178103	1.6485	0.178103	0.178103	-0.119602	1.70372	0.119602	a	0.991271870139809
5	IL1B	25.0082	1.68103	16.2029	1.68103	1.68103	-0.610012	6.72191	0.610012	a	0.99569467456902
5	IL6	15.9986	0.0765379	7.19332	0.0765379	0.0765379	0.248709	0.478403	-0.248709	a	0.831908540589721
5	IPO8	12.439	0.0377133	3.63371	0.0377133	0.0377133	-0.175397	0.303186	0.175397	a	0.954960979874335
5	JUN	16.0148	0.433527	7.2095	0.433527	0.433527	0.0721487	2.70704	-0.0721487	a	0.999917250872173
5	MMP1	12.0851	0.0906724	3.27978	0.0906724	0.0906724	-0.0913461	0.750284	0.0913461	a	0.998087813707987
5	MMP19	17.7518	0.344553	8.94655	0.344553	0.344553	-0.112823	1.94094	0.112823	a	0.997578080801936
5	MMP7	18.581	0.366452	9.7757	0.366452	0.366452	-0.125396	1.97219	0.125396	a	0.991898712360637
5	MTOR	12.9288	0.0713178	4.12355	0.0713178	0.0713178	-0.115116	0.551617	0.115116	a	0.995213768514188
5	NFKB1A	11.7934	0.118207	2.98812	0.118207	0.118207	-0.0689014	1.00232	0.0689014	a	0.999542699770012
5	PIN1	13.0413	0.258393	4.23597	0.258393	0.258393	0.0107116	1.98135	-0.0107116	a	0.999999919293403
5	PLIN5	22.8664	1.14798	14.0611	1.14798	1.14798	0.665747	5.02039	-0.665747	a	0.946315704565099
5	PRKCZ	19.0007	0.0731142	10.1954	0.0731142	0.0731142	0.00594446	0.384797	-0.00594446	a	0.999999998916995
5	PUM1	14.7039	0.344728	5.89865	0.344728	0.344728	0.169531	2.34446	-0.169531	a	0.991503474665702
5	RPL37A	6.54559	0.130796	-2.25971	0.130796	0.130796	-0.149947	1.99824	0.149947	a	0.906165196580851
5	RPS18	6.65897	0.155819	-2.14633	0.155819	0.155819	-0.101336	2.33999	0.101336	a	0.992537779401704
5	RUNX3	24.0619	0.216521	15.2566	0.216521	0.216521	0.12328	0.899851	-0.12328	a	0.999998422163697
5	S100A4	17.305	0.376472	8.49966	0.376472	0.376472	-0.312742	2.17551	0.312742	ab	0.619170319755005
5	SKIL	11.8255	0.177623	3.02018	0.177623	0.177623	-0.264953	1.50204	0.264953	a	0.780252450310523
5	SNAI1	12.6404	0.111378	3.83509	0.111378	0.111378	-0.720031	0.881126	0.720031	b	0.0150858880832648
5	SNW1	12.6465	0.160629	3.84119	0.160629	0.160629	-0.0598992	1.27014	0.0598992	a	0.999881915606991
5	SPP1	25.7057	1.80516	16.9004	1.80516	1.80516	1.01125	7.0224	-1.01125	a	0.656945197300926
5	TGFB1	9.36496	0.157302	0.55966	0.157302	0.157302	-0.0584877	1.67969	0.0584877	a	0.999946694895911
5	TRAF1	16.9573	0.253182	8.15203	0.253182	0.253182	-0.03901	1.49305	0.03901	a	0.999991256845722
5	TWIST1	23.7028	0.371707	14.8975	0.371707	0.371707	-0.579043	1.5682	0.579043	a	0.978955629468347
50	ABCA3	12.3763	0.0698258	3.56666	0.0698258	0.0698258	-0.240054	0.564189	0.240054	a	0.43563806379656
50	ACTA2	15.162	0.126462	6.35234	0.126462	0.126462	-0.270372	0.834075	0.270372	a	0.91405213568909
50	ACTB	5.43956	0.0437851	-3.37008	0.0437851	0.0437851	-0.0529052	0.804938	0.0529052	a	0.999516975592168
50	ARNT	13.3432	0.0336021	4.53358	0.0336021	0.0336021	-0.00082584	0.251829	0.00082584	a	1
50	ARNTL	15.2793	0.109907	6.46968	0.109907	0.109907	-0.131356	0.719321	0.131356	a	0.991928486103603
50	CCN2	7.9439	0.0621984	-0.865744	0.0621984	0.0621984	0.0566004	0.782971	-0.0566004	a	0.999845161204345
50	CCND1	10.4003	0.0781812	1.59069	0.0781812	0.0781812	-0.196871	0.751718	0.196871	a	0.567834243630499
50	CDKN1A	10.9898	0.172988	2.18014	0.172988	0.172988	-0.222004	1.57408	0.222004	a	0.819090704002939
50	CHADL	18.0398	0.432193	9.2302	0.432193	0.432193	-0.224159	2.39577	0.224159	a	0.957239321839921
50	COL18A1	10.2073	0.18822	1.39763	0.18822	0.18822	-0.0627894	1.84398	0.0627894	a	0.995216715737527
50	COL1A2	14.5635	0.241949	5.75386	0.241949	0.241949	0.15754	1.66134	-0.15754	a	0.965621509379851
50	COL3A1	19.5783	0.319146	10.7686	0.319146	0.319146	-0.157082	1.6301	0.157082	a	0.997858842917646
50	CREBBP	12.6679	0.11431	3.85828	0.11431	0.11431	-0.111022	0.902362	0.111022	a	0.992025520509684
50	CSF1	14.0733	0.168394	5.26368	0.168394	0.168394	-0.206675	1.19655	0.206675	a	0.367948125819664
50	CTSH	18.1061	0.0681527	9.29646	0.0681527	0.0681527	-0.498281	0.376408	0.498281	a	0.344232928176293
50	CXCL18	14.5062	0.150596	5.69653	0.150596	0.150596	-0.538214	1.03815	0.538214	bc	0.0670178051250767
50	FN1	7.46465	0.0974352	-1.34499	0.0974352	0.0974352	0.145662	1.30529	-0.145662	a	0.907188803378564
50	GAPDH	5.80478	0.0442132	-3.00486	0.0442132	0.0442132	-0.151889	0.761668	0.151889	a	0.673661822713351
50	HIF1A	10.4602	0.0319121	1.65061	0.0319121	0.0319121	-0.117497	0.305079	0.117497	a	0.995242563754208
50	IL1B	23.6589	0.0609005	14.8492	0.0609005	0.0609005	-1.96365	0.257411	1.96365	a	0.318857847325065
50	IL6	15.4008	0.165245	6.5912	0.165245	0.165245	-0.353406	1.07296	0.353406	a	0.406566468082407
50	IPO8	12.4286	0.0720809	3.61894	0.0720809	0.0720809	-0.190161	0.579961	0.190161	a	0.903531889616713
50	JUN	15.7111	0.323993	6.90147	0.323993	0.323993	-0.235887	2.06219	0.235887	a	0.948546103686276
50	MFAP4	25.1068	1.56794	16.2971	1.56794	1.56794	-0.00782408	6.24509	0.00782408	a	0.999999703789411
50	MMP1	12.049	0.101075	3.23935	0.101075	0.101075	-0.13177	0.838868	0.13177	a	0.98631842254428
50	MMP19	17.7172	0.145003	8.9076	0.145003	0.145003	-0.151769	0.818427	0.151769	a	0.988099901536558
50	MMP7	18.4402	0.348426	9.63051	0.348426	0.348426	-0.270588	1.88949	0.270588	a	0.747147131802997
50	MTOR	12.9286	0.046849	4.11897	0.046849	0.046849	-0.119694	0.362366	0.119694	a	0.990178445076263
50	NFKB1A	11.7339	0.0299677	2.92426	0.0299677	0.0299677	-0.132762	0.255394	0.132762	a	0.989955209227443
50	PIN1	12.9785	0.102861	4.16889	0.102861	0.102861	-0.0563597	0.792544	0.0563597	a	0.998589088641536
50	PLIN5	22.4734	0.693678	13.6638	0.693678	0.693678	0.268408	3.08666	-0.268408	a	0.999563651222435
50	PRKCZ	18.9204	0.19394	10.1108	0.19394	0.19394	-0.0786849	1.02503	0.0786849	a	0.992767159131348
50	PUM1	15.1682	0.115783	6.35855	0.115783	0.115783	0.629424	0.763331	-0.629424	a	0.271799521487626
50	RPL37A	6.61509	0.11993	-2.19455	0.11993	0.11993	-0.0847879	1.81298	0.0847879	a	0.994180909733532
50	RPS18	6.67104	0.137618	-2.1386	0.137618	0.137618	-0.0936093	2.06292	0.0936093	a	0.995117808967106
50	RUNX3	23.7733	0.588913	14.9636	0.588913	0.588913	-0.169673	2.4772	0.169673	a	0.999965181515041
50	S100A4	17.1466	0.106727	8.33695	0.106727	0.106727	-0.475455	0.622439	0.475455	ab	0.261517881527169
50	SKIL	12.2018	0.0314652	3.39212	0.0314652	0.0314652	0.106995	0.257874	-0.106995	a	0.998174226774007
50	SNAI1	13.4805	0.155863	4.67089	0.155863	0.155863	0.115769	1.15621	-0.115769	a	0.993286609858277
50	SNW1	12.5762	0.121788	3.76657	0.121788	0.121788	-0.134522	0.968399	0.134522	a	0.989118272529766
50	SPP1	24.8945	0.30166	16.0849	0.30166	0.30166	0.195706	1.21175	-0.195706	a	0.99867908669928
50	TGFB1	9.54908	0.0819823	0.739438	0.0819823	0.0819823	0.12129	0.858536	-0.12129	a	0.996559651807429
50	TRAF1	16.904	0.188652	8.0944	0.188652	0.188652	-0.0966429	1.11602	0.0966429	a	0.998306292138002
50	TWIST1	24.2783	0.934469	15.4687	0.934469	0.934469	-0.00791717	3.84899	0.00791717	a	1

## Sheet: tgfb_72h
Group	Gene	mean_ct	std_dev_ct	mean_dCq	std_dev_dCq	std_dev_ddCq	mean_ddCq	cv	log2FC	Letters	P_Value
0	ABCA3	12.529	0.140049	3.56081	0.140049	0.140049	0	1.1178	0	abc	NA
0	ACTA2	15.2334	0.0845523	6.26519	0.0845523	0.0845523	0	0.555047	0	a	NA
0	ACTB	5.59786	0.137779	-3.37032	0.137779	0.137779	0	2.46128	0	a	NA
0	ARNT	13.2587	0.128197	4.29055	0.128197	0.128197	0	0.966889	0	a	NA
0	ARNTL	15.4335	0.198877	6.4653	0.198877	0.198877	0	1.28861	0	a	NA
0	CCN2	8.01529	0.357885	-0.952887	0.357885	0.357885	0	4.46503	0	a	NA
0	CCND1	10.4772	0.129142	1.50902	0.129142	0.129142	0	1.2326	0	a	NA
0	CDKN1A	10.9684	0.0890729	2.00026	0.0890729	0.0890729	0	0.812083	0	a	NA
0	CHADL	18.0327	0.243381	9.06449	0.243381	0.243381	0	1.34967	0	a	NA
0	COL18A1	9.86506	0.240014	0.896881	0.240014	0.240014	0	2.43297	0	a	NA
0	COL1A2	13.4714	0.145466	4.50321	0.145466	0.145466	0	1.07982	0	b	NA
0	COL3A1	18.9838	0.240023	10.0156	0.240023	0.240023	0	1.26436	0	a	NA
0	CREBBP	12.8054	0.0889047	3.83724	0.0889047	0.0889047	0	0.694274	0	a	NA
0	CSF1	13.8343	0.261015	4.86608	0.261015	0.261015	0	1.88673	0	a	NA
0	CTSH	18.2637	0.236044	9.2955	0.236044	0.236044	0	1.29242	0	a	NA
0	CXCL18	15.2583	0.134719	6.29008	0.134719	0.134719	0	0.882927	0	bc	NA
0	FN1	7.28986	0.160605	-1.67832	0.160605	0.160605	0	2.20313	0	bc	NA
0	GAPDH	5.98892	0.194382	-2.97926	0.194382	0.194382	0	3.24569	0	a	NA
0	HIF1A	10.4753	0.15673	1.50711	0.15673	0.15673	0	1.49619	0	a	NA
0	IL1B	23.8125	0.732244	14.8443	0.732244	0.732244	0	3.07504	0	ab	NA
0	IL6	15.9446	0.0926058	6.97646	0.0926058	0.0926058	0	0.580796	0	c	NA
0	IPO8	12.5513	0.13103	3.58313	0.13103	0.13103	0	1.04396	0	a	NA
0	JUN	15.9045	0.191694	6.93634	0.191694	0.191694	0	1.20528	0	a	NA
0	MFAP4	25.0897	1.55405	16.1215	1.55405	1.55405	0	6.19397	0	a	NA
0	MMP1	12.2347	0.109685	3.26651	0.109685	0.109685	0	0.896511	0	a	NA
0	MMP19	17.7216	0.165486	8.75341	0.165486	0.165486	0	0.93381	0	a	NA
0	MMP7	18.557	0.127351	9.58883	0.127351	0.127351	0	0.686267	0	a	NA
0	MTOR	13.049	0.195353	4.08079	0.195353	0.195353	0	1.49707	0	a	NA
0	NFKB1A	11.5085	0.169397	2.54031	0.169397	0.169397	0	1.47193	0	a	NA
0	PIN1	13.0157	0.147538	4.04754	0.147538	0.147538	0	1.13354	0	a	NA
0	PLIN5	22.2957	0.708293	13.3276	0.708293	0.708293	0	3.17681	0	a	NA
0	PRKCZ	18.5802	0.149957	9.61199	0.149957	0.149957	0	0.807082	0	a	NA
0	PUM1	15.252	0.319816	6.28386	0.319816	0.319816	0	2.09687	0	a	NA
0	RPL37A	6.51485	0.176052	-2.45333	0.176052	0.176052	0	2.70232	0	a	NA
0	RPS18	6.5188	0.11889	-2.44938	0.11889	0.11889	0	1.8238	0	a	NA
0	RUNX3	24.9335	1.78961	15.9653	1.78961	1.78961	0	7.17752	0	a	NA
0	S100A4	17.0503	0.320808	8.08213	0.320808	0.320808	0	1.88154	0	a	NA
0	SKIL	12.3012	0.131197	3.33301	0.131197	0.131197	0	1.06654	0	a	NA
0	SNAI1	13.5139	0.199189	4.54571	0.199189	0.199189	0	1.47396	0	b	NA
0	SNW1	12.6508	0.12831	3.68263	0.12831	0.12831	0	1.01425	0	a	NA
0	SPP1	25.4603	1.37226	16.4921	1.37226	1.37226	0	5.38982	0	a	NA
0	TGFB1	9.4549	0.219469	0.486724	0.219469	0.219469	0	2.32122	0	ab	NA
0	TRAF1	16.7741	0.180566	7.80591	0.180566	0.180566	0	1.07645	0	a	NA
0	TWIST1	24.9466	1.15915	15.9785	1.15915	1.15915	0	4.64651	0	a	NA
10	ABCA3	12.7036	0.0387283	3.722	0.0387283	0.0387283	0.161192	0.304861	-0.161192	ab	0.806744033146462
10	ACTA2	15.0718	0.111123	6.09024	0.111123	0.111123	-0.174955	0.737289	0.174955	a	0.5352961048274
10	ACTB	5.65474	0.0829737	-3.32686	0.0829737	0.0829737	0.0434607	1.46733	-0.0434607	a	0.994962510573894
10	ARNT	13.275	0.0887569	4.29341	0.0887569	0.0887569	0.00286129	0.668601	-0.00286129	a	0.999999999541607
10	ARNTL	15.4664	0.0832603	6.48476	0.0832603	0.0832603	0.0194579	0.538332	-0.0194579	a	0.999990503945222
10	CCN2	8.05985	0.11171	-0.921742	0.11171	0.11171	0.0311444	1.386	-0.0311444	a	0.999991938348501
10	CCND1	10.652	0.116376	1.6704	0.116376	0.116376	0.161376	1.09252	-0.161376	a	0.686544427854426
10	CDKN1A	10.9434	0.0231422	1.96182	0.0231422	0.0231422	-0.038444	0.211471	0.038444	a	0.996594986288451
10	CHADL	17.8206	0.259929	8.839	0.259929	0.259929	-0.225489	1.45859	0.225489	a	0.882656468108099
10	COL18A1	9.92964	0.247278	0.948044	0.247278	0.247278	0.0511635	2.4903	-0.0511635	a	0.999890705470135
10	COL1A2	13.3134	0.071389	4.33182	0.071389	0.071389	-0.171389	0.536219	0.171389	b	0.562616163481584
10	COL3A1	19.2133	0.0767267	10.2317	0.0767267	0.0767267	0.216104	0.399342	-0.216104	a	0.987136080148183
10	CREBBP	12.7656	0.0818577	3.78402	0.0818577	0.0818577	-0.0532276	0.641236	0.0532276	a	0.989710049084944
10	CSF1	14.0089	0.147847	5.02733	0.147847	0.147847	0.161244	1.05538	-0.161244	a	0.870999696356267
10	CTSH	18.2753	0.344351	9.29371	0.344351	0.344351	-0.001781	1.88424	0.001781	a	1
10	CXCL18	15.7265	0.0263478	6.74487	0.0263478	0.0263478	0.454789	0.167538	-0.454789	ab	0.0550006545003034
10	FN1	7.3312	0.213717	-1.65039	0.213717	0.213717	0.0279324	2.91517	-0.0279324	abc	0.999953954342204
10	GAPDH	6.01619	0.0409912	-2.9654	0.0409912	0.0409912	0.0138542	0.681348	-0.0138542	a	0.999999472016903
10	HIF1A	10.413	0.0200337	1.4314	0.0200337	0.0200337	-0.0757084	0.192391	0.0757084	a	0.996848199935557
10	IL1B	24.6809	0.958142	15.6993	0.958142	0.958142	0.854933	3.88212	-0.854933	a	0.461983685305796
10	IL6	16.5088	0.0782025	7.52724	0.0782025	0.0782025	0.550781	0.473701	-0.550781	a	0.000582653689746748
10	IPO8	12.5082	0.0782788	3.52661	0.0782788	0.0782788	-0.0565167	0.625819	0.0565167	a	0.98852133720295
10	JUN	15.895	0.0730958	6.91337	0.0730958	0.0730958	-0.0229743	0.459867	0.0229743	a	0.99998891806149
10	MFAP4	24.7414	0.612497	15.7598	0.612497	0.612497	-0.361788	2.4756	0.361788	a	0.999385432546036
10	MMP1	12.245	0.0196495	3.26339	0.0196495	0.0196495	-0.00311292	0.16047	0.00311292	a	0.999999999738453
10	MMP19	17.8403	0.166991	8.85875	0.166991	0.166991	0.105332	0.936033	-0.105332	a	0.978320638502033
10	MMP7	18.4417	0.0426011	9.46015	0.0426011	0.0426011	-0.128683	0.231004	0.128683	a	0.953216583289467
10	MTOR	13.0466	0.0586287	4.06502	0.0586287	0.0586287	-0.0157751	0.449379	0.0157751	a	0.999996080782511
10	NFKB1A	11.533	0.0204233	2.55139	0.0204233	0.0204233	0.011075	0.177086	-0.011075	a	0.999999376386155
10	PIN1	13.1951	0.142834	4.21347	0.142834	0.142834	0.165929	1.08248	-0.165929	a	0.562872640632662
10	PLIN5	21.6318	0.0715016	12.6502	0.0715016	0.0715016	-0.677358	0.330539	0.677358	a	0.647978448058779
10	PRKCZ	18.6936	0.323437	9.71203	0.323437	0.323437	0.100042	1.7302	-0.100042	a	0.976678852438544
10	PUM1	15.1016	0.227317	6.11996	0.227317	0.227317	-0.163897	1.50525	0.163897	a	0.925849556372107
10	RPL37A	6.53581	0.131765	-2.44579	0.131765	0.131765	0.00753703	2.01605	-0.00753703	a	0.999999978011126
10	RPS18	6.53218	0.114413	-2.44941	0.114413	0.114413	-3.33609e-05	1.75152	3.33609e-05	a	1
10	RUNX3	23.5627	0.513726	14.5811	0.513726	0.513726	-1.38427	2.18026	1.38427	a	0.738669603679159
10	S100A4	17.4429	0.162478	8.4613	0.162478	0.162478	0.379175	0.931485	-0.379175	a	0.269695443499582
10	SKIL	11.7033	0.105966	2.72175	0.105966	0.105966	-0.611258	0.905432	0.611258	b	4.82927797951227e-06
10	SNAI1	12.678	0.172568	3.69643	0.172568	0.172568	-0.849282	1.36116	0.849282	c	1.45647890296141e-05
10	SNW1	12.6665	0.0886756	3.68494	0.0886756	0.0886756	0.00231082	0.700078	-0.00231082	a	0.999999999939091
10	SPP1	24.7537	0.662885	15.7721	0.662885	0.662885	-0.720022	2.67793	0.720022	a	0.970965177004636
10	TGFB1	9.20626	0.165603	0.224666	0.165603	0.165603	-0.262058	1.79881	0.262058	bc	0.197677497451275
10	TRAF1	16.7824	0.177973	7.80081	0.177973	0.177973	-0.00510776	1.06047	0.00510776	a	0.999999999898789
10	TWIST1	23.5882	0.509974	14.6066	0.509974	0.509974	-1.3719	2.16199	1.3719	a	0.247243478551003
20	ABCA3	12.105	0.374797	3.21867	0.374797	0.374797	-0.342142	3.09621	0.342142	c	0.0919814999159065
20	ACTA2	15.0554	0.14596	6.16906	0.14596	0.14596	-0.0961377	0.969487	0.0961377	a	0.945589337866385
20	ACTB	5.52437	0.030812	-3.362	0.030812	0.030812	0.00831831	0.557747	-0.00831831	a	0.99999981611329
20	ARNT	13.2207	0.0957221	4.33429	0.0957221	0.0957221	0.0437373	0.724034	-0.0437373	a	0.995652500689584
20	ARNTL	15.3222	0.214983	6.43587	0.214983	0.214983	-0.0294267	1.40308	0.0294267	a	0.999891481278238
20	CCN2	8.08704	0.2701	-0.799335	0.2701	0.2701	0.153552	3.33991	-0.153552	a	0.944993157385174
20	CCND1	10.4388	0.137749	1.55239	0.137749	0.137749	0.0433667	1.31959	-0.0433667	a	0.999421844279023
20	CDKN1A	10.9416	0.0694024	2.05524	0.0694024	0.0694024	0.0549744	0.634298	-0.0549744	a	0.964603033100113
20	CHADL	17.8872	0.201172	9.00081	0.201172	0.201172	-0.0636773	1.12467	0.0636773	a	0.999715999772254
20	COL18A1	10.0871	0.0929	1.2007	0.0929	0.0929	0.30382	0.920981	-0.30382	a	0.492119378030707
20	COL1A2	13.7394	0.23218	4.85299	0.23218	0.23218	0.349775	1.68989	-0.349775	a	0.0187283021800086
20	COL3A1	18.7877	0.823789	9.90135	0.823789	0.823789	-0.114249	4.38472	0.114249	a	0.999332415628945
20	CREBBP	12.712	0.0816781	3.8256	0.0816781	0.0816781	-0.0116488	0.642529	0.0116488	a	0.999999057147108
20	CSF1	13.8356	0.0809177	4.94924	0.0809177	0.0809177	0.0831589	0.584851	-0.0831589	a	0.996851280891695
20	CTSH	18.1508	0.272786	9.26439	0.272786	0.272786	-0.0311029	1.50289	0.0311029	a	0.999995196718615
20	CXCL18	14.7133	0.437978	5.8269	0.437978	0.437978	-0.463182	2.97676	0.463182	d	0.023920072943081
20	FN1	7.55788	0.148825	-1.32849	0.148825	0.148825	0.349834	1.96914	-0.349834	a	0.0281154928379854
20	GAPDH	5.95965	0.120359	-2.92673	0.120359	0.120359	0.0525284	2.01956	-0.0525284	a	0.998692329495348
20	HIF1A	10.1921	0.392595	1.30578	0.392595	0.392595	-0.201333	3.85193	0.201333	a	0.625383801729999
20	IL1B	24.252	0.406327	15.3656	0.406327	0.406327	0.521277	1.67544	-0.521277	a	0.901027526834204
20	IL6	15.7347	0.2855	6.84835	0.2855	0.2855	-0.128108	1.81446	0.128108	c	0.893691359055071
20	IPO8	12.4831	0.117191	3.59673	0.117191	0.117191	0.0136	0.938795	-0.0136	a	0.99999668628104
20	JUN	15.637	0.0435817	6.75066	0.0435817	0.0435817	-0.185683	0.278708	0.185683	a	0.474324577042988
20	MFAP4	24.2832	0.773555	15.3969	0.773555	0.773555	-0.724679	3.18555	0.724679	a	0.974522548138906
20	MMP1	11.9685	0.0154714	3.08215	0.0154714	0.0154714	-0.184359	0.129267	0.184359	ab	0.356554844272382
20	MMP19	17.5826	0.138711	8.69618	0.138711	0.138711	-0.0572304	0.788911	0.0572304	a	0.999190581766639
20	MMP7	18.5191	0.0932055	9.63269	0.0932055	0.0932055	0.0438639	0.503295	-0.0438639	a	0.999859852763956
20	MTOR	12.9824	0.158854	4.09603	0.158854	0.158854	0.015239	1.22361	-0.015239	a	0.999996809309765
20	NFKB1A	11.3151	0.181161	2.42876	0.181161	0.181161	-0.111554	1.60105	0.111554	a	0.877067368307518
20	PIN1	13.1486	0.0788777	4.26224	0.0788777	0.0788777	0.214696	0.599894	-0.214696	a	0.378784314595062
20	PLIN5	22.0913	0.461789	13.205	0.461789	0.461789	-0.122605	2.09036	0.122605	a	0.999863321573309
20	PRKCZ	18.4005	0.10402	9.51413	0.10402	0.10402	-0.0978585	0.56531	0.0978585	a	0.987167241303688
20	PUM1	15.0627	0.15968	6.17632	0.15968	0.15968	-0.107536	1.0601	0.107536	a	0.990421307774655
20	RPL37A	6.52241	0.115361	-2.36396	0.115361	0.115361	0.0893663	1.76869	-0.0893663	a	0.96718583914601
20	RPS18	6.57686	0.0939194	-2.30951	0.0939194	0.0939194	0.139865	1.42803	-0.139865	a	0.666438969155625
20	RUNX3	25.4664	1.90804	16.58	1.90804	1.90804	0.614698	7.4924	-0.614698	a	0.992048429867249
20	S100A4	17.014	0.219835	8.12764	0.219835	0.219835	0.0455117	1.29208	-0.0455117	a	0.99997177609847
20	SKIL	12.3726	0.179854	3.48626	0.179854	0.179854	0.153252	1.45365	-0.153252	a	0.575878849382598
20	SNAI1	13.9371	0.269579	5.05068	0.269579	0.269579	0.504973	1.93426	-0.504973	a	0.00975581784267276
20	SNW1	12.5745	0.12452	3.68816	0.12452	0.12452	0.00553229	0.990258	-0.00553229	a	0.999999988562665
20	SPP1	25.3713	2.17048	16.4849	2.17048	2.17048	-0.00720657	8.55487	0.00720657	a	0.999999999628715
20	TGFB1	9.65989	0.11551	0.773515	0.11551	0.11551	0.286791	1.19577	-0.286791	a	0.127182889392372
20	TRAF1	16.8568	0.329618	7.97042	0.329618	0.329618	0.164507	1.9554	-0.164507	a	0.947364582613586
20	TWIST1	23.8619	0.453148	14.9755	0.453148	0.453148	-1.00296	1.89904	1.00296	a	0.595161561425571
30	ABCA3	12.4418	0.110226	3.46114	0.110226	0.110226	-0.0996722	0.885934	0.0996722	bc	0.976038714134718
30	ACTA2	14.9478	0.214873	5.96706	0.214873	0.214873	-0.298133	1.43749	0.298133	a	0.0610504693179656
30	ACTB	5.69421	0.13046	-3.28649	0.13046	0.13046	0.0838323	2.2911	-0.0838323	a	0.88009279740289
30	ARNT	13.2106	0.0454347	4.22989	0.0454347	0.0454347	-0.060665	0.343926	0.060665	a	0.985607444596007
30	ARNTL	15.5202	0.103928	6.53951	0.103928	0.103928	0.0742132	0.66963	-0.0742132	a	0.981635362856642
30	CCN2	8.55399	0.0215661	-0.426704	0.0215661	0.0215661	0.526182	0.252117	-0.526182	a	0.058432215975482
30	CCND1	10.5016	0.165546	1.52095	0.165546	0.165546	0.01193	1.57639	-0.01193	a	0.999999713325375
30	CDKN1A	10.9865	0.144648	2.0058	0.144648	0.144648	0.00553646	1.3166	-0.00553646	a	0.999999929319398
30	CHADL	17.8609	0.462003	8.88016	0.462003	0.462003	-0.184322	2.58668	0.184322	a	0.923352559132757
30	COL18A1	9.94477	0.325432	0.964072	0.325432	0.325432	0.0671914	3.2724	-0.0671914	a	0.99947125014915
30	COL1A2	13.5103	0.0939686	4.52965	0.0939686	0.0939686	0.0264379	0.695531	-0.0264379	ab	0.999973607524955
30	COL3A1	19.2693	0.324677	10.2886	0.324677	0.324677	0.273052	1.68494	-0.273052	a	0.93647768520144
30	CREBBP	12.8412	0.174236	3.86055	0.174236	0.174236	0.0233011	1.35685	-0.0233011	a	0.9998991712618
30	CSF1	13.5837	0.12824	4.60305	0.12824	0.12824	-0.263028	0.944071	0.263028	a	0.543875510065494
30	CTSH	17.9812	0.232254	9.00049	0.232254	0.232254	-0.295009	1.29165	0.295009	a	0.56199947236917
30	CXCL18	15.125	0.114279	6.14427	0.114279	0.114279	-0.14581	0.755565	0.14581	cd	0.913052893854566
30	FN1	7.44497	0.0400592	-1.53572	0.0400592	0.0400592	0.1426	0.53807	-0.1426	abc	0.854179741208826
30	GAPDH	6.01619	0.184043	-2.9645	0.184043	0.184043	0.014754	3.05912	-0.014754	a	0.999998601298
30	HIF1A	10.4797	0.165601	1.49897	0.165601	0.165601	-0.00813998	1.58021	0.00813998	a	0.999999988736259
30	IL1B	24.5293	0.788272	15.5486	0.788272	0.788272	0.704271	3.21359	-0.704271	a	0.832082655868713
30	IL6	16.0049	0.192471	7.02424	0.192471	0.192471	0.0477742	1.20257	-0.0477742	c	0.999317919622135
30	IPO8	12.5465	0.151452	3.56584	0.151452	0.151452	-0.0172828	1.20712	0.0172828	a	0.999986258562967
30	JUN	15.6136	0.0381278	6.63294	0.0381278	0.0381278	-0.303405	0.244195	0.303405	a	0.10287661879867
30	MFAP4	26.1708	1.83462	17.1901	1.83462	1.83462	1.06858	7.01018	-1.06858	a	0.921657217503159
30	MMP1	12.0557	0.186174	3.07496	0.186174	0.186174	-0.191546	1.54429	0.191546	ab	0.219664755871366
30	MMP19	17.8312	0.370871	8.8505	0.370871	0.370871	0.0970844	2.0799	-0.0970844	a	0.985638601799122
30	MMP7	18.4762	0.377407	9.49549	0.377407	0.377407	-0.0933409	2.04267	0.0933409	a	0.984330355045577
30	MTOR	13.0987	0.10702	4.11804	0.10702	0.10702	0.037245	0.817026	-0.037245	a	0.999398853788741
30	NFKB1A	11.4807	0.136294	2.50001	0.136294	0.136294	-0.0403062	1.18716	0.0403062	a	0.998785002075961
30	PIN1	13.1344	0.151001	4.1537	0.151001	0.151001	0.106161	1.14966	-0.106161	a	0.905427737546656
30	PLIN5	22.6221	0.0348402	13.6414	0.0348402	0.0348402	0.313843	0.154009	-0.313843	a	0.985322588898647
30	PRKCZ	18.7666	0.294728	9.78588	0.294728	0.294728	0.173895	1.5705	-0.173895	a	0.756206202064479
30	PUM1	14.9802	0.245663	5.99953	0.245663	0.245663	-0.284327	1.63991	0.284327	a	0.507664449709794
30	RPL37A	6.55917	0.166332	-2.42153	0.166332	0.166332	0.0317986	2.53588	-0.0317986	a	0.999885361278763
30	RPS18	6.56282	0.170247	-2.41788	0.170247	0.170247	0.0315003	2.59411	-0.0315003	a	0.999764264433593
30	RUNX3	24.8445	0.500028	15.8638	0.500028	0.500028	-0.101559	2.01263	0.101559	a	0.99999873963162
30	S100A4	17.2294	0.201505	8.24866	0.201505	0.201505	0.166532	1.16955	-0.166532	a	0.942480013680002
30	SKIL	12.4082	0.179239	3.42747	0.179239	0.179239	0.0944592	1.44452	-0.0944592	a	0.923760241962531
30	SNAI1	13.7546	0.226456	4.7739	0.226456	0.226456	0.228193	1.6464	-0.228193	ab	0.575655254882117
30	SNW1	12.6755	0.199908	3.69484	0.199908	0.199908	0.0122061	1.57712	-0.0122061	a	0.99999869989163
30	TGFB1	9.62159	0.151321	0.640898	0.151321	0.151321	0.154174	1.57273	-0.154174	a	0.754813271443766
30	TRAF1	16.7254	0.259596	7.74467	0.259596	0.259596	-0.0612433	1.55211	0.0612433	a	0.999730998267669
30	TWIST1	23.9826	1.35677	15.0019	1.35677	1.35677	-0.976566	5.65733	0.976566	a	0.623579656016848
40	ABCA3	12.501	0.0617998	3.48758	0.0617998	0.0617998	-0.0732245	0.494357	0.0732245	abc	0.995159341543443
40	ACTA2	15.0362	0.0943436	6.02276	0.0943436	0.0943436	-0.24243	0.627442	0.24243	a	0.18861568806905
40	ACTB	5.7178	0.0807414	-3.29566	0.0807414	0.0807414	0.0746568	1.4121	-0.0746568	a	0.926409972599258
40	ARNT	13.3101	0.105326	4.29664	0.105326	0.105326	0.00609182	0.79132	-0.00609182	a	0.999999957503744
40	ARNTL	15.5042	0.0254096	6.49078	0.0254096	0.0254096	0.0254765	0.163888	-0.0254765	a	0.999953361829069
40	CCN2	8.44006	0.138906	-0.573401	0.138906	0.138906	0.379486	1.64579	-0.379486	a	0.201205568626296
40	CCND1	10.5705	0.0560729	1.55699	0.0560729	0.0560729	0.0479696	0.530468	-0.0479696	a	0.998974396749519
40	CDKN1A	11.0204	0.0840047	2.00691	0.0840047	0.0840047	0.00664993	0.762267	-0.00664993	a	0.999999788433348
40	CHADL	17.9461	0.191103	8.93266	0.191103	0.191103	-0.131824	1.06487	0.131824	a	0.984417324826858
40	COL18A1	9.93329	0.226311	0.919822	0.226311	0.226311	0.0229416	2.27831	-0.0229416	a	0.999999051643905
40	COL1A2	13.5791	0.0988965	4.56567	0.0988965	0.0988965	0.062456	0.728297	-0.062456	ab	0.993862773017279
40	COL3A1	19.4425	0.241405	10.4291	0.241405	0.241405	0.413457	1.24164	-0.413457	a	0.690505245946283
40	CREBBP	12.8823	0.127728	3.8688	0.127728	0.127728	0.0315531	0.991502	-0.0315531	a	0.99941863367951
40	CSF1	13.6855	0.0585521	4.67201	0.0585521	0.0585521	-0.194073	0.427842	0.194073	a	0.821439040851678
40	CTSH	17.9844	0.118341	8.97094	0.118341	0.118341	-0.324553	0.658019	0.324553	a	0.452656440056905
40	CXCL18	15.0992	0.0967435	6.08571	0.0967435	0.0967435	-0.204368	0.640721	0.204368	cd	0.696405985239471
40	FN1	7.54986	0.140973	-1.46361	0.140973	0.140973	0.214715	1.86723	-0.214715	abc	0.367346000544214
40	GAPDH	6.01488	0.109072	-2.99859	0.109072	0.109072	-0.0193341	1.81337	0.0193341	a	0.999993013568559
40	HIF1A	10.5083	0.0454613	1.49481	0.0454613	0.0454613	-0.0123048	0.432624	0.0123048	a	0.999999866256967
40	IL1B	24.6368	0.769168	15.6233	0.769168	0.769168	0.778947	3.12203	-0.778947	a	0.768714885828607
40	IL6	16.1071	0.123301	7.09362	0.123301	0.123301	0.11716	0.765509	-0.11716	bc	0.927385025306058
40	IPO8	12.5843	0.104625	3.57085	0.104625	0.104625	-0.0122729	0.831394	0.0122729	a	0.999998201988022
40	JUN	15.7442	0.0553937	6.73074	0.0553937	0.0553937	-0.205606	0.351836	0.205606	a	0.357924327967288
40	MFAP4	24.2558	0.275672	15.2423	0.275672	0.275672	-0.879237	1.13652	0.879237	a	0.937311875289581
40	MMP1	12.135	0.0850021	3.12158	0.0850021	0.0850021	-0.144925	0.700468	0.144925	ab	0.520040728184386
40	MMP19	17.7752	0.158093	8.76176	0.158093	0.158093	0.00834219	0.889399	-0.00834219	a	0.999999990886807
40	MMP7	18.4973	0.0922467	9.48381	0.0922467	0.0922467	-0.105019	0.498704	0.105019	a	0.971842758703149
40	MTOR	13.1402	0.1265	4.12678	0.1265	0.1265	0.0459915	0.962687	-0.0459915	a	0.998025449685037
40	NFKB1A	11.5271	0.0615294	2.51363	0.0615294	0.0615294	-0.0266862	0.53378	0.0266862	a	0.999886172170679
40	PIN1	13.2035	0.0951123	4.19003	0.0951123	0.0951123	0.142489	0.720357	-0.142489	a	0.717223488530302
40	PLIN5	22.4404	0.872613	13.4269	0.872613	0.872613	0.0993417	3.88858	-0.0993417	a	0.999960092755845
40	PRKCZ	18.8479	0.0486765	9.83444	0.0486765	0.0486765	0.222457	0.258259	-0.222457	a	0.508156840229379
40	PUM1	15.1402	0.147965	6.12674	0.147965	0.147965	-0.157117	0.9773	0.157117	a	0.938527184995622
40	RPL37A	6.56247	0.113424	-2.45099	0.113424	0.113424	0.00233466	1.72838	-0.00233466	a	0.999999999980525
40	RPS18	6.55948	0.122012	-2.45399	0.122012	0.122012	-0.00461208	1.86008	0.00461208	a	0.999999997421318
40	RUNX3	23.6239	0.556936	14.6104	0.556936	0.556936	-1.35489	2.35751	1.35489	a	0.822953151330515
40	S100A4	17.1579	0.27738	8.14439	0.27738	0.27738	0.0622604	1.61664	-0.0622604	a	0.999691494494398
40	SKIL	12.3848	0.102484	3.37133	0.102484	0.102484	0.0383239	0.827495	-0.0383239	a	0.999293863088641
40	SNAI1	13.7345	0.111826	4.72107	0.111826	0.111826	0.175357	0.814198	-0.175357	ab	0.814551224657077
40	SNW1	12.6759	0.0726898	3.66245	0.0726898	0.0726898	-0.0201783	0.573448	0.0201783	a	0.999974298960106
40	TGFB1	9.61928	0.1233	0.605811	0.1233	0.1233	0.119087	1.2818	-0.119087	ab	0.908824190908501
40	TRAF1	16.7267	0.0395922	7.71322	0.0395922	0.0395922	-0.0926962	0.236701	0.0926962	a	0.998353985819545
40	TWIST1	24.9736	0.517017	15.9602	0.517017	0.517017	-0.0183071	2.07025	0.0183071	a	0.999999999938568
5	ABCA3	12.9276	0.0155286	3.93611	0.0155286	0.0155286	0.375305	0.12012	-0.375305	a	0.0939730433648843
5	ACTA2	15.1903	0.0660164	6.19884	0.0660164	0.0660164	-0.0663522	0.434595	0.0663522	a	0.994627257041979
5	ACTB	5.53953	0.0518243	-3.45194	0.0518243	0.0518243	-0.0816262	0.935535	0.0816262	a	0.929909144809663
5	ARNT	13.2184	0.0181591	4.22693	0.0181591	0.0181591	-0.0636162	0.137377	0.0636162	a	0.981683913142005
5	ARNTL	15.3834	0.144055	6.39191	0.144055	0.144055	-0.0733901	0.936431	0.0733901	a	0.982641474891427
5	CCN2	8.13636	0.0997601	-0.85512	0.0997601	0.0997601	0.0977662	1.2261	-0.0977662	a	0.996664793572647
5	CCND1	10.7247	0.0973259	1.73326	0.0973259	0.0973259	0.224243	0.907489	-0.224243	a	0.323741300849821
5	CDKN1A	10.9717	0.0484209	1.98024	0.0484209	0.0484209	-0.0200262	0.441325	0.0200262	a	0.999917018619975
5	CHADL	17.8899	0.108413	8.89838	0.108413	0.108413	-0.166108	0.606005	0.166108	a	0.970136179985089
5	COL18A1	9.83491	0.197139	0.84343	0.197139	0.197139	-0.0534509	2.00449	0.0534509	a	0.999858961309389
5	COL1A2	12.9243	0.168139	3.93287	0.168139	0.168139	-0.570343	1.30094	0.570343	c	7.69165046067277e-05
5	COL3A1	19.0853	0.38318	10.0938	0.38318	0.38318	0.0782458	2.00772	-0.0782458	a	0.999925279548714
5	CREBBP	12.7973	0.0210046	3.80583	0.0210046	0.0210046	-0.0314113	0.164133	0.0314113	a	0.999673629027143
5	CSF1	14.0609	0.137621	5.06944	0.137621	0.137621	0.203358	0.978749	-0.203358	a	0.705462785412475
5	CTSH	18.4167	0.181914	9.42521	0.181914	0.181914	0.129718	0.987765	-0.129718	a	0.983855951935375
5	CXCL18	16.0694	0.240938	7.07796	0.240938	0.240938	0.787881	1.49935	-0.787881	a	7.19014047847466e-05
5	FN1	7.18557	0.15321	-1.80591	0.15321	0.15321	-0.127585	2.13219	0.127585	c	0.86026062559642
5	GAPDH	6.0922	0.0726433	-2.89928	0.0726433	0.0726433	0.0799773	1.1924	-0.0799773	a	0.987283087325346
5	HIF1A	10.3421	0.125752	1.35064	0.125752	0.125752	-0.156472	1.21592	0.156472	a	0.836774354062851
5	IL6	16.4474	0.171846	7.45594	0.171846	0.171846	0.479477	1.04482	-0.479477	ab	0.00293372882111964
5	IPO8	12.5804	0.036869	3.58891	0.036869	0.036869	0.00578188	0.293067	-0.00578188	a	0.99999998904995
5	JUN	15.9446	0.178917	6.95312	0.178917	0.178917	0.0167826	1.12212	-0.0167826	a	0.999996884588766
5	MFAP4	24.9801	1.45821	15.9886	1.45821	1.45821	-0.132951	5.83748	0.132951	a	0.999997019259727
5	MMP1	11.9232	0.0238086	2.93167	0.0238086	0.0238086	-0.334836	0.199684	0.334836	b	0.0116704080058048
5	MMP19	17.8675	0.072822	8.87602	0.072822	0.072822	0.122611	0.407567	-0.122611	a	0.972047708433076
5	MMP7	18.6312	0.205249	9.63968	0.205249	0.205249	0.0508531	1.10164	-0.0508531	a	0.999427338765644
5	MTOR	13.0814	0.014493	4.08992	0.014493	0.014493	0.00913076	0.110791	-0.00913076	a	0.99999991769114
5	NFKB1A	11.6855	0.0427953	2.69401	0.0427953	0.0427953	0.153698	0.366226	-0.153698	a	0.630832853088101
5	PIN1	13.124	0.188343	4.13252	0.188343	0.188343	0.0849753	1.4351	-0.0849753	a	0.965357487912248
5	PLIN5	22.1878	0.352751	13.1963	0.352751	0.352751	-0.131297	1.58985	0.131297	a	0.999951651459909
5	PRKCZ	18.5482	0.102396	9.55673	0.102396	0.102396	-0.0552598	0.552054	0.0552598	a	0.999032153377781
5	PUM1	15.3411	0.0341704	6.34967	0.0341704	0.0341704	0.065805	0.222737	-0.065805	a	0.999638870845117
5	RPL37A	6.46887	0.126563	-2.52261	0.126563	0.126563	-0.0692817	1.95649	0.0692817	a	0.990929402681658
5	RPS18	6.4792	0.0651241	-2.51227	0.0651241	0.0651241	-0.0628974	1.00512	0.0628974	a	0.989020806788569
5	RUNX3	24.7659	0.98691	15.7744	0.98691	0.98691	-0.190946	3.98496	0.190946	a	0.999970934521024
5	S100A4	17.4562	0.211193	8.46471	0.211193	0.211193	0.382582	1.20985	-0.382582	a	0.26069239994065
5	SKIL	11.807	0.0474603	2.8155	0.0474603	0.0474603	-0.517508	0.401968	0.517508	b	6.32487244555113e-05
5	SNAI1	12.7221	0.0144571	3.73059	0.0144571	0.0144571	-0.815127	0.113638	0.815127	c	0.000118253108817079
5	SNW1	12.6246	0.0207192	3.63317	0.0207192	0.0207192	-0.0494609	0.164117	0.0494609	a	0.997483222694956
5	SPP1	26.0739	1.96436	17.0824	1.96436	1.96436	0.590327	7.5338	-0.590327	a	0.98582776955323
5	TGFB1	8.96061	0.112799	-0.0308716	0.112799	0.112799	-0.517595	1.25884	0.517595	c	0.000720981748097538
5	TRAF1	16.9312	0.335403	7.93977	0.335403	0.335403	0.133854	1.98097	-0.133854	a	0.98045445020025
5	TWIST1	24.5583	0.737627	15.5669	0.737627	0.737627	-0.411617	3.00357	0.411617	a	0.990249477614775
50	ABCA3	12.3511	0.262844	3.4262	0.262844	0.262844	-0.134613	2.1281	0.134613	bc	0.904604862535709
50	ACTA2	14.9924	0.234655	6.06749	0.234655	0.234655	-0.197706	1.56516	0.197706	a	0.39590523965709
50	ACTB	5.60567	0.140491	-3.31928	0.140491	0.140491	0.0510349	2.50623	-0.0510349	a	0.988219903713238
50	ARNT	13.2718	0.188506	4.34686	0.188506	0.188506	0.0563081	1.42035	-0.0563081	a	0.983585645361443
50	ARNTL	15.4307	0.0931887	6.50579	0.0931887	0.0931887	0.0404927	0.603916	-0.0404927	a	0.999314467723417
50	CCN2	8.25535	0.237385	-0.669598	0.237385	0.237385	0.283288	2.87553	-0.283288	a	0.515365945064313
50	CCND1	10.3984	0.320235	1.47346	0.320235	0.320235	-0.0355547	3.07965	0.0355547	a	0.999815898321527
50	CDKN1A	10.9517	0.124776	2.02671	0.124776	0.124776	0.0264479	1.13934	-0.0264479	a	0.999278544013019
50	CHADL	18.2381	0.313201	9.3132	0.313201	0.313201	0.24871	1.71728	-0.24871	a	0.754872369085484
50	COL18A1	9.9924	0.402116	1.06745	0.402116	0.402116	0.170573	4.02421	-0.170573	a	0.930342114022103
50	COL1A2	13.4963	0.179354	4.5714	0.179354	0.179354	0.0681827	1.32891	-0.0681827	ab	0.99023916619779
50	COL3A1	19.202	0.462383	10.277	0.462383	0.462383	0.261452	2.408	-0.261452	a	0.947805138172807
50	CREBBP	12.9536	0.187208	4.02861	0.187208	0.187208	0.191368	1.44522	-0.191368	a	0.266537310476822
50	CSF1	13.7604	0.336972	4.83542	0.336972	0.336972	-0.0306658	2.44886	0.0306658	a	0.999981957264296
50	CTSH	18.1713	0.418254	9.24638	0.418254	0.418254	-0.0491205	2.30173	0.0491205	a	0.999928565951623
50	CXCL18	15.033	0.0754456	6.10807	0.0754456	0.0754456	-0.182013	0.501866	0.182013	cd	0.855016883680319
50	FN1	7.52456	0.210095	-1.40039	0.210095	0.210095	0.277929	2.79212	-0.277929	ab	0.126388685732626
50	GAPDH	5.91177	0.181651	-3.01318	0.181651	0.181651	-0.0339272	3.07271	0.0339272	a	0.999809385966481
50	HIF1A	10.375	0.162074	1.45009	0.162074	0.162074	-0.0570171	1.56216	0.0570171	a	0.998888800604438
50	IL1B	22.2525	0.536755	13.3275	0.536755	0.536755	-1.51679	2.41211	1.51679	b	0.0797075128914961
50	IL6	15.9206	0.2284	6.99567	0.2284	0.2284	0.0192097	1.43462	-0.0192097	c	0.999996720204762
50	IPO8	12.5125	0.173806	3.58758	0.173806	0.173806	0.004456	1.38905	-0.004456	a	0.999999995806576
50	JUN	15.6757	0.24383	6.7508	0.24383	0.24383	-0.185543	1.55546	0.185543	a	0.475190185458381
50	MFAP4	24.1419	0.467312	15.217	0.467312	0.467312	-0.904587	1.93569	0.904587	a	0.928989480198824
50	MMP1	12.0449	0.200864	3.11994	0.200864	0.200864	-0.146567	1.66763	0.146567	ab	0.507328006055516
50	MMP19	17.7557	0.246627	8.83078	0.246627	0.246627	0.0773617	1.389	-0.0773617	a	0.995672053609717
50	MMP7	18.2988	0.179712	9.37385	0.179712	0.179712	-0.214984	0.982099	0.214984	a	0.662604619541591
50	MTOR	12.9611	0.105332	4.03619	0.105332	0.105332	-0.0446048	0.812675	0.0446048	a	0.999052910716076
50	NFKB1A	11.4161	0.156571	2.49118	0.156571	0.156571	-0.0491389	1.37149	0.0491389	a	0.996355523011354
50	PIN1	13.0897	0.176006	4.16476	0.176006	0.176006	0.117219	1.34462	-0.117219	a	0.858599620328618
50	PLIN5	22.409	0.533449	13.4841	0.533449	0.533449	0.156491	2.38051	-0.156491	a	0.999678345900504
50	PRKCZ	18.7587	0.121819	9.8337	0.121819	0.121819	0.221718	0.649401	-0.221718	a	0.511954306584667
50	PUM1	15.1627	0.293122	6.23772	0.293122	0.293122	-0.0461369	1.93318	0.0461369	a	0.99991773937673
50	RPL37A	6.53538	0.232329	-2.38957	0.232329	0.232329	0.0637546	3.55494	-0.0637546	a	0.994167372078494
50	RPS18	6.54742	0.227917	-2.37753	0.227917	0.227917	0.0718443	3.48103	-0.0718443	a	0.978383329355208
50	S100A4	17.0845	0.295584	8.15958	0.295584	0.295584	0.0774454	1.73013	-0.0774454	a	0.99892757469805
50	SKIL	12.3059	0.169933	3.38098	0.169933	0.169933	0.047968	1.3809	-0.047968	a	0.997510102328396
50	SNAI1	13.6559	0.305604	4.73096	0.305604	0.305604	0.18525	2.23789	-0.18525	ab	0.774564885735467
50	SNW1	12.6271	0.1745	3.70213	0.1745	0.1745	0.0194957	1.38195	-0.0194957	a	0.999979023524456
50	SPP1	24.8041	0.566031	15.8792	0.566031	0.566031	-0.61295	2.282	0.61295	a	0.974388839101747
50	TGFB1	9.59083	0.194783	0.665877	0.194783	0.194783	0.179153	2.03093	-0.179153	a	0.611667735595672
50	TRAF1	16.7548	0.367473	7.82983	0.367473	0.367473	0.0239188	2.19324	-0.0239188	a	0.999998949926826
50	TWIST1	23.7098	0.94383	14.7849	0.94383	0.94383	-1.19357	3.98075	1.19357	a	0.397326912830923

## Sheet: Legend
Group	name of the statistical group
Gene	Name of the observed target gene
mean_ct	mean of the cycle threshold values in group
std_dev_ct	standard deviation of the above
mean_dCq	groupwise mean of difference (Cq(target gene)- Cq(reference gene=geometric mean of 5 ref. genes)
std_dev_dCq	standard deviation of above
std_dev_ddCq	standard deviation of ddCq
mean_ddCq	groupwise mean of difference (dCq(target goup)- dCq(control group= 0 dose)
cv	groupwise coefficient of variation of Ct values
log2FC	Log2FC values are simply inverted ddCq values due to ct being a 2-fold exponential
P_value	based on ANOVA and Tukey posthoc, compared target group to control group
Letters	https://doi.org/10.1016/j.csda.2006.09.035
Stars	p<0.001:***, p<0.01:**, p<0.05:*
