# Supplementary material for: Endothelial sensitivity to pro-fibrotic signals links systemic exposure to pulmonary fibrosis
Source: Cell Death Dis. 2025 Jul 7;16(1):500. doi: 10.1038/s41419-025-07824-5 (PMC12234957; doi:10.1038/s41419-025-07824-5)
Supplement: Supplementary file 14 — Supplemental table 13 [file 41419_2025_7824_MOESM14_ESM.xlsx]

## Sheet: Bleomycin_multiqc_stats
Sample	FastQC_mqc.generalstats.fastqc.percent_duplicates	FastQC_mqc.generalstats.fastqc.percent_gc	FastQC_mqc.generalstats.fastqc.avg_sequence_length	FastQC_mqc.generalstats.fastqc.percent_fails	FastQC_mqc.generalstats.fastqc.total_sequences
H_092_EKRN230068814-1A_22GW2VLT3_L7_1	49.9179	50.0	150.0	18.1818	30130007.0
H_092_EKRN230068814-1A_22GW2VLT3_L7_2	50.4886	50.0	150.0	27.2727	30130007.0
H_093_EKRN230068815-1A_22GW2VLT3_L7_1	47.4774	49.0	150.0	18.1818	23252790.0
H_093_EKRN230068815-1A_22GW2VLT3_L7_2	48.2436	49.0	150.0	18.1818	23252790.0
H_094_EKRN230068816-1A_22GW2VLT3_L7_1	46.2465	50.0	150.0	18.1818	22649941.0
H_094_EKRN230068816-1A_22GW2VLT3_L7_2	46.629	50.0	150.0	18.1818	22649941.0
H_095_EKRN230068817-1A_22GW2VLT3_L7_1	49.2236	49.0	150.0	18.1818	26320997.0
H_095_EKRN230068817-1A_22GW2VLT3_L7_2	49.9143	49.0	150.0	18.1818	26320997.0
H_096_EKRN230068818-1A_22GW2VLT3_L7_1	48.3215	50.0	150.0	18.1818	22906075.0
H_096_EKRN230068818-1A_22GW2VLT3_L7_2	48.6188	50.0	150.0	18.1818	22906075.0
H_097_EKRN230068819-1A_22GW2VLT3_L7_1	47.8219	49.0	150.0	18.1818	25953850.0
H_097_EKRN230068819-1A_22GW2VLT3_L7_2	48.4075	49.0	150.0	18.1818	25953850.0
H_098_EKRN230068820-1A_22GW2VLT3_L7_1	45.2749	49.0	150.0	18.1818	20874114.0
H_098_EKRN230068820-1A_22GW2VLT3_L7_2	45.7228	49.0	150.0	18.1818	20874114.0
H_099_EKRN230068821-1A_22GW2VLT3_L7_1	47.1976	50.0	150.0	18.1818	25126792.0
H_099_EKRN230068821-1A_22GW2VLT3_L7_2	47.525	50.0	150.0	18.1818	25126792.0
H_100_EKRN230068822-1A_22GW2VLT3_L7_1	44.4699	49.0	150.0	18.1818	22245762.0
H_100_EKRN230068822-1A_22GW2VLT3_L7_2	44.9779	49.0	150.0	18.1818	22245762.0
H_101_EKRN230068823-1A_22GW2VLT3_L7_1	45.4001	49.0	150.0	18.1818	20138651.0
H_101_EKRN230068823-1A_22GW2VLT3_L7_2	45.7778	49.0	150.0	18.1818	20138651.0
H_102_EKRN230068824-1A_22GW2VLT3_L7_1	46.4844	49.0	150.0	18.1818	22380037.0
H_102_EKRN230068824-1A_22GW2VLT3_L7_2	47.0254	49.0	150.0	18.1818	22380037.0
H_103_EKRN230068825-1A_22GW2VLT3_L7_1	47.7907	50.0	150.0	18.1818	23638370.0
H_103_EKRN230068825-1A_22GW2VLT3_L7_2	47.933	50.0	150.0	18.1818	23638370.0
H_107_EKRN230068826-1A_22GW2VLT3_L7_1	48.5975	50.0	150.0	18.1818	24330582.0
H_107_EKRN230068826-1A_22GW2VLT3_L7_2	49.0894	50.0	150.0	18.1818	24330582.0
H_108_EKRN230068827-1A_22GW2VLT3_L7_1	46.3214	49.0	150.0	18.1818	27089481.0
H_108_EKRN230068827-1A_22GW2VLT3_L7_2	46.9922	49.0	150.0	18.1818	27089481.0
H_109_EKRN230068828-1A_22GW2VLT3_L7_1	47.1845	50.0	150.0	18.1818	27787668.0
H_109_EKRN230068828-1A_22GW2VLT3_L7_2	48.0064	50.0	150.0	18.1818	27787668.0
H_110_EKRN230068829-1A_22GW2VLT3_L7_1	48.07	50.0	150.0	18.1818	26599743.0
H_110_EKRN230068829-1A_22GW2VLT3_L7_2	48.5851	50.0	150.0	18.1818	26599743.0
H_111_EKRN230068830-1A_22GW2VLT3_L7_1	48.5946	49.0	150.0	18.1818	25969594.0
H_111_EKRN230068830-1A_22GW2VLT3_L7_2	49.2343	49.0	150.0	18.1818	25969594.0
H_112_EKRN230068831-1A_22GW2VLT3_L7_1	47.224	49.0	150.0	18.1818	24196217.0
H_112_EKRN230068831-1A_22GW2VLT3_L7_2	47.9737	49.0	150.0	18.1818	24196217.0
H_113_EKRN230068832-1A_22GW2VLT3_L7_1	47.043	49.0	150.0	18.1818	23358784.0
H_113_EKRN230068832-1A_22GW2VLT3_L7_2	47.6085	49.0	150.0	18.1818	23358784.0
H_114_EKRN230068833-1A_22GW2VLT3_L7_1	46.554	50.0	150.0	18.1818	22878786.0
H_114_EKRN230068833-1A_22GW2VLT3_L7_2	46.8482	49.0	150.0	18.1818	22878786.0
H_116_EKRN230068834-1A_22GW2VLT3_L7_1	45.5367	50.0	150.0	18.1818	21473746.0
H_116_EKRN230068834-1A_22GW2VLT3_L7_2	45.7456	50.0	150.0	18.1818	21473746.0
H_119_EKRN230068835-1A_22GW2VLT3_L7_1	50.0067	48.0	150.0	27.2727	22663357.0
H_119_EKRN230068835-1A_22GW2VLT3_L7_2	50.5324	48.0	150.0	27.2727	22663357.0
H_121_EKRN230068836-1A_22GW2VLT3_L7_1	47.4618	50.0	150.0	18.1818	24910025.0
H_121_EKRN230068836-1A_22GW2VLT3_L7_2	47.8328	50.0	150.0	18.1818	24910025.0
H_122_EKRN230068837-1A_22GW2VLT3_L7_1	48.4753	50.0	150.0	18.1818	24854512.0
H_122_EKRN230068837-1A_22GW2VLT3_L7_2	49.0339	50.0	150.0	18.1818	24854512.0
H_123_EKRN230068838-1A_22GW2VLT3_L7_1	49.1972	50.0	150.0	18.1818	25883926.0
H_123_EKRN230068838-1A_22GW2VLT3_L7_2	49.6229	50.0	150.0	18.1818	25883926.0
H_124_EKRN230068839-1A_22GW2VLT3_L7_1	48.8145	49.0	150.0	18.1818	25491702.0
H_124_EKRN230068839-1A_22GW2VLT3_L7_2	49.1086	49.0	150.0	18.1818	25491702.0
H_125_EKRN230068840-1A_22GGVVLT3_L1_1	32.8807	49.0	150.0	9.09091	5149890.0
H_125_EKRN230068840-1A_22GGVVLT3_L1_2	32.9345	49.0	150.0	9.09091	5149890.0
H_125_EKRN230068840-1A_22GW2VLT3_L7_1	43.3771	49.0	150.0	18.1818	15227603.0
H_125_EKRN230068840-1A_22GW2VLT3_L7_2	44.0631	49.0	150.0	18.1818	15227603.0
H_126_EKRN230068841-1A_22GW2VLT3_L7_1	47.3623	49.0	150.0	18.1818	21361539.0
H_126_EKRN230068841-1A_22GW2VLT3_L7_2	48.1638	49.0	150.0	18.1818	21361539.0
H_127_EKRN230068842-1A_22GW2VLT3_L7_1	47.6189	49.0	150.0	18.1818	24167315.0
H_127_EKRN230068842-1A_22GW2VLT3_L7_2	48.0494	49.0	150.0	18.1818	24167315.0
H_128_EKRN230068843-1A_22GW2VLT3_L7_1	46.2882	50.0	150.0	18.1818	21504234.0
H_128_EKRN230068843-1A_22GW2VLT3_L7_2	46.8353	50.0	150.0	18.1818	21504234.0
H_129_EKRN230068844-1A_22GW2VLT3_L7_1	45.8066	50.0	150.0	18.1818	22126689.0
H_129_EKRN230068844-1A_22GW2VLT3_L7_2	46.5277	50.0	150.0	18.1818	22126689.0
H_130_EKRN230068845-1A_22GW2VLT3_L7_1	45.9326	49.0	150.0	18.1818	22333612.0
H_130_EKRN230068845-1A_22GW2VLT3_L7_2	46.7358	49.0	150.0	18.1818	22333612.0
H_131_EKRN230068846-1A_22GGVVLT3_L1_1	32.1781	50.0	150.0	9.09091	5551409.0
H_131_EKRN230068846-1A_22GGVVLT3_L1_2	32.255	50.0	150.0	9.09091	5551409.0
H_131_EKRN230068846-1A_22GW2VLT3_L7_1	44.2868	50.0	150.0	18.1818	18026580.0
H_131_EKRN230068846-1A_22GW2VLT3_L7_2	44.8984	50.0	150.0	18.1818	18026580.0
H_132_EKRN230068847-1A_22GGVVLT3_L1_1	32.0443	49.0	150.0	9.09091	6134439.0
H_132_EKRN230068847-1A_22GGVVLT3_L1_2	32.3208	49.0	150.0	9.09091	6134439.0
H_132_EKRN230068847-1A_22GW2VLT3_L7_1	43.7377	50.0	150.0	18.1818	19012812.0
H_132_EKRN230068847-1A_22GW2VLT3_L7_2	44.3754	49.0	150.0	18.1818	19012812.0
H_133_EKRN230068848-1A_22GGVVLT3_L1_1	32.3875	50.0	150.0	9.09091	5642096.0
H_133_EKRN230068848-1A_22GGVVLT3_L1_2	32.4429	50.0	150.0	9.09091	5642096.0
H_133_EKRN230068848-1A_22GW2VLT3_L7_1	41.9969	50.0	150.0	18.1818	14591813.0
H_133_EKRN230068848-1A_22GW2VLT3_L7_2	42.3239	50.0	150.0	18.1818	14591813.0
H_134_EKRN230068849-1A_22GW2VLT3_L7_1	47.0106	50.0	150.0	18.1818	23126884.0
H_134_EKRN230068849-1A_22GW2VLT3_L7_2	47.5742	50.0	150.0	18.1818	23126884.0
H_135_EKRN230068850-1A_22GW2VLT3_L7_1	49.3025	51.0	150.0	18.1818	23056180.0
H_135_EKRN230068850-1A_22GW2VLT3_L7_2	49.9973	51.0	150.0	18.1818	23056180.0
H_136_EKRN230068851-1A_22GW2VLT3_L7_1	49.9696	50.0	150.0	18.1818	32910459.0
H_136_EKRN230068851-1A_22GW2VLT3_L7_2	50.9688	50.0	150.0	27.2727	32910459.0
H_137_EKRN230068852-1A_22GW2VLT3_L7_1	47.7094	50.0	150.0	18.1818	25867454.0
H_137_EKRN230068852-1A_22GW2VLT3_L7_2	48.5702	50.0	150.0	18.1818	25867454.0
H_138_EKRN230068853-1A_22GW2VLT3_L7_1	48.2892	50.0	150.0	18.1818	25957708.0
H_138_EKRN230068853-1A_22GW2VLT3_L7_2	49.1158	50.0	150.0	18.1818	25957708.0
H_139_EKRN230068854-1A_22GW2VLT3_L7_1	55.6277	52.0	150.0	27.2727	28213987.0
H_139_EKRN230068854-1A_22GW2VLT3_L7_2	56.0081	52.0	150.0	27.2727	28213987.0
H_140_EKRN230068855-1A_22GW2VLT3_L7_1	45.9773	50.0	150.0	18.1818	20997907.0
H_140_EKRN230068855-1A_22GW2VLT3_L7_2	46.659	50.0	150.0	18.1818	20997907.0
H_141_EKRN230068856-1A_22GW2VLT3_L7_1	43.8324	50.0	150.0	18.1818	21900133.0
H_141_EKRN230068856-1A_22GW2VLT3_L7_2	44.4373	50.0	150.0	18.1818	21900133.0
H_142_EKRN230068857-1A_22GW2VLT3_L7_1	47.1134	51.0	150.0	18.1818	25880441.0
H_142_EKRN230068857-1A_22GW2VLT3_L7_2	47.9971	51.0	150.0	18.1818	25880441.0
H_143_EKRN230068858-1A_22GW2VLT3_L7_1	47.4651	50.0	150.0	18.1818	26835694.0
H_143_EKRN230068858-1A_22GW2VLT3_L7_2	48.0239	50.0	150.0	18.1818	26835694.0
H_144_EKRN230068859-1A_22GW2VLT3_L7_1	43.0159	50.0	150.0	18.1818	21907918.0
H_144_EKRN230068859-1A_22GW2VLT3_L7_2	43.5689	50.0	150.0	18.1818	21907918.0
H_146_EKRN230068860-1A_22GW2VLT3_L7_1	47.7181	50.0	150.0	18.1818	23080912.0
H_146_EKRN230068860-1A_22GW2VLT3_L7_2	48.3406	50.0	150.0	18.1818	23080912.0
H_149_EKRN230068861-1A_22GGVVLT3_L1_1	32.3689	50.0	150.0	9.09091	5461750.0
H_149_EKRN230068861-1A_22GGVVLT3_L1_2	32.5368	50.0	150.0	9.09091	5461750.0
H_149_EKRN230068861-1A_22GW2VLT3_L7_1	45.3226	50.0	150.0	18.1818	18390790.0
H_149_EKRN230068861-1A_22GW2VLT3_L7_2	45.8468	50.0	150.0	18.1818	18390790.0

## Sheet: TGF_beta_multiqc_stats
Sample	FastQC_mqc.generalstats.fastqc.percent_duplicates	FastQC_mqc.generalstats.fastqc.percent_gc	FastQC_mqc.generalstats.fastqc.avg_sequence_length	FastQC_mqc.generalstats.fastqc.percent_fails	FastQC_mqc.generalstats.fastqc.total_sequences
C_100_EKRN240011118-1A_222JKJLT4_L5_1	49.1118	49.0	150.0	18.1818	23918276.0
C_100_EKRN240011118-1A_222JKJLT4_L5_2	51.216	49.0	150.0	27.2727	23918276.0
C_101_EKRN240011119-1A_222JKJLT4_L5_1	54.9964	47.0	150.0	27.2727	32609174.0
C_101_EKRN240011119-1A_222JKJLT4_L5_2	57.9863	47.0	150.0	27.2727	32609174.0
C_103_EKRN240011120-1A_222JKJLT4_L5_1	49.5039	49.0	150.0	18.1818	26838578.0
C_103_EKRN240011120-1A_222JKJLT4_L5_2	51.6023	49.0	150.0	27.2727	26838578.0
C_11_EKRN240011094-1A_222JKJLT4_L5_1	51.4341	48.0	150.0	27.2727	26151939.0
C_11_EKRN240011094-1A_222JKJLT4_L5_2	54.1178	48.0	150.0	27.2727	26151939.0
C_12_EKRN240011095-1A_222JKJLT4_L5_1	50.697	49.0	150.0	36.3636	30027393.0
C_12_EKRN240011095-1A_222JKJLT4_L5_2	53.092	49.0	150.0	36.3636	30027393.0
C_13_EKRN240011096-1A_222JKJLT4_L5_1	51.1427	50.0	150.0	36.3636	29609087.0
C_13_EKRN240011096-1A_222JKJLT4_L5_2	53.7136	49.0	150.0	36.3636	29609087.0
C_150_EKRN240011121-1A_222JKJLT4_L5_1	51.1924	50.0	150.0	27.2727	31784475.0
C_150_EKRN240011121-1A_222JKJLT4_L5_2	53.6762	50.0	150.0	27.2727	31784475.0
C_152_EKRN240011122-1A_222JKJLT4_L5_1	52.2465	49.0	150.0	27.2727	29711134.0
C_152_EKRN240011122-1A_222JKJLT4_L5_2	54.7457	48.0	150.0	27.2727	29711134.0
C_154_EKRN240011123-1A_222JKJLT4_L5_1	47.7764	51.0	150.0	18.1818	26044829.0
C_154_EKRN240011123-1A_222JKJLT4_L5_2	49.9404	50.0	150.0	18.1818	26044829.0
C_156_EKRN240011124-1A_222JKJLT4_L5_1	47.1517	49.0	150.0	18.1818	24320020.0
C_156_EKRN240011124-1A_222JKJLT4_L5_2	49.3885	49.0	150.0	18.1818	24320020.0
C_157_EKRN240011125-1A_222JKJLT4_L5_1	46.06	50.0	150.0	18.1818	23108870.0
C_157_EKRN240011125-1A_222JKJLT4_L5_2	48.1789	50.0	150.0	18.1818	23108870.0
C_160_EKRN240011126-1A_222JKJLT4_L5_1	46.8386	50.0	150.0	18.1818	24032388.0
C_160_EKRN240011126-1A_222JKJLT4_L5_2	48.9601	50.0	150.0	18.1818	24032388.0
C_161_EKRN240011127-1A_222JKJLT4_L5_1	49.3258	49.0	150.0	18.1818	27788956.0
C_161_EKRN240011127-1A_222JKJLT4_L5_2	51.6476	49.0	150.0	27.2727	27788956.0
C_162_EKRN240011128-1A_222JKJLT4_L5_1	46.3409	50.0	150.0	18.1818	24411127.0
C_162_EKRN240011128-1A_222JKJLT4_L5_2	48.93	50.0	150.0	18.1818	24411127.0
C_165_EKRN240011129-1A_222JKJLT4_L5_1	49.2519	49.0	150.0	18.1818	25255453.0
C_165_EKRN240011129-1A_222JKJLT4_L5_2	51.4577	49.0	150.0	27.2727	25255453.0
C_168_EKRN240011130-1A_222JKJLT4_L5_1	57.1506	50.0	150.0	27.2727	27886278.0
C_168_EKRN240011130-1A_222JKJLT4_L5_2	59.2086	50.0	150.0	27.2727	27886278.0
C_16_EKRN240011097-1A_222JKJLT4_L5_1	48.4852	50.0	150.0	18.1818	24902815.0
C_16_EKRN240011097-1A_222JKJLT4_L5_2	50.7457	50.0	150.0	27.2727	24902815.0
C_170_EKRN240011131-1A_222JKJLT4_L5_1	49.4844	50.0	150.0	27.2727	33345713.0
C_170_EKRN240011131-1A_222JKJLT4_L5_2	52.0527	50.0	150.0	36.3636	33345713.0
C_173_EKRN240011132-1A_222JKJLT4_L5_1	77.015	43.0	150.0	36.3636	244151.0
C_173_EKRN240011132-1A_222JKJLT4_L5_2	79.3267	43.0	150.0	36.3636	244151.0
C_173_EKRN240011132-1A_227F5WLT4_L2_1	56.352	49.0	150.0	27.2727	32126257.0
C_173_EKRN240011132-1A_227F5WLT4_L2_2	56.1319	49.0	150.0	27.2727	32126257.0
C_173_EKRN240011132-1A_227FFWLT4_L6_1	65.9313	47.0	150.0	27.2727	30875251.0
C_173_EKRN240011132-1A_227FFWLT4_L6_2	67.0906	47.0	150.0	27.2727	30875251.0
C_174_EKRN240011133-1A_222JKJLT4_L5_1	48.6834	50.0	150.0	18.1818	26034022.0
C_174_EKRN240011133-1A_222JKJLT4_L5_2	50.6888	49.0	150.0	27.2727	26034022.0
C_177_EKRN240011134-1A_222JKJLT4_L5_1	47.6925	49.0	150.0	18.1818	23672232.0
C_177_EKRN240011134-1A_222JKJLT4_L5_2	49.7859	49.0	150.0	18.1818	23672232.0
C_178_EKRN240011135-1A_222JKJLT4_L5_1	48.5945	49.0	150.0	18.1818	24620085.0
C_178_EKRN240011135-1A_222JKJLT4_L5_2	50.8026	49.0	150.0	27.2727	24620085.0
C_180_EKRN240011136-1A_222JKJLT4_L5_1	46.1926	49.0	150.0	18.1818	22307933.0
C_180_EKRN240011136-1A_222JKJLT4_L5_2	48.6083	49.0	150.0	18.1818	22307933.0
C_19_EKRN240011098-1A_222JKJLT4_L5_1	50.5758	49.0	150.0	27.2727	26237616.0
C_19_EKRN240011098-1A_222JKJLT4_L5_2	53.2586	48.0	150.0	27.2727	26237616.0
C_1_EKRN240011089-1A_222JKJLT4_L5_1	47.0057	49.0	150.0	27.2727	22678906.0
C_1_EKRN240011089-1A_222JKJLT4_L5_2	49.345	49.0	150.0	27.2727	22678906.0
C_21_EKRN240011099-1A_222JKJLT4_L5_1	47.7794	49.0	150.0	18.1818	21660958.0
C_21_EKRN240011099-1A_222JKJLT4_L5_2	50.4807	49.0	150.0	27.2727	21660958.0
C_24_EKRN240011100-1A_222JKJLT4_L5_1	45.3605	49.0	150.0	18.1818	21215666.0
C_24_EKRN240011100-1A_222JKJLT4_L5_2	47.4282	49.0	150.0	18.1818	21215666.0
C_25_EKRN240011101-1A_222JKJLT4_L5_1	46.8088	49.0	150.0	27.2727	21922156.0
C_25_EKRN240011101-1A_222JKJLT4_L5_2	48.9665	49.0	150.0	27.2727	21922156.0
C_28_EKRN240011102-1A_222JKJLT4_L5_1	46.6318	49.0	150.0	27.2727	20148926.0
C_28_EKRN240011102-1A_222JKJLT4_L5_2	49.0181	49.0	150.0	27.2727	20148926.0
C_29_EKRN240011103-1A_222JKJLT4_L5_1	46.4218	49.0	150.0	18.1818	21551640.0
C_29_EKRN240011103-1A_222JKJLT4_L5_2	48.8073	49.0	150.0	18.1818	21551640.0
C_31_EKRN240011104-1A_222JKJLT4_L5_1	51.1236	49.0	150.0	36.3636	29734168.0
C_31_EKRN240011104-1A_222JKJLT4_L5_2	53.7837	49.0	150.0	36.3636	29734168.0
C_3_EKRN240011090-1A_222JKJLT4_L5_1	47.9736	49.0	150.0	18.1818	24299834.0
C_3_EKRN240011090-1A_222JKJLT4_L5_2	50.6229	49.0	150.0	27.2727	24299834.0
C_5_EKRN240011091-1A_222JKJLT4_L5_1	48.8467	49.0	150.0	27.2727	24214554.0
C_5_EKRN240011091-1A_222JKJLT4_L5_2	51.2756	49.0	150.0	36.3636	24214554.0
C_73_EKRN240011105-1A_222JKJLT4_L5_1	49.4636	49.0	150.0	27.2727	24688666.0
C_73_EKRN240011105-1A_222JKJLT4_L5_2	51.9465	49.0	150.0	36.3636	24688666.0
C_75_EKRN240011106-1A_222JKJLT4_L5_1	52.2513	49.0	150.0	27.2727	28797711.0
C_75_EKRN240011106-1A_222JKJLT4_L5_2	55.1328	49.0	150.0	27.2727	28797711.0
C_77_EKRN240011107-1A_222JKJLT4_L5_1	54.1623	48.0	150.0	36.3636	31395436.0
C_77_EKRN240011107-1A_222JKJLT4_L5_2	57.1155	48.0	150.0	36.3636	31395436.0
C_79_EKRN240011108-1A_222JKJLT4_L5_1	46.9734	50.0	150.0	18.1818	20636262.0
C_79_EKRN240011108-1A_222JKJLT4_L5_2	49.723	50.0	150.0	18.1818	20636262.0
C_7_EKRN240011092-1A_222JKJLT4_L5_1	47.6404	50.0	150.0	18.1818	22169055.0
C_7_EKRN240011092-1A_222JKJLT4_L5_2	50.641	50.0	150.0	27.2727	22169055.0
C_80_EKRN240011109-1A_222JKJLT4_L5_1	51.9915	49.0	150.0	36.3636	29273355.0
C_80_EKRN240011109-1A_222JKJLT4_L5_2	54.8861	48.0	150.0	36.3636	29273355.0
C_83_EKRN240011110-1A_222JKJLT4_L5_1	46.8944	49.0	150.0	18.1818	22476643.0
C_83_EKRN240011110-1A_222JKJLT4_L5_2	49.3369	49.0	150.0	18.1818	22476643.0
C_84_EKRN240011111-1A_222JKJLT4_L5_1	47.2057	51.0	150.0	18.1818	23786634.0
C_84_EKRN240011111-1A_222JKJLT4_L5_2	49.4543	50.0	150.0	18.1818	23786634.0
C_85_EKRN240011112-1A_222JKJLT4_L5_1	46.1873	50.0	150.0	27.2727	22325297.0
C_85_EKRN240011112-1A_222JKJLT4_L5_2	48.67	50.0	150.0	27.2727	22325297.0
C_88_EKRN240011113-1A_222JKJLT4_L5_1	46.1373	49.0	150.0	18.1818	20369252.0
C_88_EKRN240011113-1A_222JKJLT4_L5_2	48.9063	49.0	150.0	18.1818	20369252.0
C_8_EKRN240011093-1A_222JKJLT4_L5_1	53.9409	51.0	150.0	36.3636	39619948.0
C_8_EKRN240011093-1A_222JKJLT4_L5_2	56.8209	51.0	150.0	36.3636	39619948.0
C_91_EKRN240011114-1A_222JKJLT4_L5_1	87.4292	39.0	150.0	27.2727	36373681.0
C_91_EKRN240011114-1A_222JKJLT4_L5_2	90.993	39.0	150.0	27.2727	36373681.0
C_91_EKRN240011114-1A_227F5WLT4_L2_1	58.3748	51.0	150.0	27.2727	39204700.0
C_91_EKRN240011114-1A_227F5WLT4_L2_2	58.0365	51.0	150.0	27.2727	39204700.0
C_93_EKRN240011115-1A_222JKJLT4_L5_1	54.7326	50.0	150.0	36.3636	35135666.0
C_93_EKRN240011115-1A_222JKJLT4_L5_2	57.2661	50.0	150.0	36.3636	35135666.0
C_96_EKRN240011116-1A_222JKJLT4_L5_1	73.6573	41.0	150.0	27.2727	32150376.0
C_96_EKRN240011116-1A_222JKJLT4_L5_2	76.9984	41.0	150.0	27.2727	32150376.0
C_96_EKRN240011116-1A_227F5WLT4_L2_1	53.0918	50.0	150.0	27.2727	26147263.0
C_96_EKRN240011116-1A_227F5WLT4_L2_2	52.6969	50.0	150.0	27.2727	26147263.0
C_97_EKRN240011117-1A_222JKJLT4_L5_1	49.0576	50.0	150.0	27.2727	25681681.0
C_97_EKRN240011117-1A_222JKJLT4_L5_2	51.3296	50.0	150.0	36.3636	25681681.0
