# Supplementary material for: Endothelial sensitivity to pro-fibrotic signals links systemic exposure to pulmonary fibrosis
Source: Cell Death Dis. 2025 Jul 7;16(1):500. doi: 10.1038/s41419-025-07824-5 (PMC12234957; doi:10.1038/s41419-025-07824-5)
Supplement: Supplementary file 15 — Supplemental table 14 [file 41419_2025_7824_MOESM15_ESM.xlsx]

## Sheet: High-throughput qPCR gene panel
VCAN
COL4A1
MMP2
COL3A1
COL1A1
ACTA2
CCL2
TWIST2
SNAI2
MYOCD
S100A4
HIF1A
VWF
PECAM1
CDH5
CXCL8
MMP7
PDGFB
CXCL1
CXCL12
IL6
IL1A
CLDN5
TJP1
CTNNB1
DSG1
DSG3
TGFB1
TGFB2
TGFB3
TGFBR1
TGFBR2
TGFBR3
CASP3
CASP7
CASP8
CASP9
BCL2
TLR2
PUM1*
RPL37A*
RPS18*
SNW1*
IPO8*
GAPDH*
ACTB*

## Sheet: legend
*	Used as reference genes
